# Supplementary material for: Delineating Pixantrone Maleate’s adroit activity against cervical cancer proteins through multitargeted docking-based MM\GBSA, QM-DFT and MD simulation
Source: PLoS One. 2023 Dec 15;18(12):e0295714. doi: 10.1371/journal.pone.0295714 (PMC10723688; doi:10.1371/journal.pone.0295714)
Supplement: S1 Dataset — (ZIP) [file pone.0295714.s001.zip]

Archive with 114 entries (105 files):
- Data_1_5VBN/
- Data_1_5VBN/desmond_md_job_5VBN.pdf
- Data_1_5VBN/images/
- Data_1_5VBN/images/L-Properties.png
- Data_1_5VBN/images/L-Properties.svg
- Data_1_5VBN/images/L-RMSF.png
- Data_1_5VBN/images/L-RMSF.svg
- Data_1_5VBN/images/L-Torsions-2d.png
- Data_1_5VBN/images/L-Torsions.png
- Data_1_5VBN/images/L-Torsions.svg
- Data_1_5VBN/images/LP-Contacts_2d-Summary.png
- Data_1_5VBN/images/LP-Contacts_2d-Summary.svg
- Data_1_5VBN/images/L_2d_main.png
- Data_1_5VBN/images/P-RMSF.png
- Data_1_5VBN/images/P-RMSF.svg
- Data_1_5VBN/images/P-SSE_Histogram.png
- Data_1_5VBN/images/P-SSE_Histogram.svg
- Data_1_5VBN/images/P-SSE_Timeline.png
- Data_1_5VBN/images/P-SSE_Timeline.svg
- Data_1_5VBN/images/PL-Contacts_Histogram.png
- Data_1_5VBN/images/PL-Contacts_Histogram.svg
- Data_1_5VBN/images/PL-Contacts_Timeline.png
- Data_1_5VBN/images/PL-Contacts_Timeline.svg
- Data_1_5VBN/images/PL-RMSD.png
- Data_1_5VBN/images/PL-RMSD.svg
- Data_1_5VBN/raw-data/
- Data_1_5VBN/raw-data/L-Properties.dat
- Data_1_5VBN/raw-data/L_RMSF.dat
- Data_1_5VBN/raw-data/L_Torsions.dat
- Data_1_5VBN/raw-data/PL-Contacts_HBond.dat
- Data_1_5VBN/raw-data/PL-Contacts_Hydrophobic.dat
- Data_1_5VBN/raw-data/PL-Contacts_Ionic.dat
- Data_1_5VBN/raw-data/PL-Contacts_Metal.dat
- Data_1_5VBN/raw-data/PL-Contacts_Pi-Cation.dat
- Data_1_5VBN/raw-data/PL-Contacts_Pi-Pi.dat
- Data_1_5VBN/raw-data/PL-Contacts_WaterBridge.dat
- Data_1_5VBN/raw-data/PL_RMSD.dat
- Data_1_5VBN/raw-data/P_RMSF.dat
- Data_2_6UJB/
- Data_2_6UJB/desmond_md_job_6UJB.pdf
- Data_2_6UJB/images/
- Data_2_6UJB/images/L-Properties.png
- Data_2_6UJB/images/L-Properties.svg
- Data_2_6UJB/images/L-RMSF.png
- Data_2_6UJB/images/L-RMSF.svg
- Data_2_6UJB/images/L-Torsions-2d.png
- Data_2_6UJB/images/L-Torsions.png
- Data_2_6UJB/images/L-Torsions.svg
- Data_2_6UJB/images/LP-Contacts_2d-Summary.png
- Data_2_6UJB/images/LP-Contacts_2d-Summary.svg
- Data_2_6UJB/images/L_2d_main.png
- Data_2_6UJB/images/P-RMSF.png
- Data_2_6UJB/images/P-RMSF.svg
- Data_2_6UJB/images/P-SSE_Histogram.png
- Data_2_6UJB/images/P-SSE_Histogram.svg
- Data_2_6UJB/images/P-SSE_Timeline.png
- Data_2_6UJB/images/P-SSE_Timeline.svg
- Data_2_6UJB/images/PL-Contacts_Histogram.png
- Data_2_6UJB/images/PL-Contacts_Histogram.svg
- Data_2_6UJB/images/PL-Contacts_Timeline.png
- Data_2_6UJB/images/PL-Contacts_Timeline.svg
- Data_2_6UJB/images/PL-RMSD.png
- Data_2_6UJB/images/PL-RMSD.svg
- Data_2_6UJB/raw-data/
- Data_2_6UJB/raw-data/L-Properties.dat
- Data_2_6UJB/raw-data/L_RMSF.dat
- Data_2_6UJB/raw-data/L_Torsions.dat
- Data_2_6UJB/raw-data/PL-Contacts_HBond.dat
- Data_2_6UJB/raw-data/PL-Contacts_Hydrophobic.dat
- Data_2_6UJB/raw-data/PL-Contacts_Ionic.dat
- Data_2_6UJB/raw-data/PL-Contacts_Metal.dat
- Data_2_6UJB/raw-data/PL-Contacts_Pi-Cation.dat
- Data_2_6UJB/raw-data/PL-Contacts_Pi-Pi.dat
- Data_2_6UJB/raw-data/PL-Contacts_WaterBridge.dat
- Data_2_6UJB/raw-data/PL_RMSD.dat
- Data_2_6UJB/raw-data/P_RMSF.dat
- Data_3_6NT9/
- Data_3_6NT9/desmond_md_job_6NT9.pdf
- Data_3_6NT9/images/
- Data_3_6NT9/images/L-Properties.png
- Data_3_6NT9/images/L-Properties.svg
- Data_3_6NT9/images/L-RMSF.png
- Data_3_6NT9/images/L-RMSF.svg
- Data_3_6NT9/images/L-Torsions-2d.png
- Data_3_6NT9/images/L-Torsions.png
- Data_3_6NT9/images/L-Torsions.svg
- Data_3_6NT9/images/LP-Contacts_2d-Summary.png
- Data_3_6NT9/images/LP-Contacts_2d-Summary.svg
- Data_3_6NT9/images/L_2d_main.png
- Data_3_6NT9/images/P-RMSF.png
- Data_3_6NT9/images/P-RMSF.svg
- Data_3_6NT9/images/P-SSE_Histogram.png
- Data_3_6NT9/images/P-SSE_Histogram.svg
- Data_3_6NT9/images/P-SSE_Timeline.png
- Data_3_6NT9/images/P-SSE_Timeline.svg
- Data_3_6NT9/images/PL-Contacts_Histogram.png
- Data_3_6NT9/images/PL-Contacts_Histogram.svg
- Data_3_6NT9/images/PL-Contacts_Timeline.png
- Data_3_6NT9/images/PL-Contacts_Timeline.svg
- Data_3_6NT9/images/PL-RMSD.png
- Data_3_6NT9/images/PL-RMSD.svg
- Data_3_6NT9/raw-data/
- Data_3_6NT9/raw-data/L-Properties.dat
- Data_3_6NT9/raw-data/L_RMSF.dat
- Data_3_6NT9/raw-data/L_Torsions.dat
- Data_3_6NT9/raw-data/PL-Contacts_HBond.dat
- Data_3_6NT9/raw-data/PL-Contacts_Hydrophobic.dat
- Data_3_6NT9/raw-data/PL-Contacts_Ionic.dat
- Data_3_6NT9/raw-data/PL-Contacts_Metal.dat
- Data_3_6NT9/raw-data/PL-Contacts_Pi-Cation.dat
- Data_3_6NT9/raw-data/PL-Contacts_Pi-Pi.dat
- Data_3_6NT9/raw-data/PL-Contacts_WaterBridge.dat
- Data_3_6NT9/raw-data/PL_RMSD.dat
- Data_3_6NT9/raw-data/P_RMSF.dat
