# Supplementary material for: Delineating Pixantrone Maleate’s adroit activity against cervical cancer proteins through multitargeted docking-based MM\GBSA, QM-DFT and MD simulation
Source: PLoS One. 2023 Dec 15;18(12):e0295714. doi: 10.1371/journal.pone.0295714 (PMC10723688; doi:10.1371/journal.pone.0295714)
Supplement: S1 Dataset — (ZIP) [file pone.0295714.s001.zip › Data_1_5VBN/raw-data/L-Properties.dat]

  Frame #         RMSD         rGyr      intraHB        MolSA         SASA          PSA
        0        0.000        3.750            1      309.410      148.207      225.842
        1        0.860        3.813            1      311.762      184.714      220.708
        2        1.003        3.692            2      308.947      163.834      221.524
        3        0.866        3.772            2      311.193      190.801      215.012
        4        0.892        3.739            0      311.569      177.559      213.859
        5        1.063        3.683            2      309.548      188.865      216.525
        6        0.988        3.701            2      310.141      182.206      215.918
        7        1.172        3.732            2      312.532      189.734      215.728
        8        1.058        3.768            1      316.219      202.110      224.522
        9        1.060        3.726            2      311.828      173.036      224.996
       10        1.128        3.671            1      307.764      199.016      213.927
       11        0.989        3.731            1      309.035      199.555      216.345
       12        0.963        3.733            2      310.471      192.174      217.007
       13        0.995        3.776            2      310.360      180.682      218.653
       14        0.983        3.812            2      314.309      222.106      216.753
       15        1.045        3.707            2      310.294      219.289      223.038
       16        1.013        3.741            2      310.174      202.485      205.419
       17        0.792        3.900            2      314.516      207.846      215.285
       18        1.038        3.853            2      314.138      211.720      211.995
       19        1.103        3.815            2      315.310      201.661      225.177
       20        1.022        3.798            1      312.794      205.699      220.288
       21        0.886        3.887            1      315.248      249.608      217.384
       22        1.200        3.722            1      308.731      261.784      222.392
       23        1.034        3.692            2      309.613      192.917      209.192
       24        1.270        3.617            1      309.312      188.316      215.581
       25        0.961        3.767            2      311.477      205.820      216.921
       26        0.938        3.767            2      314.081      234.172      218.837
       27        0.695        3.881            1      315.839      234.753      219.929
       28        1.050        3.729            1      312.650      227.091      218.246
       29        0.997        3.745            1      311.062      214.637      213.574
       30        0.908        3.786            1      314.147      186.685      215.475
       31        0.758        3.833            2      314.733      215.420      220.877
       32        1.036        3.726            1      310.308      223.784      219.909
       33        1.045        3.671            2      308.648      210.983      212.705
       34        1.002        3.699            1      308.596      192.526      216.837
       35        0.910        3.713            1      308.356      188.374      214.540
       36        1.056        3.728            0      313.919      212.660      210.198
       37        0.995        3.762            2      314.787      170.184      215.515
       38        0.947        3.718            2      309.570      151.033      219.050
       39        1.087        3.700            2      313.598      147.976      224.378
       40        0.909        3.719            2      310.027      161.840      213.580
       41        0.893        3.782            1      312.241      187.735      214.464
       42        0.951        3.754            2      311.647      164.656      209.123
       43        0.954        3.714            2      308.899      163.706      211.061
       44        0.843        3.793            2      310.077      265.471      214.182
       45        1.132        3.834            2      314.501      314.629      224.544
       46        1.150        3.813            2      312.228      282.034      231.287
       47        1.015        3.749            2      312.642      265.347      232.658
       48        1.053        3.815            2      314.442      245.039      228.931
       49        0.972        3.878            1      315.084      302.884      231.480
       50        1.113        3.761            2      312.780      306.966      234.207
       51        0.802        3.867            1      314.390      326.762      219.366
       52        0.934        3.770            2      313.978      295.045      213.723
       53        1.079        3.805            2      317.710      290.058      223.958
       54        1.063        3.692            1      309.768      274.372      216.016
       55        0.998        3.799            2      312.751      270.799      209.892
       56        0.962        3.730            2      309.591      248.370      215.496
       57        1.016        3.818            2      312.323      278.277      215.626
       58        1.318        3.561            1      308.978      247.468      225.340
       59        1.185        3.599            2      307.181      262.370      218.691
       60        1.169        3.650            2      309.732      272.858      220.120
       61        1.016        3.853            1      315.904      271.232      215.863
       62        0.994        3.732            2      312.960      288.876      220.338
       63        1.133        3.678            2      305.911      273.318      204.524
       64        1.042        3.673            2      310.050      272.231      213.453
       65        1.022        3.698            1      311.005      300.586      214.458
       66        1.247        3.604            2      309.166      289.019      213.927
       67        1.041        3.707            1      309.767      258.802      210.340
       68        1.017        3.901            2      314.952      281.759      214.503
       69        0.781        3.865            1      315.668      318.393      224.028
       70        0.746        3.772            1      311.942      289.948      220.225
       71        1.038        3.801            2      315.593      286.701      216.914
       72        1.088        3.633            2      305.592      310.663      212.804
       73        1.092        3.662            2      309.709      336.428      218.324
       74        0.970        3.701            2      308.977      319.044      214.615
       75        0.995        3.752            1      310.665      285.036      222.750
       76        0.886        3.893            2      317.214      270.075      217.254
       77        0.844        3.774            2      311.089      289.984      220.418
       78        1.065        3.747            2      311.258      312.438      209.618
       79        0.762        3.873            2      315.567      336.884      211.459
       80        0.967        3.835            2      313.405      359.311      214.976
       81        1.186        3.847            1      315.309      305.010      220.345
       82        1.275        3.878            2      313.237      310.850      205.978
       83        1.161        3.880            1      314.826      329.889      221.069
       84        1.325        3.832            2      312.772      320.596      211.894
       85        0.971        3.784            2      311.533      278.190      211.557
       86        1.113        3.787            2      312.469      283.021      214.294
       87        1.325        3.772            1      308.726      275.354      217.232
       88        0.863        3.817            2      312.088      272.299      211.024
       89        1.120        3.713            2      311.175      261.439      215.047
       90        1.045        3.787            1      310.534      280.926      216.564
       91        1.094        3.781            2      312.897      289.565      230.041
       92        0.795        3.888            2      315.228      268.710      236.484
       93        1.149        3.677            1      309.310      283.153      234.317
       94        1.007        3.813            2      315.354      274.325      232.149
       95        0.993        3.860            1      317.416      283.920      232.794
       96        1.042        3.776            2      313.472      293.224      240.602
       97        1.083        3.763            1      313.954      287.700      230.024
       98        0.971        3.870            2      314.580      279.427      234.914
       99        1.016        3.869            1      317.715      283.286      237.201
      100        0.917        3.778            1      312.792      278.283      231.964
      101        0.982        3.813            2      317.467      273.322      230.029
      102        0.912        3.812            2      313.748      255.439      231.302
      103        1.023        3.771            2      316.770      263.257      234.011
      104        1.112        3.740            1      312.740      265.073      233.055
      105        0.925        3.882            2      319.464      288.324      239.128
      106        1.192        3.799            2      314.367      292.255      235.922
      107        0.975        3.902            2      314.404      257.982      227.467
      108        1.092        3.873            2      315.554      267.336      226.193
      109        0.752        3.890            2      316.845      245.580      226.518
      110        1.125        3.679            1      311.526      261.957      239.803
      111        0.995        3.781            2      313.946      249.917      237.316
      112        0.998        3.778            2      312.569      267.347      226.340
      113        0.946        3.851            2      315.808      265.216      233.261
      114        1.032        3.768            2      312.289      298.817      233.137
      115        1.057        3.785            1      313.114      272.248      233.319
      116        1.084        3.843            2      316.180      271.896      231.286
      117        0.993        3.801            2      311.447      271.719      231.436
      118        0.936        3.974            1      319.375      275.171      228.224
      119        0.880        3.903            2      318.340      279.894      228.672
      120        0.895        3.969            2      318.499      261.240      224.678
      121        1.105        3.815            1      312.565      285.177      232.079
      122        1.087        3.914            2      316.168      298.826      212.680
      123        1.074        3.674            1      308.449      262.440      213.284
      124        1.322        3.721            1      312.241      336.293      232.571
      125        1.299        3.692            2      314.720      314.312      237.557
      126        1.447        3.613            2      307.543      322.160      231.091
      127        1.224        3.770            2      311.230      312.029      232.232
      128        1.436        3.694            2      312.342      325.660      234.945
      129        1.345        3.604            2      308.363      313.316      231.529
      130        1.228        3.819            1      315.921      316.552      238.251
      131        1.223        3.761            2      312.294      330.724      237.876
      132        1.533        3.669            1      309.725      313.877      238.293
      133        1.416        3.745            2      311.959      304.776      231.405
      134        1.085        3.917            2      316.236      352.379      230.878
      135        1.152        3.773            2      315.261      322.984      237.521
      136        1.109        3.736            2      311.316      330.545      229.008
      137        1.214        3.605            2      306.661      327.138      226.709
      138        1.219        3.603            2      307.576      283.697      234.764
      139        1.206        3.859            2      315.931      328.660      229.757
      140        1.377        3.674            1      309.982      299.579      239.259
      141        1.056        3.870            2      315.446      315.004      230.713
      142        1.184        3.817            2      315.081      320.382      233.508
      143        1.221        3.661            0      312.556      308.423      243.093
      144        1.275        3.830            1      314.964      320.777      235.945
      145        1.134        3.805            2      313.197      314.841      225.081
      146        1.277        3.839            2      313.679      310.568      224.904
      147        1.344        3.812            2      314.398      324.337      233.749
      148        1.009        3.870            2      314.074      332.849      224.420
      149        1.354        3.866            2      318.193      320.787      235.397
      150        1.196        3.812            2      313.070      329.431      228.855
      151        1.038        3.891            2      312.841      347.185      227.048
      152        0.947        3.920            2      315.275      358.896      226.312
      153        0.910        3.898            2      315.874      372.706      223.152
      154        1.191        3.752            2      310.471      329.083      230.877
      155        1.232        3.758            2      310.734      354.606      232.889
      156        1.318        3.771            2      312.235      399.956      236.754
      157        0.943        3.943            2      317.394      394.595      228.964
      158        0.903        3.931            2      317.376      345.378      237.807
      159        1.078        3.834            1      316.350      376.756      234.942
      160        0.717        3.894            2      316.074      361.368      222.796
      161        0.907        3.846            2      313.304      356.934      230.477
      162        0.930        3.794            2      312.172      357.822      229.351
      163        0.889        3.824            1      315.120      339.089      233.884
      164        0.885        3.832            2      315.117      377.736      236.654
      165        0.853        3.782            1      311.303      331.991      229.246
      166        0.764        3.906            2      316.835      361.587      232.379
      167        1.017        3.795            2      313.418      354.638      223.476
      168        0.922        3.907            1      319.616      330.358      230.849
      169        1.112        3.910            1      318.050      401.031      235.675
      170        1.021        3.856            2      315.583      381.195      231.379
      171        1.082        3.799            2      312.562      372.142      232.150
      172        1.172        3.805            2      314.323      380.642      234.930
      173        0.932        3.939            0      317.132      392.680      225.154
      174        1.107        3.851            2      314.748      382.926      240.518
      175        1.087        3.724            2      311.368      371.443      233.163
      176        1.409        3.782            0      313.864      396.927      233.484
      177        1.214        3.783            1      311.173      360.176      228.631
      178        1.078        3.880            2      316.853      358.512      227.123
      179        1.399        3.761            0      315.171      402.762      242.733
      180        1.520        3.806            0      314.323      387.494      237.820
      181        1.159        3.780            2      312.140      377.375      235.608
      182        0.880        4.015            2      319.550      405.225      230.463
      183        0.746        3.957            2      316.180      336.924      227.973
      184        1.142        3.853            2      315.563      350.044      229.284
      185        1.210        3.877            2      315.485      355.360      233.973
      186        1.098        3.799            1      312.855      349.442      240.131
      187        1.218        3.894            2      315.960      385.656      226.523
      188        1.216        3.970            2      319.991      381.750      234.895
      189        1.105        3.961            2      318.030      397.374      231.174
      190        1.054        3.886            2      316.757      379.644      232.025
      191        1.049        3.791            2      311.912      340.419      230.617
      192        1.110        3.785            2      313.927      349.998      233.962
      193        0.929        3.862            1      314.691      332.001      230.540
      194        1.347        3.750            1      312.841      273.764      231.273
      195        1.124        3.909            2      315.105      296.680      228.068
      196        1.169        3.808            2      311.573      277.125      229.858
      197        1.123        3.764            2      309.457      254.125      232.790
      198        1.193        3.717            1      307.778      276.187      230.545
      199        1.048        3.864            2      314.271      270.385      219.024
      200        1.237        3.862            1      318.632      273.468      215.044
      201        1.037        3.856            2      313.515      245.586      218.140
      202        1.146        3.716            2      307.470      252.889      210.402
      203        1.090        3.714            2      308.539      232.713      213.539
      204        1.030        3.837            1      315.306      273.733      218.673
      205        1.047        3.729            0      310.764      274.888      217.633
      206        1.435        3.698            2      308.157      300.824      201.035
      207        1.713        3.669            1      312.364      289.942      240.856
      208        1.319        3.695            1      309.674      282.877      234.489
      209        1.117        3.684            1      311.163      256.924      241.615
      210        0.951        3.848            1      314.287      301.236      228.630
      211        1.106        3.725            1      309.821      258.559      231.661
      212        1.226        3.707            2      307.946      257.791      234.538
      213        1.075        3.753            2      310.886      251.934      233.177
      214        1.015        3.823            2      313.326      285.876      228.412
      215        0.974        3.841            1      313.867      268.521      225.545
      216        1.090        3.715            1      311.531      254.642      236.975
      217        1.299        3.795            2      315.035      270.608      231.891
      218        1.117        3.817            1      313.154      241.861      227.472
      219        0.917        3.909            2      319.196      261.312      233.837
      220        0.983        3.895            2      315.281      249.134      227.055
      221        1.304        3.697            2      308.492      251.218      234.272
      222        1.272        3.745            2      313.807      222.803      240.339
      223        0.945        3.834            2      315.625      252.847      231.743
      224        1.155        3.728            0      308.954      262.847      234.789
      225        1.177        3.698            1      311.567      259.269      232.795
      226        0.980        3.829            1      311.819      225.858      228.155
      227        1.071        3.900            1      319.555      255.246      230.249
      228        1.070        3.772            2      308.145      243.629      231.115
      229        1.041        3.763            2      311.329      243.257      234.184
      230        1.082        3.878            1      314.695      251.621      226.880
      231        0.952        3.765            2      311.669      251.745      233.411
      232        1.072        3.779            1      310.616      266.887      225.799
      233        1.222        3.782            2      313.537      257.978      235.281
      234        1.295        3.720            2      310.712      252.968      234.564
      235        1.031        3.837            2      312.043      236.088      233.563
      236        1.140        3.927            2      315.377      258.053      226.237
      237        1.152        3.973            2      320.310      274.156      226.450
      238        1.156        3.881            2      315.820      264.343      233.139
      239        0.925        4.012            2      320.249      262.827      231.221
      240        1.132        3.948            2      319.057      293.121      225.016
      241        1.070        3.863            1      316.407      276.627      226.854
      242        1.477        3.703            1      314.608      252.466      246.369
      243        1.302        3.792            2      314.314      261.583      234.751
      244        1.394        3.867            2      315.257      262.088      225.346
      245        1.166        3.757            2      312.997      252.181      233.307
      246        1.215        3.880            1      314.922      240.680      220.052
      247        0.927        3.838            0      314.506      262.551      231.679
      248        1.071        3.791            2      309.738      283.665      228.478
      249        1.263        3.792            0      309.816      294.514      227.374
      250        1.322        3.780            2      310.967      251.053      228.335
      251        1.483        3.611            2      306.764      283.053      239.117
      252        1.289        3.726            2      308.650      241.004      223.592
      253        1.075        3.802            1      313.605      238.323      230.452
      254        1.218        3.760            1      312.372      260.893      232.912
      255        1.256        3.855            1      316.057      252.932      235.738
      256        1.205        3.852            2      316.147      254.554      232.220
      257        1.496        3.729            1      312.679      262.027      231.376
      258        1.205        3.852            2      312.587      256.452      224.493
      259        0.997        3.828            2      315.704      275.443      233.834
      260        1.360        3.658            2      303.935      240.418      232.353
      261        1.230        3.738            2      312.707      252.299      236.040
      262        1.128        3.825            2      316.302      278.992      234.450
      263        1.006        3.896            2      315.875      293.687      230.469
      264        1.303        3.746            2      312.942      279.144      228.016
      265        1.034        3.833            1      315.292      264.016      230.380
      266        1.213        3.798            1      316.921      257.529      236.286
      267        1.279        3.701            1      310.950      268.671      236.931
      268        1.170        3.711            1      311.378      282.518      235.079
      269        1.276        3.832            1      313.565      275.048      228.871
      270        0.995        3.790            2      313.202      267.822      232.360
      271        1.331        3.857            1      317.335      259.155      228.172
      272        1.216        3.796            1      312.312      270.853      224.146
      273        1.286        3.767            2      312.860      271.429      234.004
      274        1.202        3.745            1      310.949      254.132      233.800
      275        1.498        3.744            2      312.929      272.474      227.623
      276        1.320        3.690            2      313.093      242.773      235.242
      277        1.358        3.807            2      314.023      257.630      224.830
      278        1.245        3.851            2      314.091      245.836      230.330
      279        1.136        3.826            2      315.976      258.682      231.189
      280        1.054        3.840            2      315.627      280.535      231.585
      281        1.190        3.688            1      309.264      258.947      232.632
      282        1.358        3.676            1      310.794      245.193      240.906
      283        1.486        3.647            1      309.966      281.095      234.479
      284        1.401        3.613            2      304.874      290.661      227.324
      285        1.179        3.701            2      311.095      280.676      235.394
      286        1.029        3.767            2      309.661      264.201      228.716
      287        1.119        3.891            1      317.952      232.374      229.060
      288        1.014        3.974            2      317.580      274.625      227.112
      289        1.174        3.767            2      314.132      266.727      235.863
      290        1.405        3.789            1      315.050      277.520      239.583
      291        1.353        3.832            1      317.165      262.243      240.150
      292        1.368        3.799            0      315.235      240.318      233.092
      293        1.078        3.742            2      309.704      257.700      238.864
      294        1.360        3.827            2      315.300      253.461      229.509
      295        1.286        3.717            2      313.150      236.225      234.104
      296        1.382        3.675            2      309.996      240.244      236.784
      297        1.300        3.738            2      311.428      267.853      231.773
      298        1.174        3.740            1      311.025      257.054      235.829
      299        1.057        3.796            2      313.649      272.280      233.550
      300        1.210        3.814            2      312.581      258.808      227.740
      301        1.185        3.820            1      312.999      253.472      232.983
      302        1.038        3.785            2      311.338      286.639      224.838
      303        1.305        3.711            2      310.314      252.435      230.316
      304        1.212        3.840            2      314.440      256.597      230.361
      305        1.273        3.865            1      315.768      254.473      230.120
      306        1.361        3.834            0      314.118      259.204      226.350
      307        1.321        3.824            1      314.770      265.134      231.054
      308        1.279        3.691            2      308.768      254.429      229.038
      309        1.027        3.810            2      313.759      257.711      226.988
      310        1.091        3.787            2      312.937      248.849      232.441
      311        1.080        3.785            2      313.111      252.465      230.577
      312        1.130        3.813            2      313.957      257.472      236.380
      313        1.134        3.704            2      309.786      272.674      233.491
      314        0.955        3.770            1      311.291      261.003      231.487
      315        1.067        3.689            1      309.588      258.388      238.443
      316        1.091        3.774            1      311.887      266.185      232.705
      317        1.046        3.821            2      312.543      261.635      223.680
      318        0.971        3.768            1      311.389      230.086      232.985
      319        1.046        3.787            2      314.645      256.472      233.549
      320        1.030        3.809            2      312.774      237.524      229.008
      321        1.178        3.687            1      308.592      248.986      232.409
      322        0.904        3.904            2      317.133      254.802      228.374
      323        1.142        3.666            2      306.522      264.810      231.605
      324        1.147        3.758            2      309.483      276.224      232.931
      325        0.882        3.907            2      317.475      271.650      233.196
      326        1.245        3.665            1      307.112      251.025      232.651
      327        1.103        3.707            1      307.913      272.041      226.377
      328        1.010        3.824            2      314.370      258.161      234.872
      329        0.944        3.833            2      314.837      269.607      231.951
      330        1.036        3.759            2      314.399      267.599      232.664
      331        1.109        3.722            1      312.251      262.507      234.793
      332        1.208        3.703            2      310.208      252.325      228.333
      333        0.936        3.798            2      314.956      268.971      237.149
      334        1.099        3.777            2      311.995      268.104      230.331
      335        1.022        3.794            2      312.709      270.059      233.955
      336        1.241        3.811            2      315.993      254.581      230.359
      337        1.268        3.828            1      314.409      238.392      226.166
      338        1.111        3.806            1      315.213      279.759      238.131
      339        1.171        3.925            1      316.974      290.994      229.180
      340        1.412        3.737            2      309.437      213.105      232.251
      341        1.290        3.734            2      310.174      251.330      234.637
      342        1.229        3.663            1      306.978      221.643      231.053
      343        1.433        3.803            1      314.420      240.494      230.540
      344        1.395        3.800            1      313.058      234.244      231.527
      345        1.326        3.751            1      311.123      241.733      230.845
      346        1.412        3.767            2      312.561      258.053      235.077
      347        1.241        3.798            2      311.001      293.005      229.674
      348        1.395        3.749            1      312.975      247.443      232.601
      349        1.339        3.823            1      315.429      238.078      229.900
      350        1.379        3.750            2      312.748      239.414      232.856
      351        1.005        3.780            1      312.834      267.698      232.330
      352        0.958        3.773            1      311.879      232.619      235.047
      353        1.077        3.724            1      311.070      252.705      235.819
      354        1.061        3.774            2      312.885      266.034      234.019
      355        0.969        3.794            2      314.445      249.580      235.898
      356        1.374        3.729            0      311.606      246.003      222.335
      357        1.208        3.674            2      309.130      269.970      232.220
      358        1.086        3.745            1      311.517      274.416      236.226
      359        0.995        3.736            1      311.699      258.061      236.629
      360        1.076        3.769            2      311.529      249.810      234.554
      361        0.996        3.779            2      311.666      240.090      228.284
      362        0.999        3.793            2      315.480      256.549      238.221
      363        0.949        3.766            2      309.538      259.311      230.851
      364        1.115        3.787            2      312.178      234.469      229.940
      365        0.960        3.792            2      311.574      254.724      231.477
      366        1.136        3.774            2      312.619      243.921      234.446
      367        0.795        3.832            2      312.435      272.572      229.955
      368        1.030        3.843            0      317.286      276.957      230.642
      369        1.279        3.865            1      317.502      258.939      233.035
      370        1.209        3.815            2      312.111      269.522      236.581
      371        1.184        3.913            2      318.829      291.696      229.827
      372        1.245        3.773            2      312.479      239.521      229.879
      373        1.050        3.867            2      317.197      250.910      230.448
      374        1.287        3.676            2      307.726      241.340      231.507
      375        1.263        3.799            2      311.898      235.786      227.097
      376        1.198        3.778            2      310.579      232.052      225.048
      377        1.166        3.750            2      311.909      234.814      233.721
      378        1.096        3.790            2      316.075      237.943      237.824
      379        1.098        3.812            2      314.810      256.184      235.796
      380        1.109        3.698            1      309.196      257.532      230.256
      381        1.084        3.782            2      312.173      268.558      234.330
      382        1.039        3.773            2      313.991      258.335      232.149
      383        1.163        3.778            2      312.590      244.767      227.087
      384        1.052        3.863            1      317.686      244.857      233.309
      385        1.352        3.762            2      311.518      242.336      229.810
      386        1.046        3.841            2      313.840      244.209      228.693
      387        1.199        3.899            2      316.768      281.709      229.309
      388        1.186        3.739            2      309.551      237.439      232.015
      389        1.150        3.806            1      314.993      281.431      231.080
      390        1.390        3.707            1      311.109      270.131      231.046
      391        1.304        3.706            2      312.013      247.841      242.118
      392        1.145        3.741            1      312.096      254.047      233.808
      393        1.228        3.701            1      309.426      244.192      229.951
      394        1.096        3.784            1      313.119      245.363      231.639
      395        1.304        3.710            1      309.069      242.770      233.516
      396        1.106        3.812            2      313.458      259.860      232.482
      397        1.121        3.719            2      312.618      243.866      238.855
      398        1.133        3.806            2      312.599      252.237      229.968
      399        1.275        3.691            1      312.134      252.105      236.934
      400        1.119        3.772            1      312.384      252.058      233.128
      401        1.099        3.831            2      313.934      253.292      231.562
      402        1.286        3.812            2      313.088      279.786      229.152
      403        1.067        3.720            2      307.715      254.088      229.361
      404        1.112        3.789            2      314.341      261.263      231.322
      405        1.111        3.739            2      309.154      241.987      232.837
      406        1.236        3.764            2      314.548      263.948      233.155
      407        1.015        3.799            2      311.722      275.202      232.362
      408        1.121        3.774            1      311.497      261.606      227.163
      409        1.068        3.798            2      313.990      257.188      232.773
      410        0.911        3.861            2      315.972      270.173      231.750
      411        0.963        3.743            2      312.718      261.182      239.446
      412        0.868        3.868            2      314.236      263.530      226.813
      413        0.934        3.807            2      311.418      257.986      229.082
      414        0.974        3.870            2      315.374      269.759      225.194
      415        1.329        3.743            0      311.770      274.675      212.250
      416        1.284        3.639            2      308.322      253.419      237.855
      417        1.229        3.800            1      311.760      231.926      228.545
      418        1.347        3.850            1      316.879      250.714      226.140
      419        0.991        3.749            2      310.401      254.099      232.617
      420        0.864        3.809            2      313.278      257.027      231.426
      421        0.960        3.723            2      310.335      257.273      237.108
      422        1.165        3.821            2      313.088      274.501      233.185
      423        1.159        3.688            2      309.771      235.624      237.082
      424        1.294        3.823            2      313.414      242.632      227.674
      425        1.398        3.816            2      315.192      272.169      223.653
      426        1.368        3.716            2      310.514      237.333      231.440
      427        1.226        3.788            2      311.474      264.137      232.364
      428        1.364        3.792            2      312.460      273.334      229.847
      429        1.335        3.750            1      313.204      281.665      233.141
      430        1.203        3.844            2      313.832      240.728      232.681
      431        1.361        3.726            1      308.877      252.965      226.853
      432        1.398        3.711            1      311.031      263.159      231.896
      433        1.367        3.691            1      311.233      288.546      226.537
      434        1.058        3.816            1      313.512      275.628      238.019
      435        1.083        3.906            2      316.488      270.968      228.328
      436        1.294        3.821            1      313.316      228.584      230.388
      437        1.289        3.890            1      316.895      242.299      228.228
      438        1.291        3.901            2      317.773      232.590      228.649
      439        1.283        3.774            2      312.532      226.351      234.119
      440        1.279        3.893            2      318.758      243.793      229.755
      441        1.078        3.862            2      317.583      236.796      234.139
      442        1.192        3.906            2      317.375      260.919      230.536
      443        1.082        3.784            1      313.697      248.514      233.164
      444        1.257        3.877            2      316.448      241.636      226.262
      445        1.244        3.729            1      310.408      250.539      235.045
      446        0.994        3.840            2      314.565      250.024      228.169
      447        1.098        3.756            1      312.033      241.340      230.657
      448        1.116        3.771            2      313.284      243.875      235.496
      449        1.246        3.622            1      307.401      239.419      236.610
      450        1.218        3.772            2      313.571      259.806      234.044
      451        1.330        3.919            2      317.425      224.555      222.367
      452        1.329        3.825            1      313.656      258.940      222.456
      453        1.345        3.749            2      312.707      240.433      230.119
      454        1.346        3.784            2      312.382      233.947      227.621
      455        1.305        3.772            2      312.794      242.564      230.702
      456        1.323        3.789            1      314.255      239.076      231.908
      457        1.390        3.672            2      309.972      244.054      231.778
      458        1.265        3.758            2      312.480      233.841      231.590
      459        1.258        3.744            1      310.834      230.579      230.893
      460        1.250        3.886            1      314.339      258.478      227.729
      461        1.367        3.647            2      309.183      243.901      233.923
      462        1.274        3.811            2      312.570      229.868      229.119
      463        1.291        3.804            2      314.348      247.752      236.604
      464        1.291        3.834            1      313.895      253.343      232.037
      465        1.342        3.767            2      309.520      254.448      228.822
      466        1.435        3.685            2      308.617      261.780      232.896
      467        1.466        3.754            2      313.890      262.197      233.798
      468        1.473        3.705            2      308.236      248.327      229.707
      469        1.254        3.791            2      313.433      242.755      235.741
      470        1.233        3.829            2      311.716      268.373      223.271
      471        1.277        3.799            2      312.841      261.209      230.986
      472        1.279        3.801            1      311.643      247.947      226.114
      473        1.258        3.750            2      311.301      226.755      235.338
      474        1.366        3.787            0      315.683      246.296      225.865
      475        1.387        3.798            2      314.160      237.359      227.271
      476        1.299        3.701            2      311.230      246.764      230.360
      477        1.033        3.805            2      314.206      234.279      231.905
      478        1.167        3.767            1      314.178      220.795      231.591
      479        1.033        3.770            1      309.751      237.026      225.850
      480        1.280        3.709            2      309.057      283.943      232.132
      481        1.159        3.702            0      308.804      260.362      236.136
      482        1.353        3.800            1      313.960      267.711      233.840
      483        1.521        3.494            1      302.389      257.726      240.463
      484        1.117        3.779            2      312.003      233.506      233.968
      485        1.297        3.673            2      307.875      227.468      231.732
      486        1.250        3.815            2      311.807      222.104      230.649
      487        1.247        3.850            1      316.001      240.021      227.914
      488        1.332        3.809            1      313.810      215.602      232.111
      489        1.382        3.825            1      313.379      238.731      226.892
      490        1.310        3.832            2      314.430      237.057      223.557
      491        1.300        3.812            1      312.345      226.573      231.319
      492        1.261        3.720            0      309.110      265.501      228.696
      493        1.447        3.699            2      311.618      242.299      236.302
      494        1.361        3.784            2      313.927      256.422      229.465
      495        1.404        3.750            1      314.256      268.380      232.059
      496        1.385        3.679            1      309.960      247.642      231.469
      497        1.390        3.683            0      308.824      231.988      232.392
      498        1.009        3.785            1      312.253      233.400      222.471
      499        1.165        3.847            2      313.420      226.847      227.320
      500        1.335        3.666            0      307.662      228.759      238.055
      501        1.300        3.747            1      312.163      228.487      234.581
      502        1.318        3.704            1      310.944      279.434      226.220
      503        1.353        3.712            1      311.558      249.891      231.325
      504        1.087        3.782            1      315.872      252.021      245.025
      505        1.365        3.800            2      312.712      267.551      225.729
      506        1.231        3.850            2      313.159      272.411      232.068
      507        1.351        3.828            2      314.109      252.949      230.607
      508        1.398        3.689            1      307.589      248.411      230.817
      509        1.330        3.701            2      308.488      246.854      231.109
      510        1.332        3.712            1      309.602      237.458      232.237
      511        1.240        3.760            2      312.185      255.714      229.936
      512        1.240        3.707            2      309.542      222.011      228.154
      513        1.540        3.844            1      317.978      229.549      237.443
      514        1.376        3.758            1      312.113      228.860      233.350
      515        1.390        3.754            1      313.559      234.937      234.464
      516        1.426        3.619            1      308.677      245.371      238.606
      517        1.387        3.735            2      314.686      249.979      234.109
      518        1.402        3.774            2      313.336      281.084      235.647
      519        1.032        3.674            2      309.729      234.862      224.572
      520        0.911        3.684            2      308.843      260.907      208.530
      521        1.333        3.705            1      310.627      253.175      231.831
      522        1.254        3.700            1      314.025      253.234      243.025
      523        1.259        3.761            1      313.648      255.576      232.551
      524        1.260        3.719            1      313.050      236.239      239.677
      525        1.192        3.711            0      311.295      222.270      239.400
      526        1.272        3.769            2      310.668      243.674      232.528
      527        1.265        3.821            2      314.413      258.891      225.190
      528        1.044        3.860            2      316.566      276.020      231.100
      529        1.294        3.813            2      312.421      258.776      227.821
      530        1.358        3.785            1      313.305      225.328      232.403
      531        1.203        3.902            2      316.381      251.631      227.500
      532        1.234        3.847            2      314.871      245.746      226.314
      533        1.224        3.818            1      312.712      275.673      230.427
      534        1.524        3.889            1      316.448      272.681      224.769
      535        1.260        3.812            2      314.287      273.985      233.618
      536        1.368        3.835            2      315.196      270.666      228.778
      537        1.462        3.671            1      311.027      249.527      232.987
      538        1.285        3.788            1      314.612      258.911      230.212
      539        1.100        3.757            1      311.775      240.946      235.307
      540        1.193        3.673            1      306.975      221.655      237.106
      541        0.962        3.801            2      313.052      276.888      222.021
      542        1.066        3.823            1      314.056      267.560      218.292
      543        0.968        3.781            2      312.929      281.254      219.502
      544        0.871        3.778            2      309.057      278.854      214.121
      545        0.924        3.798            2      312.826      248.130      232.227
      546        1.002        3.940            2      318.182      277.118      232.235
      547        1.073        3.848            2      315.047      281.922      231.945
      548        1.145        3.836            2      315.889      270.645      232.895
      549        1.194        3.808            2      312.726      254.618      227.909
      550        1.039        3.845            2      312.561      257.567      212.790
      551        1.341        3.775            2      309.836      247.735      201.132
      552        0.783        3.842            2      314.222      264.212      221.390
      553        1.114        3.837            2      316.146      275.786      211.662
      554        1.078        3.864            2      317.054      266.418      220.458
      555        1.136        3.771            0      312.670      263.384      233.518
      556        0.806        3.793            2      311.355      230.985      221.076
      557        0.780        3.782            2      311.743      256.720      215.521
      558        0.783        3.803            2      311.650      262.310      218.116
      559        0.903        3.795            2      312.755      245.911      221.873
      560        1.064        3.827            1      314.282      227.487      216.737
      561        1.306        3.827            2      313.439      228.382      230.907
      562        1.114        3.744            2      311.796      215.221      235.644
      563        1.329        3.660            0      309.165      236.036      235.761
      564        1.180        3.702            1      309.454      221.655      239.635
      565        1.250        3.732            0      312.119      242.376      231.557
      566        1.240        3.838            0      315.563      251.428      237.243
      567        1.337        3.701            1      310.491      241.685      231.619
      568        1.322        3.756            1      313.591      229.836      226.590
      569        1.382        3.645            2      308.587      251.567      234.356
      570        1.383        3.746            2      310.749      245.600      237.089
      571        1.205        3.719            2      309.137      218.308      225.625
      572        1.274        3.767            1      312.162      236.037      228.772
      573        1.189        3.872            1      315.200      243.165      231.694
      574        1.320        3.780            1      310.080      237.712      229.208
      575        1.137        3.834            2      311.873      236.715      231.250
      576        1.318        3.816            2      314.649      264.198      230.132
      577        1.292        3.663            1      310.751      253.287      232.436
      578        1.367        3.733            1      310.641      232.316      226.974
      579        1.345        3.728            1      311.740      246.904      231.741
      580        1.286        3.753            1      308.563      254.750      229.739
      581        1.375        3.694            1      310.741      242.022      234.363
      582        1.388        3.646            1      308.193      258.053      232.958
      583        1.407        3.736            1      313.056      245.337      229.877
      584        1.366        3.659            1      309.954      266.130      239.729
      585        1.307        3.658            1      307.810      249.102      230.831
      586        1.383        3.741            0      311.971      237.353      222.599
      587        1.254        3.752            1      313.191      243.455      233.360
      588        1.424        3.692            1      310.418      272.166      232.927
      589        1.273        3.731            2      311.852      293.313      236.715
      590        1.272        3.700            1      310.966      238.490      230.542
      591        1.363        3.737            1      312.817      240.838      227.567
      592        1.346        3.751            1      314.522      249.475      228.417
      593        1.208        3.723            1      310.706      240.587      230.375
      594        1.257        3.691            1      311.715      246.632      229.904
      595        1.382        3.711            1      311.771      262.519      228.790
      596        1.271        3.738            1      310.291      241.146      223.285
      597        1.302        3.780            1      315.351      262.601      233.629
      598        1.410        3.644            1      311.351      247.695      235.818
      599        1.363        3.693            1      310.367      242.583      230.451
      600        1.262        3.731            1      313.592      255.525      237.218
      601        1.352        3.794            2      312.917      253.951      231.306
      602        1.632        3.780            0      313.713      300.552      222.061
      603        1.398        3.781            2      313.455      268.648      233.729
      604        1.389        3.812            1      314.440      266.494      232.093
      605        1.096        3.869            2      319.347      287.141      234.380
      606        1.271        3.691            2      311.895      270.154      238.702
      607        1.211        3.774            2      313.444      262.585      232.113
      608        1.233        3.875            2      315.603      247.456      233.656
      609        1.441        3.633            2      305.579      265.050      229.276
      610        1.176        3.735            1      311.778      271.792      236.405
      611        1.156        3.745            2      310.439      252.627      218.087
      612        1.184        3.821            2      314.723      260.054      231.547
      613        1.142        3.874            2      314.659      290.682      230.844
      614        1.020        3.871            1      313.674      275.349      228.381
      615        1.341        3.821            1      315.805      272.299      229.014
      616        1.238        3.764            1      312.243      258.774      230.494
      617        1.282        3.823            1      314.121      306.344      223.912
      618        1.112        3.754            2      310.853      283.110      230.493
      619        1.182        3.707            1      312.150      263.500      243.259
      620        1.381        3.797            2      313.643      276.503      221.667
      621        1.242        3.704            2      307.733      269.960      225.916
      622        1.297        3.714            1      312.338      272.857      222.577
      623        1.295        3.862            1      314.720      254.780      229.363
      624        1.134        3.825            2      314.724      243.038      228.072
      625        1.301        3.821            1      313.677      265.341      227.526
      626        1.155        3.835            2      317.218      271.571      231.842
      627        1.025        3.720            2      309.813      231.669      225.592
      628        0.783        3.774            2      312.592      261.970      218.577
      629        1.099        3.775            2      309.955      287.535      209.362
      630        0.948        3.850            1      312.785      251.009      216.327
      631        0.832        3.779            2      311.230      263.771      218.890
      632        1.209        3.818            2      315.262      254.057      234.904
      633        1.293        3.867            2      318.630      274.581      231.944
      634        1.290        3.885            2      318.017      256.329      233.934
      635        1.106        3.896            2      315.535      274.345      226.846
      636        1.156        3.764            2      310.423      255.398      231.827
      637        1.507        3.756            2      311.885      290.307      227.241
      638        1.388        3.847            1      318.243      269.208      229.986
      639        1.306        3.894            1      315.851      254.733      228.816
      640        1.295        3.833            2      312.671      287.726      218.879
      641        1.244        3.799            2      309.640      263.895      230.885
      642        1.206        3.876            2      317.543      274.863      236.228
      643        1.136        3.756            2      310.274      254.955      229.312
      644        1.150        3.809            2      316.281      258.460      225.484
      645        1.219        3.748            2      312.706      263.692      235.013
      646        1.288        3.714            2      310.090      256.881      234.596
      647        1.229        3.864            2      317.161      296.812      234.151
      648        1.179        3.836            2      314.134      254.308      232.370
      649        0.776        3.856            2      314.915      256.042      223.251
      650        1.063        3.829            2      315.974      239.948      221.859
      651        0.990        3.847            2      315.030      256.175      228.302
      652        0.985        3.778            2      311.576      235.075      216.345
      653        0.995        3.872            2      316.806      268.569      220.547
      654        1.109        3.849            2      314.438      247.848      227.685
      655        1.372        3.822            2      314.376      262.394      229.433
      656        1.248        3.880            2      318.809      253.772      215.395
      657        1.206        3.883            2      315.834      260.004      229.551
      658        1.215        3.868            2      316.495      275.409      235.339
      659        1.399        3.700            0      311.624      298.602      231.453
      660        1.293        3.859            2      317.002      250.687      230.160
      661        0.984        3.774            2      309.604      249.446      198.318
      662        1.120        3.770            2      309.447      227.582      208.316
      663        1.162        3.731            2      309.597      211.291      213.250
      664        1.125        3.882            2      316.145      249.250      211.005
      665        1.089        3.740            2      309.977      234.036      217.477
      666        1.288        3.629            2      307.203      231.694      218.734
      667        0.999        3.717            1      311.547      230.545      229.151
      668        1.280        3.750            2      309.665      214.007      227.884
      669        1.276        3.773            2      312.165      212.763      221.357
      670        1.110        3.766            2      309.557      215.122      211.047
      671        1.227        3.760            1      310.910      209.123      220.379
      672        1.443        3.835            1      317.105      227.318      228.572
      673        1.342        3.828            2      314.114      248.400      229.345
      674        1.301        3.721            2      309.914      223.983      230.979
      675        1.236        3.794            2      311.346      238.602      204.121
      676        1.267        3.775            1      313.971      228.022      237.205
      677        1.223        3.692            1      309.253      235.645      233.767
      678        1.375        3.687            1      307.702      263.705      229.966
      679        1.115        3.966            2      318.037      320.488      226.424
      680        1.029        3.795            2      313.822      270.102      226.686
      681        1.287        3.851            2      315.879      284.252      231.166
      682        1.293        3.796            1      311.608      255.420      229.234
      683        1.364        3.768            1      311.820      278.531      230.370
      684        1.481        3.742            1      309.748      244.996      200.842
      685        1.294        3.840            2      314.610      259.435      235.525
      686        1.229        3.771            1      311.695      263.596      232.723
      687        1.335        3.775            1      312.188      242.014      227.531
      688        1.349        3.839            2      316.828      278.537      224.673
      689        1.190        3.866            1      316.238      256.030      234.927
      690        0.902        3.947            2      318.424      306.360      230.751
      691        1.256        3.832            1      314.142      243.574      231.758
      692        1.299        3.837            1      314.358      257.945      234.380
      693        1.196        3.930            2      319.234      265.546      233.316
      694        1.262        3.856            2      314.531      282.919      225.613
      695        1.279        3.958            2      319.882      291.320      226.406
      696        1.114        3.814            2      313.627      275.654      234.252
      697        1.026        3.821            2      312.123      287.444      227.930
      698        1.090        3.932            2      316.451      296.192      231.026
      699        1.136        3.822            2      313.305      288.331      237.221
      700        1.027        3.836            2      314.901      310.858      232.203
      701        1.190        3.906            2      316.489      271.506      228.574
      702        1.303        3.792            1      313.857      273.365      231.002
      703        1.296        3.844            1      315.110      250.456      228.110
      704        1.310        3.887            1      319.761      282.075      235.370
      705        0.954        3.766            2      310.875      271.053      231.561
      706        1.391        3.778            2      311.694      268.058      228.242
      707        0.898        3.825            2      315.763      263.227      235.980
      708        1.251        3.908            2      318.815      275.987      236.413
      709        1.142        3.897            2      317.334      276.106      228.553
      710        1.112        3.800            2      311.157      252.863      230.682
      711        1.174        3.771            2      313.732      270.108      231.455
      712        1.262        3.706            1      311.124      260.277      233.620
      713        1.214        3.691            2      308.743      285.701      231.921
      714        1.300        3.696            2      308.717      243.250      234.120
      715        1.127        3.871            2      314.270      260.293      232.371
      716        1.328        3.731            2      308.761      240.330      227.181
      717        1.152        3.935            2      317.271      269.289      227.535
      718        1.170        3.759            2      312.649      279.952      237.023
      719        1.249        3.797            2      312.835      274.471      229.937
      720        1.257        3.840            2      315.566      244.354      232.207
      721        0.961        3.775            2      308.660      263.799      232.891
      722        1.238        3.837            1      314.815      258.883      231.934
      723        1.028        3.846            1      314.439      266.157      228.327
      724        1.290        3.601            2      305.772      265.292      233.167
      725        1.116        3.768            2      311.132      253.188      231.316
      726        1.143        3.755            2      310.575      269.145      226.447
      727        1.146        3.827            2      315.061      268.669      229.621
      728        1.278        3.673            1      310.261      265.122      236.151
      729        1.198        3.841            2      315.217      261.045      230.043
      730        1.052        3.759            1      310.021      263.831      227.573
      731        1.079        3.753            1      311.300      264.940      232.183
      732        1.188        3.903            1      315.964      265.213      224.015
      733        1.234        3.770            2      313.392      251.287      238.581
      734        1.295        3.787            0      311.045      258.731      234.361
      735        1.200        3.760            2      312.631      264.462      234.245
      736        1.180        3.658            1      305.052      246.089      239.065
      737        1.310        3.709            2      311.210      258.568      231.764
      738        1.099        3.767            2      313.526      241.779      234.166
      739        1.233        3.701            1      309.715      251.655      235.035
      740        1.065        3.828            2      316.366      253.771      233.791
      741        1.143        3.820            2      314.471      265.188      229.011
      742        0.998        3.849            2      313.456      279.626      225.752
      743        0.925        3.910            2      316.476      273.098      227.283
      744        1.085        3.746            2      310.991      277.298      224.688
      745        1.120        3.845            1      315.226      276.062      234.878
      746        1.123        3.756            1      310.375      271.208      231.792
      747        1.108        3.833            2      316.478      287.589      232.066
      748        0.716        3.747            1      311.505      286.036      215.577
      749        0.952        3.866            0      313.031      293.411      230.927
      750        1.114        3.763            1      310.920      268.680      230.934
      751        1.042        3.892            2      314.714      261.452      226.838
      752        1.078        3.766            2      313.197      262.609      238.650
      753        1.026        3.806            0      313.160      271.329      232.690
      754        1.006        3.819            1      312.529      270.838      228.696
      755        1.147        3.723            2      312.096      267.214      234.996
      756        0.913        3.845            2      313.704      259.277      232.089
      757        1.023        3.880            1      317.113      302.252      233.036
      758        0.991        3.876            2      312.818      276.037      231.487
      759        1.144        3.779            1      310.995      277.426      233.593
      760        1.218        3.847            1      313.745      243.760      227.189
      761        1.035        3.862            1      316.641      252.315      240.498
      762        1.133        3.915            2      316.432      229.663      227.065
      763        1.182        3.933            2      316.517      261.139      225.772
      764        1.222        3.838            1      315.336      286.021      229.976
      765        1.255        3.847            1      315.056      288.890      225.276
      766        1.246        3.882            2      316.375      284.852      230.076
      767        1.252        3.751            2      312.910      255.647      235.493
      768        1.221        3.862            2      316.484      278.575      235.768
      769        1.122        3.909            1      317.612      245.226      228.179
      770        1.143        3.984            2      318.976      273.325      228.948
      771        1.149        3.851            2      315.105      271.659      228.915
      772        1.028        3.725            2      308.343      250.333      230.865
      773        0.976        3.865            2      314.997      242.900      224.249
      774        1.135        3.918            1      318.437      247.049      228.540
      775        1.262        3.812            2      313.603      282.341      231.911
      776        1.057        3.765            2      310.631      269.238      237.282
      777        1.085        3.752            2      313.149      293.796      239.576
      778        1.361        3.687            0      310.045      258.646      234.167
      779        1.146        3.702            2      312.125      248.705      235.718
      780        1.092        3.719            2      309.159      241.738      230.212
      781        1.228        3.686            2      310.390      275.433      236.375
      782        0.821        3.807            2      314.642      265.542      232.822
      783        1.106        3.901            1      317.945      272.449      226.966
      784        1.020        3.884            2      314.483      255.839      227.200
      785        1.299        3.822            2      317.507      250.469      229.982
      786        1.028        3.912            2      317.025      253.014      229.336
      787        1.211        3.892            2      315.461      260.412      224.338
      788        1.152        3.906            2      313.594      246.487      223.496
      789        1.429        3.692            2      309.866      244.978      229.853
      790        1.585        3.790            0      312.881      214.933      221.543
      791        1.578        3.788            0      313.920      248.398      230.715
      792        1.620        3.760            1      313.619      236.728      240.557
      793        1.551        3.740            0      312.309      210.732      234.071
      794        1.620        3.732            0      309.130      244.026      229.142
      795        1.435        3.801            0      311.912      236.917      228.582
      796        1.629        3.787            1      310.963      227.645      223.261
      797        1.403        3.850            1      316.446      264.048      235.415
      798        1.043        4.005            2      319.433      260.541      226.182
      799        1.135        3.963            2      319.232      266.013      222.924
      800        1.029        3.997            2      319.923      278.261      224.232
      801        1.033        3.947            2      317.868      245.848      229.136
      802        1.073        3.973            2      318.777      265.297      223.324
      803        1.105        3.927            2      314.312      260.383      232.992
      804        1.006        4.004            2      319.708      262.244      227.400
      805        1.038        4.008            1      321.116      257.126      227.940
      806        1.098        3.911            2      314.819      264.927      228.213
      807        1.079        3.966            2      318.670      278.935      228.392
      808        1.028        3.932            2      317.534      282.786      227.521
      809        1.076        3.927            2      314.881      259.415      229.941
      810        1.220        3.933            2      316.553      240.509      228.038
      811        1.138        3.952            2      316.879      256.527      221.560
      812        1.132        3.982            2      319.890      275.327      234.782
      813        1.207        3.945            2      318.412      253.638      229.851
      814        1.211        3.754            2      311.416      261.786      231.873
      815        1.146        3.947            2      318.350      274.039      228.464
      816        1.125        3.932            2      316.317      245.355      225.597
      817        1.074        3.967            2      318.003      281.448      231.671
      818        1.036        3.964            2      318.140      262.912      227.988
      819        0.961        3.929            1      315.664      269.098      226.747
      820        1.149        3.964            2      320.861      291.934      231.294
      821        1.081        3.943            2      317.442      271.735      227.180
      822        1.230        3.912            2      315.869      254.609      225.861
      823        0.875        3.879            2      314.016      251.760      228.307
      824        1.075        3.882            2      312.082      257.705      228.170
      825        1.078        4.008            1      319.185      274.995      233.764
      826        1.180        3.984            2      319.319      256.255      227.801
      827        1.283        3.837            1      315.423      257.898      231.867
      828        1.223        3.924            2      318.340      262.999      232.632
      829        1.174        3.877            2      315.839      253.995      228.080
      830        1.245        3.881            2      317.215      277.955      234.892
      831        0.963        3.920            2      316.988      288.402      231.045
      832        1.121        3.937            2      317.538      251.253      228.297
      833        1.172        3.918            2      318.765      256.475      235.466
      834        1.093        3.850            2      315.178      241.639      228.137
      835        1.116        4.014            1      320.445      252.187      227.542
      836        1.083        3.974            2      316.738      246.773      221.232
      837        0.889        3.992            2      320.302      245.752      231.781
      838        0.823        3.966            2      318.285      242.474      226.698
      839        1.005        3.875            2      312.686      243.584      227.871
      840        0.933        3.959            1      318.353      247.835      225.211
      841        0.985        4.007            2      317.631      277.280      222.985
      842        1.085        3.999            1      319.365      272.514      232.178
      843        1.143        3.768            1      311.677      245.710      229.010
      844        1.096        3.969            2      318.948      261.137      230.763
      845        1.149        3.993            1      319.622      255.336      229.571
      846        1.072        4.018            2      320.958      258.393      230.723
      847        1.246        3.796            2      312.183      255.819      229.367
      848        1.190        3.958            1      321.013      262.284      235.967
      849        1.075        4.018            2      320.153      278.141      224.820
      850        1.218        3.835            1      316.169      257.237      231.259
      851        1.039        3.995            2      318.584      266.402      226.720
      852        0.984        4.014            2      320.505      236.479      228.223
      853        1.067        3.800            2      313.559      231.521      232.700
      854        1.368        3.855            2      317.138      236.446      233.934
      855        1.176        3.980            2      321.352      262.450      234.237
      856        1.283        3.878            2      315.044      255.144      220.204
      857        1.133        3.962            2      318.471      245.985      217.887
      858        1.030        3.902            2      316.260      228.090      212.960
      859        1.257        3.809            1      313.970      244.756      221.132
      860        1.150        3.881            2      316.566      262.154      220.525
      861        1.086        3.970            2      319.493      260.352      216.919
      862        1.076        3.826            2      313.253      243.204      217.357
      863        1.097        3.877            1      316.992      231.940      223.229
      864        0.969        3.795            2      311.475      215.555      219.828
      865        1.072        3.902            2      315.727      215.815      219.007
      866        1.106        3.862            1      311.907      215.418      217.253
      867        1.055        3.874            2      315.549      247.506      209.641
      868        0.968        3.885            2      316.151      238.523      213.753
      869        1.086        3.843            1      313.243      248.618      209.273
      870        1.037        3.850            1      314.402      232.707      211.000
      871        1.147        3.940            2      317.576      260.054      220.186
      872        1.164        3.871            1      314.594      260.722      219.247
      873        0.968        3.843            2      311.706      223.633      214.321
      874        1.125        3.966            2      318.608      274.414      218.404
      875        1.133        3.893            2      316.944      247.498      215.331
      876        1.025        3.857            2      314.367      267.234      216.954
      877        1.052        3.923            1      317.858      238.783      219.195
      878        1.091        3.746            2      310.335      264.444      231.215
      879        1.135        3.825            1      313.946      245.164      232.895
      880        1.147        3.806            1      311.621      233.666      227.940
      881        1.159        3.827            2      314.169      240.303      233.271
      882        1.145        3.770            1      311.464      216.673      227.753
      883        1.051        3.881            2      316.638      188.034      232.055
      884        1.249        3.756            1      310.175      222.260      227.779
      885        1.227        3.717            2      310.573      222.026      232.572
      886        0.978        3.883            2      315.251      267.235      230.886
      887        0.870        3.881            2      316.223      216.970      232.537
      888        1.118        3.886            1      316.309      223.500      230.721
      889        1.040        3.804            1      311.264      245.360      227.197
      890        1.150        3.840            1      316.373      255.398      233.390
      891        1.199        3.963            2      320.322      257.087      229.305
      892        1.011        3.980            1      317.665      222.579      230.320
      893        1.030        3.934            2      315.746      236.214      225.790
      894        1.188        3.950            2      321.040      238.757      227.540
      895        1.038        3.825            1      313.704      235.716      222.583
      896        1.031        3.896            2      316.736      255.982      228.709
      897        1.223        3.798            2      315.360      235.425      228.244
      898        1.116        3.875            2      316.908      238.615      230.661
      899        0.831        3.944            2      317.202      247.701      227.558
      900        1.145        3.827            1      314.653      225.127      235.483
      901        1.089        4.004            2      319.267      230.175      221.938
      902        1.326        3.823            2      314.957      234.119      233.458
      903        0.873        3.984            1      321.934      251.742      235.589
      904        1.013        3.840            1      313.864      261.067      234.488
      905        0.936        3.939            2      316.518      236.496      222.175
      906        1.128        4.030            2      322.725      251.873      230.887
      907        1.151        3.993            2      319.742      255.131      234.011
      908        0.942        4.032            2      319.446      263.696      227.270
      909        1.055        3.980            2      318.829      243.286      225.722
      910        1.212        3.937            2      317.096      243.407      225.201
      911        1.149        3.970            2      317.723      253.274      229.838
      912        0.988        3.940            2      316.585      245.931      226.282
      913        1.040        3.765            2      310.486      257.105      212.042
      914        1.180        3.818            2      312.695      240.307      212.573
      915        1.156        3.886            2      315.896      234.324      219.974
      916        1.224        3.849            2      314.199      219.276      211.117
      917        1.291        3.784            1      315.353      274.380      227.502
      918        1.191        3.889            2      315.435      239.051      215.186
      919        1.044        3.805            2      312.038      233.629      209.489
      920        1.165        3.845            1      314.584      247.123      214.332
      921        0.999        3.986            2      318.434      250.299      230.699
      922        0.944        4.004            2      318.483      236.354      225.815
      923        1.097        3.875            2      315.189      239.284      230.781
      924        1.018        3.890            1      315.244      274.001      235.791
      925        0.946        3.958            2      317.611      234.098      229.335
      926        1.008        3.863            2      314.977      248.415      226.932
      927        1.250        3.905            2      317.694      301.883      230.898
      928        1.123        3.975            1      319.095      255.467      228.557
      929        1.053        3.976            2      320.060      266.241      227.996
      930        1.006        3.995            2      319.672      262.294      224.879
      931        1.245        3.900            2      316.500      244.527      227.912
      932        1.045        3.947            2      316.898      248.302      224.311
      933        0.885        3.965            2      316.984      239.825      228.005
      934        0.930        3.980            2      321.199      262.139      226.909
      935        1.010        3.975            2      316.691      239.467      221.468
      936        1.089        3.979            2      317.903      251.445      231.288
      937        1.076        3.987            2      317.962      260.604      226.629
      938        1.199        3.863            2      316.820      250.459      234.684
      939        0.990        4.007            2      320.772      265.724      227.035
      940        0.908        3.964            1      317.003      271.763      224.330
      941        1.024        3.928            2      315.781      227.334      226.101
      942        1.119        3.832            1      311.874      227.166      230.182
      943        1.127        3.865            1      315.299      248.459      236.692
      944        1.071        3.871            1      314.604      224.790      232.929
      945        0.904        3.984            2      318.443      235.944      228.762
      946        1.072        3.994            2      319.291      258.451      227.835
      947        1.274        3.874            2      318.916      259.764      234.875
      948        1.081        3.879            1      314.172      220.252      213.671
      949        1.262        3.930            2      318.183      241.641      231.084
      950        1.225        3.906            2      316.703      257.742      231.356
      951        1.147        3.904            2      315.616      258.164      232.597
      952        1.156        3.933            2      317.736      236.270      222.875
      953        1.121        3.932            2      317.355      259.449      226.473
      954        1.084        3.990            2      317.494      241.262      221.180
      955        1.162        3.946            1      316.956      239.169      229.677
      956        1.109        3.870            1      313.328      236.551      226.462
      957        1.119        3.956            2      320.211      246.878      232.688
      958        1.041        3.833            2      313.482      245.598      233.013
      959        1.068        3.813            2      314.644      230.519      237.205
      960        0.959        3.894            2      317.803      254.856      233.773
      961        1.079        3.842            2      314.905      217.609      229.783
      962        1.204        3.881            1      319.732      260.675      234.430
      963        1.066        3.982            2      317.320      268.871      225.608
      964        1.152        4.000            1      321.461      283.262      231.989
      965        1.128        3.869            2      314.194      247.220      225.145
      966        1.032        3.984            2      318.642      241.931      226.819
      967        1.200        3.970            2      320.341      260.871      229.629
      968        1.209        3.822            2      317.208      252.503      236.009
      969        1.255        3.844            2      313.653      228.335      228.707
      970        1.129        3.845            2      316.945      234.687      233.369
      971        0.986        4.001            2      320.899      209.871      227.724
      972        1.311        3.886            1      318.525      267.033      237.483
      973        1.181        3.934            1      316.660      277.734      230.261
      974        0.994        3.917            2      318.371      288.009      229.987
      975        1.275        3.894            2      317.669      275.267      216.465
      976        1.281        3.855            2      315.304      293.654      219.138
      977        1.466        3.822            1      314.871      285.902      220.124
      978        1.393        3.805            1      315.041      300.983      223.370
      979        1.301        3.845            1      315.440      295.106      218.884
      980        1.146        3.876            1      316.337      275.894      218.761
      981        1.032        3.932            2      318.606      281.753      212.573
      982        1.621        3.787            1      313.639      254.447      223.479
      983        1.449        3.773            1      313.949      290.150      225.346
      984        1.278        3.876            0      316.180      275.247      213.631
      985        1.378        3.837            1      316.450      287.874      218.847
      986        1.096        3.881            2      314.833      285.580      213.801
      987        1.235        3.950            1      320.042      284.222      231.371
      988        1.234        3.943            1      320.833      285.575      231.436
      989        1.382        3.865            1      315.498      269.098      231.895
      990        1.415        3.799            1      314.554      274.815      227.219
      991        1.451        3.849            1      316.727      254.198      234.808
      992        1.298        3.854            1      318.466      259.772      237.901
      993        1.449        3.854            1      317.640      265.074      233.497
      994        1.262        3.882            1      315.408      269.595      229.894
      995        1.332        3.916            1      318.610      248.204      232.603
      996        1.078        3.947            2      317.480      272.920      227.872
      997        0.962        3.967            2      317.438      287.701      227.462
      998        1.078        3.805            1      311.958      267.908      235.910
      999        1.266        3.844            1      315.794      254.389      234.175
     1000        1.010        3.885            2      315.328      273.724      233.391
