# Supplementary material for: Delineating Pixantrone Maleate’s adroit activity against cervical cancer proteins through multitargeted docking-based MM\GBSA, QM-DFT and MD simulation
Source: PLoS One. 2023 Dec 15;18(12):e0295714. doi: 10.1371/journal.pone.0295714 (PMC10723688; doi:10.1371/journal.pone.0295714)
Supplement: S1 Dataset — (ZIP) [file pone.0295714.s001.zip › Data_1_5VBN/raw-data/L_RMSF.dat]

   # Atom# PDBResName  wrt_Protein   wrt_Ligand 
         1                   1.980        0.300
         2                   2.381        0.255
         3                   2.173        0.365
         4                   2.965        0.372
         5                   2.644        0.187
         6                   3.018        0.232
         7                   1.931        0.457
         8                   2.595        0.334
         9                   2.339        0.662
        10                   3.608        0.686
        11                   3.684        0.462
        12                   2.418        0.447
        13                   2.142        0.524
        14                   3.073        0.330
        15                   3.290        0.479
        16                   2.226        0.648
        17                   3.734        0.429
        18                   4.664        1.227
        19                   3.897        1.345
        20                   3.982        0.512
        21                   3.795        0.481
        22                   2.696        0.502
        23                   3.155        1.017
        24                   4.218        0.897
