# Supplementary material for: Delineating Pixantrone Maleate’s adroit activity against cervical cancer proteins through multitargeted docking-based MM\GBSA, QM-DFT and MD simulation
Source: PLoS One. 2023 Dec 15;18(12):e0295714. doi: 10.1371/journal.pone.0295714 (PMC10723688; doi:10.1371/journal.pone.0295714)
Supplement: S1 Dataset — (ZIP) [file pone.0295714.s001.zip › Data_1_5VBN/raw-data/L_Torsions.dat]

## Torsion are defined with the following atomIDs:
# dihed1: ai= 9153 aj= 9159 ak= 9156 al= 9150
# dihed2: ai= 9159 aj= 9156 ak= 9150 al= 9143
# dihed3: ai= 9156 aj= 9150 ak= 9143 al= 9137
# dihed4: ai= 9136 aj= 9142 ak= 9151 al= 9157
# dihed5: ai= 9142 aj= 9151 ak= 9157 al= 9158
# dihed6: ai= 9151 aj= 9157 ak= 9158 al= 9154
# Frame#   dihed1   dihed2   dihed3   dihed4   dihed5   dihed6
0  -63.999  125.517  100.344  177.765   69.467 -161.256
1   19.057  100.075  145.133  123.220  178.208 -167.598
2   53.189   76.009 -171.002  153.833  -57.993 -164.051
3   20.578  107.063  149.648  160.435  -70.830  178.226
4  -12.279   87.945  171.324  165.731  -70.249 -161.136
5   44.640   78.158 -177.665  136.806  -66.649  172.586
6   36.879   68.777  164.684  144.147  -58.074  174.198
7   32.697   95.231  153.298  127.766  -80.992  174.635
8   18.307   91.941  177.424  146.480  -65.409 -176.277
9   39.203   98.269  146.673  129.412  -44.012 -175.559
10   37.210   71.707 -164.267  151.336  -92.464  171.453
11   46.704   75.206 -166.114  161.466  -67.601 -168.156
12   33.462   89.846  176.780  144.078  -51.505  178.861
13   39.892   93.796  157.677  156.957  -67.659 -161.914
14   23.329  104.921  164.946  163.047  -73.075 -158.459
15   50.592   68.017 -156.663  101.236  108.838  166.512
16   40.016   75.779 -151.852  114.467   97.611 -172.117
17   30.718  109.996  136.550  150.852  173.625  170.980
18   26.287  101.939  170.021  137.288 -166.004  170.316
19   73.909   59.002 -165.247  118.295 -173.629  170.952
20   43.629   77.273 -178.815  113.477  170.541 -167.822
21   49.794  113.722  128.049  135.744  175.094 -155.392
22   44.661  103.953  133.929  107.973  -91.330 -168.859
23   33.733  114.516  150.006  142.972  -50.630  165.306
24   34.882   68.530 -169.638  119.906  -81.161 -174.525
25   32.270   97.803  145.115  155.996  -61.644 -175.246
26   33.388   81.547  162.040  150.722  -67.447  172.384
27   20.617  107.572  146.223 -162.215 -100.479 -176.813
28  -38.522  116.973  173.631  131.340  -48.149 -171.693
29   17.716   96.963  157.796  147.852  -63.672 -171.116
30   -0.942  100.083  156.364  151.647  -64.868 -171.916
31   32.431   96.456  154.658 -177.884  -71.281  174.725
32   46.320   78.327  170.053  138.306  -65.414 -175.454
33   48.567   66.687 -169.433  145.347  -62.280  166.533
34   41.533   71.815 -178.231  160.337  -61.994 -174.314
35   37.004   73.193 -178.969  172.563  -77.197  179.688
36   34.387   84.541 -176.401  146.123  -72.952  177.620
37   14.332   93.896  168.020  162.597  -60.726 -165.522
38   35.710   86.004  173.818  148.863  -61.108 -168.628
39   33.669   77.496  178.557  141.033  -66.729 -167.195
40   48.555   68.803 -177.557  162.575  -61.333  167.066
41   42.493   97.084  150.216  160.971  -64.933 -168.513
42  -47.250  118.799  169.121  165.352  -95.323 -162.028
43   27.869   95.197  167.710  150.227  -58.403  163.995
44   57.686   91.995  163.824  172.803  -65.943  165.188
45   75.700  165.112 -131.376  152.544  -64.307  169.656
46   93.581 -177.448  139.484  144.585  -56.214 -178.117
47 -159.488   82.358 -143.170  151.483  -60.898  173.191
48  164.184  154.441 -126.163  144.808  -64.233  175.068
49 -174.952   51.946 -158.305  123.375 -176.321 -164.195
50 -179.380   80.775 -147.003  131.290  -64.843 -164.875
51  -32.780  162.013  132.103  179.631  -80.408 -173.549
52   63.174  120.273  153.297  176.349  -78.820  155.863
53   35.720  107.173  141.320  133.358 -141.823  176.406
54   34.505  105.791  172.684  136.225  -43.785 -177.791
55   41.101   88.958 -160.598  174.190  -71.301 -163.471
56   29.272   91.866  174.059  150.100  -62.718 -168.187
57   41.390   99.007  156.006  144.724 -138.342 -179.277
58   50.781   71.000 -146.489  136.750  -72.625 -167.560
59   49.839   71.179 -172.586  124.608  -57.795  171.736
60   47.606   94.690  164.852  135.964  -44.073 -172.440
61   22.833  100.570 -175.050 -124.231  174.562  165.203
62   45.886   71.852 -170.312 -175.906  -83.989 -176.580
63   19.284   60.881 -161.515 -121.720  130.404 -178.145
64   34.693   81.499 -169.867  157.390  -68.537 -168.908
65   31.782   75.907  179.110  166.674  -72.676 -169.144
66   38.411   99.356 -165.382  130.642  -67.616  172.589
67   35.501   75.052 -154.596  170.076  -81.856 -177.584
68   51.662  128.280  150.461 -155.273  168.259  176.197
69  -51.622 -163.662  145.344 -118.440 -116.536  174.327
70   23.838   93.168  177.918 -150.915 -104.651  152.930
71  -61.412 -170.914  161.835  166.531  -78.677  173.457
72   53.206   44.600 -139.267  164.882  -65.686  175.969
73   44.486   63.694 -164.440  150.136  -62.203  158.764
74  -67.880  139.860  161.502  141.819  -59.171  168.670
75  -40.244  170.894  103.041  131.969  -34.700  178.384
76   53.711  113.011  152.516  121.167  131.494 -152.404
77   34.580   90.880  160.071  161.449  -61.124 -175.954
78   62.232   45.353 -142.570 -160.377 -120.378  164.340
79   46.346   97.204  153.674 -175.012   91.505 -170.557
80  -25.204 -112.912  -96.363  141.797 -177.441 -170.518
81  -52.491  -73.324  174.721  137.834 -167.440  175.650
82   76.039 -171.617  120.067  171.730 -175.143 -172.553
83   50.457 -165.532  -99.528  160.965 -165.844  169.801
84   57.490  135.073 -112.789  137.726 -162.639  165.318
85   49.469   57.022 -156.989  145.324  102.969  163.838
86  -41.764  123.806  148.931  102.516 -169.361  177.352
87  -59.799 -169.610  -85.952  118.301 -151.851  178.792
88  -55.586  128.430  171.217  174.337  -90.837 -173.060
89  -49.067  132.336  145.265  120.758  -48.572 -174.777
90  -39.934  166.151  128.706  131.493  -67.467 -176.404
91  163.075  110.409 -121.224  160.559  -72.746  177.109
92  169.972 -118.468 -103.763 -146.243 -124.422  173.034
93 -164.793   77.285 -127.753  148.345  -67.029 -169.401
94  178.104   74.633 -149.363  148.812  -65.388  174.821
95 -174.077   78.744 -147.303 -173.163 -111.184 -177.098
96 -171.186   63.452 -126.916  179.374  -90.412 -179.884
97 -176.747   91.514 -135.751  151.004  -64.310  179.568
98  166.245   76.218 -162.607  167.615  -81.304 -165.295
99 -165.199   59.143 -148.408  162.633 -103.764 -165.315
100 -173.870   75.821 -159.724  172.388  -77.706  169.720
101 -164.726   88.125 -151.519  153.537  -71.633  169.802
102  175.066   59.563 -141.411  166.773  -80.901  177.748
103 -174.254   66.595 -144.516  160.000  -74.933 -169.485
104  174.257   73.447 -121.747  149.685  -65.897  179.395
105 -171.274   56.066 -145.670  179.651  165.838  175.536
106  162.263   68.460 -128.842  122.160 -168.995 -162.526
107 -177.857   99.046 -167.044  148.703 -174.702  177.490
108 -177.775   64.511 -136.581 -162.111  164.575  171.521
109 -171.701   85.995 -161.344  138.483  110.269 -157.337
110 -161.156   54.820 -144.699  139.840  -55.499 -163.174
111  179.268   57.821 -145.307  173.497  -78.907 -174.404
112 -158.739   71.381 -133.195  159.938  -66.987 -170.893
113 -178.570   75.264 -130.688 -129.169 -116.903  177.756
114  178.181   60.460 -125.426  174.603  -68.309  176.291
115  167.211   73.268 -119.386 -148.198 -101.528 -175.966
116 -179.874   93.128 -117.822 -171.798  -79.777 -178.160
117  175.010   78.732 -129.676 -128.153 -105.652  173.822
118 -167.099 -169.040  139.271 -154.126  165.664  178.054
119 -167.571   67.094 -143.846 -138.220 -133.170  179.269
120  163.026 -147.555 -133.524 -169.373  136.355  165.516
121 -177.562   74.800 -122.584 -173.678  172.632  169.982
122   64.157 -169.606 -149.091  155.458 -170.357  179.001
123   50.756   57.444 -149.370  156.798  -60.634 -166.917
124  177.861  143.262  -95.182  139.378  -56.738 -167.434
125  177.472  174.328  -98.490  133.724  -56.061 -166.701
126 -179.229  126.447  -99.540  104.939  -99.008  173.338
127  176.441  153.223 -144.132  125.240  -49.451 -166.646
128  162.114  107.202 -116.894  126.069 -160.760  179.657
129 -169.604   90.118 -126.172  113.108  -43.087 -175.794
130 -174.363 -153.829  160.695  136.059  -70.669 -173.114
131  168.877   99.609  130.172  121.818  -54.136  172.061
132  165.875  121.080   77.354  102.779  -57.856  178.089
133  176.692 -131.210  130.483  116.997  -52.932  175.183
134  161.236  158.853 -113.358  131.344  146.915  155.219
135 -171.485   55.007 -130.676  116.976  175.633 -167.826
136 -157.404   95.498  156.384  123.918  -40.092  164.774
137 -175.311   88.248 -114.223  161.091  -66.368 -179.280
138 -167.789   79.996 -133.257  125.931  -47.716  173.028
139  178.611 -171.660  140.097  127.066  -70.456  158.380
140  172.921  -57.674  123.598  126.732  -70.365  169.850
141  169.951  107.858  138.796  144.778  -62.620 -176.327
142  175.936  -60.986  141.043  153.013  -66.404 -162.382
143 -169.185   65.333 -131.786  119.409  -57.447  169.784
144 -154.454  -68.061  132.123  118.538 -140.943 -168.722
145  173.530   84.194 -158.330  131.230 -119.796  168.401
146 -175.962  -99.924  113.244  138.631 -145.868  177.098
147 -164.288  -81.561  130.427  137.028 -154.132 -172.350
148  158.496  -56.961  149.747  151.654 -158.315 -176.962
149 -172.977  -80.177  140.775  114.083 -175.300 -174.775
150  177.334  -67.174  132.655  131.489 -136.193 -177.810
151 -169.262 -140.070  110.624  150.184 -171.262 -177.978
152 -170.816 -156.694  146.389 -177.477  -94.601 -148.764
153  160.636   57.582 -155.860 -176.754 -104.773 -175.173
154  174.056 -146.910   84.168  150.609  -53.404  177.247
155 -179.151  -63.692  123.689  175.496  -78.371 -152.899
156  177.018  -65.234  160.754  132.500  -92.780  177.511
157  173.920  168.332 -167.765  155.751  -76.896  165.353
158 -135.053 -111.668 -138.913  170.640  -78.472  179.697
159  170.746  161.550 -128.457  148.331  -54.545  168.856
160 -149.400  113.804  172.123 -165.044  -89.338 -163.942
161 -177.061   73.654  170.560  147.965  -66.351  168.727
162  170.579   83.390 -160.779  165.964  -77.966  168.026
163 -178.711   61.833 -164.576  173.844  -82.736 -178.155
164 -170.103   80.179 -176.365  154.290  -74.845 -170.142
165 -164.714   51.006 -158.636  164.513  -68.144  163.315
166  173.196   92.284  163.749  175.754  -87.120  173.728
167  178.295   83.217  177.265  138.088  -62.145  167.045
168 -170.767  100.844 -168.184  165.470  -78.217  170.514
169  162.644  150.426 -172.067  166.862  -64.359  169.727
170  170.696  100.534 -143.996  162.159  -75.664  176.092
171 -179.028   91.232  173.250  133.302  -53.529  166.632
172  172.441  -99.425  116.291 -179.658  -76.853  166.276
173 -173.438 -166.954 -176.712  157.793  -76.132 -164.647
174  154.249  120.466  108.618  172.941  -56.851 -175.352
175 -179.304   57.738 -150.199  137.595  -82.519  179.533
176  172.931 -162.657   49.202  158.867  -66.405 -165.892
177 -177.383 -165.789   74.601  158.555  -58.833 -159.316
178 -175.857 -129.658  135.490  157.943  -63.668 -175.179
179  168.887  141.725   85.238  119.059  -42.611 -176.602
180  175.384 -177.580   81.235  116.731 -122.153 -169.808
181 -176.259  -57.287  139.190  161.209  -60.170 -179.036
182 -175.847 -153.878  152.932  177.953  170.495 -168.913
183 -169.835   91.470  153.020  160.528 -174.375 -170.782
184 -178.113 -100.774  126.517 -141.095  143.686  167.308
185  176.032  -95.005  132.322  136.967 -158.863  175.511
186 -173.234  -50.453  132.491  130.361 -135.611 -173.164
187 -165.268  -94.185  134.490  136.245 -157.414 -167.794
188  175.573  152.944  102.529  142.420 -171.735 -161.865
189 -174.581 -172.068  125.629  148.933 -157.255 -171.187
190 -177.121  -59.796  146.848  154.032 -153.957 -175.624
191 -168.821  -67.531  154.059  155.253  -68.921  165.398
192  173.083  127.370 -139.473  150.988  -57.407  177.979
193  161.868   69.115 -146.670 -129.111 -121.545 -161.931
194 -175.183   98.727 -107.539  -98.731 -176.618  167.755
195  163.093  130.768 -129.940 -141.713 -173.793 -178.632
196  174.164   99.832  -99.397 -121.515 -127.149  170.686
197  166.626   91.801 -111.730 -105.301 -136.120  165.042
198  162.118   93.048 -106.202  -97.947 -118.271 -172.446
199  173.427  155.746 -129.834 -114.684 -167.195   50.591
200 -177.732  148.214 -131.585 -112.035 -157.059  -43.673
201 -174.165  126.211 -143.446  144.003  125.000   36.655
202  169.913  117.830 -115.341  174.775   86.554   34.034
203  166.054  114.968 -107.796  162.875   90.938   32.825
204  176.183  107.895 -133.756  121.223  131.010    5.376
205 -159.365   64.565 -122.654  129.820  112.158   40.059
206 -147.522  154.035  -95.817 -129.792  146.704  -51.039
207  176.234   90.576 -109.058  -74.595  150.649 -169.758
208 -174.700   71.913 -112.775  -93.447 -176.646 -179.185
209  178.317  101.509 -111.767 -127.255   59.278 -174.532
210  160.777  126.952 -130.959 -169.202   86.539 -162.159
211  168.224   93.680 -108.312 -152.811   66.774 -175.466
212  169.217  153.132 -106.936 -128.834   56.085 -173.849
213  163.702  130.887 -118.108 -138.046   65.513 -177.254
214  167.461  137.200 -118.037 -150.739   72.898 -163.524
215 -177.152  126.737 -127.460 -147.507   72.015 -168.312
216  164.008  111.412 -113.120 -128.487   62.644 -169.183
217  168.620  126.090 -123.089 -116.774   87.777 -163.585
218  177.256  105.911 -104.436 -152.422   63.005 -177.365
219  161.976  153.239 -139.293 -154.555   57.584 -170.490
220  176.794  149.296 -127.887 -159.169   68.246  177.239
221  171.509  117.685 -124.122 -118.459   60.982 -172.261
222  174.920  142.356 -118.436 -120.884   59.178 -171.846
223 -177.335  137.658 -140.430 -142.919   71.543 -169.180
224  170.644   85.389 -129.405 -160.981   63.500 -177.149
225 -174.157   78.938 -109.447 -148.490   65.448  175.018
226 -176.726   93.721 -111.120  177.543   77.470  169.896
227 -173.739  112.825 -137.814  175.941   95.316  169.000
228  176.625  108.772  -96.159 -176.428   81.210  153.919
229  166.444  120.741 -110.084 -177.962   74.980  171.618
230 -178.338  125.164 -121.735  151.723  110.168  176.142
231  167.308  104.755 -133.008 -140.354   48.619  179.367
232 -171.919   99.094 -113.687 -174.901   76.063 -173.983
233 -179.744  137.967 -126.563 -139.326   66.773  174.220
234  150.742  117.422 -123.249 -123.732   58.236  176.430
235  177.800  146.207 -173.858 -124.142   60.977  166.612
236 -179.498  150.128 -153.631 -125.324 -161.445 -175.430
237 -170.483  168.831 -173.641 -111.927 -170.123  166.057
238  172.309  139.243 -117.683 -120.701 -138.211  163.103
239  165.875  166.844 -156.255 -151.440  168.774  164.416
240 -177.688  150.412 -160.671 -126.894  170.433 -175.589
241  153.523  128.489 -110.449 -157.609   97.645 -179.325
242  148.360  107.277 -102.666 -117.295  133.116 -164.319
243  168.368   83.550 -102.418 -108.788  176.265  170.988
244  160.890  135.433 -110.326 -116.614  173.381 -154.264
245  179.995   91.226 -126.634 -144.021   79.290  177.259
246  177.071  129.399 -119.549 -143.009  154.812  175.583
247 -177.416  131.993 -131.402 -148.620   65.042  178.007
248  169.805  102.369 -119.844 -116.166 -108.085 -176.819
249  179.730  102.567 -126.163 -115.552  132.936  167.045
250 -173.896  113.067 -119.344 -116.421  134.264  177.669
251  163.997   83.335 -104.210 -115.259   66.739  165.439
252 -173.072   99.854 -116.419 -122.920  120.523 -176.192
253  167.107  108.665 -134.819  -87.317 -117.185 -175.860
254 -174.581   95.132 -111.315  -89.413 -104.134 -175.279
255 -175.231  129.795 -130.160 -103.419  159.346  178.618
256 -177.860  128.565 -113.733 -117.590  150.845  167.032
257  173.032   96.287 -108.853  -93.602  156.847 -174.084
258  175.160  120.265 -119.251 -128.817  166.860 -177.737
259 -173.521  138.642 -122.074 -152.040   62.284 -155.230
260  163.487   92.959 -112.919 -102.532  139.358  173.505
261  178.943  124.889 -131.209 -124.402   60.931 -172.986
262 -165.652  122.165 -128.741 -141.685   67.575  171.463
263 -177.055  109.748 -143.406 -137.183 -118.353  171.002
264 -177.141  107.215 -100.540 -141.825   87.301 -172.063
265  178.653  122.678 -130.859 -146.507   82.877 -173.554
266 -179.196  129.484 -132.552 -154.361   83.313 -173.479
267 -179.014  101.560 -129.469 -123.495   40.492 -169.069
268  169.568   93.316 -127.592 -127.865   61.905 -166.922
269  179.378  133.516 -110.793 -129.670  124.452  174.036
270 -173.845  141.384 -133.863  -93.085  -54.596 -167.490
271  177.531  117.208 -127.079 -105.837  154.060  172.592
272  167.098   95.727 -111.111 -153.284   76.078  172.708
273 -178.121  124.168 -120.601 -118.465  105.524  177.889
274 -177.953  113.227 -110.195  -81.394  -95.297 -163.107
275 -177.158  116.089 -115.353 -103.833  132.134  169.320
276  173.915   90.599 -110.870 -137.833   80.857  173.286
277 -177.198  111.153 -122.839 -125.384  151.609 -176.826
278  161.249   88.175 -116.460 -140.206  163.377 -170.063
279 -178.224  121.308 -133.126 -149.135   72.497  173.843
280 -175.940  128.995 -134.191 -134.075   89.458 -161.880
281 -174.648  106.038 -116.515 -138.688   64.219 -171.591
282  174.327   94.862  -97.427 -129.775   68.695  176.038
283  160.398   85.192 -103.325 -116.497   64.518  165.910
284  170.181   83.149 -108.658 -110.369   72.152  162.802
285  174.645   96.052 -113.986 -129.577   50.549  167.743
286  173.988  121.669 -113.353 -158.540   65.359 -175.140
287 -178.306   92.604 -124.130 -146.805  157.884  174.259
288 -179.899  128.653 -140.699 -160.002  171.686  178.348
289 -166.645  118.078 -129.821  -94.451  -75.160  177.032
290 -179.650  131.070 -121.375  -83.974 -156.854  174.604
291 -179.436  134.707 -121.554  -76.461 -145.193  178.715
292  163.947   94.822 -114.803  -62.208  -82.506 -169.093
293  168.133  105.523 -113.693 -101.829  -99.908 -163.781
294 -171.680  122.128 -128.116 -114.771  145.348 -169.560
295  177.433  112.287 -114.621 -123.194   74.525  177.823
296  164.623   77.995 -104.236 -123.366  104.048  179.597
297  177.991   98.795 -106.190 -133.721   80.631  163.772
298  171.269   90.437 -105.812  -81.813 -103.352 -168.388
299 -168.144   94.108 -126.512  -96.836 -119.774  172.741
300  156.432  128.390 -103.856 -163.368   90.630  158.969
301  178.310  106.884 -117.450 -103.014 -139.910 -168.941
302  174.915  110.371 -129.272 -153.498   61.194 -164.950
303 -179.718   94.275 -104.486 -131.735   94.018  174.617
304 -179.031  127.016 -116.850 -124.226  135.991  173.128
305  175.986  125.056 -129.238  -88.612  155.939  171.880
306  167.649  139.230 -130.938  -87.473  148.150  172.140
307  178.233  113.353 -142.007  -86.740  160.986 -174.428
308  174.230   77.364 -118.928 -125.247   99.241 -171.737
309  177.120  128.697 -127.306 -148.526   60.076 -177.396
310 -178.806  129.023 -133.379 -126.550   49.149 -178.280
311  171.003  143.405 -121.266 -130.661   60.523 -160.717
312  179.703  129.320 -122.467 -154.432   72.204  179.210
313  168.294  120.171 -116.499 -129.673   51.985 -161.804
314 -178.752  106.267 -129.838 -146.758   67.653 -168.511
315 -170.017   86.072 -109.823 -138.233   69.065 -167.376
316 -176.877   91.480 -120.770 -163.261   68.313  172.793
317  173.346  123.015 -131.172 -143.240   85.505  179.566
318 -178.663  121.228 -129.059 -135.038   51.890 -160.994
319  178.734  114.218 -121.777 -144.121   59.162 -164.885
320 -174.298  130.771 -126.754 -154.237   57.580 -175.205
321  179.265  110.773 -129.147 -129.658   40.455 -169.563
322  177.716  137.413 -136.812 -151.908   82.215 -161.679
323 -175.255   88.514 -114.343 -140.193   56.716 -161.076
324  174.344  102.167  -94.131 -109.094 -116.981  177.121
325 -171.921  143.711 -136.712 -165.788   64.150 -177.932
326  170.749   82.570 -105.566 -132.316   67.505  174.081
327 -161.507  101.866 -124.944 -133.675   45.793 -166.743
328 -172.874  137.885 -132.815 -141.886   64.331  156.423
329 -155.795 -151.396 -115.152 -141.587   70.336 -167.217
330 -170.468  118.051 -122.739 -134.983   63.767 -159.736
331 -174.603  101.037 -116.511 -144.270   59.487  174.611
332 -171.986  106.345 -124.110 -128.570   67.207 -170.111
333 -175.421  131.664 -139.289 -126.929   71.254 -173.659
334  173.004  124.968 -121.972 -147.226   65.831 -166.548
335  173.420  117.967 -131.971 -125.324   63.848  176.558
336 -176.977  120.403 -124.227 -135.780   99.244 -175.063
337  178.401  106.133 -113.025 -132.323  135.131  159.992
338 -178.790 -176.771 -158.474  139.964  -60.222 -170.036
339  170.222  119.268 -117.216  157.601 -175.583 -177.282
340  177.232   98.323 -108.651 -120.314  124.638  176.175
341 -179.553   63.538 -104.021 -104.584  166.888 -171.462
342 -178.574   76.734 -118.727 -114.895   67.784  172.316
343  179.441   96.953 -109.614 -114.309  168.279  160.096
344 -172.378  114.703 -111.244 -113.959  153.084 -179.679
345 -172.758   77.686 -100.318 -124.431  168.805 -179.543
346  165.343   93.394  -96.350 -129.103  172.519 -172.103
347  154.503  102.145 -120.479 -132.597   96.413  170.813
348  167.465   89.618 -120.104 -112.939  142.161  178.811
349  173.949   86.706 -115.415 -117.091  164.800 -173.681
350  179.239  119.511 -103.030 -132.853  133.180  168.687
351 -174.987  112.794 -130.448 -138.996   69.415 -170.862
352  179.506  114.236 -126.009 -139.819   69.719 -175.979
353  177.219  111.510 -127.135 -142.358   52.886 -160.385
354 -173.609  135.096 -129.239 -137.222   85.594 -168.177
355 -177.543  140.453 -144.214 -132.395   78.552  175.638
356 -171.446  106.417 -104.709 -118.747  102.546  177.261
357 -169.555   68.431 -111.976 -124.442   63.122  167.933
358 -176.666  107.928 -120.388 -133.881   55.463 -170.177
359  175.064   96.073 -128.713 -135.394   49.423 -179.859
360 -179.942  144.816 -119.761 -135.553   66.839 -166.582
361 -173.230  146.179 -135.819 -134.030   69.840 -177.831
362 -174.978  129.894 -127.228 -139.337   57.784  177.217
363  175.310  113.227 -129.697 -148.260   57.117 -174.406
364  176.654  126.161 -128.534 -139.248   76.340 -176.317
365  172.393  119.434 -126.593 -136.087   76.428 -170.740
366  173.726  107.719 -111.394 -140.945   62.170 -171.367
367  171.172  118.416 -138.825 -151.832   66.029 -165.881
368 -177.804  116.059 -124.754 -162.593   79.273 -173.251
369 -165.502  107.541 -132.652 -101.569 -154.179 -176.441
370  166.935  116.172 -133.058 -100.670 -116.974 -176.184
371 -175.033  154.509 -132.080 -119.371 -150.675 -176.970
372  176.559   90.503 -113.989 -128.168  144.362 -165.069
373  176.746  118.843 -118.744 -155.407   63.558  169.905
374  172.111   89.550 -109.822 -121.616   65.914  168.194
375  174.465  100.810 -121.709 -124.527  129.667 -174.574
376  164.927  110.552 -110.518 -139.723   90.979  164.339
377 -174.779  121.727 -123.973 -128.593   52.273  155.964
378  176.161  108.852 -120.910 -145.988   82.019  178.139
379  173.530  119.891 -119.831 -137.663   52.877  170.081
380 -178.969   85.467 -123.959 -149.925   66.556 -172.793
381  177.043  133.730 -124.343 -129.247   60.286 -174.934
382 -169.013  106.805 -142.158 -133.036   64.195  178.634
383 -169.090   94.626 -117.536 -151.371   76.391  170.553
384 -176.453  130.744 -139.418 -134.971   72.097  160.968
385  165.492   90.422 -117.290  -99.453  163.490 -168.775
386 -175.485  125.014 -130.605 -150.032   68.490  161.599
387 -174.196  114.265 -136.851 -124.884  142.899  173.440
388  174.304  129.817 -121.392 -120.123   53.910  174.442
389 -170.990   96.580 -123.912 -156.830   86.112 -167.065
390  171.818  102.264 -105.291 -126.756   71.369 -162.764
391 -170.448   72.766 -112.488 -118.312  165.567 -172.849
392 -170.743   95.797 -101.214 -147.151   53.126  169.126
393 -168.849   96.120 -115.802 -133.373   68.433  159.515
394  175.066  112.927 -127.019 -135.903   76.008  171.630
395  166.218  100.242 -109.846 -128.726   65.576  173.046
396  176.889  133.027 -133.476 -137.397   57.281  171.846
397  166.256   94.978 -125.926 -138.160   50.851  159.078
398  168.036   97.763 -131.852 -148.186   77.079  165.790
399 -163.661   88.488 -107.260 -123.919   58.777  166.576
400  175.567   83.428 -104.273 -137.328   62.568  166.443
401 -175.940  119.552 -130.814 -147.277   79.772  160.105
402  174.790  130.641 -126.209 -128.280  116.115 -174.425
403  169.343  120.221 -136.056 -124.167   61.199 -175.206
404 -163.767  127.951 -134.619 -145.905   47.565 -179.905
405  171.242  118.310 -122.584 -131.797   49.088 -179.320
406 -171.905  127.619 -129.979 -129.913   54.668 -162.576
407  162.749  124.047 -123.094 -143.059   63.826 -169.172
408  179.853  115.542 -114.344 -144.251   66.443 -172.416
409  174.564  127.224 -127.947 -136.867   73.935  176.957
410 -173.467  149.619 -132.561 -154.125   84.791 -171.342
411  171.995  159.781 -133.547 -125.830   48.203 -178.368
412  176.923  142.837 -153.438 -152.597   83.063 -163.510
413 -169.774  141.678 -135.376 -140.923   70.967 -166.070
414  168.791  137.971 -115.323 -155.462   74.398  177.980
415  -67.129  115.773 -149.613 -116.867  111.509  177.565
416 -169.080   77.837 -114.608 -129.539   64.261  144.785
417  170.675   84.113 -111.030 -115.878  166.693  177.302
418  160.113  110.898 -101.498 -125.134  157.377  179.924
419  174.752  135.403 -125.313 -131.475   52.525 -164.670
420  164.555   94.572 -131.476 -148.527   61.810  179.916
421  169.625  126.452 -137.253 -131.458   57.853 -164.453
422  164.517  132.997 -123.677 -134.227   81.597  177.174
423  176.604   67.105 -112.556 -127.609   45.203  179.214
424  164.536  108.675 -110.838 -126.364  171.867 -172.840
425 -175.714  106.301 -119.488 -117.488  139.933  174.942
426  178.569   76.317  -98.440 -128.627  135.727 -169.100
427  168.482  147.506 -146.996 -124.215   72.772  143.120
428 -172.540  101.832 -123.748 -107.468  150.820 -173.089
429  169.729   59.651 -126.559  -95.666  169.753 -155.917
430  157.074  112.724 -122.986  -97.770 -121.296  178.594
431  168.340  107.496 -121.804 -119.780  106.733  178.460
432 -172.730   78.294 -117.445 -106.804  136.740  175.457
433 -171.904   79.140 -106.909 -123.719  116.941 -160.785
434 -167.405 -167.768  -90.452 -160.046   82.266  175.554
435  178.192  135.708 -114.311 -124.581 -146.042  174.678
436 -169.550  100.607 -131.691 -141.748  173.303 -158.837
437  168.065  108.016 -111.112 -150.889  171.956 -164.895
438 -175.397  107.154 -137.132 -125.355  150.210 -177.596
439  160.732  120.843 -116.474 -134.503   74.763  157.626
440 -169.987  131.561 -129.092 -113.154  154.576  171.442
441  174.581  124.104 -131.196 -138.857   71.493  170.886
442  179.784  144.353 -141.552 -129.087  135.546 -178.967
443  173.488  107.181 -117.924 -150.760   67.113  162.781
444  176.258  134.621 -114.327 -133.114  143.256 -171.042
445  176.202  107.236 -126.977 -104.834   11.221 -174.056
446  165.059  107.539 -138.748 -148.947   78.433  170.464
447 -178.046  137.011 -126.845 -122.418   55.023  169.428
448  167.416  105.061 -112.216 -143.423   71.359  153.483
449  165.050   98.635 -101.835 -121.825   50.035  175.523
450  179.951  110.958 -125.707 -132.100   63.876  162.819
451  176.005  130.601 -111.724 -117.486 -174.471 -176.927
452  172.300   95.935 -119.493 -123.827  156.354 -173.945
453 -174.195   87.886 -110.810 -135.090  155.732 -163.128
454 -164.704  112.792 -122.889 -110.303  162.314 -172.254
455 -170.937  103.121 -112.022 -128.687  166.048 -167.212
456 -175.970   82.536 -109.614 -117.930  163.581  169.991
457  174.592   99.574 -110.984 -114.454   63.031  165.992
458  172.755  102.343 -115.056 -122.982   74.432  169.007
459 -177.345   98.230 -103.860 -126.739   81.356  159.626
460  161.541  105.664 -121.338 -129.679  165.449  167.365
461 -174.411  114.496 -128.291 -103.618   59.858  168.124
462  172.612  106.896 -116.983 -116.767  174.904 -172.573
463  167.863  111.488 -103.111 -133.900  160.876 -177.481
464  163.464  106.465 -121.058 -105.923  166.487 -169.095
465  174.350   83.482 -114.883 -114.203  172.043 -172.396
466  161.803   81.315 -109.557 -116.520  124.180  178.340
467 -175.088   76.550 -104.903 -100.535  166.303 -166.279
468  177.971  101.715 -100.998  -99.344  151.526  157.603
469  179.661   99.137 -103.739 -146.026  177.235 -168.037
470  173.897  126.233 -110.178 -125.877  160.943  166.471
471  161.573   93.722 -109.791 -146.992  115.234 -168.899
472 -177.756  108.516 -104.583 -119.941  161.253  168.637
473 -179.751   83.325 -129.867 -123.785   89.835  164.286
474 -172.640   81.102 -125.198  -98.803  161.396  170.848
475  176.205   99.874 -120.662  -98.330  174.280  160.483
476 -174.601   79.350 -104.604 -126.058   59.168 -172.341
477 -175.464  111.003 -125.436 -140.018   60.812  158.699
478 -166.830   98.498 -129.304 -133.111   69.837 -179.702
479  178.110  109.742 -120.135 -146.395   49.080  162.900
480  177.970  102.108 -117.215 -124.523   70.593  163.864
481  175.994   96.535 -121.825 -126.269   81.449  172.514
482  160.754  102.407 -128.947 -123.184  129.052  175.690
483  168.557   73.405  -98.810 -108.360   68.635  177.022
484  163.749   90.762 -117.750 -157.325   50.281  174.411
485 -172.518   93.908 -126.339 -113.122   70.556  173.667
486  172.001  106.585 -110.961 -132.637  158.344  167.578
487 -174.074   96.080 -112.351 -131.525  170.312  177.731
488  166.850   81.072 -108.812 -146.045  157.962 -178.248
489  169.890  125.174 -116.888 -110.255  141.909  179.578
490 -170.469   99.931 -120.580 -109.948  178.052 -173.585
491  171.276  103.518 -103.075 -114.194  159.680 -179.611
492  172.974  121.911 -105.477 -123.466   66.949  172.414
493  168.980  102.766 -110.352 -131.783   69.468  165.639
494  174.823  100.643 -110.833  -98.362  154.980  172.535
495 -168.246  171.170  -57.223 -117.506  103.179  176.453
496 -179.967  145.513  -69.776 -118.271   85.293  178.618
497 -179.483  152.265  -49.125 -114.168   71.034  172.543
498  -81.437  179.000 -154.976 -144.333   71.954  147.088
499 -176.105  106.116 -117.440 -110.033 -166.850  161.910
500 -175.220  -67.169  -95.851 -102.602   89.021  158.714
501 -135.653  175.150 -116.154 -114.439   76.840  143.487
502 -150.072  153.196  -68.385 -140.640   74.991  178.623
503 -157.167  166.142  -75.837 -124.067   90.182 -172.636
504 -165.623  171.728  -79.887 -144.365   61.364  179.106
505 -178.689  109.186 -118.544 -113.469  151.419  173.384
506  170.336  110.286 -119.018 -128.158  158.073  162.755
507  167.161  119.382 -123.452 -128.175  122.123 -168.846
508  163.148   98.291 -100.889 -122.321   72.519  174.679
509  174.434   99.253 -117.037 -120.343   70.805  171.724
510  172.241   95.197 -107.741 -128.681  126.873 -178.812
511  168.682  112.275 -119.819 -129.645   83.616  173.704
512  172.962  100.544 -117.608 -126.729   72.899  161.383
513  179.977  157.831 -122.837  -84.766  160.220  178.688
514  165.917  149.967 -124.738  -57.917  -84.169  179.623
515  179.917  131.065 -104.972 -129.003   72.826  161.675
516  159.983   72.827 -101.299  -98.979   46.693 -174.495
517  179.366  107.141 -116.798 -121.911  128.018  168.565
518  161.605   97.329 -103.405 -109.301  171.581  165.498
519   58.163   69.163 -173.168 -129.032   64.945  173.473
520  -36.690   97.313  179.241 -124.521   65.166  157.743
521 -171.420  147.479  -64.234 -136.913   58.284  172.107
522 -169.555  179.238  -82.106 -116.488   69.436  170.390
523 -159.375  158.651  -75.318 -156.472   59.548 -178.088
524 -174.146  158.209  -58.882 -131.730   63.304  176.387
525 -165.826  -94.804  -77.190 -115.047   91.901  169.816
526 -175.644   80.860 -100.591 -118.355  169.587 -177.297
527  172.350  113.317 -117.792 -141.412  143.845 -164.970
528  177.855  126.904 -133.562 -144.148   68.679  168.840
529 -179.780  115.407 -108.009 -127.874  148.785 -176.673
530 -178.266   96.059 -107.770 -112.691  151.270  178.106
531  175.359  133.100 -127.489 -123.721 -177.036 -170.288
532  177.664  114.796 -120.860 -117.213  169.637  174.166
533  172.949  104.288 -104.840 -118.812 -141.600 -147.691
534  173.445  146.303 -144.333  -66.721  140.366  178.738
535 -178.212   91.360 -115.162 -117.951  149.814  179.296
536  171.246  109.030 -113.544 -110.424  153.697 -170.506
537 -179.026   73.084  -97.959 -115.483  131.508 -172.066
538  171.267   96.943 -113.272 -133.299  120.522 -175.937
539  176.997  112.407 -103.036 -144.261   59.435  171.968
540  179.748   91.293 -118.899 -129.923   76.042 -178.406
541   51.220   89.540  163.616 -114.391 -129.621 -174.565
542   39.087   83.280 -171.567 -119.533 -142.412 -166.953
543   20.934  102.101  165.190 -109.804 -117.584  176.131
544   35.026   74.734 -159.086 -127.477 -123.307 -175.468
545   86.406   77.867 -176.548  -90.904 -105.396 -171.365
546 -151.767 -155.216 -109.921 -120.744 -115.343 -178.988
547  174.322  132.616 -112.110 -112.774 -121.788  176.788
548 -172.319  107.473 -116.684 -122.487 -116.246  178.109
549 -169.601   99.349 -111.867 -116.269 -132.304 -164.279
550  -58.136  139.639 -149.493 -125.612 -130.359 -170.539
551  -76.758  117.844 -121.100 -156.155  156.442 -175.565
552  -59.456  155.028 -178.422 -167.070   73.346 -179.370
553  -60.843  152.256 -165.028 -121.141 -129.238  171.086
554  -58.594  141.695 -163.354 -123.559 -119.214 -178.463
555 -175.675  115.687 -113.209 -152.280   57.017 -164.360
556   47.935   98.549  151.908 -136.805   46.341  173.734
557   42.711   77.858  163.499 -163.318   70.059 -172.146
558   45.384   79.527 -177.151  166.257   88.752 -174.226
559   75.306   75.052 -173.108 -153.409   79.541 -161.004
560  -86.157  151.953 -146.120 -158.419   75.836 -179.016
561 -179.883   96.961 -113.454 -129.539  160.579 -172.214
562 -148.084  153.975 -108.496 -133.266   56.651  163.789
563 -175.121  167.857  -58.934 -118.429   65.800 -178.050
564 -175.149  164.322  -67.195 -141.848   49.435  163.040
565  177.096  155.832  -55.392 -127.216   61.465  164.349
566  174.865  155.122  -71.413 -122.696 -160.066 -164.907
567 -171.498  139.942  -71.878 -130.522   74.523 -170.024
568 -176.291  146.777  -71.738 -140.073   75.731  172.982
569 -177.733   84.898 -108.088 -113.877   66.462  166.033
570  160.191   90.804 -100.908 -104.430  155.008  177.916
571  175.147  110.641 -125.253 -121.349   74.219  174.317
572  179.482  123.247 -139.385 -114.353   83.653  173.810
573  160.839  123.421 -132.894 -127.390  102.102  154.032
574  159.505  108.839 -105.667 -112.662  137.454  179.427
575  163.450   97.615 -117.448 -121.190 -145.984 -172.020
576  176.536   83.856 -121.540 -105.782  168.931 -176.681
577 -179.499  151.155  -73.841 -116.730   51.987 -169.601
578 -172.561  145.970  -64.446 -125.009   97.940 -175.769
579 -167.028  145.887  -59.494 -137.121   63.365  164.991
580  177.179  150.851  -64.286 -152.508   47.416  147.854
581 -172.546  177.911  -54.541 -119.164   46.208  157.909
582  177.797  159.768  -78.604 -110.336   80.913 -166.877
583  176.526  167.764  -60.980 -126.267   80.142  177.757
584  172.708  167.957  -75.611 -123.940   81.723  174.335
585 -174.252  173.592  -70.518 -115.164   66.367 -179.947
586 -177.156  160.101  -74.481 -111.905   90.581 -170.938
587 -178.592 -178.317  -70.461 -127.468   74.815 -174.619
588 -168.287  145.861  -81.261 -112.942   87.747 -179.278
589 -173.599  176.993  -86.472 -111.582   74.123  171.644
590 -166.568  142.637  -70.258 -140.188   50.743  170.133
591 -179.498  150.654  -65.338 -131.804   86.071 -160.347
592 -163.841  148.844  -73.750 -148.261   89.367 -176.855
593 -168.407  152.534  -67.159 -136.339   40.808 -179.667
594 -170.403  146.737  -79.526 -135.736   66.258 -162.473
595 -167.714  165.529  -71.358 -128.041  106.030 -171.883
596  175.265  146.204  -61.682 -131.078   61.943 -175.356
597 -161.682  153.512  -71.536 -131.160   65.135  162.673
598 -168.931  154.198  -73.936 -126.882   57.135 -168.820
599 -171.042  158.382  -74.236 -117.583   80.677  178.342
600 -179.548  128.648  -80.689 -139.438   67.325  171.680
601  166.540  104.219 -122.326 -116.961  157.743 -168.208
602 -178.938  120.321 -122.328  -59.125  141.617 -168.058
603 -179.070   97.512 -107.702 -117.897  159.297 -165.308
604 -177.843  139.457  -55.380 -115.311 -170.649 -172.632
605 -148.771 -178.630 -115.086 -151.977   85.704  166.204
606 -175.108  102.898 -101.997 -137.144   58.296  157.186
607 -171.895  113.220 -121.182 -139.577   54.576  166.133
608  164.492  130.314 -110.678 -139.126  170.032 -173.988
609  165.592   83.592 -108.503 -102.358   80.694  167.980
610  177.453   93.577 -111.641 -136.576   86.700  169.866
611  171.373  112.566 -101.637  132.059  112.244   38.808
612 -175.730  101.284 -112.765  -96.834 -122.545 -173.969
613  167.549  131.576 -113.030 -126.141 -130.919  173.229
614  170.515  126.017 -115.738 -128.260 -132.346  158.996
615  174.774  112.235 -112.279 -127.990  142.957 -178.520
616 -169.376   95.737 -108.388 -128.289  146.340  174.276
617 -164.494  113.037 -135.397 -132.867  125.274  177.610
618 -161.713  105.165 -125.410 -133.131   62.047  179.553
619  169.587   44.304 -123.951 -142.412   62.643  166.798
620 -170.665  118.439 -117.787 -110.248  135.430 -164.630
621  177.012   86.443 -115.552 -123.361   61.679  177.406
622  -63.583  151.387 -156.925 -113.889   78.285 -176.178
623 -173.948  154.668  -81.677 -122.634 -165.980 -175.623
624  164.697  121.895 -119.108 -149.681   80.985  161.419
625 -173.642  142.866 -119.672 -130.610  115.367 -171.395
626 -161.493  123.799 -131.455 -168.236   95.826 -153.061
627   61.419   87.989  167.911 -126.259   51.155  153.228
628   50.765   89.397  174.997 -145.498   64.027 -176.749
629   32.453   85.183  160.630 -118.394  147.321 -165.415
630   40.122  100.727  140.577 -141.254  136.162  176.403
631   38.373  100.074  126.383 -125.296  131.241  177.470
632  176.910   81.896 -108.664 -123.623 -156.191 -179.287
633 -168.729  140.156 -118.638 -129.296 -148.645  166.221
634 -176.794  124.199 -112.094 -124.356  166.291  179.157
635 -169.696  123.069 -143.568 -112.556 -173.871 -168.170
636  175.285  105.775 -110.777 -138.411   51.311  156.929
637 -173.115  121.622 -113.173 -112.714  128.608 -168.570
638  177.517   96.573 -107.740 -125.260  156.399 -177.768
639 -162.576  156.524  -89.978 -149.509  165.193 -161.344
640  -96.081  156.422 -143.422 -116.880  129.394  152.819
641  162.936  108.102 -105.321 -103.244 -155.488 -178.596
642  166.422  127.988 -112.352 -112.287 -121.508  174.269
643  169.101  125.745 -116.830 -131.318   52.144  176.776
644  -74.869  150.508 -165.008 -146.023   65.920  177.353
645  178.216  128.928 -112.244 -140.217   69.302 -172.090
646  175.631   81.494 -108.803 -129.939  159.470 -170.037
647  177.516  139.255 -105.553 -104.744 -153.414 -171.794
648  169.174  121.734  -95.890 -130.133 -120.970  172.343
649   31.648  114.285  138.993 -108.295 -114.456 -175.175
650   45.213   88.695  175.556 -107.664 -120.574 -176.767
651   49.779  112.971  149.261 -111.969 -118.332 -164.036
652   33.069   85.357  174.616 -128.764 -116.264 -170.358
653  -51.108  157.318  167.938 -120.070 -125.918  176.744
654 -171.303  108.940 -108.726 -111.411 -132.148  170.209
655 -164.669  138.650 -146.749 -120.577  146.478 -174.843
656  -65.708  166.642 -165.594 -127.070  161.191  175.724
657  176.409  142.260 -126.192 -119.052  133.673  163.824
658 -172.549  117.924 -122.551 -134.408  140.767  179.890
659 -157.365  154.193  -89.718 -150.455   64.718  179.346
660 -163.094 -132.431 -100.001  -98.191  178.958 -162.514
661  -45.417  160.652 -136.385 -166.409   66.965 -169.805
662   48.285   73.474  174.096 -122.700  146.922  178.836
663   35.564   95.482  157.602 -108.445  107.171  166.626
664   43.694   97.150  172.750 -165.681  156.863  175.483
665   45.924   88.578  168.660 -129.146   64.059  164.044
666   51.922   65.271 -160.549 -121.578   58.760  170.119
667   55.546   73.643 -167.791 -129.590   65.568  163.660
668   97.688   54.981 -156.930 -110.907  151.946 -177.637
669   47.461   88.580  172.172 -119.540  128.653  174.203
670   35.128   95.913  165.164 -114.039  141.313 -177.773
671   36.558  107.000  155.159  -88.667  127.313  179.793
672 -169.694  170.580  -78.178 -132.556  152.707 -155.496
673  177.014  104.122 -109.191 -132.366  166.770 -171.141
674  177.659   98.499 -112.989 -117.557   66.219  177.159
675  -68.944  119.849 -134.834 -137.820  175.228  176.482
676 -173.457   73.634 -113.575 -100.770 -178.990 -178.656
677 -174.975   90.544  -98.005 -147.687   72.116  172.529
678  169.744   69.173 -107.625 -124.002  102.891 -178.856
679 -176.943  175.422 -155.890 -124.011 -174.929 -179.777
680 -175.316  111.829 -123.724 -145.241   71.766 -171.888
681 -172.237  103.087 -118.804 -134.645  144.206 -160.103
682 -174.361  100.002 -116.770 -106.541  158.325  178.870
683  175.095  112.501 -120.689 -112.515  131.611  178.519
684 -168.049  121.939 -122.788 -105.836  159.246  -59.275
685 -168.453  163.482 -162.864 -134.489   73.322  161.756
686 -167.581 -175.301  -97.405 -133.611   86.986  174.688
687  175.326  100.580 -104.886 -111.562  158.445 -167.551
688  176.501  123.771 -118.070 -137.110  148.328 -169.732
689 -175.527   92.194 -113.351 -109.741 -143.551 -162.896
690 -154.244 -175.592 -126.387 -178.814   72.527  171.464
691 -176.581   96.994 -124.343 -117.404  175.263 -165.591
692  178.884  132.842 -122.138 -135.627  124.107  179.290
693  163.746  153.727 -140.059 -121.183  138.518  172.180
694  177.521  111.832 -108.064 -147.567  171.658 -178.685
695  164.074  127.476 -139.576 -126.865  151.605 -174.061
696  170.294  112.181 -117.521 -111.387 -129.180 -147.695
697 -176.004  102.477 -113.110 -122.951 -127.890 -177.960
698  162.319  130.220 -135.891 -122.414 -171.902  177.196
699  147.901   61.569 -130.396 -126.136 -140.405  170.710
700  179.900   61.644 -164.159 -110.767 -128.501 -178.501
701 -174.112  155.754 -123.845 -129.265  161.919  179.118
702  173.134   95.747 -112.914 -138.700  150.603 -158.772
703  165.635  107.168 -110.440 -133.173  154.137 -159.092
704  164.826  113.851 -109.722 -128.181  138.091 -172.058
705  176.048  136.149 -136.605 -133.244   82.318 -162.264
706  173.187  118.748 -125.440 -121.068  119.230 -179.932
707 -173.712  107.934 -154.565 -141.886   71.211 -166.460
708  173.294  151.714 -128.924 -118.271  156.492 -176.397
709 -160.529  168.210 -147.639 -122.517  115.514  178.520
710  178.459 -147.771 -100.928 -127.618   84.767  159.731
711 -176.820  126.400 -136.701 -130.058   57.748  152.453
712 -177.159   66.646 -118.088 -122.029   90.108 -178.932
713  165.696   67.558 -113.490 -150.746   82.678 -177.070
714  176.686  104.826 -117.524 -120.706   59.503  155.375
715  176.262  128.580 -129.775 -122.041  151.293  168.107
716 -175.833   82.960 -110.901 -136.150  138.170 -173.572
717 -179.264  109.519 -124.441 -156.566  137.440  168.837
718 -163.770  121.098 -102.332 -151.316   58.817  169.601
719  176.614   98.213 -121.179 -132.529  138.695  168.032
720  168.128  105.071 -128.267 -133.702  116.103  165.897
721  170.911   87.637 -112.073  169.512   82.396 -176.618
722  178.539  113.516 -115.611 -148.084  177.183 -172.993
723 -176.178   96.730 -115.862 -172.872   78.598  173.568
724  178.906   85.026 -111.658 -116.723   42.849  162.508
725  178.123  117.205 -138.215 -129.935   57.980  178.192
726  162.517  124.864 -125.924 -120.606   49.346 -156.385
727  179.598   85.828 -119.781 -111.469  170.471  174.081
728 -179.891   89.830 -109.854 -123.054   36.926  170.901
729 -171.409   97.124 -117.254 -134.093  138.354  174.891
730  179.986   93.895 -108.947 -156.546   64.287  175.970
731  170.876  109.053 -119.388 -141.135   71.427  170.888
732 -179.243  103.566 -120.579 -153.214  160.927 -161.898
733 -175.567   90.900 -119.829 -114.234  160.751 -178.645
734  162.112   96.416 -100.553 -129.045  153.714  175.768
735  162.265  130.064 -132.119 -132.662   66.179 -157.239
736  178.722  102.587  -91.080 -132.681   39.510  173.874
737 -172.215  115.355 -114.855 -113.983  119.281 -160.820
738  176.851  100.680 -127.963 -132.087   60.395  176.515
739  170.969  106.598 -111.316 -126.204   66.476  166.468
740  168.048  119.164 -126.608 -135.377   63.527 -172.621
741 -169.858  136.948 -131.850 -146.200   77.890 -162.901
742  178.938  142.095 -128.052 -160.730   84.744 -168.199
743  176.409  155.164 -131.385 -163.984   83.280 -176.542
744 -178.607  119.826 -135.942 -138.072   77.435 -155.174
745  178.282  164.755  -98.263 -164.734   78.221 -176.454
746  171.965  114.515 -105.631 -157.496   65.907  168.804
747 -176.954  129.553 -120.321 -170.112   71.137  173.238
748   29.528   98.444  151.102 -138.966   42.037 -161.658
749 -179.381  145.196 -104.970  178.436   74.867  169.609
750 -174.062   68.054 -113.181 -166.074   74.032  155.854
751  177.266  119.295 -125.146  134.407  140.137  175.067
752 -174.636   82.773 -113.503 -167.704   62.536  170.945
753  174.979   85.185 -110.589 -159.589   74.909  162.360
754  175.314   87.578 -117.360 -174.177   76.315  171.451
755  176.551   79.768 -108.116 -162.667   73.301 -179.435
756 -158.118 -173.906 -117.920 -149.146   65.129  174.878
757 -136.765  134.709 -137.046  179.170   88.679  169.801
758  179.230  114.412 -124.149  164.259   83.027  162.054
759 -172.063  132.659 -118.819 -175.925   71.870  150.507
760 -178.012  103.943 -108.556 -176.405  165.764 -177.139
761  167.184  134.348 -125.957  178.052  -91.084 -179.804
762  173.952  154.251 -122.037 -130.365 -166.519  178.685
763  170.434  141.274 -110.237  167.671 -173.314 -172.937
764  174.337  104.705 -104.869 -131.127 -132.027 -168.747
765  175.952  120.796 -113.273 -126.682  159.478 -169.946
766  174.430  130.302 -126.308 -138.059  137.048 -163.059
767 -175.969  147.112 -115.463 -132.613   68.874 -177.386
768 -177.147  134.919 -122.334 -120.986  145.730 -179.620
769  165.697  127.883 -111.843 -166.453  144.232 -166.315
770  170.086  167.747 -147.124 -176.959  179.041 -173.528
771 -177.599  173.030 -164.821 -136.020   31.145  143.487
772 -173.514   71.234 -147.252 -128.202   79.730 -179.631
773 -162.126   98.990 -173.194 -150.891   94.510  172.738
774  173.075   84.490 -146.400 -174.013  171.082 -158.770
775  174.999   67.503 -123.626 -118.697 -167.131 -162.812
776 -175.143   59.397 -131.039 -113.487 -124.235  167.792
777 -174.657   57.645 -148.994 -164.313   82.957  160.277
778 -173.938   65.363 -147.820 -105.843   91.059 -164.595
779 -170.839   69.927 -132.402 -138.402   64.663 -163.981
780 -166.797   66.062 -154.202 -119.651   80.453 -178.774
781 -150.842   56.079 -130.897 -136.544   75.856  178.033
782  150.978   83.027 -152.401 -150.958   60.714 -171.357
783 -175.236  165.989 -136.360 -142.049   84.101 -167.170
784  172.039   49.966 -148.292 -142.978  141.196  170.741
785  177.872  143.981 -165.566 -120.808   73.148 -176.105
786  171.283  158.642 -156.408 -157.098   82.215 -177.932
787  164.655  161.259 -153.446 -128.527  101.426  179.892
788  147.498  153.386 -137.501 -129.427  137.465  176.308
789  177.254  103.142 -101.384 -131.216   77.273  155.355
790 -174.710  113.443 -109.205  -88.545  160.407 -166.941
791  161.735  112.957 -120.646  -77.072  138.808  175.948
792  157.273  113.456 -118.157  -76.459  148.233  166.472
793  161.615   86.209 -120.462  -83.981  135.851  161.137
794  159.383  110.724 -113.735  -87.822  158.723 -178.857
795  160.118  110.200 -127.747  -77.417  152.038  167.551
796  150.777  134.799 -113.623  -57.508  138.719  154.127
797  168.555  119.230 -136.864  -71.533 -178.722  162.754
798  174.855  178.403 -159.785 -161.686  162.088 -178.415
799  171.970  147.014 -137.288 -169.058  159.209 -177.240
800 -166.459  159.638 -175.466 -155.515  161.035  176.993
801  163.785  141.291 -147.849 -140.910  149.065 -163.060
802  176.028  177.347 -178.482 -164.964  129.251 -179.593
803  174.612  160.164 -125.546 -148.614  138.381  161.981
804  172.816  161.454 -165.700 -148.115  161.024  159.090
805  167.604 -179.250 -134.963 -145.862  142.550  175.783
806  176.903  125.758 -146.547 -134.339  157.146 -176.844
807  177.621  150.199 -139.368 -141.144  156.816 -179.165
808  171.863  164.585 -132.303 -153.308   96.703  173.056
809  174.683  156.870 -140.290 -121.068 -160.449 -173.528
810  161.253  149.596 -143.922  143.787 -128.473 -163.875
811  160.924  130.706 -130.248 -158.456 -177.171  179.452
812  169.216  159.103 -133.499  163.919  162.057 -156.417
813  165.324  161.879 -143.278 -113.054 -157.382 -170.109
814  172.428  120.964 -127.744 -138.446   70.557 -161.877
815  162.974  142.923 -161.234 -138.807  154.861 -167.179
816  160.572  148.493 -135.875 -133.913  152.352  171.848
817  154.598  169.659 -136.611 -129.030 -179.604  179.939
818  167.038  149.215 -164.836 -136.245  140.943  166.240
819  165.365  159.317 -149.210 -113.257 -165.284  169.185
820  158.743  164.983 -137.935 -121.874 -144.362 -178.100
821  169.255  170.051 -146.381 -129.249  135.932  179.535
822  155.802  126.588 -137.193 -126.831  146.449  174.258
823  173.868  169.079 -172.725 -138.395   67.537  179.367
824  167.264  153.266 -134.078 -113.439  178.285  151.552
825  173.201  169.678 -165.213 -143.137  162.852 -171.780
826  155.498 -177.121  176.828 -149.848  162.733  178.024
827  172.177  124.578 -120.180 -111.105 -159.116  176.056
828  174.554  149.776 -151.231 -131.289  154.266 -174.895
829  163.761  131.862 -144.273 -152.162   98.639  168.088
830  161.574  166.650 -130.800 -144.399  121.119  171.726
831  163.625  152.053 -147.395 -110.415 -148.633 -163.857
832  154.148  133.226 -128.633 -134.037  148.189  171.055
833 -178.327 -141.089 -108.483 -129.159  135.900  162.667
834  167.913  131.307 -145.206 -135.002   64.895  178.431
835  163.227  153.930 -149.728 -166.560  161.825  174.700
836  177.594 -177.196 -162.534 -168.995  168.384  179.511
837  175.102  162.768 -161.225 -121.219 -133.889  179.870
838  164.160  157.034 -149.700 -132.727 -115.856  169.461
839  167.641  127.292 -122.016  149.250  108.422  179.562
840  172.662  165.160 -138.909  158.464  124.681 -167.578
841 -179.488  165.355 -160.391  169.373 -167.794 -168.704
842  158.103  159.554 -150.093 -151.334  174.773  163.265
843  158.581  122.771 -124.495 -134.570   68.799  151.380
844  164.371  157.227 -155.224 -100.413 -166.809 -176.787
845  162.940  153.521 -131.071  179.697  175.741 -177.532
846  164.455  161.808 -163.962 -161.481  170.656 -178.736
847  170.975  126.204 -130.399 -122.391   83.311 -170.349
848  167.168  171.403 -130.490 -128.913 -178.755 -175.396
849  176.626  144.210 -159.228 -168.358 -166.509 -176.136
850  153.954  134.688 -105.633 -154.827   69.761 -158.791
851  160.658  149.639 -130.779 -167.585  152.545 -176.400
852  171.094  158.025 -167.502 -135.187  165.049  175.811
853  156.599  143.083 -120.491 -137.442   50.312 -179.252
854  170.747  141.664 -133.596 -116.485  132.681 -176.673
855  175.419  153.087 -164.112 -137.046  164.135  167.177
856  171.276 -179.427 -152.032 -160.761  168.145  -75.698
857  162.645  162.123 -161.372  140.458 -174.375  -41.899
858  169.190  149.713 -146.623  130.867  162.920  -46.270
859  161.881  129.721 -112.287  155.555  108.937   39.401
860  177.908  154.077 -130.678  121.353  153.745  -33.399
861  176.624  177.811  167.558  133.011 -168.460  -56.843
862  176.929  128.144 -122.716  117.087  145.496  -40.968
863 -177.171  163.271 -138.118  115.513  138.508  -43.251
864 -174.422   92.925 -137.809  115.675  152.950  -45.550
865  164.777  142.050 -144.728  112.917  165.719  -53.654
866  170.514  164.975 -140.830   99.478  177.358  -58.670
867  165.508  147.013 -135.025  147.272  136.221  -37.472
868  171.951  156.215 -164.410  159.584  142.007  -54.940
869  170.617  149.660 -124.270  142.024  119.399  -26.907
870  150.414  146.590 -131.448  141.270  110.468   16.990
871  163.143  176.770 -157.287  106.659 -173.784  -52.729
872  179.580  153.261 -153.378  128.544  177.530  -40.117
873  173.320  138.681 -134.198  157.729   98.341   40.530
874  175.934  170.533 -153.344  155.213  172.325  -57.055
875  173.636  160.936 -144.649  131.826  148.219  -19.957
876  168.156  143.684 -141.933  139.558  101.097   38.464
877  161.252  162.353 -166.046  158.207 -175.483  -61.907
878  169.151   72.860 -123.989 -152.185   60.575 -172.433
879  164.704  112.961 -136.554 -131.392   76.095  166.230
880  163.680  116.532 -115.221 -151.544   76.822 -179.361
881  160.508  148.241 -146.645 -131.904   65.373  177.107
882  172.431  112.016 -111.620 -152.202   65.676 -179.632
883  151.734  151.168 -127.803 -147.675   71.678  174.765
884  158.558  108.603 -121.483 -137.385   68.138  172.070
885  162.685  108.950 -130.803 -127.235   55.036 -156.179
886  177.976  167.375 -139.184 -142.801   67.998 -179.209
887  175.753  158.746 -160.983 -139.124   82.702 -178.300
888  158.066  117.551 -124.881 -175.260   88.313  175.045
889  166.615  126.356 -145.093 -130.739   58.416  178.995
890  168.789  126.350 -115.843 -163.338   79.823 -168.543
891 -179.299  160.968 -169.938 -145.782  176.233 -174.773
892  175.415  147.412 -150.889 -178.837  167.836  175.502
893  174.617  153.843 -150.374 -139.608  144.494  171.616
894  176.676  129.272 -143.983 -148.021  154.920  178.292
895  169.352  130.688 -123.251 -143.547   93.669 -173.878
896  162.371  161.939 -146.924 -155.788   74.030  175.964
897  175.309  123.462 -124.752 -144.821   63.465 -154.875
898  175.872  147.810 -144.499 -145.577   90.499  179.872
899  170.380  154.078 -156.930 -168.616   90.741 -177.587
900  171.380  158.034 -122.128 -130.471   63.118 -162.969
901  161.122  145.080 -157.052 -168.289  174.430  178.836
902  176.227  128.222 -130.606 -128.496  127.256  179.849
903  166.375  167.992 -174.878 -158.622  164.768 -175.125
904  173.940  107.919 -122.888 -139.813  -97.386  162.306
905 -175.991  143.451 -150.186 -149.302 -101.564  169.710
906  169.990  165.217 -156.839  178.671  167.942 -174.516
907  169.855  146.269 -136.456 -142.777  162.862  158.364
908  174.880  167.112 -165.703 -161.044  171.430  175.164
909  179.549  145.592 -148.935 -164.670  167.667 -176.525
910  167.212  136.417 -135.543 -157.268  163.649 -179.977
911  160.527  153.961 -132.750 -175.454 -154.350 -163.766
912  158.117  152.990 -149.990  128.958  174.869  -98.922
913  154.513  125.804 -122.316  114.736  125.268  -15.476
914  174.359  119.648 -119.530  134.066  170.145  -49.141
915  170.517  135.458 -143.254  107.361 -179.119  -43.684
916  173.324  153.758 -130.382  161.354  144.445  -37.843
917  151.577  113.056 -125.690  146.412  103.103   45.931
918  175.688  175.164 -150.301  132.096 -174.519  -49.261
919  171.959  141.541 -129.426  176.923   90.477   31.183
920  159.003  136.075 -122.215  140.521  115.065   28.448
921 -174.183  157.276 -152.717 -159.396  165.457 -172.357
922  171.183  155.410 -162.836 -156.568  165.112 -175.848
923  157.475  147.014 -141.052 -104.638 -166.657 -175.621
924  168.872  125.216 -136.035 -138.971 -109.637 -175.725
925 -176.982  150.705 -146.236 -140.296  167.633  170.871
926  166.309  135.347 -130.404 -151.736   79.641  176.361
927  169.352  170.532 -158.983 -131.353  107.630  173.931
928  166.823  147.424 -144.140 -145.114  171.976 -169.583
929 -179.830  169.998 -131.745  139.793  149.845  173.244
930 -176.512  167.470 -158.155 -158.691  136.587  178.140
931  171.106  143.716 -116.415 -153.020  150.930  175.113
932  179.025  140.188 -119.698 -160.789  163.727 -171.065
933  175.071  163.550 -169.524 -161.580  130.096  171.980
934 -174.170  156.274  176.875 -164.720  168.249 -174.095
935 -171.946  160.545 -170.500 -144.327  154.190  164.795
936  152.562  148.981 -138.818 -177.129  167.719 -175.148
937  170.763  164.892 -140.406 -176.229  170.743 -178.455
938 -178.636  123.317 -135.760 -143.236  161.942  167.529
939  162.267  153.135 -147.760 -144.978  144.160  171.907
940  173.036  147.063 -165.900 -159.125 -107.297 -169.919
941  169.017  147.843 -146.640 -118.683 -145.086  162.428
942  143.330  122.324 -104.323 -135.391 -110.353  159.968
943  154.868  126.770 -136.521 -116.839 -124.002  166.533
944  166.640  109.258 -128.415 -118.287 -135.404  166.240
945  167.364  155.642 -149.882 -165.544  -96.728  174.251
946  167.747  142.953 -146.302  178.349  169.475 -179.156
947 -173.026  126.995 -122.150 -157.455  141.708  178.182
948  161.446  163.924 -174.385   86.948  179.976  -48.801
949  170.171  127.334 -131.890 -138.701  166.658  162.639
950  157.899  136.964 -125.647 -136.074  156.172  174.596
951  169.940  135.981 -131.356 -134.333  142.954  172.418
952  169.998  122.636 -129.374 -153.236 -146.370 -166.098
953  162.172  132.159 -143.245 -135.153  163.117  170.870
954 -172.711  178.383  176.448  153.673  169.886 -171.120
955  154.058  150.466 -117.420 -149.490  159.369  173.669
956  150.775  126.571 -102.945 -146.930 -104.613  169.933
957 -171.345  144.770 -167.364 -124.379 -141.379 -175.219
958  157.208   63.686 -128.089 -159.864 -106.174  175.950
959 -170.995   68.837 -131.490 -127.080 -144.550  155.513
960  171.734   76.046 -155.816 -141.396  140.022 -179.507
961 -174.907   72.988 -175.863 -126.600  126.936 -173.673
962  166.661   65.540 -140.385 -156.765  133.835  179.094
963  169.468  156.292 -154.625 -171.119 -173.344 -177.296
964  173.370  165.434 -155.739 -158.743  150.082  174.990
965 -175.076  149.415 -146.848 -127.328  127.572 -173.110
966  172.317  147.494 -154.731 -152.831  166.036  158.778
967  170.386  130.600 -140.170 -136.164  163.305  178.072
968 -172.644  156.507 -159.632 -135.041   72.018 -170.103
969  172.113  130.746 -130.970 -125.907  130.640 -171.559
970  172.553  136.287 -119.571 -152.513   77.527 -172.371
971  175.508  148.464 -166.356 -138.308  152.294  155.493
972  171.816  136.442 -137.222  -81.427 -158.300  169.901
973  170.194  148.174 -116.125 -151.594  163.779  174.707
974 -179.343  150.769 -152.549 -154.192   65.690 -178.817
975   50.750  160.758 -132.256 -129.514 -138.018 -175.318
976   41.104  160.867 -111.426 -120.843 -177.592 -177.288
977   43.849  167.045 -146.519  -67.902 -179.738  151.027
978   67.239  144.416 -144.163  -82.415 -167.665  167.976
979   48.146  168.795 -120.892  -90.728 -165.499  163.162
980  -52.127 -146.748 -120.126 -131.015  137.634  177.165
981  -43.631 -130.962 -142.545 -135.823 -135.026 -175.066
982   69.171  158.161 -120.451  -85.514   95.864  161.463
983   67.107  144.867 -136.388  -80.952  177.224  170.713
984  -31.749 -171.890  -89.490 -113.791 -171.741 -174.655
985   45.996  178.572 -154.597  -80.491  176.147 -171.100
986  -40.509 -162.643 -111.420 -108.791 -153.323  177.537
987  168.389  163.853 -140.600  -91.402  178.502  178.193
988  164.310 -171.971 -157.539  -98.677  174.196  173.624
989  175.096  161.502 -138.361  -80.654  175.794  165.784
990  166.460  135.311 -135.647 -110.928  101.888  179.594
991 -179.046  145.470 -128.030  -71.194  172.140  167.295
992 -175.733 -103.950 -125.373  -81.582  178.753  175.449
993  167.053  139.768 -136.544  -88.534  165.134  167.976
994 -174.503  147.441 -122.906  -88.538  178.499 -179.236
995 -177.977  148.951 -157.451  -83.146  179.711  174.371
996  174.498  125.423 -157.194 -106.527 -172.076 -175.397
997  176.386  156.148 -138.403 -131.185 -146.399 -174.978
998 -178.101   65.164 -137.397 -109.107 -159.168  163.610
999  179.826   74.639 -141.840  -75.615 -174.694  173.246
1000  177.094  134.216 -136.947 -119.853 -130.035 -175.731
