# Supplementary material for: Delineating Pixantrone Maleate’s adroit activity against cervical cancer proteins through multitargeted docking-based MM\GBSA, QM-DFT and MD simulation
Source: PLoS One. 2023 Dec 15;18(12):e0295714. doi: 10.1371/journal.pone.0295714 (PMC10723688; doi:10.1371/journal.pone.0295714)
Supplement: S1 Dataset — (ZIP) [file pone.0295714.s001.zip › Data_1_5VBN/raw-data/PL-Contacts_HBond.dat]

  # Frame#   Residue#      Chain    ResName   AtomName  LigandFragment  LigandAtomName 
         0       2218          B        ASP        OD1        L-FRAG_1              H8 
         0        189          A        GLN          H        L-FRAG_0              O1 
         1        189          A        GLN          O        L-FRAG_0              H5 
         1       2218          B        ASP        OD1        L-FRAG_1             H20 
         2       2228          B        LYS          O        L-FRAG_0              H4 
         2       2218          B        ASP        OD1        L-FRAG_1              H7 
         2        192          A        GLU        OE1        L-FRAG_2              H9 
         3       2218          B        ASP        OD1        L-FRAG_1              H8 
         4       2228          B        LYS          O        L-FRAG_0              H4 
         4        189          A        GLN          O        L-FRAG_0              H5 
         4       2218          B        ASP        OD1        L-FRAG_1              H8 
         4        192          A        GLU        OE1        L-FRAG_2              H9 
         5        189          A        GLN          O        L-FRAG_0              H5 
         5       2218          B        ASP        OD1        L-FRAG_1              H8 
         5        192          A        GLU        OE1        L-FRAG_2             H21 
         6       2218          B        ASP        OD1        L-FRAG_0              H4 
         6       2218          B        ASP        OD2        L-FRAG_1             H20 
         6        192          A        GLU        OE1        L-FRAG_2             H21 
         7       2218          B        ASP        OD1        L-FRAG_1             H20 
         7        192          A        GLU        OE1        L-FRAG_2             H21 
         8       2228          B        LYS          O        L-FRAG_0              H4 
         8        189          A        GLN          O        L-FRAG_0              H5 
         8       2218          B        ASP        OD1        L-FRAG_1             H20 
         8        192          A        GLU        OE1        L-FRAG_2             H21 
         9        189          A        GLN          O        L-FRAG_0              H5 
         9        192          A        GLU        OE2        L-FRAG_2              H9 
        10       2228          B        LYS          O        L-FRAG_0              H4 
        10       2218          B        ASP        OD1        L-FRAG_1              H7 
        10        192          A        GLU        OE1        L-FRAG_2             H10 
        11       2228          B        LYS          O        L-FRAG_0              H4 
        11        189          A        GLN          O        L-FRAG_0              H5 
        11       2218          B        ASP        OD1        L-FRAG_1              H8 
        11        192          A        GLU        OE2        L-FRAG_2             H10 
        12        189          A        GLN          O        L-FRAG_0              H5 
        12       2218          B        ASP        OD1        L-FRAG_1              H7 
        12        192          A        GLU        OE2        L-FRAG_2             H10 
        13        189          A        GLN          O        L-FRAG_0              H5 
        13        192          A        GLU        OE2        L-FRAG_2             H10 
        13       2218          B        ASP        OD1        L-FRAG_1             H20 
        14        189          A        GLN          O        L-FRAG_0              H5 
        14       2218          B        ASP        OD1        L-FRAG_1              H8 
        14        192          A        GLU        OE2        L-FRAG_2             H10 
        15       2218          B        ASP        OD1        L-FRAG_0              H4 
        15        192          A        GLU        OE2        L-FRAG_2             H10 
        16       2228          B        LYS          O        L-FRAG_0              H4 
        16       2218          B        ASP        OD1        L-FRAG_1              H7 
        16        192          A        GLU        OE2        L-FRAG_2              H9 
        17        189          A        GLN          O        L-FRAG_0              H5 
        17       2218          B        ASP        OD1        L-FRAG_1              H7 
        17        192          A        GLU        OE2        L-FRAG_2              H9 
        18       2218          B        ASP        OD1        L-FRAG_0              H4 
        18        189          A        GLN          O        L-FRAG_0              H5 
        18        192          A        GLU        OE2        L-FRAG_2              H9 
        19       2218          B        ASP        OD1        L-FRAG_1              H8 
        20       2228          B        LYS          O        L-FRAG_0              H4 
        20        189          A        GLN          O        L-FRAG_0              H5 
        20       2218          B        ASP        OD1        L-FRAG_1              H7 
        20        192          A        GLU        OE2        L-FRAG_2              H9 
        21       2218          B        ASP        OD1        L-FRAG_0              H4 
        21       2218          B        ASP        OD2        L-FRAG_1             H20 
        22       2218          B        ASP        OD1        L-FRAG_0              H4 
        22        192          A        GLU        OE2        L-FRAG_2              H9 
        23        189          A        GLN          O        L-FRAG_0              H5 
        23        192          A        GLU        OE2        L-FRAG_2              H9 
        23       2218          B        ASP        OD1        L-FRAG_1             H20 
        24        189          A        GLN          O        L-FRAG_0              H5 
        24        192          A        GLU        OE2        L-FRAG_2              H9 
        24       2218          B        ASP        OD1        L-FRAG_1             H20 
        25       2218          B        ASP        OD1        L-FRAG_0              H4 
        25       2218          B        ASP        OD2        L-FRAG_1              H7 
        25        192          A        GLU        OE2        L-FRAG_2              H9 
        26       2218          B        ASP        OD1        L-FRAG_0              H4 
        26        192          A        GLU        OE1        L-FRAG_2              H9 
        26       2218          B        ASP        OD2        L-FRAG_1             H20 
        27        189          A        GLN          O        L-FRAG_0              H5 
        27        192          A        GLU        OE2        L-FRAG_2              H9 
        28        189          A        GLN          O        L-FRAG_0              H5 
        28        192          A        GLU        OE2        L-FRAG_2              H9 
        29       2218          B        ASP        OD1        L-FRAG_0              H4 
        29        189          A        GLN          O        L-FRAG_0              H5 
        29        192          A        GLU        OE2        L-FRAG_2              H9 
        30       2228          B        LYS          O        L-FRAG_0              H4 
        30        189          A        GLN          O        L-FRAG_0              H5 
        30       2218          B        ASP        OD1        L-FRAG_1              H7 
        30        192          A        GLU        OE2        L-FRAG_2              H9 
        31       2228          B        LYS          O        L-FRAG_0              H4 
        31        189          A        GLN          O        L-FRAG_0              H5 
        31        192          A        GLU        OE2        L-FRAG_2             H10 
        31       2218          B        ASP        OD1        L-FRAG_1             H20 
        32        189          A        GLN          O        L-FRAG_0              H5 
        32       2218          B        ASP        OD1        L-FRAG_1              H8 
        32        192          A        GLU        OE2        L-FRAG_2             H10 
        33       2218          B        ASP        OD1        L-FRAG_1              H8 
        33        192          A        GLU        OE2        L-FRAG_2             H10 
        34       2228          B        LYS          O        L-FRAG_0              H4 
        34        192          A        GLU        OE2        L-FRAG_2             H10 
        34       2218          B        ASP        OD1        L-FRAG_1             H20 
        35        192          A        GLU        OE2        L-FRAG_2             H10 
        35       2218          B        ASP        OD1        L-FRAG_1             H20 
        36       2228          B        LYS          O        L-FRAG_0              H4 
        36        189          A        GLN          O        L-FRAG_0              H5 
        36        192          A        GLU        OE2        L-FRAG_2             H10 
        36       2218          B        ASP        OD1        L-FRAG_1             H20 
        37       2228          B        LYS          O        L-FRAG_0              H4 
        37        189          A        GLN          O        L-FRAG_0              H5 
        37       2218          B        ASP        OD1        L-FRAG_1              H7 
        37        192          A        GLU        OE1        L-FRAG_2              H9 
        38       2218          B        ASP        OD1        L-FRAG_1              H7 
        38        192          A        GLU        OE1        L-FRAG_2              H9 
        39        189          A        GLN          O        L-FRAG_0              H5 
        39        192          A        GLU        OE1        L-FRAG_2              H9 
        39       2218          B        ASP        OD1        L-FRAG_1             H20 
        39        456          A        LEU          H        L-FRAG_0              N1 
        40        189          A        GLN          O        L-FRAG_0              H5 
        40       2218          B        ASP        OD1        L-FRAG_1              H8 
        40        192          A        GLU        OE1        L-FRAG_2              H9 
        41        189          A        GLN          O        L-FRAG_0              H5 
        41       2218          B        ASP        OD1        L-FRAG_1              H8 
        42       2228          B        LYS          O        L-FRAG_0              H4 
        42        192          A        GLU        OE1        L-FRAG_2              H9 
        43        189          A        GLN          O        L-FRAG_0              H5 
        43        192          A        GLU        OE1        L-FRAG_2              H9 
        45        192          A        GLU        OE2        L-FRAG_2              H9 
        46        192          A        GLU        OE2        L-FRAG_2              H9 
        46       2229          B        GLU        OE1        L-FRAG_1             H20 
        47        192          A        GLU        OE2        L-FRAG_2              H9 
        49        189          A        GLN          O        L-FRAG_0              H5 
        49        192          A        GLU        OE1        L-FRAG_2             H10 
        50        189          A        GLN          O        L-FRAG_0              H5 
        52        192          A        GLU        OE1        L-FRAG_2             H10 
        53        192          A        GLU        OE1        L-FRAG_2             H10 
        54       2229          B        GLU        OE1        L-FRAG_1              H7 
        54        192          A        GLU        OE2        L-FRAG_2              H9 
        55       2229          B        GLU        OE2        L-FRAG_0              H4 
        55       2229          B        GLU        OE2        L-FRAG_1              H7 
        55        192          A        GLU        OE1        L-FRAG_2              H9 
        56       2229          B        GLU        OE2        L-FRAG_0              H4 
        56       2229          B        GLU        OE2        L-FRAG_1              H8 
        56        192          A        GLU        OE1        L-FRAG_2              H9 
        57       2229          B        GLU        OE2        L-FRAG_1              H7 
        57        192          A        GLU        OE1        L-FRAG_2              H9 
        58       2229          B        GLU        OE2        L-FRAG_0              H4 
        58       2229          B        GLU        OE2        L-FRAG_1              H7 
        58        192          A        GLU        OE2        L-FRAG_2             H21 
        59       2229          B        GLU        OE2        L-FRAG_0              H4 
        59       2229          B        GLU        OE2        L-FRAG_1              H7 
        59        192          A        GLU        OE2        L-FRAG_2             H21 
        60       2229          B        GLU        OE1        L-FRAG_1             H20 
        60        192          A        GLU        OE2        L-FRAG_2             H21 
        61        192          A        GLU        OE2        L-FRAG_2              H9 
        61       2229          B        GLU        OE1        L-FRAG_1             H20 
        62       2229          B        GLU        OE2        L-FRAG_0              H4 
        62       2229          B        GLU        OE1        L-FRAG_1              H8 
        62        192          A        GLU        OE1        L-FRAG_2              H9 
        62       2229          B        GLU        OE2        L-FRAG_1             H20 
        63       2229          B        GLU        OE2        L-FRAG_0              H4 
        63       2229          B        GLU        OE2        L-FRAG_1             H20 
        64       2229          B        GLU        OE2        L-FRAG_1              H7 
        64       2229          B        GLU        OE1        L-FRAG_1              H7 
        64        192          A        GLU        OE1        L-FRAG_2             H10 
        65       2229          B        GLU        OE1        L-FRAG_1              H8 
        66       2229          B        GLU        OE2        L-FRAG_1              H8 
        66        192          A        GLU        OE1        L-FRAG_2             H10 
        67       2229          B        GLU        OE1        L-FRAG_1              H8 
        67        192          A        GLU        OE1        L-FRAG_2             H10 
        68       2229          B        GLU        OE2        L-FRAG_1              H8 
        68        192          A        GLU        OE1        L-FRAG_2             H10 
        68        189          A        GLN       HE21        L-FRAG_0              O1 
        69        192          A        GLU        OE2        L-FRAG_2             H10 
        70        189          A        GLN       HE21        L-FRAG_0              O1 
        73        192          A        GLU        OE1        L-FRAG_2             H10 
        74        192          A        GLU        OE1        L-FRAG_2             H10 
        75        192          A        GLU        OE1        L-FRAG_2             H10 
        77        192          A        GLU        OE2        L-FRAG_2              H9 
        78        192          A        GLU        OE1        L-FRAG_2             H10 
        78        189          A        GLN        OE1        L-FRAG_2             H21 
        79        189          A        GLN        OE1        L-FRAG_2              H9 
        79        192          A        GLU        OE1        L-FRAG_2             H21 
        80        192          A        GLU        OE2        L-FRAG_2             H21 
        81        189          A        GLN          O        L-FRAG_0              H5 
        81        192          A        GLU        OE1        L-FRAG_2             H21 
        82        220          A        GLU        OE1        L-FRAG_2             H10 
        83        220          A        GLU        OE1        L-FRAG_2             H10 
        84        220          A        GLU        OE2        L-FRAG_2              H9 
        85        220          A        GLU        OE1        L-FRAG_2             H10 
        86        189          A        GLN          O        L-FRAG_0              H5 
        86        192          A        GLU        OE2        L-FRAG_1              H8 
        86        220          A        GLU        OE1        L-FRAG_2             H10 
        87        189          A        GLN          O        L-FRAG_0              H5 
        87        220          A        GLU        OE1        L-FRAG_2             H10 
        88        220          A        GLU        OE1        L-FRAG_2             H10 
        89        192          A        GLU        OE2        L-FRAG_1              H7 
        90        220          A        GLU        OE1        L-FRAG_2              H9 
        91        220          A        GLU        OE1        L-FRAG_2              H9 
        92        220          A        GLU        OE1        L-FRAG_2              H9 
        93        220          A        GLU        OE1        L-FRAG_2              H9 
        93        457          A        TYR         OH        L-FRAG_2             H10 
        94        192          A        GLU        OE1        L-FRAG_1              H8 
        94        220          A        GLU        OE1        L-FRAG_2              H9 
        95        192          A        GLU        OE1        L-FRAG_1              H8 
        95        220          A        GLU        OE1        L-FRAG_2              H9 
        96        192          A        GLU        OE1        L-FRAG_1              H8 
        96        220          A        GLU        OE1        L-FRAG_2              H9 
        97        192          A        GLU        OE1        L-FRAG_1              H8 
        97        220          A        GLU        OE1        L-FRAG_2              H9 
        98        192          A        GLU        OE1        L-FRAG_1              H8 
        98        220          A        GLU        OE1        L-FRAG_2              H9 
        99        192          A        GLU        OE1        L-FRAG_1              H8 
        99        220          A        GLU        OE1        L-FRAG_2              H9 
       100        189          A        GLN          O        L-FRAG_0              H5 
       100        192          A        GLU        OE1        L-FRAG_1              H8 
       100        220          A        GLU        OE1        L-FRAG_2              H9 
       101        192          A        GLU        OE1        L-FRAG_1              H8 
       101        220          A        GLU        OE1        L-FRAG_2              H9 
       102        192          A        GLU        OE1        L-FRAG_1              H8 
       102        220          A        GLU        OE1        L-FRAG_2              H9 
       103        192          A        GLU        OE1        L-FRAG_1              H8 
       103        220          A        GLU        OE1        L-FRAG_2              H9 
       104        190          A        LEU          O        L-FRAG_0              H4 
       104        192          A        GLU        OE1        L-FRAG_1              H8 
       104        220          A        GLU        OE1        L-FRAG_2              H9 
       105        192          A        GLU        OE1        L-FRAG_1              H8 
       105        220          A        GLU        OE1        L-FRAG_2              H9 
       106        189          A        GLN          O        L-FRAG_0              H5 
       106        220          A        GLU        OE1        L-FRAG_2              H9 
       107        192          A        GLU        OE2        L-FRAG_1              H8 
       107        220          A        GLU        OE1        L-FRAG_2              H9 
       108        190          A        LEU          O        L-FRAG_0              H4 
       108        192          A        GLU        OE2        L-FRAG_1              H8 
       108        220          A        GLU        OE1        L-FRAG_2              H9 
       109        192          A        GLU        OE2        L-FRAG_1              H8 
       109        220          A        GLU        OE1        L-FRAG_2             H10 
       110        192          A        GLU        OE2        L-FRAG_1              H8 
       110        220          A        GLU        OE2        L-FRAG_2             H10 
       111        190          A        LEU          O        L-FRAG_0              H4 
       111        192          A        GLU        OE2        L-FRAG_1              H8 
       112        192          A        GLU        OE2        L-FRAG_1              H8 
       112        220          A        GLU        OE2        L-FRAG_2             H10 
       113        190          A        LEU          O        L-FRAG_0              H4 
       113        457          A        TYR         OH        L-FRAG_0              H5 
       113        220          A        GLU        OE1        L-FRAG_2             H10 
       114        220          A        GLU        OE1        L-FRAG_2             H10 
       115        190          A        LEU          O        L-FRAG_0              H4 
       115        220          A        GLU        OE2        L-FRAG_2             H10 
       117        192          A        GLU        OE2        L-FRAG_2              H9 
       118        457          A        TYR         OH        L-FRAG_0              H5 
       118        192          A        GLU        OE2        L-FRAG_2             H10 
       119        190          A        LEU          O        L-FRAG_0              H4 
       119        220          A        GLU        OE2        L-FRAG_2              H9 
       120        220          A        GLU        OE2        L-FRAG_2              H9 
       121        220          A        GLU        OE2        L-FRAG_2              H9 
       121        192          A        GLU        OE2        L-FRAG_2             H21 
       122        220          A        GLU        OE2        L-FRAG_2              H9 
       123        189          A        GLN          O        L-FRAG_0              H5 
       123        220          A        GLU        OE2        L-FRAG_2              H9 
       124        189          A        GLN          O        L-FRAG_0              H5 
       124        220          A        GLU        OE2        L-FRAG_2              H9 
       124        192          A        GLU        OE1        L-FRAG_2             H21 
       125        189          A        GLN          O        L-FRAG_0              H5 
       125        220          A        GLU        OE2        L-FRAG_2              H9 
       125        192          A        GLU        OE1        L-FRAG_2             H21 
       126        220          A        GLU        OE2        L-FRAG_2              H9 
       126        192          A        GLU        OE1        L-FRAG_2             H21 
       127        189          A        GLN          O        L-FRAG_0              H5 
       127        220          A        GLU        OE1        L-FRAG_2              H9 
       128        220          A        GLU        OE2        L-FRAG_2              H9 
       129        189          A        GLN          O        L-FRAG_0              H5 
       129        220          A        GLU        OE2        L-FRAG_2              H9 
       129        192          A        GLU        OE1        L-FRAG_2             H21 
       130        189          A        GLN          O        L-FRAG_0              H5 
       130        220          A        GLU        OE2        L-FRAG_2              H9 
       130        192          A        GLU        OE1        L-FRAG_2             H21 
       131        220          A        GLU        OE2        L-FRAG_2              H9 
       131        192          A        GLU        OE1        L-FRAG_2             H21 
       132        189          A        GLN          O        L-FRAG_0              H5 
       132        220          A        GLU        OE2        L-FRAG_2              H9 
       132        192          A        GLU        OE1        L-FRAG_2             H21 
       133        220          A        GLU        OE2        L-FRAG_2              H9 
       133        192          A        GLU        OE2        L-FRAG_2             H21 
       134        220          A        GLU        OE2        L-FRAG_2              H9 
       134        192          A        GLU        OE1        L-FRAG_2             H21 
       135        220          A        GLU        OE2        L-FRAG_2              H9 
       135        192          A        GLU        OE1        L-FRAG_2             H21 
       136        189          A        GLN          O        L-FRAG_0              H5 
       136        220          A        GLU        OE2        L-FRAG_2              H9 
       136        192          A        GLU        OE1        L-FRAG_2             H21 
       137        220          A        GLU        OE2        L-FRAG_2              H9 
       137        192          A        GLU        OE1        L-FRAG_2             H21 
       138        189          A        GLN          O        L-FRAG_0              H5 
       138        220          A        GLU        OE2        L-FRAG_2              H9 
       139        220          A        GLU        OE2        L-FRAG_2              H9 
       140        189          A        GLN          O        L-FRAG_2             H21 
       141        220          A        GLU        OE2        L-FRAG_2              H9 
       141        189          A        GLN          O        L-FRAG_2             H21 
       142        220          A        GLU        OE2        L-FRAG_2              H9 
       142        189          A        GLN          O        L-FRAG_2             H21 
       143        189          A        GLN          O        L-FRAG_2             H21 
       144        220          A        GLU        OE2        L-FRAG_2              H9 
       145        220          A        GLU        OE2        L-FRAG_2              H9 
       146        220          A        GLU        OE2        L-FRAG_2              H9 
       146        189          A        GLN          O        L-FRAG_2             H21 
       147        220          A        GLU        OE1        L-FRAG_2              H9 
       147        189          A        GLN          O        L-FRAG_2             H21 
       148        189          A        GLN          O        L-FRAG_2              H9 
       148        220          A        GLU        OE1        L-FRAG_2             H10 
       149        189          A        GLN          O        L-FRAG_2             H10 
       150        189          A        GLN          O        L-FRAG_2             H10 
       150        220          A        GLU        OE1        L-FRAG_2             H21 
       151        220          A        GLU        OE1        L-FRAG_2              H9 
       151        189          A        GLN          O        L-FRAG_2             H21 
       152        220          A        GLU        OE1        L-FRAG_2              H9 
       153        189          A        GLN          O        L-FRAG_2             H10 
       153        220          A        GLU        OE1        L-FRAG_2             H21 
       154        220          A        GLU        OE1        L-FRAG_2             H21 
       156        220          A        GLU        OE1        L-FRAG_2              H9 
       156        189          A        GLN          O        L-FRAG_2             H21 
       157        220          A        GLU        OE1        L-FRAG_2              H9 
       158        220          A        GLU        OE1        L-FRAG_2              H9 
       160        220          A        GLU        OE1        L-FRAG_2              H9 
       161        220          A        GLU        OE1        L-FRAG_2              H9 
       162        220          A        GLU        OE1        L-FRAG_2              H9 
       163        220          A        GLU        OE1        L-FRAG_2              H9 
       164        220          A        GLU        OE1        L-FRAG_2              H9 
       165        220          A        GLU        OE1        L-FRAG_2              H9 
       166        220          A        GLU        OE1        L-FRAG_2              H9 
       167        220          A        GLU        OE1        L-FRAG_2              H9 
       168        220          A        GLU        OE1        L-FRAG_2              H9 
       169        220          A        GLU        OE1        L-FRAG_2              H9 
       170        220          A        GLU        OE1        L-FRAG_2              H9 
       171        220          A        GLU        OE1        L-FRAG_2              H9 
       174        220          A        GLU        OE2        L-FRAG_2             H21 
       176        220          A        GLU        OE2        L-FRAG_2             H10 
       177        220          A        GLU        OE1        L-FRAG_2             H10 
       178        220          A        GLU        OE1        L-FRAG_2             H21 
       179        220          A        GLU        OE2        L-FRAG_2             H21 
       180        220          A        GLU        OE2        L-FRAG_2              H9 
       183        189          A        GLN          O        L-FRAG_2              H9 
       183        220          A        GLU        OE1        L-FRAG_2             H10 
       184        220          A        GLU        OE1        L-FRAG_2             H10 
       185        220          A        GLU        OE1        L-FRAG_2             H10 
       186        220          A        GLU        OE1        L-FRAG_2             H10 
       186        189          A        GLN          O        L-FRAG_2             H21 
       187        189          A        GLN          O        L-FRAG_2              H9 
       187        220          A        GLU        OE2        L-FRAG_2             H10 
       188        220          A        GLU        OE1        L-FRAG_2             H10 
       189        189          A        GLN          O        L-FRAG_2             H10 
       189        220          A        GLU        OE1        L-FRAG_2             H21 
       190        220          A        GLU        OE1        L-FRAG_2              H9 
       190        189          A        GLN          O        L-FRAG_2             H21 
       191        220          A        GLU        OE1        L-FRAG_2              H9 
       191        189          A        GLN          O        L-FRAG_2             H21 
       193        220          A        GLU        OE2        L-FRAG_1              H8 
       193       2229          B        GLU        OE1        L-FRAG_2              H9 
       194        220          A        GLU        OE2        L-FRAG_1              H8 
       194       2229          B        GLU        OE1        L-FRAG_2              H9 
       194        190          A        LEU          O        L-FRAG_2             H10 
       195        220          A        GLU        OE1        L-FRAG_1              H8 
       195       2229          B        GLU        OE1        L-FRAG_2              H9 
       196        220          A        GLU        OE1        L-FRAG_1              H7 
       196        190          A        LEU          O        L-FRAG_2              H9 
       196       2229          B        GLU        OE1        L-FRAG_2             H21 
       197        220          A        GLU        OE1        L-FRAG_1              H7 
       197        190          A        LEU          O        L-FRAG_2              H9 
       197       2229          B        GLU        OE1        L-FRAG_2             H21 
       198        220          A        GLU        OE1        L-FRAG_1              H7 
       198       2229          B        GLU        OE1        L-FRAG_2             H21 
       199        220          A        GLU        OE1        L-FRAG_1              H7 
       199        192          A        GLU        OE1        L-FRAG_1              H8 
       199        190          A        LEU          O        L-FRAG_2             H10 
       199       2229          B        GLU        OE1        L-FRAG_2             H21 
       200        220          A        GLU        OE1        L-FRAG_1              H7 
       200        192          A        GLU        OE1        L-FRAG_1              H8 
       200       2229          B        GLU        OE1        L-FRAG_2             H21 
       201        192          A        GLU        OE2        L-FRAG_1              H8 
       201       2229          B        GLU        OE1        L-FRAG_2             H21 
       202        220          A        GLU        OE2        L-FRAG_1              H7 
       202        192          A        GLU        OE1        L-FRAG_1              H8 
       202       2229          B        GLU        OE1        L-FRAG_2             H21 
       203        220          A        GLU        OE1        L-FRAG_1              H7 
       203        192          A        GLU        OE1        L-FRAG_1              H8 
       203       2229          B        GLU        OE2        L-FRAG_2             H21 
       204        220          A        GLU        OE1        L-FRAG_1              H7 
       204        192          A        GLU        OE1        L-FRAG_1              H8 
       204       2229          B        GLU        OE2        L-FRAG_2             H21 
       205        220          A        GLU        OE1        L-FRAG_1              H7 
       205       2229          B        GLU        OE2        L-FRAG_2             H21 
       206        220          A        GLU        OE1        L-FRAG_1             H20 
       207        220          A        GLU        OE1        L-FRAG_1             H20 
       208        220          A        GLU        OE1        L-FRAG_1             H20 
       209       2229          B        GLU        OE2        L-FRAG_2              H9 
       209        190          A        LEU          O        L-FRAG_2             H10 
       209        220          A        GLU        OE1        L-FRAG_1             H20 
       210       2229          B        GLU        OE2        L-FRAG_2              H9 
       210        190          A        LEU          O        L-FRAG_2             H10 
       210        220          A        GLU        OE1        L-FRAG_1             H20 
       211        192          A        GLU        OE1        L-FRAG_1              H7 
       211        190          A        LEU          O        L-FRAG_2              H9 
       211       2229          B        GLU        OE2        L-FRAG_2             H10 
       211        220          A        GLU        OE1        L-FRAG_1             H20 
       212        192          A        GLU        OE1        L-FRAG_1              H7 
       212       2229          B        GLU        OE2        L-FRAG_2             H10 
       212        220          A        GLU        OE1        L-FRAG_1             H20 
       212        190          A        LEU          O        L-FRAG_2             H21 
       213        192          A        GLU        OE2        L-FRAG_1              H7 
       213       2229          B        GLU        OE2        L-FRAG_2             H10 
       213        220          A        GLU        OE1        L-FRAG_1             H20 
       213        190          A        LEU          O        L-FRAG_2             H21 
       214        192          A        GLU        OE1        L-FRAG_1              H7 
       214       2229          B        GLU        OE2        L-FRAG_2             H10 
       214        190          A        LEU          O        L-FRAG_2             H21 
       215        192          A        GLU        OE1        L-FRAG_1              H7 
       215       2229          B        GLU        OE2        L-FRAG_2             H10 
       215        220          A        GLU        OE1        L-FRAG_1             H20 
       215        190          A        LEU          O        L-FRAG_2             H21 
       216        192          A        GLU        OE2        L-FRAG_1              H7 
       216       2229          B        GLU        OE1        L-FRAG_2             H10 
       216        220          A        GLU        OE1        L-FRAG_1             H20 
       216        190          A        LEU          O        L-FRAG_2             H21 
       217        192          A        GLU        OE2        L-FRAG_1              H7 
       217       2229          B        GLU        OE2        L-FRAG_2             H10 
       217        220          A        GLU        OE1        L-FRAG_1             H20 
       218        192          A        GLU        OE1        L-FRAG_1              H7 
       218       2229          B        GLU        OE2        L-FRAG_2             H10 
       218        220          A        GLU        OE1        L-FRAG_1             H20 
       218        190          A        LEU          O        L-FRAG_2             H21 
       219        192          A        GLU        OE2        L-FRAG_1              H7 
       219       2229          B        GLU        OE2        L-FRAG_2             H10 
       219        220          A        GLU        OE1        L-FRAG_1             H20 
       219        190          A        LEU          O        L-FRAG_2             H21 
       220        192          A        GLU        OE1        L-FRAG_1              H7 
       220       2229          B        GLU        OE2        L-FRAG_2             H10 
       220        220          A        GLU        OE1        L-FRAG_1             H20 
       220        190          A        LEU          O        L-FRAG_2             H21 
       221       2229          B        GLU        OE2        L-FRAG_2             H10 
       221        220          A        GLU        OE2        L-FRAG_1             H20 
       221        190          A        LEU          O        L-FRAG_2             H21 
       222        192          A        GLU        OE2        L-FRAG_1              H7 
       222       2229          B        GLU        OE2        L-FRAG_2             H10 
       222        220          A        GLU        OE2        L-FRAG_1             H20 
       222        190          A        LEU          O        L-FRAG_2             H21 
       223        192          A        GLU        OE1        L-FRAG_1              H7 
       223       2229          B        GLU        OE2        L-FRAG_2             H10 
       223        220          A        GLU        OE2        L-FRAG_1             H20 
       223        190          A        LEU          O        L-FRAG_2             H21 
       224        192          A        GLU        OE1        L-FRAG_1              H7 
       224        220          A        GLU        OE2        L-FRAG_1             H20 
       224       2229          B        GLU        OE2        L-FRAG_2             H21 
       225        192          A        GLU        OE1        L-FRAG_1              H7 
       225        220          A        GLU        OE2        L-FRAG_1             H20 
       225       2229          B        GLU        OE2        L-FRAG_2             H21 
       226        192          A        GLU        OE1        L-FRAG_1              H7 
       226        220          A        GLU        OE2        L-FRAG_1             H20 
       226       2229          B        GLU        OE2        L-FRAG_2             H21 
       227        192          A        GLU        OE2        L-FRAG_1              H7 
       227        220          A        GLU        OE2        L-FRAG_1             H20 
       227       2229          B        GLU        OE2        L-FRAG_2             H21 
       228        192          A        GLU        OE2        L-FRAG_1              H7 
       228       2229          B        GLU          O        L-FRAG_2             H10 
       228        220          A        GLU        OE2        L-FRAG_1             H20 
       228       2229          B        GLU        OE2        L-FRAG_2             H21 
       229        192          A        GLU        OE1        L-FRAG_1              H7 
       229        220          A        GLU        OE2        L-FRAG_1             H20 
       229       2229          B        GLU        OE2        L-FRAG_2             H21 
       230        192          A        GLU        OE1        L-FRAG_1              H7 
       230        220          A        GLU        OE2        L-FRAG_1             H20 
       230       2229          B        GLU        OE2        L-FRAG_2             H21 
       231        192          A        GLU        OE1        L-FRAG_1              H7 
       231       2229          B        GLU        OE1        L-FRAG_2              H9 
       231        220          A        GLU        OE2        L-FRAG_1             H20 
       232        192          A        GLU        OE1        L-FRAG_1              H7 
       232        220          A        GLU        OE2        L-FRAG_1             H20 
       232       2229          B        GLU        OE1        L-FRAG_2             H21 
       233        192          A        GLU        OE1        L-FRAG_1              H7 
       233       2229          B        GLU        OE1        L-FRAG_2              H9 
       233        220          A        GLU        OE2        L-FRAG_1             H20 
       234       2229          B        GLU        OE1        L-FRAG_2              H9 
       234        190          A        LEU          O        L-FRAG_2             H10 
       234        220          A        GLU        OE1        L-FRAG_1             H20 
       235        192          A        GLU        OE2        L-FRAG_1              H7 
       235       2229          B        GLU        OE1        L-FRAG_2              H9 
       235        190          A        LEU          O        L-FRAG_2             H10 
       236        192          A        GLU        OE2        L-FRAG_1              H7 
       236       2229          B        GLU        OE2        L-FRAG_2             H10 
       236        220          A        GLU        OE1        L-FRAG_1             H20 
       236        190          A        LEU          O        L-FRAG_2             H21 
       237        192          A        GLU        OE1        L-FRAG_1              H7 
       237       2229          B        GLU        OE1        L-FRAG_2              H9 
       237        190          A        LEU          O        L-FRAG_2             H10 
       237        220          A        GLU        OE1        L-FRAG_1             H20 
       238        192          A        GLU        OE2        L-FRAG_1              H7 
       238       2229          B        GLU        OE2        L-FRAG_2             H10 
       238        220          A        GLU        OE1        L-FRAG_1             H20 
       238        190          A        LEU          O        L-FRAG_2             H21 
       239        192          A        GLU        OE2        L-FRAG_1              H7 
       239       2229          B        GLU        OE2        L-FRAG_2              H9 
       239        220          A        GLU        OE1        L-FRAG_1             H20 
       239        190          A        LEU          O        L-FRAG_2             H21 
       240        192          A        GLU        OE2        L-FRAG_1              H7 
       240       2229          B        GLU        OE1        L-FRAG_2              H9 
       240        190          A        LEU          O        L-FRAG_2             H10 
       240        220          A        GLU        OE1        L-FRAG_1             H20 
       241        192          A        GLU        OE2        L-FRAG_1              H7 
       241        190          A        LEU          O        L-FRAG_2             H21 
       242        192          A        GLU        OE1        L-FRAG_1              H7 
       242        220          A        GLU        OE1        L-FRAG_1             H20 
       243        192          A        GLU        OE1        L-FRAG_1              H7 
       243        220          A        GLU        OE1        L-FRAG_1             H20 
       244        192          A        GLU        OE2        L-FRAG_1              H7 
       244       2218          B        ASP        OD1        L-FRAG_2             H10 
       244        220          A        GLU        OE1        L-FRAG_1             H20 
       245        192          A        GLU        OE1        L-FRAG_1              H7 
       245        220          A        GLU        OE1        L-FRAG_1             H20 
       245       2218          B        ASP        OD1        L-FRAG_2             H21 
       246        192          A        GLU        OE1        L-FRAG_1              H7 
       246       2218          B        ASP        OD1        L-FRAG_2             H10 
       246        220          A        GLU        OE1        L-FRAG_1             H20 
       247       2229          B        GLU        OE2        L-FRAG_2             H10 
       247        220          A        GLU        OE1        L-FRAG_1             H20 
       247        190          A        LEU          O        L-FRAG_2             H21 
       248       2229          B        GLU        OE2        L-FRAG_2             H10 
       249        220          A        GLU        OE1        L-FRAG_1             H20 
       249       2229          B        GLU        OE2        L-FRAG_2             H21 
       250       2229          B        GLU        OE2        L-FRAG_2              H9 
       251        220          A        GLU        OE1        L-FRAG_1             H20 
       252        220          A        GLU        OE1        L-FRAG_1             H20 
       253        192          A        GLU        OE1        L-FRAG_1              H7 
       253        220          A        GLU        OE1        L-FRAG_1             H20 
       254        220          A        GLU        OE1        L-FRAG_1             H20 
       254       2229          B        GLU        OE2        L-FRAG_2             H21 
       255        220          A        GLU        OE2        L-FRAG_1             H20 
       255       2229          B        GLU        OE2        L-FRAG_2             H21 
       256        192          A        GLU        OE1        L-FRAG_1              H7 
       256       2229          B        GLU        OE1        L-FRAG_2             H10 
       256        220          A        GLU        OE1        L-FRAG_1             H20 
       257        192          A        GLU        OE2        L-FRAG_1              H7 
       257        220          A        GLU        OE1        L-FRAG_1             H20 
       258        192          A        GLU        OE1        L-FRAG_1              H7 
       258       2229          B        GLU        OE2        L-FRAG_2              H9 
       258        220          A        GLU        OE1        L-FRAG_1             H20 
       259        192          A        GLU        OE1        L-FRAG_1              H7 
       259        190          A        LEU          O        L-FRAG_2              H9 
       259        220          A        GLU        OE1        L-FRAG_1             H20 
       259       2229          B        GLU        OE1        L-FRAG_2             H21 
       260        192          A        GLU        OE2        L-FRAG_1              H7 
       260       2229          B        GLU        OE1        L-FRAG_2             H10 
       260        220          A        GLU        OE1        L-FRAG_1             H20 
       261        192          A        GLU        OE1        L-FRAG_1              H7 
       261       2229          B        GLU        OE2        L-FRAG_2             H10 
       261        220          A        GLU        OE1        L-FRAG_1             H20 
       262        192          A        GLU        OE2        L-FRAG_1              H7 
       262        220          A        GLU        OE1        L-FRAG_1             H20 
       262        190          A        LEU          O        L-FRAG_2             H21 
       263        192          A        GLU        OE2        L-FRAG_1              H7 
       263        190          A        LEU          O        L-FRAG_2              H9 
       263        220          A        GLU        OE1        L-FRAG_1             H20 
       263       2229          B        GLU        OE2        L-FRAG_2             H21 
       264        192          A        GLU        OE2        L-FRAG_1              H7 
       264       2229          B        GLU        OE2        L-FRAG_2              H9 
       264        220          A        GLU        OE1        L-FRAG_1             H20 
       265        192          A        GLU        OE2        L-FRAG_1              H7 
       265       2229          B        GLU        OE2        L-FRAG_2              H9 
       265        190          A        LEU          O        L-FRAG_2             H10 
       265        220          A        GLU        OE1        L-FRAG_1             H20 
       266        192          A        GLU        OE2        L-FRAG_1              H7 
       266       2229          B        GLU        OE2        L-FRAG_2              H9 
       266        190          A        LEU          O        L-FRAG_2             H10 
       266        220          A        GLU        OE1        L-FRAG_1             H20 
       267        192          A        GLU        OE1        L-FRAG_1              H7 
       267       2229          B        GLU        OE2        L-FRAG_2              H9 
       267        190          A        LEU          O        L-FRAG_2             H10 
       267        220          A        GLU        OE1        L-FRAG_1             H20 
       268        192          A        GLU        OE1        L-FRAG_1              H7 
       268        220          A        GLU        OE1        L-FRAG_1             H20 
       268       2229          B        GLU        OE1        L-FRAG_2             H21 
       269        192          A        GLU        OE1        L-FRAG_1              H7 
       269       2229          B        GLU        OE2        L-FRAG_2             H10 
       270        192          A        GLU        OE1        L-FRAG_1              H7 
       270        220          A        GLU        OE1        L-FRAG_1             H20 
       271       2229          B        GLU        OE2        L-FRAG_2              H9 
       271        220          A        GLU        OE1        L-FRAG_1             H20 
       272       2229          B        GLU        OE2        L-FRAG_2              H9 
       272        220          A        GLU        OE1        L-FRAG_1             H20 
       273        220          A        GLU        OE1        L-FRAG_1             H20 
       273       2229          B        GLU        OE2        L-FRAG_2             H21 
       274        220          A        GLU        OE1        L-FRAG_1             H20 
       274       2229          B        GLU        OE2        L-FRAG_2             H21 
       275        220          A        GLU        OE1        L-FRAG_1             H20 
       275       2229          B        GLU        OE2        L-FRAG_2             H21 
       276       2229          B        GLU        OE2        L-FRAG_2              H9 
       276        220          A        GLU        OE1        L-FRAG_1             H20 
       277       2229          B        GLU        OE2        L-FRAG_2             H21 
       278        192          A        GLU        OE2        L-FRAG_1              H7 
       278       2229          B        GLU        OE2        L-FRAG_2             H10 
       278        220          A        GLU        OE1        L-FRAG_1             H20 
       279       2229          B        GLU        OE2        L-FRAG_2             H10 
       279        220          A        GLU        OE1        L-FRAG_1             H20 
       280       2229          B        GLU        OE2        L-FRAG_2             H10 
       280        220          A        GLU        OE1        L-FRAG_1             H20 
       280        190          A        LEU          O        L-FRAG_2             H21 
       281       2229          B        GLU        OE2        L-FRAG_2             H10 
       281        220          A        GLU        OE1        L-FRAG_1             H20 
       281        190          A        LEU          O        L-FRAG_2             H21 
       282        220          A        GLU        OE1        L-FRAG_1              H7 
       282        192          A        GLU        OE2        L-FRAG_1              H8 
       282       2229          B        GLU        OE2        L-FRAG_2              H9 
       283        220          A        GLU        OE1        L-FRAG_1              H7 
       283        192          A        GLU        OE1        L-FRAG_1              H8 
       283       2229          B        GLU        OE2        L-FRAG_2              H9 
       284        220          A        GLU        OE1        L-FRAG_1              H7 
       284        192          A        GLU        OE1        L-FRAG_1              H8 
       285        220          A        GLU        OE1        L-FRAG_1              H7 
       285        192          A        GLU        OE2        L-FRAG_1              H8 
       286        220          A        GLU        OE1        L-FRAG_1              H7 
       286        192          A        GLU        OE2        L-FRAG_1              H8 
       286       2229          B        GLU        OE2        L-FRAG_2             H10 
       286        190          A        LEU          O        L-FRAG_2             H21 
       287        220          A        GLU        OE1        L-FRAG_1              H7 
       287        192          A        GLU        OE2        L-FRAG_1              H8 
       287       2229          B        GLU        OE2        L-FRAG_2             H10 
       288        192          A        GLU        OE2        L-FRAG_1              H8 
       288       2229          B        GLU        OE2        L-FRAG_2             H10 
       289        220          A        GLU        OE1        L-FRAG_1              H7 
       289        192          A        GLU        OE2        L-FRAG_1              H8 
       290        220          A        GLU        OE2        L-FRAG_1              H7 
       290        192          A        GLU        OE1        L-FRAG_1              H8 
       290       2229          B        GLU        OE2        L-FRAG_2             H10 
       291        192          A        GLU        OE2        L-FRAG_1              H8 
       291       2229          B        GLU        OE1        L-FRAG_2             H10 
       292        220          A        GLU        OE1        L-FRAG_1              H7 
       292        192          A        GLU        OE1        L-FRAG_1              H8 
       292       2229          B        GLU        OE1        L-FRAG_2             H10 
       293        220          A        GLU        OE1        L-FRAG_1              H7 
       293        192          A        GLU        OE1        L-FRAG_1              H8 
       293       2229          B        GLU        OE1        L-FRAG_2             H10 
       294        220          A        GLU        OE1        L-FRAG_1              H7 
       294        192          A        GLU        OE1        L-FRAG_1              H8 
       294       2229          B        GLU        OE1        L-FRAG_2             H10 
       295        220          A        GLU        OE1        L-FRAG_1              H7 
       295        192          A        GLU        OE2        L-FRAG_1              H8 
       295       2229          B        GLU        OE1        L-FRAG_2             H10 
       296        220          A        GLU        OE1        L-FRAG_1              H7 
       296        192          A        GLU        OE1        L-FRAG_1              H8 
       296       2229          B        GLU        OE1        L-FRAG_2             H21 
       297        220          A        GLU        OE1        L-FRAG_1              H7 
       298        220          A        GLU        OE1        L-FRAG_1              H7 
       298       2229          B        GLU        OE1        L-FRAG_2             H21 
       299        220          A        GLU        OE1        L-FRAG_1              H8 
       299       2229          B        GLU        OE1        L-FRAG_2             H21 
       300        220          A        GLU        OE1        L-FRAG_1              H8 
       300       2229          B        GLU        OE1        L-FRAG_2              H9 
       300        192          A        GLU        OE1        L-FRAG_1             H20 
       301       2229          B        GLU        OE1        L-FRAG_2              H9 
       302        190          A        LEU          O        L-FRAG_2              H9 
       302       2229          B        GLU        OE1        L-FRAG_2             H21 
       303        220          A        GLU        OE1        L-FRAG_1              H8 
       303       2229          B        GLU        OE2        L-FRAG_2             H21 
       304        220          A        GLU        OE1        L-FRAG_1              H8 
       305        220          A        GLU        OE1        L-FRAG_1              H8 
       305        192          A        GLU        OE2        L-FRAG_1             H20 
       305       2229          B        GLU        OE1        L-FRAG_2             H21 
       306        220          A        GLU        OE1        L-FRAG_1              H8 
       306        192          A        GLU        OE2        L-FRAG_1             H20 
       306       2229          B        GLU        OE1        L-FRAG_2             H21 
       307        220          A        GLU        OE1        L-FRAG_1              H8 
       307        192          A        GLU        OE1        L-FRAG_1             H20 
       307       2229          B        GLU        OE1        L-FRAG_2             H21 
       308       2229          B        GLU        OE2        L-FRAG_2              H9 
       308        192          A        GLU        OE2        L-FRAG_1             H20 
       309        190          A        LEU          O        L-FRAG_2              H9 
       309        192          A        GLU        OE2        L-FRAG_1             H20 
       309       2229          B        GLU        OE2        L-FRAG_2             H21 
       310        190          A        LEU          O        L-FRAG_2              H9 
       310        192          A        GLU        OE2        L-FRAG_1             H20 
       310       2229          B        GLU        OE2        L-FRAG_2             H21 
       311        220          A        GLU        OE1        L-FRAG_1              H8 
       311        190          A        LEU          O        L-FRAG_2              H9 
       311        192          A        GLU        OE2        L-FRAG_1             H20 
       311       2229          B        GLU        OE2        L-FRAG_2             H21 
       312        220          A        GLU        OE1        L-FRAG_1              H8 
       312        190          A        LEU          O        L-FRAG_2              H9 
       312        192          A        GLU        OE1        L-FRAG_1             H20 
       312       2229          B        GLU        OE2        L-FRAG_2             H21 
       313        220          A        GLU        OE1        L-FRAG_1              H8 
       313        190          A        LEU          O        L-FRAG_2              H9 
       313        192          A        GLU        OE1        L-FRAG_1             H20 
       313       2229          B        GLU        OE2        L-FRAG_2             H21 
       314        220          A        GLU        OE1        L-FRAG_1              H8 
       314        190          A        LEU          O        L-FRAG_2              H9 
       314       2229          B        GLU        OE2        L-FRAG_2             H21 
       315        220          A        GLU        OE1        L-FRAG_1              H8 
       315        190          A        LEU          O        L-FRAG_2              H9 
       316        190          A        LEU          O        L-FRAG_2              H9 
       316       2229          B        GLU        OE2        L-FRAG_2             H21 
       317        220          A        GLU        OE1        L-FRAG_1             H20 
       317       2229          B        GLU        OE2        L-FRAG_2             H21 
       318       2229          B        GLU        OE2        L-FRAG_2             H10 
       318        220          A        GLU        OE1        L-FRAG_1             H20 
       318        190          A        LEU          O        L-FRAG_2             H21 
       319        220          A        GLU        OE1        L-FRAG_1              H8 
       319       2229          B        GLU        OE2        L-FRAG_2             H10 
       319        190          A        LEU          O        L-FRAG_2             H21 
       320       2229          B        GLU        OE2        L-FRAG_2             H10 
       320        190          A        LEU          O        L-FRAG_2             H21 
       321        220          A        GLU        OE1        L-FRAG_1              H8 
       321       2229          B        GLU        OE2        L-FRAG_2             H10 
       321        192          A        GLU        OE2        L-FRAG_1             H20 
       321        190          A        LEU          O        L-FRAG_2             H21 
       322        220          A        GLU        OE1        L-FRAG_1              H8 
       322       2229          B        GLU        OE2        L-FRAG_2             H10 
       322        190          A        LEU          O        L-FRAG_2             H21 
       323        220          A        GLU        OE1        L-FRAG_1              H8 
       323        190          A        LEU          O        L-FRAG_2              H9 
       323       2229          B        GLU        OE2        L-FRAG_2             H21 
       324       2229          B        GLU        OE2        L-FRAG_2              H9 
       324        190          A        LEU          O        L-FRAG_2             H10 
       325        220          A        GLU        OE1        L-FRAG_1              H8 
       325       2229          B        GLU        OE2        L-FRAG_2              H9 
       325        190          A        LEU          O        L-FRAG_2             H10 
       325        192          A        GLU        OE1        L-FRAG_1             H20 
       326        220          A        GLU        OE1        L-FRAG_1              H8 
       327        220          A        GLU        OE1        L-FRAG_1              H8 
       327       2229          B        GLU        OE2        L-FRAG_2             H10 
       327        190          A        LEU          O        L-FRAG_2             H21 
       328       2229          B        GLU        OE1        L-FRAG_2             H10 
       328        192          A        GLU        OE2        L-FRAG_1             H20 
       329        220          A        GLU        OE1        L-FRAG_1              H8 
       329       2229          B        GLU        OE2        L-FRAG_2              H9 
       329        190          A        LEU          O        L-FRAG_2             H10 
       330        220          A        GLU        OE1        L-FRAG_1              H8 
       330       2229          B        GLU        OE2        L-FRAG_2              H9 
       330        190          A        LEU          O        L-FRAG_2             H10 
       331       2229          B        GLU        OE2        L-FRAG_2             H10 
       331        220          A        GLU        OE1        L-FRAG_1             H20 
       332       2229          B        GLU        OE2        L-FRAG_2             H10 
       332        220          A        GLU        OE1        L-FRAG_1             H20 
       332        190          A        LEU          O        L-FRAG_2             H21 
       333       2229          B        GLU        OE2        L-FRAG_2              H9 
       333        190          A        LEU          O        L-FRAG_2             H10 
       333        220          A        GLU        OE1        L-FRAG_1             H20 
       334        190          A        LEU          O        L-FRAG_2             H10 
       334        220          A        GLU        OE2        L-FRAG_1             H20 
       335        190          A        LEU          O        L-FRAG_2              H9 
       335        220          A        GLU        OE1        L-FRAG_1             H20 
       335       2229          B        GLU        OE2        L-FRAG_2             H21 
       336        190          A        LEU          O        L-FRAG_2              H9 
       336        220          A        GLU        OE2        L-FRAG_1             H20 
       336       2229          B        GLU        OE2        L-FRAG_2             H21 
       337        220          A        GLU        OE1        L-FRAG_1             H20 
       337       2229          B        GLU        OE1        L-FRAG_2             H21 
       338        220          A        GLU        OE1        L-FRAG_1              H8 
       338       2218          B        ASP        OD1        L-FRAG_2              H9 
       338       2229          B        GLU        OE1        L-FRAG_2             H21 
       339       2218          B        ASP        OD1        L-FRAG_2              H9 
       339       2229          B        GLU        OE1        L-FRAG_2             H21 
       340        220          A        GLU        OE1        L-FRAG_1              H8 
       340       2218          B        ASP        OD1        L-FRAG_2              H9 
       340       2229          B        GLU        OE2        L-FRAG_2             H10 
       341        220          A        GLU        OE1        L-FRAG_1              H8 
       341       2218          B        ASP        OD1        L-FRAG_2              H9 
       341       2229          B        GLU        OE2        L-FRAG_2             H10 
       342        220          A        GLU        OE1        L-FRAG_1              H8 
       342       2218          B        ASP        OD1        L-FRAG_2              H9 
       342       2229          B        GLU        OE2        L-FRAG_2             H10 
       342       2228          B        LYS          O        L-FRAG_2             H10 
       343        220          A        GLU        OE1        L-FRAG_1              H8 
       343       2218          B        ASP        OD1        L-FRAG_2              H9 
       343       2229          B        GLU        OE2        L-FRAG_2             H10 
       344        220          A        GLU        OE1        L-FRAG_1              H8 
       344       2218          B        ASP        OD1        L-FRAG_2              H9 
       344       2229          B        GLU        OE2        L-FRAG_2             H10 
       345        220          A        GLU        OE1        L-FRAG_1              H8 
       345       2218          B        ASP        OD1        L-FRAG_2              H9 
       345       2229          B        GLU        OE2        L-FRAG_2             H10 
       346        220          A        GLU        OE1        L-FRAG_1              H8 
       346       2218          B        ASP        OD1        L-FRAG_2              H9 
       346       2229          B        GLU        OE2        L-FRAG_2             H10 
       347        220          A        GLU        OE1        L-FRAG_1              H8 
       347       2229          B        GLU        OE2        L-FRAG_2              H9 
       347       2218          B        ASP        OD1        L-FRAG_2             H21 
       348        220          A        GLU        OE1        L-FRAG_1              H8 
       348       2229          B        GLU        OE1        L-FRAG_2              H9 
       348        192          A        GLU        OE2        L-FRAG_1             H20 
       348       2218          B        ASP        OD1        L-FRAG_2             H21 
       349       2229          B        GLU        OE2        L-FRAG_2              H9 
       349        192          A        GLU        OE2        L-FRAG_1             H20 
       349       2218          B        ASP        OD1        L-FRAG_2             H21 
       350        220          A        GLU        OE1        L-FRAG_1              H8 
       350       2218          B        ASP        OD1        L-FRAG_2              H9 
       350        192          A        GLU        OE2        L-FRAG_1             H20 
       351        220          A        GLU        OE1        L-FRAG_1              H8 
       351        190          A        LEU          O        L-FRAG_2              H9 
       352        220          A        GLU        OE1        L-FRAG_1              H8 
       352        190          A        LEU          O        L-FRAG_2              H9 
       352       2229          B        GLU        OE2        L-FRAG_2             H21 
       353        220          A        GLU        OE1        L-FRAG_1              H8 
       353       2229          B        GLU        OE2        L-FRAG_2             H10 
       353        192          A        GLU        OE1        L-FRAG_1             H20 
       353        190          A        LEU          O        L-FRAG_2             H21 
       354        220          A        GLU        OE1        L-FRAG_1              H8 
       354       2229          B        GLU        OE2        L-FRAG_2              H9 
       354        190          A        LEU          O        L-FRAG_2             H10 
       354        192          A        GLU        OE2        L-FRAG_1             H20 
       355       2229          B        GLU        OE2        L-FRAG_2              H9 
       355        190          A        LEU          O        L-FRAG_2             H10 
       355        192          A        GLU        OE1        L-FRAG_1             H20 
       356        220          A        GLU        OE1        L-FRAG_1              H8 
       356       2229          B        GLU        OE1        L-FRAG_2             H10 
       357        220          A        GLU        OE1        L-FRAG_1              H8 
       358        220          A        GLU        OE1        L-FRAG_1              H8 
       358        190          A        LEU          O        L-FRAG_2              H9 
       358       2229          B        GLU        OE2        L-FRAG_2             H21 
       359        220          A        GLU        OE1        L-FRAG_1              H8 
       359       2229          B        GLU        OE2        L-FRAG_2             H10 
       360        220          A        GLU        OE1        L-FRAG_1              H8 
       360       2229          B        GLU        OE2        L-FRAG_2              H9 
       360        190          A        LEU          O        L-FRAG_2             H10 
       360        192          A        GLU        OE2        L-FRAG_1             H20 
       361        220          A        GLU        OE1        L-FRAG_1              H8 
       361       2229          B        GLU        OE2        L-FRAG_2              H9 
       361        190          A        LEU          O        L-FRAG_2             H10 
       361        192          A        GLU        OE2        L-FRAG_1             H20 
       362        220          A        GLU        OE1        L-FRAG_1              H8 
       362       2229          B        GLU        OE2        L-FRAG_2             H10 
       362        192          A        GLU        OE2        L-FRAG_1             H20 
       362        190          A        LEU          O        L-FRAG_2             H21 
       363        220          A        GLU        OE1        L-FRAG_1              H8 
       363        190          A        LEU          O        L-FRAG_2              H9 
       363       2229          B        GLU        OE1        L-FRAG_2             H21 
       364        190          A        LEU          O        L-FRAG_2              H9 
       364       2229          B        GLU        OE2        L-FRAG_2             H21 
       365        220          A        GLU        OE1        L-FRAG_1              H8 
       365        190          A        LEU          O        L-FRAG_2              H9 
       365       2229          B        GLU        OE2        L-FRAG_2             H21 
       366        220          A        GLU        OE1        L-FRAG_1              H8 
       366       2229          B        GLU        OE2        L-FRAG_2             H10 
       366        192          A        GLU        OE2        L-FRAG_1             H20 
       366        190          A        LEU          O        L-FRAG_2             H21 
       367        220          A        GLU        OE1        L-FRAG_1              H8 
       367       2229          B        GLU        OE1        L-FRAG_2             H10 
       367        192          A        GLU        OE2        L-FRAG_1             H20 
       367        190          A        LEU          O        L-FRAG_2             H21 
       368        220          A        GLU        OE1        L-FRAG_1              H8 
       368       2229          B        GLU        OE1        L-FRAG_2             H10 
       368        190          A        LEU          O        L-FRAG_2             H21 
       369        220          A        GLU        OE1        L-FRAG_1              H7 
       369        192          A        GLU        OE2        L-FRAG_1              H8 
       370        220          A        GLU        OE1        L-FRAG_1              H7 
       370        192          A        GLU        OE1        L-FRAG_1              H8 
       370       2229          B        GLU        OE2        L-FRAG_2             H10 
       371        192          A        GLU        OE2        L-FRAG_1              H8 
       371       2229          B        GLU        OE2        L-FRAG_2             H10 
       372        220          A        GLU        OE1        L-FRAG_1              H7 
       372        192          A        GLU        OE1        L-FRAG_1              H8 
       372       2229          B        GLU        OE1        L-FRAG_2             H21 
       373        220          A        GLU        OE1        L-FRAG_1              H7 
       373        192          A        GLU        OE2        L-FRAG_1              H8 
       373       2229          B        GLU        OE1        L-FRAG_2             H21 
       374        220          A        GLU        OE1        L-FRAG_1              H7 
       374        192          A        GLU        OE2        L-FRAG_1              H8 
       374       2218          B        ASP        OD2        L-FRAG_2              H9 
       375        220          A        GLU        OE1        L-FRAG_1              H7 
       375        192          A        GLU        OE2        L-FRAG_1              H8 
       375       2218          B        ASP        OD2        L-FRAG_2              H9 
       376        220          A        GLU        OE1        L-FRAG_1              H7 
       376        192          A        GLU        OE2        L-FRAG_1              H8 
       376       2229          B        GLU        OE1        L-FRAG_2             H10 
       377        220          A        GLU        OE1        L-FRAG_1              H7 
       377        192          A        GLU        OE2        L-FRAG_1              H8 
       377       2229          B        GLU        OE1        L-FRAG_2             H21 
       378        192          A        GLU        OE1        L-FRAG_1              H8 
       378       2229          B        GLU        OE1        L-FRAG_2             H21 
       379        192          A        GLU        OE1        L-FRAG_1              H8 
       379       2229          B        GLU        OE1        L-FRAG_2              H9 
       380        220          A        GLU        OE1        L-FRAG_1              H7 
       380       2229          B        GLU        OE1        L-FRAG_2             H10 
       380        190          A        LEU          O        L-FRAG_2             H21 
       381        220          A        GLU        OE1        L-FRAG_1              H7 
       381        192          A        GLU        OE2        L-FRAG_1              H8 
       381        190          A        LEU          O        L-FRAG_2              H9 
       381       2229          B        GLU        OE1        L-FRAG_2             H21 
       382        220          A        GLU        OE1        L-FRAG_1              H7 
       382        190          A        LEU          O        L-FRAG_2              H9 
       382       2229          B        GLU        OE1        L-FRAG_2             H21 
       383        220          A        GLU        OE1        L-FRAG_1              H7 
       383       2229          B        GLU        OE1        L-FRAG_2              H9 
       384        220          A        GLU        OE1        L-FRAG_1              H7 
       384        192          A        GLU        OE2        L-FRAG_1              H8 
       384       2229          B        GLU        OE1        L-FRAG_2              H9 
       385        220          A        GLU        OE1        L-FRAG_1              H7 
       385        192          A        GLU        OE2        L-FRAG_1              H8 
       385       2229          B        GLU        OE1        L-FRAG_2              H9 
       386        220          A        GLU        OE1        L-FRAG_1              H7 
       386        192          A        GLU        OE2        L-FRAG_1              H8 
       386       2229          B        GLU        OE1        L-FRAG_2              H9 
       387        220          A        GLU        OE1        L-FRAG_1              H7 
       387        192          A        GLU        OE2        L-FRAG_1              H8 
       387       2229          B        GLU        OE1        L-FRAG_2              H9 
       388        220          A        GLU        OE1        L-FRAG_1              H7 
       388        192          A        GLU        OE2        L-FRAG_1              H8 
       388       2229          B        GLU        OE1        L-FRAG_2             H21 
       389        220          A        GLU        OE1        L-FRAG_1              H7 
       389        192          A        GLU        OE2        L-FRAG_1              H8 
       389       2229          B        GLU        OE1        L-FRAG_2             H10 
       389        190          A        LEU          O        L-FRAG_2             H21 
       390        220          A        GLU        OE1        L-FRAG_1              H7 
       390        192          A        GLU        OE2        L-FRAG_1              H8 
       390       2229          B        GLU        OE1        L-FRAG_2             H21 
       391        220          A        GLU        OE1        L-FRAG_1              H7 
       391       2229          B        GLU        OE1        L-FRAG_2              H9 
       392        220          A        GLU        OE1        L-FRAG_1              H7 
       392        192          A        GLU        OE1        L-FRAG_1              H8 
       392       2229          B        GLU        OE1        L-FRAG_2              H9 
       393        220          A        GLU        OE1        L-FRAG_1              H7 
       393        192          A        GLU        OE2        L-FRAG_1              H8 
       394        220          A        GLU        OE1        L-FRAG_1              H7 
       394        192          A        GLU        OE1        L-FRAG_1              H8 
       394       2229          B        GLU        OE1        L-FRAG_2             H10 
       395        220          A        GLU        OE1        L-FRAG_1              H7 
       395        192          A        GLU        OE2        L-FRAG_1              H8 
       395       2229          B        GLU        OE2        L-FRAG_2             H10 
       396        220          A        GLU        OE1        L-FRAG_1              H7 
       396        192          A        GLU        OE2        L-FRAG_1              H8 
       396       2229          B        GLU        OE1        L-FRAG_2              H9 
       397        220          A        GLU        OE1        L-FRAG_1              H7 
       397        192          A        GLU        OE2        L-FRAG_1              H8 
       397       2229          B        GLU        OE1        L-FRAG_2              H9 
       398        220          A        GLU        OE1        L-FRAG_1              H7 
       398        192          A        GLU        OE1        L-FRAG_1              H8 
       398       2229          B        GLU        OE1        L-FRAG_2              H9 
       399        220          A        GLU        OE1        L-FRAG_1              H7 
       399       2229          B        GLU        OE1        L-FRAG_2              H9 
       400        220          A        GLU        OE1        L-FRAG_1              H7 
       400        192          A        GLU        OE1        L-FRAG_1              H8 
       400       2229          B        GLU        OE1        L-FRAG_2              H9 
       401        220          A        GLU        OE1        L-FRAG_1              H7 
       401        192          A        GLU        OE1        L-FRAG_1              H8 
       401       2229          B        GLU        OE1        L-FRAG_2              H9 
       402        192          A        GLU        OE2        L-FRAG_1              H8 
       403        220          A        GLU        OE1        L-FRAG_1              H7 
       403        192          A        GLU        OE1        L-FRAG_1              H8 
       403       2229          B        GLU        OE1        L-FRAG_2              H9 
       403        190          A        LEU          O        L-FRAG_2             H10 
       404        220          A        GLU        OE1        L-FRAG_1              H7 
       404        192          A        GLU        OE1        L-FRAG_1              H8 
       404       2229          B        GLU        OE1        L-FRAG_2              H9 
       404        190          A        LEU          O        L-FRAG_2             H10 
       405        220          A        GLU        OE1        L-FRAG_1              H7 
       405        192          A        GLU        OE1        L-FRAG_1              H8 
       405       2229          B        GLU        OE1        L-FRAG_2              H9 
       405        190          A        LEU          O        L-FRAG_2             H10 
       406        220          A        GLU        OE1        L-FRAG_1              H7 
       406        192          A        GLU        OE1        L-FRAG_1              H8 
       406       2229          B        GLU        OE1        L-FRAG_2              H9 
       406        190          A        LEU          O        L-FRAG_2             H10 
       407        220          A        GLU        OE1        L-FRAG_1              H7 
       407        192          A        GLU        OE1        L-FRAG_1              H8 
       407        190          A        LEU          O        L-FRAG_2              H9 
       407       2229          B        GLU        OE1        L-FRAG_2             H21 
       408        220          A        GLU        OE2        L-FRAG_1              H7 
       408        192          A        GLU        OE1        L-FRAG_1              H8 
       408        190          A        LEU          O        L-FRAG_2              H9 
       408       2229          B        GLU        OE1        L-FRAG_2             H21 
       409        220          A        GLU        OE1        L-FRAG_1              H7 
       409        192          A        GLU        OE1        L-FRAG_1              H8 
       409        190          A        LEU          O        L-FRAG_2              H9 
       409       2229          B        GLU        OE1        L-FRAG_2             H21 
       410        220          A        GLU        OE1        L-FRAG_1              H7 
       410        192          A        GLU        OE1        L-FRAG_1              H8 
       410       2229          B        GLU        OE1        L-FRAG_2             H10 
       410        190          A        LEU          O        L-FRAG_2             H21 
       411        220          A        GLU        OE1        L-FRAG_1              H7 
       411        192          A        GLU        OE2        L-FRAG_1              H8 
       411       2229          B        GLU        OE1        L-FRAG_2             H10 
       411        190          A        LEU          O        L-FRAG_2             H21 
       412        220          A        GLU        OE1        L-FRAG_1              H7 
       412        192          A        GLU        OE1        L-FRAG_1              H8 
       412       2229          B        GLU        OE1        L-FRAG_2             H10 
       412        190          A        LEU          O        L-FRAG_2             H21 
       413        220          A        GLU        OE1        L-FRAG_1              H7 
       413        192          A        GLU        OE1        L-FRAG_1              H8 
       413       2229          B        GLU        OE1        L-FRAG_2             H10 
       413        190          A        LEU          O        L-FRAG_2             H21 
       414        220          A        GLU        OE1        L-FRAG_1              H7 
       414        190          A        LEU          O        L-FRAG_2             H21 
       415        220          A        GLU        OE1        L-FRAG_1              H7 
       415       2229          B        GLU        OE1        L-FRAG_2             H10 
       415        457          A        TYR         OH        L-FRAG_1             H20 
       416        220          A        GLU        OE1        L-FRAG_1              H7 
       416       2229          B        GLU        OE1        L-FRAG_2             H10 
       417        192          A        GLU        OE2        L-FRAG_1              H7 
       417       2229          B        GLU        OE2        L-FRAG_2             H10 
       417        220          A        GLU        OE1        L-FRAG_1             H20 
       418        192          A        GLU        OE2        L-FRAG_1              H7 
       418       2229          B        GLU        OE2        L-FRAG_2             H10 
       418        220          A        GLU        OE1        L-FRAG_1             H20 
       419        192          A        GLU        OE1        L-FRAG_1              H7 
       419        190          A        LEU          O        L-FRAG_2              H9 
       419        220          A        GLU        OE1        L-FRAG_1             H20 
       419       2229          B        GLU        OE2        L-FRAG_2             H21 
       420        192          A        GLU        OE2        L-FRAG_1              H7 
       420        190          A        LEU          O        L-FRAG_2              H9 
       420        220          A        GLU        OE1        L-FRAG_1             H20 
       420       2229          B        GLU        OE2        L-FRAG_2             H21 
       421        192          A        GLU        OE1        L-FRAG_1              H7 
       421        190          A        LEU          O        L-FRAG_2              H9 
       421        220          A        GLU        OE1        L-FRAG_1             H20 
       421       2229          B        GLU        OE2        L-FRAG_2             H21 
       422        192          A        GLU        OE2        L-FRAG_1              H7 
       422        220          A        GLU        OE1        L-FRAG_1             H20 
       422       2229          B        GLU        OE1        L-FRAG_2             H21 
       423        192          A        GLU        OE2        L-FRAG_1              H7 
       423       2229          B        GLU        OE2        L-FRAG_2              H9 
       423        220          A        GLU        OE1        L-FRAG_1             H20 
       424        192          A        GLU        OE1        L-FRAG_1              H7 
       424        220          A        GLU        OE1        L-FRAG_1             H20 
       424       2229          B        GLU        OE1        L-FRAG_2             H21 
       425        192          A        GLU        OE1        L-FRAG_1              H7 
       425        220          A        GLU        OE1        L-FRAG_1             H20 
       425       2218          B        ASP        OD1        L-FRAG_2             H21 
       426       2218          B        ASP        OD2        L-FRAG_2              H9 
       426        220          A        GLU        OE1        L-FRAG_1             H20 
       427        220          A        GLU        OE1        L-FRAG_1             H20 
       427       2218          B        ASP        OD2        L-FRAG_2             H21 
       428        220          A        GLU        OE1        L-FRAG_1             H20 
       428       2218          B        ASP        OD1        L-FRAG_2             H21 
       429        220          A        GLU        OE2        L-FRAG_1             H20 
       429       2218          B        ASP        OD1        L-FRAG_2             H21 
       430        192          A        GLU        OE1        L-FRAG_1              H7 
       430        220          A        GLU        OE1        L-FRAG_1             H20 
       430       2218          B        ASP        OD1        L-FRAG_2             H21 
       431        220          A        GLU        OE1        L-FRAG_1             H20 
       432        220          A        GLU        OE1        L-FRAG_1             H20 
       432       2218          B        ASP        OD1        L-FRAG_2             H21 
       433        220          A        GLU        OE1        L-FRAG_1             H20 
       434       2229          B        GLU        OE2        L-FRAG_2              H9 
       434        190          A        LEU          O        L-FRAG_2             H10 
       435        220          A        GLU        OE1        L-FRAG_1              H8 
       435       2229          B        GLU        OE2        L-FRAG_2              H9 
       435        190          A        LEU          O        L-FRAG_2             H10 
       436        220          A        GLU        OE1        L-FRAG_1              H8 
       436       2229          B        GLU        OE2        L-FRAG_2              H9 
       437        220          A        GLU        OE1        L-FRAG_1              H8 
       437        192          A        GLU        OE1        L-FRAG_1             H20 
       438        220          A        GLU        OE1        L-FRAG_1              H8 
       438       2229          B        GLU        OE2        L-FRAG_2             H10 
       439        220          A        GLU        OE1        L-FRAG_1              H8 
       439       2229          B        GLU        OE2        L-FRAG_2             H10 
       439        192          A        GLU        OE1        L-FRAG_1             H20 
       440        220          A        GLU        OE1        L-FRAG_1              H8 
       440       2229          B        GLU        OE2        L-FRAG_2             H21 
       441        220          A        GLU        OE1        L-FRAG_1              H8 
       441       2229          B        GLU        OE2        L-FRAG_2              H9 
       441        192          A        GLU        OE1        L-FRAG_1             H20 
       442        220          A        GLU        OE1        L-FRAG_1              H8 
       442        192          A        GLU        OE1        L-FRAG_1             H20 
       442       2229          B        GLU        OE2        L-FRAG_2             H21 
       443        220          A        GLU        OE1        L-FRAG_1              H8 
       443        192          A        GLU        OE1        L-FRAG_1             H20 
       443       2229          B        GLU        OE2        L-FRAG_2             H21 
       444        220          A        GLU        OE1        L-FRAG_1              H8 
       444        192          A        GLU        OE2        L-FRAG_1             H20 
       444       2229          B        GLU        OE2        L-FRAG_2             H21 
       445        220          A        GLU        OE1        L-FRAG_1              H8 
       445        192          A        GLU        OE2        L-FRAG_1             H20 
       446        220          A        GLU        OE1        L-FRAG_1              H8 
       446        192          A        GLU        OE1        L-FRAG_1             H20 
       446       2229          B        GLU        OE2        L-FRAG_2             H21 
       447        220          A        GLU        OE1        L-FRAG_1              H8 
       447        192          A        GLU        OE1        L-FRAG_1             H20 
       447       2229          B        GLU        OE2        L-FRAG_2             H21 
       448        220          A        GLU        OE1        L-FRAG_1              H8 
       448        192          A        GLU        OE1        L-FRAG_1             H20 
       448       2229          B        GLU        OE2        L-FRAG_2             H21 
       449        220          A        GLU        OE1        L-FRAG_1              H8 
       449        192          A        GLU        OE1        L-FRAG_1             H20 
       449       2229          B        GLU        OE2        L-FRAG_2             H21 
       450        220          A        GLU        OE1        L-FRAG_1              H8 
       450       2229          B        GLU        OE2        L-FRAG_2             H21 
       451        220          A        GLU        OE1        L-FRAG_1              H8 
       451       2218          B        ASP        OD1        L-FRAG_2              H9 
       451       2229          B        GLU        OE2        L-FRAG_2             H10 
       451        192          A        GLU        OE1        L-FRAG_1             H20 
       452        220          A        GLU        OE1        L-FRAG_1              H8 
       452       2229          B        GLU        OE2        L-FRAG_2              H9 
       452        192          A        GLU        OE1        L-FRAG_1             H20 
       452       2218          B        ASP        OD1        L-FRAG_2             H21 
       453        220          A        GLU        OE1        L-FRAG_1              H8 
       453       2229          B        GLU        OE2        L-FRAG_2              H9 
       453       2218          B        ASP        OD1        L-FRAG_2             H21 
       454        220          A        GLU        OE1        L-FRAG_1              H8 
       454       2229          B        GLU        OE2        L-FRAG_2              H9 
       454        192          A        GLU        OE1        L-FRAG_1             H20 
       454       2218          B        ASP        OD1        L-FRAG_2             H21 
       455        220          A        GLU        OE1        L-FRAG_1              H7 
       455       2218          B        ASP        OD1        L-FRAG_2              H9 
       455       2229          B        GLU        OE2        L-FRAG_2             H10 
       456       2218          B        ASP        OD1        L-FRAG_2              H9 
       456       2229          B        GLU        OE2        L-FRAG_2             H10 
       457        220          A        GLU        OE1        L-FRAG_1              H7 
       457        192          A        GLU        OE1        L-FRAG_1              H8 
       457       2218          B        ASP        OD1        L-FRAG_2              H9 
       457       2229          B        GLU        OE1        L-FRAG_2             H10 
       458        220          A        GLU        OE1        L-FRAG_1              H7 
       458        192          A        GLU        OE2        L-FRAG_1              H8 
       458       2218          B        ASP        OD1        L-FRAG_2              H9 
       458       2229          B        GLU        OE1        L-FRAG_2             H10 
       459        220          A        GLU        OE1        L-FRAG_1              H7 
       459        192          A        GLU        OE2        L-FRAG_1              H8 
       459       2218          B        ASP        OD1        L-FRAG_2              H9 
       459       2229          B        GLU        OE2        L-FRAG_2             H10 
       460        220          A        GLU        OE1        L-FRAG_1              H7 
       460        192          A        GLU        OE2        L-FRAG_1              H8 
       460       2218          B        ASP        OD1        L-FRAG_2              H9 
       461        220          A        GLU        OE1        L-FRAG_1              H7 
       461       2229          B        GLU        OE1        L-FRAG_2              H9 
       462        220          A        GLU        OE1        L-FRAG_1              H7 
       462        192          A        GLU        OE2        L-FRAG_1              H8 
       462       2229          B        GLU        OE2        L-FRAG_2              H9 
       462       2218          B        ASP        OD1        L-FRAG_2             H21 
       463        220          A        GLU        OE1        L-FRAG_1              H7 
       463        192          A        GLU        OE2        L-FRAG_1              H8 
       463       2229          B        GLU        OE2        L-FRAG_2              H9 
       463       2218          B        ASP        OD1        L-FRAG_2             H21 
       464        220          A        GLU        OE1        L-FRAG_1              H7 
       464        192          A        GLU        OE2        L-FRAG_1              H8 
       464       2218          B        ASP        OD1        L-FRAG_2             H21 
       465        220          A        GLU        OE1        L-FRAG_1              H7 
       465       2218          B        ASP        OD1        L-FRAG_2             H21 
       466        220          A        GLU        OE1        L-FRAG_1              H7 
       466       2218          B        ASP        OD1        L-FRAG_2             H10 
       467        220          A        GLU        OE1        L-FRAG_1              H7 
       467       2218          B        ASP        OD1        L-FRAG_2             H10 
       468        220          A        GLU        OE1        L-FRAG_1              H7 
       468       2218          B        ASP        OD1        L-FRAG_2             H10 
       469        220          A        GLU        OE1        L-FRAG_1              H7 
       469       2218          B        ASP        OD1        L-FRAG_2              H9 
       470        220          A        GLU        OE1        L-FRAG_1              H7 
       470        192          A        GLU        OE1        L-FRAG_1              H8 
       470       2218          B        ASP        OD1        L-FRAG_2              H9 
       471        220          A        GLU        OE1        L-FRAG_1              H7 
       471       2218          B        ASP        OD1        L-FRAG_2             H10 
       471       2229          B        GLU        OE1        L-FRAG_2             H21 
       472        220          A        GLU        OE1        L-FRAG_1              H7 
       472       2218          B        ASP        OD1        L-FRAG_2             H10 
       472       2229          B        GLU        OE1        L-FRAG_2             H21 
       473        220          A        GLU        OE1        L-FRAG_1              H7 
       473       2229          B        GLU        OE2        L-FRAG_2              H9 
       473       2218          B        ASP        OD1        L-FRAG_2             H21 
       474        220          A        GLU        OE1        L-FRAG_1              H7 
       474       2218          B        ASP        OD1        L-FRAG_2             H10 
       474       2229          B        GLU        OE1        L-FRAG_2             H21 
       475        220          A        GLU        OE1        L-FRAG_1              H7 
       475       2218          B        ASP        OD1        L-FRAG_2             H10 
       476        220          A        GLU        OE1        L-FRAG_1              H7 
       476       2218          B        ASP        OD1        L-FRAG_2             H10 
       477        220          A        GLU        OE1        L-FRAG_1              H7 
       477        192          A        GLU        OE2        L-FRAG_1              H8 
       477       2229          B        GLU        OE1        L-FRAG_2             H21 
       478        220          A        GLU        OE1        L-FRAG_1              H7 
       478       2229          B        GLU        OE1        L-FRAG_2             H21 
       479        220          A        GLU        OE1        L-FRAG_1              H7 
       479       2229          B        GLU        OE1        L-FRAG_2             H21 
       480        220          A        GLU        OE1        L-FRAG_1              H7 
       480        192          A        GLU        OE2        L-FRAG_1              H8 
       481        220          A        GLU        OE1        L-FRAG_1              H7 
       481        192          A        GLU        OE2        L-FRAG_1              H8 
       482        220          A        GLU        OE1        L-FRAG_1              H7 
       482        192          A        GLU        OE2        L-FRAG_1              H8 
       483        220          A        GLU        OE1        L-FRAG_1              H7 
       483        192          A        GLU        OE2        L-FRAG_1              H8 
       484        220          A        GLU        OE1        L-FRAG_1              H7 
       484        192          A        GLU        OE1        L-FRAG_1              H8 
       484       2229          B        GLU        OE1        L-FRAG_2             H21 
       485        220          A        GLU        OE1        L-FRAG_1              H7 
       485        192          A        GLU        OE1        L-FRAG_1              H8 
       485       2218          B        ASP        OD1        L-FRAG_2              H9 
       485       2229          B        GLU        OE2        L-FRAG_2             H10 
       486        220          A        GLU        OE1        L-FRAG_1              H7 
       486       2218          B        ASP        OD1        L-FRAG_2             H10 
       486       2229          B        GLU        OE1        L-FRAG_2             H21 
       487        220          A        GLU        OE1        L-FRAG_1              H7 
       487        192          A        GLU        OE2        L-FRAG_1              H8 
       487       2218          B        ASP        OD1        L-FRAG_2             H10 
       487       2229          B        GLU        OE1        L-FRAG_2             H21 
       488        192          A        GLU        OE2        L-FRAG_0              H4 
       488        220          A        GLU        OE1        L-FRAG_1              H7 
       488       2218          B        ASP        OD1        L-FRAG_2             H10 
       489       2218          B        ASP        OD1        L-FRAG_2             H10 
       489        220          A        GLU        OE1        L-FRAG_1             H20 
       489       2229          B        GLU        OE1        L-FRAG_2             H21 
       490       2218          B        ASP        OD1        L-FRAG_2             H10 
       490       2229          B        GLU        OE2        L-FRAG_2             H21 
       491        192          A        GLU        OE2        L-FRAG_0              H4 
       491       2218          B        ASP        OD1        L-FRAG_2             H10 
       491        220          A        GLU        OE2        L-FRAG_1             H20 
       491       2229          B        GLU        OE1        L-FRAG_2             H21 
       492        220          A        GLU        OE2        L-FRAG_1             H20 
       492       2218          B        ASP        OD2        L-FRAG_2             H21 
       493        192          A        GLU        OE2        L-FRAG_1              H7 
       493        220          A        GLU        OE2        L-FRAG_1             H20 
       493       2218          B        ASP        OD1        L-FRAG_2             H21 
       494        192          A        GLU        OE2        L-FRAG_1              H7 
       494        220          A        GLU        OE2        L-FRAG_1             H20 
       494       2218          B        ASP        OD1        L-FRAG_2             H21 
       495        192          A        GLU        OE2        L-FRAG_1              H7 
       495       2218          B        ASP        OD1        L-FRAG_2              H9 
       495        220          A        GLU        OE2        L-FRAG_1             H20 
       496        190          A        LEU          O        L-FRAG_0              H4 
       496        192          A        GLU        OE2        L-FRAG_1              H7 
       496       2218          B        ASP        OD1        L-FRAG_2              H9 
       496        220          A        GLU        OE2        L-FRAG_1             H20 
       497        189          A        GLN          O        L-FRAG_0              H4 
       497        192          A        GLU        OE2        L-FRAG_1              H7 
       497        457          A        TYR         OH        L-FRAG_1              H8 
       497        220          A        GLU        OE2        L-FRAG_1             H20 
       498        192          A        GLU        OE2        L-FRAG_1              H7 
       498       2218          B        ASP        OD1        L-FRAG_2              H9 
       498        220          A        GLU        OE2        L-FRAG_1             H20 
       499        192          A        GLU        OE1        L-FRAG_1              H7 
       499       2218          B        ASP        OD1        L-FRAG_2             H10 
       499        220          A        GLU        OE2        L-FRAG_1             H20 
       500        220          A        GLU        OE1        L-FRAG_1              H8 
       500        192          A        GLU        OE1        L-FRAG_1             H20 
       500       2218          B        ASP        OD1        L-FRAG_2             H21 
       501        192          A        GLU        OE1        L-FRAG_1             H20 
       501       2218          B        ASP        OD1        L-FRAG_2             H21 
       502        220          A        GLU        OE1        L-FRAG_1              H8 
       502       2218          B        ASP        OD1        L-FRAG_2              H9 
       502        192          A        GLU        OE2        L-FRAG_1             H20 
       503        190          A        LEU          O        L-FRAG_0              H4 
       503        220          A        GLU        OE1        L-FRAG_1              H8 
       503       2218          B        ASP        OD1        L-FRAG_2              H9 
       503        192          A        GLU        OE2        L-FRAG_1             H20 
       504        220          A        GLU        OE2        L-FRAG_1              H8 
       504       2218          B        ASP        OD2        L-FRAG_2             H10 
       504        192          A        GLU        OE2        L-FRAG_1             H20 
       505        220          A        GLU        OE2        L-FRAG_1              H8 
       505       2218          B        ASP        OD1        L-FRAG_2             H10 
       505        192          A        GLU        OE2        L-FRAG_1             H20 
       506        220          A        GLU        OE2        L-FRAG_1              H8 
       506       2218          B        ASP        OD1        L-FRAG_2              H9 
       506        192          A        GLU        OE1        L-FRAG_1             H20 
       507        220          A        GLU        OE2        L-FRAG_1              H8 
       507       2218          B        ASP        OD1        L-FRAG_2             H10 
       507        192          A        GLU        OE1        L-FRAG_1             H20 
       508        220          A        GLU        OE2        L-FRAG_1              H8 
       508       2218          B        ASP        OD1        L-FRAG_2              H9 
       508        192          A        GLU        OE1        L-FRAG_1             H20 
       509        220          A        GLU        OE2        L-FRAG_1              H8 
       509       2218          B        ASP        OD1        L-FRAG_2             H10 
       509        192          A        GLU        OE1        L-FRAG_1             H20 
       510        220          A        GLU        OE2        L-FRAG_1              H8 
       510       2218          B        ASP        OD1        L-FRAG_2             H10 
       510        192          A        GLU        OE1        L-FRAG_1             H20 
       511        220          A        GLU        OE2        L-FRAG_1              H8 
       511       2218          B        ASP        OD1        L-FRAG_2              H9 
       511        192          A        GLU        OE1        L-FRAG_1             H20 
       512        220          A        GLU        OE2        L-FRAG_1              H8 
       512       2218          B        ASP        OD1        L-FRAG_2              H9 
       512        192          A        GLU        OE1        L-FRAG_1             H20 
       513        220          A        GLU        OE2        L-FRAG_1              H8 
       513       2218          B        ASP        OD1        L-FRAG_2             H10 
       513        192          A        GLU        OE1        L-FRAG_1             H20 
       514        220          A        GLU        OE2        L-FRAG_1              H8 
       514       2218          B        ASP        OD1        L-FRAG_2             H10 
       515        220          A        GLU        OE1        L-FRAG_1              H8 
       515       2218          B        ASP        OD1        L-FRAG_2             H21 
       516        220          A        GLU        OE2        L-FRAG_1              H8 
       516        192          A        GLU        OE2        L-FRAG_1             H20 
       517        220          A        GLU        OE2        L-FRAG_1              H8 
       517       2218          B        ASP        OD1        L-FRAG_2             H21 
       518        220          A        GLU        OE2        L-FRAG_1              H8 
       518       2218          B        ASP        OD1        L-FRAG_2             H21 
       519        220          A        GLU        OE2        L-FRAG_1              H8 
       519        192          A        GLU        OE2        L-FRAG_1             H20 
       519       2218          B        ASP        OD1        L-FRAG_2             H21 
       520        220          A        GLU        OE2        L-FRAG_1              H8 
       520       2218          B        ASP        OD2        L-FRAG_2             H10 
       521        189          A        GLN          O        L-FRAG_0              H4 
       521        220          A        GLU        OE2        L-FRAG_1             H20 
       521       2218          B        ASP        OD1        L-FRAG_2             H21 
       522        190          A        LEU          O        L-FRAG_0              H4 
       522        189          A        GLN          O        L-FRAG_0              H4 
       522        220          A        GLU        OE2        L-FRAG_1             H20 
       523        190          A        LEU          O        L-FRAG_0              H4 
       523        220          A        GLU        OE2        L-FRAG_1             H20 
       523       2218          B        ASP        OD1        L-FRAG_2             H21 
       524       2218          B        ASP        OD1        L-FRAG_2             H10 
       524        220          A        GLU        OE2        L-FRAG_1             H20 
       525        192          A        GLU        OE2        L-FRAG_0              H4 
       525       2218          B        ASP        OD1        L-FRAG_2              H9 
       525        220          A        GLU        OE1        L-FRAG_1             H20 
       526        220          A        GLU        OE1        L-FRAG_1             H20 
       527       2218          B        ASP        OD1        L-FRAG_2              H9 
       527        220          A        GLU        OE1        L-FRAG_1             H20 
       528        220          A        GLU        OE1        L-FRAG_1             H20 
       528       2218          B        ASP        OD1        L-FRAG_2             H21 
       529        220          A        GLU        OE1        L-FRAG_1             H20 
       530       2218          B        ASP        OD1        L-FRAG_2              H9 
       530       2229          B        GLU        OE2        L-FRAG_2             H10 
       530        220          A        GLU        OE1        L-FRAG_1             H20 
       531       2218          B        ASP        OD1        L-FRAG_2              H9 
       531       2229          B        GLU        OE1        L-FRAG_2             H10 
       531        220          A        GLU        OE1        L-FRAG_1             H20 
       532        192          A        GLU        OE1        L-FRAG_1              H7 
       532       2229          B        GLU        OE1        L-FRAG_2             H10 
       532        220          A        GLU        OE2        L-FRAG_1             H20 
       533        220          A        GLU        OE1        L-FRAG_1             H20 
       533       2218          B        ASP        OD1        L-FRAG_2             H21 
       534        220          A        GLU        OE1        L-FRAG_1             H20 
       534       2218          B        ASP        OD1        L-FRAG_2             H21 
       535       2218          B        ASP        OD1        L-FRAG_2             H10 
       535        220          A        GLU        OE1        L-FRAG_1             H20 
       536       2218          B        ASP        OD1        L-FRAG_2             H10 
       537       2218          B        ASP        OD2        L-FRAG_2             H10 
       537        220          A        GLU        OE1        L-FRAG_1             H20 
       538        220          A        GLU        OE1        L-FRAG_1             H20 
       539       2229          B        GLU        OE1        L-FRAG_2             H10 
       539        220          A        GLU        OE1        L-FRAG_1             H20 
       540        220          A        GLU        OE1        L-FRAG_1             H20 
       540       2229          B        GLU        OE1        L-FRAG_2             H21 
       541        457          A        TYR         OH        L-FRAG_1              H7 
       541        220          A        GLU        OE2        L-FRAG_1              H8 
       541       2229          B        GLU        OE1        L-FRAG_2             H21 
       542        457          A        TYR         OH        L-FRAG_1              H8 
       542       2229          B        GLU        OE1        L-FRAG_2              H9 
       543        220          A        GLU        OE1        L-FRAG_1              H7 
       543        190          A        LEU          O        L-FRAG_2              H9 
       543       2229          B        GLU        OE1        L-FRAG_2             H21 
       544        220          A        GLU        OE2        L-FRAG_1              H8 
       544       2229          B        GLU        OE1        L-FRAG_2             H21 
       545       2229          B        GLU        OE1        L-FRAG_2              H9 
       545        220          A        GLU        OE2        L-FRAG_1             H20 
       546       2229          B        GLU        OE1        L-FRAG_2              H9 
       546        220          A        GLU        OE1        L-FRAG_1             H20 
       547        220          A        GLU        OE2        L-FRAG_1              H7 
       547       2229          B        GLU        OE1        L-FRAG_2              H9 
       547        190          A        LEU          O        L-FRAG_2             H10 
       548        220          A        GLU        OE1        L-FRAG_1              H7 
       548       2229          B        GLU        OE1        L-FRAG_2              H9 
       548        190          A        LEU          O        L-FRAG_2             H10 
       549        220          A        GLU        OE1        L-FRAG_1              H7 
       549       2229          B        GLU        OE1        L-FRAG_2              H9 
       549        190          A        LEU          O        L-FRAG_2             H10 
       550        220          A        GLU        OE1        L-FRAG_1              H8 
       550       2229          B        GLU        OE2        L-FRAG_2             H10 
       551        220          A        GLU        OE2        L-FRAG_1              H7 
       551       2229          B        GLU        OE1        L-FRAG_2             H21 
       552        220          A        GLU        OE2        L-FRAG_1              H7 
       552       2229          B        GLU        OE1        L-FRAG_2             H10 
       552        190          A        LEU          O        L-FRAG_2             H21 
       553        457          A        TYR         OH        L-FRAG_1              H8 
       553       2229          B        GLU        OE1        L-FRAG_2             H10 
       553        220          A        GLU        OE2        L-FRAG_1             H20 
       553        190          A        LEU          O        L-FRAG_2             H21 
       554        220          A        GLU        OE2        L-FRAG_1              H8 
       554       2229          B        GLU        OE1        L-FRAG_2             H10 
       554        190          A        LEU          O        L-FRAG_2             H21 
       555       2229          B        GLU        OE1        L-FRAG_2             H10 
       555        220          A        GLU        OE2        L-FRAG_1             H20 
       555        190          A        LEU          O        L-FRAG_2             H21 
       556        220          A        GLU        OE2        L-FRAG_1              H8 
       556       2229          B        GLU        OE1        L-FRAG_2             H21 
       557        220          A        GLU        OE2        L-FRAG_1              H8 
       557        190          A        LEU          O        L-FRAG_2              H9 
       558        457          A        TYR         OH        L-FRAG_1              H7 
       558        220          A        GLU        OE2        L-FRAG_1              H8 
       559        220          A        GLU        OE2        L-FRAG_1              H7 
       559       2229          B        GLU        OE1        L-FRAG_2              H9 
       559        190          A        LEU          O        L-FRAG_2             H10 
       560        457          A        TYR         OH        L-FRAG_1              H7 
       560        220          A        GLU        OE1        L-FRAG_1              H8 
       560       2229          B        GLU        OE1        L-FRAG_2              H9 
       561        220          A        GLU        OE1        L-FRAG_1              H7 
       561       2229          B        GLU        OE1        L-FRAG_2              H9 
       561       2218          B        ASP        OD1        L-FRAG_2             H21 
       562        220          A        GLU        OE1        L-FRAG_1              H7 
       562        192          A        GLU        OE1        L-FRAG_1              H8 
       562       2229          B        GLU        OE1        L-FRAG_2              H9 
       562       2218          B        ASP        OD1        L-FRAG_2             H21 
       563        189          A        GLN          O        L-FRAG_0              H4 
       563        220          A        GLU        OE1        L-FRAG_1              H7 
       563        192          A        GLU        OE2        L-FRAG_1              H8 
       563       2218          B        ASP        OD1        L-FRAG_2              H9 
       564        189          A        GLN          O        L-FRAG_0              H4 
       564        220          A        GLU        OE1        L-FRAG_1              H7 
       564        192          A        GLU        OE1        L-FRAG_1              H8 
       564       2218          B        ASP        OD1        L-FRAG_2              H9 
       565        189          A        GLN          O        L-FRAG_0              H4 
       565        220          A        GLU        OE1        L-FRAG_1              H7 
       565        192          A        GLU        OE1        L-FRAG_1              H8 
       565       2218          B        ASP        OD1        L-FRAG_2              H9 
       566        189          A        GLN          O        L-FRAG_0              H4 
       566        220          A        GLU        OE1        L-FRAG_1              H7 
       566        192          A        GLU        OE1        L-FRAG_1              H8 
       566       2218          B        ASP        OD1        L-FRAG_2             H21 
       567        189          A        GLN          O        L-FRAG_0              H4 
       567        220          A        GLU        OE1        L-FRAG_1              H7 
       567        192          A        GLU        OE1        L-FRAG_1              H8 
       567        457          A        TYR         OH        L-FRAG_1             H20 
       567       2218          B        ASP        OD1        L-FRAG_2             H21 
       568        190          A        LEU          O        L-FRAG_0              H4 
       568        220          A        GLU        OE1        L-FRAG_1              H7 
       568        192          A        GLU        OE2        L-FRAG_1              H8 
       568       2229          B        GLU        OE2        L-FRAG_2              H9 
       568       2218          B        ASP        OD1        L-FRAG_2             H21 
       569        220          A        GLU        OE1        L-FRAG_1              H7 
       569        192          A        GLU        OE2        L-FRAG_1              H8 
       569       2218          B        ASP        OD1        L-FRAG_2             H10 
       570        220          A        GLU        OE1        L-FRAG_1              H7 
       570        192          A        GLU        OE2        L-FRAG_1              H8 
       570       2229          B        GLU        OE1        L-FRAG_2              H9 
       570       2218          B        ASP        OD1        L-FRAG_2             H21 
       571        220          A        GLU        OE1        L-FRAG_1              H7 
       571        192          A        GLU        OE2        L-FRAG_1              H8 
       571       2218          B        ASP        OD1        L-FRAG_2             H10 
       571       2229          B        GLU        OE1        L-FRAG_2             H21 
       572        220          A        GLU        OE1        L-FRAG_1              H7 
       572        192          A        GLU        OE2        L-FRAG_1              H8 
       572       2218          B        ASP        OD1        L-FRAG_2             H10 
       572       2229          B        GLU        OE2        L-FRAG_2             H21 
       573        220          A        GLU        OE1        L-FRAG_1              H7 
       573        192          A        GLU        OE2        L-FRAG_1              H8 
       573       2218          B        ASP        OD1        L-FRAG_2              H9 
       573       2229          B        GLU        OE2        L-FRAG_2             H10 
       574        220          A        GLU        OE1        L-FRAG_1              H7 
       574       2218          B        ASP        OD1        L-FRAG_2              H9 
       574       2229          B        GLU        OE1        L-FRAG_2             H10 
       575        220          A        GLU        OE1        L-FRAG_1              H7 
       575        192          A        GLU        OE1        L-FRAG_1              H8 
       575       2229          B        GLU        OE2        L-FRAG_2              H9 
       576        220          A        GLU        OE1        L-FRAG_1              H7 
       576       2218          B        ASP        OD1        L-FRAG_2             H10 
       577        220          A        GLU        OE1        L-FRAG_1              H7 
       577        192          A        GLU        OE2        L-FRAG_1              H8 
       577       2218          B        ASP        OD1        L-FRAG_2             H21 
       578        190          A        LEU          O        L-FRAG_0              H4 
       578        189          A        GLN          O        L-FRAG_0              H4 
       578        220          A        GLU        OE1        L-FRAG_1              H7 
       578        192          A        GLU        OE2        L-FRAG_1              H8 
       578       2218          B        ASP        OD1        L-FRAG_2             H21 
       579        189          A        GLN          O        L-FRAG_0              H4 
       579        220          A        GLU        OE1        L-FRAG_1              H7 
       579        457          A        TYR         OH        L-FRAG_1             H20 
       579       2218          B        ASP        OD1        L-FRAG_2             H21 
       580        189          A        GLN          O        L-FRAG_0              H4 
       580        220          A        GLU        OE1        L-FRAG_1              H7 
       580       2218          B        ASP        OD1        L-FRAG_2             H21 
       581        189          A        GLN          O        L-FRAG_0              H4 
       581        220          A        GLU        OE1        L-FRAG_1              H7 
       581       2218          B        ASP        OD2        L-FRAG_2             H21 
       582        189          A        GLN          O        L-FRAG_0              H4 
       582        220          A        GLU        OE1        L-FRAG_1              H7 
       582       2218          B        ASP        OD1        L-FRAG_2              H9 
       583        189          A        GLN          O        L-FRAG_0              H4 
       583        220          A        GLU        OE1        L-FRAG_1              H7 
       583       2218          B        ASP        OD1        L-FRAG_2              H9 
       584        189          A        GLN          O        L-FRAG_0              H4 
       584        220          A        GLU        OE1        L-FRAG_1              H7 
       584       2218          B        ASP        OD1        L-FRAG_2             H10 
       585        189          A        GLN          O        L-FRAG_0              H4 
       585        220          A        GLU        OE1        L-FRAG_1              H7 
       585       2218          B        ASP        OD1        L-FRAG_2              H9 
       586        189          A        GLN          O        L-FRAG_0              H4 
       586        220          A        GLU        OE1        L-FRAG_1              H7 
       586       2218          B        ASP        OD1        L-FRAG_2             H10 
       587        189          A        GLN          O        L-FRAG_0              H4 
       587        220          A        GLU        OE1        L-FRAG_1              H7 
       587       2218          B        ASP        OD1        L-FRAG_2             H10 
       588        189          A        GLN          O        L-FRAG_0              H4 
       588        220          A        GLU        OE1        L-FRAG_1              H7 
       588        192          A        GLU        OE1        L-FRAG_1              H8 
       588       2218          B        ASP        OD1        L-FRAG_2             H10 
       589        220          A        GLU        OE1        L-FRAG_1              H7 
       589        192          A        GLU        OE1        L-FRAG_1              H8 
       589       2218          B        ASP        OD1        L-FRAG_2             H10 
       590        189          A        GLN          O        L-FRAG_0              H4 
       590        220          A        GLU        OE1        L-FRAG_1              H7 
       590        192          A        GLU        OE1        L-FRAG_1              H8 
       590       2218          B        ASP        OD1        L-FRAG_2              H9 
       590       2229          B        GLU        OE1        L-FRAG_2             H10 
       590        457          A        TYR         OH        L-FRAG_1             H20 
       591        189          A        GLN          O        L-FRAG_0              H4 
       591        220          A        GLU        OE1        L-FRAG_1              H7 
       591        192          A        GLU        OE2        L-FRAG_1              H8 
       591       2218          B        ASP        OD1        L-FRAG_2              H9 
       591       2229          B        GLU        OE2        L-FRAG_2             H10 
       592        190          A        LEU          O        L-FRAG_0              H4 
       592        220          A        GLU        OE1        L-FRAG_1              H7 
       592       2218          B        ASP        OD1        L-FRAG_2             H10 
       592       2229          B        GLU        OE1        L-FRAG_2             H21 
       593        189          A        GLN          O        L-FRAG_0              H4 
       593        220          A        GLU        OE1        L-FRAG_1              H7 
       593        192          A        GLU        OE2        L-FRAG_1              H8 
       593       2218          B        ASP        OD1        L-FRAG_2             H10 
       593       2229          B        GLU        OE2        L-FRAG_2             H21 
       594        189          A        GLN          O        L-FRAG_0              H4 
       594        220          A        GLU        OE1        L-FRAG_1              H7 
       594        192          A        GLU        OE2        L-FRAG_1              H8 
       594       2218          B        ASP        OD1        L-FRAG_2             H10 
       595        189          A        GLN          O        L-FRAG_0              H4 
       595        220          A        GLU        OE1        L-FRAG_1              H7 
       595        192          A        GLU        OE2        L-FRAG_1              H8 
       595       2218          B        ASP        OD1        L-FRAG_2             H10 
       596        189          A        GLN          O        L-FRAG_0              H4 
       596        220          A        GLU        OE1        L-FRAG_1              H7 
       596        192          A        GLU        OE2        L-FRAG_1              H8 
       596       2218          B        ASP        OD1        L-FRAG_2             H10 
       597        189          A        GLN          O        L-FRAG_0              H4 
       597        220          A        GLU        OE1        L-FRAG_1              H7 
       597        192          A        GLU        OE2        L-FRAG_1              H8 
       597       2218          B        ASP        OD1        L-FRAG_2             H10 
       598        189          A        GLN          O        L-FRAG_0              H4 
       598        220          A        GLU        OE1        L-FRAG_1              H7 
       598       2218          B        ASP        OD2        L-FRAG_2             H10 
       599        189          A        GLN          O        L-FRAG_0              H4 
       599        220          A        GLU        OE1        L-FRAG_1              H7 
       599        192          A        GLU        OE1        L-FRAG_1              H8 
       599       2218          B        ASP        OD1        L-FRAG_2             H10 
       600        190          A        LEU          O        L-FRAG_0              H4 
       600        220          A        GLU        OE1        L-FRAG_1              H7 
       600        192          A        GLU        OE1        L-FRAG_1              H8 
       600       2218          B        ASP        OD1        L-FRAG_2             H10 
       601        220          A        GLU        OE1        L-FRAG_1              H7 
       601        192          A        GLU        OE1        L-FRAG_1              H8 
       601       2218          B        ASP        OD1        L-FRAG_2             H21 
       602        220          A        GLU        OE1        L-FRAG_1              H7 
       602       2218          B        ASP        OD1        L-FRAG_2             H21 
       603        220          A        GLU        OE1        L-FRAG_1              H8 
       603       2218          B        ASP        OD1        L-FRAG_2              H9 
       604        189          A        GLN          O        L-FRAG_0              H4 
       604        220          A        GLU        OE1        L-FRAG_1              H8 
       604       2218          B        ASP        OD2        L-FRAG_2              H9 
       605        220          A        GLU        OE1        L-FRAG_1              H8 
       605       2218          B        ASP        OD1        L-FRAG_2             H10 
       606        220          A        GLU        OE2        L-FRAG_1              H8 
       607       2229          B        GLU        OE2        L-FRAG_2             H10 
       607        220          A        GLU        OE2        L-FRAG_1             H20 
       608       2229          B        GLU        OE2        L-FRAG_2             H10 
       608        220          A        GLU        OE2        L-FRAG_1             H20 
       609        192          A        GLU        OE1        L-FRAG_1              H7 
       609        220          A        GLU        OE2        L-FRAG_1             H20 
       610        192          A        GLU        OE1        L-FRAG_0              H4 
       610        426          A        ASN        OD1        L-FRAG_1              H8 
       610        220          A        GLU        OE2        L-FRAG_1             H20 
       611        220          A        GLU        OE2        L-FRAG_1             H20 
       612        220          A        GLU        OE2        L-FRAG_1             H20 
       613        190          A        LEU          O        L-FRAG_2              H9 
       613        220          A        GLU        OE2        L-FRAG_1             H20 
       613       2229          B        GLU        OE1        L-FRAG_2             H21 
       614        190          A        LEU          O        L-FRAG_2              H9 
       614        220          A        GLU        OE2        L-FRAG_1             H20 
       614       2229          B        GLU        OE1        L-FRAG_2             H21 
       615        220          A        GLU        OE2        L-FRAG_1             H20 
       615       2229          B        GLU        OE2        L-FRAG_2             H21 
       616        220          A        GLU        OE2        L-FRAG_1             H20 
       617        192          A        GLU        OE2        L-FRAG_0              H4 
       617        220          A        GLU        OE2        L-FRAG_1             H20 
       618        220          A        GLU        OE2        L-FRAG_1             H20 
       619        220          A        GLU        OE2        L-FRAG_1             H20 
       619        190          A        LEU          O        L-FRAG_2             H21 
       620        220          A        GLU        OE2        L-FRAG_1             H20 
       621        192          A        GLU        OE1        L-FRAG_0              H4 
       621        220          A        GLU        OE2        L-FRAG_1             H20 
       622        457          A        TYR         OH        L-FRAG_1              H8 
       622        220          A        GLU        OE2        L-FRAG_1             H20 
       623       2218          B        ASP        OD1        L-FRAG_2             H10 
       623        220          A        GLU        OE2        L-FRAG_1             H20 
       624       2229          B        GLU        OE1        L-FRAG_2              H9 
       624        220          A        GLU        OE2        L-FRAG_1             H20 
       625       2229          B        GLU        OE2        L-FRAG_2             H10 
       625        220          A        GLU        OE2        L-FRAG_1             H20 
       626        220          A        GLU        OE2        L-FRAG_1              H7 
       626       2229          B        GLU        OE1        L-FRAG_2              H9 
       626        190          A        LEU          O        L-FRAG_2             H10 
       627        192          A        GLU        OE1        L-FRAG_1              H7 
       627        457          A        TYR         OH        L-FRAG_1              H8 
       627       2229          B        GLU        OE2        L-FRAG_2             H10 
       627        220          A        GLU        OE2        L-FRAG_1             H20 
       628        192          A        GLU        OE1        L-FRAG_1              H7 
       628        220          A        GLU        OE2        L-FRAG_1             H20 
       629        220          A        GLU        OE2        L-FRAG_1             H20 
       630        457          A        TYR         OH        L-FRAG_1              H8 
       630        220          A        GLU        OE2        L-FRAG_1             H20 
       630       2229          B        GLU        OE2        L-FRAG_2             H21 
       631        457          A        TYR         OH        L-FRAG_1              H8 
       631       2229          B        GLU        OE2        L-FRAG_2             H10 
       631        220          A        GLU        OE2        L-FRAG_1             H20 
       632        220          A        GLU        OE2        L-FRAG_1              H8 
       632       2229          B        GLU        OE1        L-FRAG_2             H10 
       633        220          A        GLU        OE2        L-FRAG_1              H8 
       633        190          A        LEU          O        L-FRAG_2              H9 
       633       2229          B        GLU        OE1        L-FRAG_2             H21 
       634        220          A        GLU        OE1        L-FRAG_1             H20 
       635       2229          B        GLU        OE2        L-FRAG_2             H10 
       635        220          A        GLU        OE2        L-FRAG_1             H20 
       635        190          A        LEU          O        L-FRAG_2             H21 
       636        220          A        GLU        OE2        L-FRAG_1              H8 
       637        220          A        GLU        OE2        L-FRAG_1              H8 
       637       2229          B        GLU        OE2        L-FRAG_2             H21 
       638        220          A        GLU        OE2        L-FRAG_1             H20 
       638       2229          B        GLU        OE1        L-FRAG_2             H21 
       639        457          A        TYR         OH        L-FRAG_1              H7 
       639        220          A        GLU        OE2        L-FRAG_1              H8 
       639       2229          B        GLU        OE1        L-FRAG_2             H21 
       640        457          A        TYR         OH        L-FRAG_1              H7 
       640        220          A        GLU        OE2        L-FRAG_1              H8 
       640       2229          B        GLU        OE2        L-FRAG_2             H10 
       641        220          A        GLU        OE1        L-FRAG_1              H7 
       641       2229          B        GLU        OE2        L-FRAG_2             H10 
       642        220          A        GLU        OE1        L-FRAG_1              H7 
       642       2229          B        GLU        OE2        L-FRAG_2              H9 
       642        190          A        LEU          O        L-FRAG_2             H10 
       643        220          A        GLU        OE1        L-FRAG_1              H7 
       643       2229          B        GLU        OE2        L-FRAG_2              H9 
       644        220          A        GLU        OE1        L-FRAG_1              H7 
       644       2229          B        GLU        OE2        L-FRAG_2              H9 
       644        457          A        TYR         OH        L-FRAG_1             H20 
       645        220          A        GLU        OE1        L-FRAG_1              H8 
       645       2229          B        GLU        OE2        L-FRAG_2             H10 
       645        190          A        LEU          O        L-FRAG_2             H21 
       646        220          A        GLU        OE1        L-FRAG_1              H8 
       646       2229          B        GLU        OE2        L-FRAG_2             H10 
       647        220          A        GLU        OE1        L-FRAG_1              H8 
       647       2229          B        GLU        OE2        L-FRAG_2             H21 
       648        220          A        GLU        OE1        L-FRAG_1              H8 
       648        190          A        LEU          O        L-FRAG_2              H9 
       648       2229          B        GLU        OE2        L-FRAG_2             H21 
       649        457          A        TYR         OH        L-FRAG_1              H7 
       649        220          A        GLU        OE1        L-FRAG_1              H8 
       649       2229          B        GLU        OE2        L-FRAG_2             H21 
       650        220          A        GLU        OE1        L-FRAG_1              H8 
       651        220          A        GLU        OE1        L-FRAG_1             H20 
       651       2229          B        GLU        OE2        L-FRAG_2             H21 
       652        457          A        TYR         OH        L-FRAG_1              H8 
       652       2229          B        GLU        OE2        L-FRAG_2             H10 
       652        220          A        GLU        OE1        L-FRAG_1             H20 
       653        457          A        TYR         OH        L-FRAG_1              H7 
       653        220          A        GLU        OE1        L-FRAG_1              H8 
       653       2229          B        GLU        OE2        L-FRAG_2             H10 
       653        190          A        LEU          O        L-FRAG_2             H21 
       654        220          A        GLU        OE1        L-FRAG_1              H8 
       654       2229          B        GLU        OE2        L-FRAG_2             H10 
       654        190          A        LEU          O        L-FRAG_2             H21 
       655        220          A        GLU        OE1        L-FRAG_1              H8 
       655       2229          B        GLU        OE2        L-FRAG_2             H10 
       656        220          A        GLU        OE1        L-FRAG_1             H20 
       656       2229          B        GLU        OE2        L-FRAG_2             H21 
       657        220          A        GLU        OE1        L-FRAG_1             H20 
       658        220          A        GLU        OE1        L-FRAG_1              H8 
       659        220          A        GLU        OE1        L-FRAG_1              H8 
       660        220          A        GLU        OE1        L-FRAG_1              H8 
       660       2218          B        ASP        OD2        L-FRAG_2             H10 
       661        457          A        TYR         OH        L-FRAG_1              H7 
       661       2218          B        ASP        OD2        L-FRAG_2             H10 
       662        220          A        GLU        OE1        L-FRAG_1              H7 
       662       2218          B        ASP        OD2        L-FRAG_2              H9 
       662        457          A        TYR         OH        L-FRAG_1             H20 
       663        220          A        GLU        OE1        L-FRAG_1             H20 
       663       2218          B        ASP        OD2        L-FRAG_2             H21 
       664        220          A        GLU        OE1        L-FRAG_1              H7 
       664       2218          B        ASP        OD2        L-FRAG_2             H10 
       664        457          A        TYR         OH        L-FRAG_1             H20 
       665        220          A        GLU        OE1        L-FRAG_1              H7 
       665       2218          B        ASP        OD2        L-FRAG_2             H10 
       666        220          A        GLU        OE1        L-FRAG_1              H7 
       666       2218          B        ASP        OD2        L-FRAG_2             H21 
       667        220          A        GLU        OE2        L-FRAG_1              H7 
       667        457          A        TYR         OH        L-FRAG_1             H20 
       667       2218          B        ASP        OD1        L-FRAG_2             H21 
       668        220          A        GLU        OE2        L-FRAG_1              H7 
       668       2229          B        GLU        OE1        L-FRAG_2              H9 
       668       2218          B        ASP        OD2        L-FRAG_2             H21 
       669        220          A        GLU        OE2        L-FRAG_1              H7 
       669       2218          B        ASP        OD2        L-FRAG_2             H21 
       670       2229          B        GLU        OE1        L-FRAG_2              H9 
       670       2218          B        ASP        OD1        L-FRAG_2             H21 
       671        220          A        GLU        OE2        L-FRAG_1              H7 
       671       2218          B        ASP        OD2        L-FRAG_2             H21 
       672        192          A        GLU        OE1        L-FRAG_0              H4 
       672       2229          B        GLU        OE2        L-FRAG_2              H9 
       672        220          A        GLU        OE2        L-FRAG_1             H20 
       672       2218          B        ASP        OD2        L-FRAG_2             H21 
       673        220          A        GLU        OE2        L-FRAG_1              H8 
       673       2229          B        GLU        OE2        L-FRAG_2              H9 
       673       2218          B        ASP        OD1        L-FRAG_2             H21 
       674        220          A        GLU        OE2        L-FRAG_1              H8 
       674       2229          B        GLU        OE2        L-FRAG_2              H9 
       674       2218          B        ASP        OD2        L-FRAG_2             H21 
       675        220          A        GLU        OE2        L-FRAG_1              H8 
       675       2229          B        GLU        OE2        L-FRAG_2              H9 
       675       2218          B        ASP        OD2        L-FRAG_2             H21 
       676        220          A        GLU        OE2        L-FRAG_1              H8 
       676       2218          B        ASP        OD2        L-FRAG_2              H9 
       676       2229          B        GLU        OE2        L-FRAG_2             H10 
       677        192          A        GLU        OE2        L-FRAG_0              H4 
       677        220          A        GLU        OE2        L-FRAG_1              H8 
       677       2218          B        ASP        OD2        L-FRAG_2              H9 
       678        192          A        GLU        OE1        L-FRAG_0              H4 
       678        220          A        GLU        OE2        L-FRAG_1             H20 
       679        220          A        GLU        OE2        L-FRAG_1             H20 
       680        220          A        GLU        OE2        L-FRAG_1             H20 
       681        192          A        GLU        OE2        L-FRAG_0              H4 
       681        220          A        GLU        OE2        L-FRAG_1             H20 
       681       2218          B        ASP        OD1        L-FRAG_2             H21 
       682        220          A        GLU        OE2        L-FRAG_1              H8 
       682       2218          B        ASP        OD2        L-FRAG_2             H21 
       683        220          A        GLU        OE2        L-FRAG_1              H8 
       683       2218          B        ASP        OD2        L-FRAG_2             H21 
       684        220          A        GLU        OE2        L-FRAG_1              H8 
       684       2218          B        ASP        OD2        L-FRAG_2             H21 
       685        220          A        GLU        OE2        L-FRAG_1              H8 
       685       2218          B        ASP        OD2        L-FRAG_2             H10 
       686        220          A        GLU        OE2        L-FRAG_1              H8 
       686        192          A        GLU        OE2        L-FRAG_1             H20 
       686       2218          B        ASP        OD2        L-FRAG_2             H21 
       687        220          A        GLU        OE2        L-FRAG_1              H8 
       687        192          A        GLU        OE2        L-FRAG_1             H20 
       687       2218          B        ASP        OD2        L-FRAG_2             H21 
       688        220          A        GLU        OE2        L-FRAG_1              H8 
       689        220          A        GLU        OE2        L-FRAG_1              H8 
       690        220          A        GLU        OE2        L-FRAG_1              H8 
       691        220          A        GLU        OE2        L-FRAG_1              H8 
       692        220          A        GLU        OE2        L-FRAG_1              H8 
       692       2229          B        GLU        OE1        L-FRAG_2             H21 
       693        220          A        GLU        OE2        L-FRAG_1              H8 
       693       2229          B        GLU        OE1        L-FRAG_2             H21 
       694        220          A        GLU        OE2        L-FRAG_1              H8 
       694       2229          B        GLU        OE1        L-FRAG_2             H21 
       695        220          A        GLU        OE2        L-FRAG_1              H8 
       695       2229          B        GLU        OE1        L-FRAG_2             H21 
       696        220          A        GLU        OE2        L-FRAG_1              H8 
       697        220          A        GLU        OE2        L-FRAG_1              H8 
       697       2229          B        GLU        OE1        L-FRAG_2              H9 
       697        190          A        LEU          O        L-FRAG_2             H10 
       698        220          A        GLU        OE2        L-FRAG_1              H8 
       698        190          A        LEU          O        L-FRAG_2             H10 
       699        220          A        GLU        OE2        L-FRAG_1              H8 
       699       2229          B        GLU        OE1        L-FRAG_2             H21 
       700        220          A        GLU        OE2        L-FRAG_1              H8 
       700       2229          B        GLU        OE1        L-FRAG_2             H21 
       701        220          A        GLU        OE1        L-FRAG_1              H8 
       701       2229          B        GLU        OE2        L-FRAG_2             H21 
       702        220          A        GLU        OE1        L-FRAG_1              H8 
       702       2229          B        GLU        OE2        L-FRAG_2             H21 
       703       2229          B        GLU        OE1        L-FRAG_2             H10 
       703        192          A        GLU        OE2        L-FRAG_1             H20 
       704        220          A        GLU        OE1        L-FRAG_1              H8 
       704       2229          B        GLU        OE2        L-FRAG_2             H10 
       704        192          A        GLU        OE2        L-FRAG_1             H20 
       705        220          A        GLU        OE1        L-FRAG_1              H8 
       705        190          A        LEU          O        L-FRAG_2              H9 
       705        192          A        GLU        OE2        L-FRAG_1             H20 
       705       2229          B        GLU        OE2        L-FRAG_2             H21 
       706        220          A        GLU        OE2        L-FRAG_1              H8 
       706        192          A        GLU        OE1        L-FRAG_1             H20 
       706       2229          B        GLU        OE1        L-FRAG_2             H21 
       707        220          A        GLU        OE1        L-FRAG_1              H8 
       707       2229          B        GLU        OE1        L-FRAG_2              H9 
       707        190          A        LEU          O        L-FRAG_2             H10 
       707        192          A        GLU        OE1        L-FRAG_1             H20 
       708        220          A        GLU        OE1        L-FRAG_1              H8 
       708       2229          B        GLU        OE2        L-FRAG_2              H9 
       708        192          A        GLU        OE1        L-FRAG_1             H20 
       709        220          A        GLU        OE2        L-FRAG_1              H8 
       709       2229          B        GLU        OE1        L-FRAG_2              H9 
       709        192          A        GLU        OE1        L-FRAG_1             H20 
       710        220          A        GLU        OE1        L-FRAG_1              H7 
       710       2229          B        GLU        OE1        L-FRAG_2             H10 
       711        220          A        GLU        OE2        L-FRAG_1              H8 
       711       2229          B        GLU        OE1        L-FRAG_2             H10 
       712        220          A        GLU        OE2        L-FRAG_1              H8 
       712       2229          B        GLU        OE1        L-FRAG_2              H9 
       713        220          A        GLU        OE2        L-FRAG_1              H8 
       714        220          A        GLU        OE2        L-FRAG_1              H8 
       714        192          A        GLU        OE1        L-FRAG_1             H20 
       715        220          A        GLU        OE2        L-FRAG_1              H8 
       715        192          A        GLU        OE1        L-FRAG_1             H20 
       716        220          A        GLU        OE2        L-FRAG_1              H8 
       716       2218          B        ASP        OD2        L-FRAG_2              H9 
       716        192          A        GLU        OE2        L-FRAG_1             H20 
       717        220          A        GLU        OE2        L-FRAG_1              H8 
       718        457          A        TYR         OH        L-FRAG_1              H7 
       718        220          A        GLU        OE2        L-FRAG_1              H8 
       719        220          A        GLU        OE2        L-FRAG_1              H8 
       720        220          A        GLU        OE2        L-FRAG_1              H8 
       720       2229          B        GLU        OE1        L-FRAG_2              H9 
       720        192          A        GLU        OE2        L-FRAG_1             H20 
       721        220          A        GLU        OE2        L-FRAG_1              H8 
       721       2229          B        GLU        OE1        L-FRAG_2             H10 
       722        220          A        GLU        OE2        L-FRAG_1              H8 
       722       2229          B        GLU        OE1        L-FRAG_2             H10 
       723        220          A        GLU        OE2        L-FRAG_1              H8 
       723       2229          B        GLU        OE1        L-FRAG_2             H10 
       724        220          A        GLU        OE2        L-FRAG_1              H8 
       724        192          A        GLU        OE2        L-FRAG_1             H20 
       724       2229          B        GLU        OE1        L-FRAG_2             H21 
       725        220          A        GLU        OE1        L-FRAG_1              H8 
       725        192          A        GLU        OE2        L-FRAG_1             H20 
       725       2229          B        GLU        OE1        L-FRAG_2             H21 
       726        220          A        GLU        OE1        L-FRAG_1              H8 
       726        190          A        LEU          O        L-FRAG_2              H9 
       726        192          A        GLU        OE2        L-FRAG_1             H20 
       726       2229          B        GLU        OE1        L-FRAG_2             H21 
       727        220          A        GLU        OE2        L-FRAG_1              H7 
       727        220          A        GLU        OE1        L-FRAG_1              H8 
       727       2229          B        GLU        OE2        L-FRAG_2              H9 
       727        192          A        GLU        OE1        L-FRAG_1             H20 
       728       2229          B        GLU        OE2        L-FRAG_2             H10 
       728        220          A        GLU        OE1        L-FRAG_1             H20 
       729        192          A        GLU        OE1        L-FRAG_1              H7 
       729        220          A        GLU        OE2        L-FRAG_1             H20 
       730        192          A        GLU        OE1        L-FRAG_1              H7 
       730        220          A        GLU        OE2        L-FRAG_1             H20 
       730       2229          B        GLU        OE1        L-FRAG_2             H21 
       731       2229          B        GLU        OE2        L-FRAG_2             H10 
       731        220          A        GLU        OE2        L-FRAG_1             H20 
       732        220          A        GLU        OE2        L-FRAG_1             H20 
       733       2229          B        GLU        OE2        L-FRAG_2              H9 
       733        220          A        GLU        OE2        L-FRAG_1             H20 
       734       2229          B        GLU        OE2        L-FRAG_2             H10 
       734        220          A        GLU        OE2        L-FRAG_1             H20 
       735        192          A        GLU        OE2        L-FRAG_1              H7 
       735       2229          B        GLU        OE2        L-FRAG_2             H10 
       735        220          A        GLU        OE2        L-FRAG_1             H20 
       735        190          A        LEU          O        L-FRAG_2             H21 
       736        192          A        GLU        OE2        L-FRAG_1              H7 
       736        220          A        GLU        OE2        L-FRAG_1             H20 
       737        192          A        GLU        OE1        L-FRAG_1              H7 
       737        220          A        GLU        OE2        L-FRAG_1             H20 
       738        192          A        GLU        OE1        L-FRAG_1              H7 
       738        220          A        GLU        OE2        L-FRAG_1             H20 
       738       2229          B        GLU        OE1        L-FRAG_2             H21 
       739        192          A        GLU        OE2        L-FRAG_1              H7 
       739        220          A        GLU        OE2        L-FRAG_1             H20 
       739       2229          B        GLU        OE1        L-FRAG_2             H21 
       740        192          A        GLU        OE2        L-FRAG_1              H7 
       740       2229          B        GLU        OE1        L-FRAG_2             H10 
       740        220          A        GLU        OE2        L-FRAG_1             H20 
       740        190          A        LEU          O        L-FRAG_2             H21 
       741        190          A        LEU          O        L-FRAG_2              H9 
       741        220          A        GLU        OE2        L-FRAG_1             H20 
       741       2229          B        GLU        OE1        L-FRAG_2             H21 
       742       2229          B        GLU        OE1        L-FRAG_2             H10 
       742        220          A        GLU        OE2        L-FRAG_1             H20 
       742        190          A        LEU          O        L-FRAG_2             H21 
       743       2229          B        GLU        OE1        L-FRAG_2             H10 
       743        220          A        GLU        OE2        L-FRAG_1             H20 
       743        190          A        LEU          O        L-FRAG_2             H21 
       744        190          A        LEU          O        L-FRAG_2              H9 
       744        220          A        GLU        OE2        L-FRAG_1             H20 
       745       2229          B        GLU        OE1        L-FRAG_2              H9 
       745        190          A        LEU          O        L-FRAG_2             H10 
       745        220          A        GLU        OE2        L-FRAG_1             H20 
       746        220          A        GLU        OE2        L-FRAG_1              H8 
       746       2229          B        GLU        OE1        L-FRAG_2              H9 
       746        190          A        LEU          O        L-FRAG_2             H10 
       747        220          A        GLU        OE2        L-FRAG_1              H8 
       747       2229          B        GLU        OE1        L-FRAG_2              H9 
       747        190          A        LEU          O        L-FRAG_2             H10 
       748        220          A        GLU        OE2        L-FRAG_1              H7 
       748       2229          B        GLU        OE1        L-FRAG_2              H9 
       749        220          A        GLU        OE2        L-FRAG_1             H20 
       749       2229          B        GLU        OE1        L-FRAG_2             H21 
       750        220          A        GLU        OE2        L-FRAG_1             H20 
       750       2229          B        GLU        OE1        L-FRAG_2             H21 
       751        220          A        GLU        OE2        L-FRAG_1             H20 
       751       2229          B        GLU        OE1        L-FRAG_2             H21 
       752       2229          B        GLU        OE1        L-FRAG_2              H9 
       752        220          A        GLU        OE2        L-FRAG_1             H20 
       753       2229          B        GLU        OE1        L-FRAG_2              H9 
       753        220          A        GLU        OE2        L-FRAG_1             H20 
       754       2229          B        GLU        OE1        L-FRAG_2              H9 
       754        220          A        GLU        OE2        L-FRAG_1             H20 
       755       2229          B        GLU        OE1        L-FRAG_2              H9 
       755        220          A        GLU        OE2        L-FRAG_1             H20 
       756       2229          B        GLU        OE1        L-FRAG_2              H9 
       756       2229          B        GLU          O        L-FRAG_2             H10 
       756        220          A        GLU        OE2        L-FRAG_1             H20 
       757        457          A        TYR         OH        L-FRAG_1              H8 
       757       2229          B        GLU        OE1        L-FRAG_2              H9 
       757        220          A        GLU        OE2        L-FRAG_1             H20 
       758        220          A        GLU        OE2        L-FRAG_1              H7 
       758       2229          B        GLU        OE1        L-FRAG_2              H9 
       759        220          A        GLU        OE2        L-FRAG_1              H7 
       759       2229          B        GLU        OE1        L-FRAG_2              H9 
       760        220          A        GLU        OE2        L-FRAG_1              H7 
       760       2229          B        GLU        OE1        L-FRAG_2              H9 
       761        220          A        GLU        OE2        L-FRAG_1              H7 
       761        192          A        GLU        OE1        L-FRAG_1              H8 
       761       2229          B        GLU        OE1        L-FRAG_2              H9 
       761        190          A        LEU          O        L-FRAG_2             H21 
       762        220          A        GLU        OE2        L-FRAG_1              H7 
       762        192          A        GLU        OE2        L-FRAG_1              H8 
       762       2229          B        GLU        OE1        L-FRAG_2              H9 
       762       2229          B        GLU          O        L-FRAG_2             H10 
       763        220          A        GLU        OE2        L-FRAG_1              H7 
       763        192          A        GLU        OE1        L-FRAG_1              H8 
       763       2229          B        GLU        OE1        L-FRAG_2              H9 
       764        220          A        GLU        OE2        L-FRAG_1              H7 
       764        192          A        GLU        OE1        L-FRAG_1              H8 
       765        220          A        GLU        OE2        L-FRAG_1              H7 
       765        192          A        GLU        OE1        L-FRAG_1              H8 
       766        220          A        GLU        OE2        L-FRAG_1              H7 
       766        192          A        GLU        OE2        L-FRAG_1              H8 
       766       2229          B        GLU        OE2        L-FRAG_2             H21 
       767        220          A        GLU        OE2        L-FRAG_1              H7 
       767        192          A        GLU        OE2        L-FRAG_1              H8 
       767        190          A        LEU          O        L-FRAG_2              H9 
       767       2229          B        GLU        OE1        L-FRAG_2             H21 
       768        220          A        GLU        OE2        L-FRAG_1              H7 
       768        192          A        GLU        OE2        L-FRAG_1              H8 
       768       2229          B        GLU        OE1        L-FRAG_2             H10 
       769        220          A        GLU        OE2        L-FRAG_1              H7 
       769        192          A        GLU        OE2        L-FRAG_1              H8 
       769        190          A        LEU          O        L-FRAG_2              H9 
       769       2229          B        GLU        OE1        L-FRAG_2             H10 
       770        220          A        GLU        OE2        L-FRAG_1              H7 
       770        190          A        LEU          O        L-FRAG_2              H9 
       770       2229          B        GLU        OE1        L-FRAG_2             H10 
       771        189          A        GLN        OE1        L-FRAG_1              H7 
       771        220          A        GLU        OE2        L-FRAG_1             H20 
       772        189          A        GLN        OE1        L-FRAG_1              H7 
       772        192          A        GLU        OE2        L-FRAG_1              H8 
       772        190          A        LEU          O        L-FRAG_2             H10 
       772        220          A        GLU        OE2        L-FRAG_1             H20 
       773        189          A        GLN        OE1        L-FRAG_1              H7 
       773        192          A        GLU        OE2        L-FRAG_1              H8 
       773       2229          B        GLU        OE2        L-FRAG_2              H9 
       773        220          A        GLU        OE2        L-FRAG_1             H20 
       773        190          A        LEU          O        L-FRAG_2             H21 
       774        192          A        GLU        OE2        L-FRAG_1              H7 
       774        190          A        LEU          O        L-FRAG_2             H10 
       774        220          A        GLU        OE2        L-FRAG_1             H20 
       774       2229          B        GLU        OE2        L-FRAG_2             H21 
       775        192          A        GLU        OE1        L-FRAG_1              H7 
       775       2229          B        GLU        OE2        L-FRAG_2              H9 
       775        220          A        GLU        OE2        L-FRAG_1             H20 
       776        189          A        GLN        OE1        L-FRAG_1              H7 
       776        192          A        GLU        OE2        L-FRAG_1              H8 
       776       2229          B        GLU        OE2        L-FRAG_2              H9 
       776        190          A        LEU          O        L-FRAG_2             H10 
       776        220          A        GLU        OE2        L-FRAG_1             H20 
       777        192          A        GLU        OE2        L-FRAG_1              H7 
       777        190          A        LEU          O        L-FRAG_2              H9 
       777        220          A        GLU        OE2        L-FRAG_1             H20 
       777       2229          B        GLU        OE2        L-FRAG_2             H21 
       778        192          A        GLU        OE1        L-FRAG_1              H7 
       778        189          A        GLN        OE1        L-FRAG_1             H20 
       779        189          A        GLN        OE1        L-FRAG_1              H7 
       779        192          A        GLU        OE1        L-FRAG_1              H8 
       779       2229          B        GLU        OE2        L-FRAG_2              H9 
       779        190          A        LEU          O        L-FRAG_2             H10 
       780        192          A        GLU        OE1        L-FRAG_1              H7 
       780       2229          B        GLU        OE2        L-FRAG_2              H9 
       780        190          A        LEU          O        L-FRAG_2             H10 
       780        189          A        GLN        OE1        L-FRAG_1             H20 
       781        192          A        GLU        OE1        L-FRAG_1              H7 
       781        220          A        GLU        OE2        L-FRAG_1              H8 
       781        189          A        GLN        OE1        L-FRAG_1             H20 
       781        190          A        LEU          O        L-FRAG_2             H21 
       782        192          A        GLU        OE2        L-FRAG_1              H7 
       782       2229          B        GLU        OE2        L-FRAG_2             H10 
       782        220          A        GLU        OE2        L-FRAG_1             H20 
       782        190          A        LEU          O        L-FRAG_2             H21 
       783        192          A        GLU        OE2        L-FRAG_1              H7 
       783       2229          B        GLU        OE2        L-FRAG_2              H9 
       783        190          A        LEU          O        L-FRAG_2             H10 
       783        220          A        GLU        OE2        L-FRAG_1             H20 
       784        192          A        GLU        OE1        L-FRAG_1              H7 
       784       2229          B        GLU        OE2        L-FRAG_2              H9 
       784        220          A        GLU        OE2        L-FRAG_1             H20 
       785        192          A        GLU        OE1        L-FRAG_1              H7 
       785        190          A        LEU          O        L-FRAG_2              H9 
       785        220          A        GLU        OE2        L-FRAG_1             H20 
       785       2229          B        GLU        OE2        L-FRAG_2             H21 
       786        192          A        GLU        OE1        L-FRAG_1              H7 
       786        190          A        LEU          O        L-FRAG_2              H9 
       786        220          A        GLU        OE2        L-FRAG_1             H20 
       787        192          A        GLU        OE1        L-FRAG_1              H7 
       787        220          A        GLU        OE2        L-FRAG_1             H20 
       787       2229          B        GLU        OE2        L-FRAG_2             H21 
       788        192          A        GLU        OE1        L-FRAG_1              H7 
       788        220          A        GLU        OE2        L-FRAG_1             H20 
       789        192          A        GLU        OE1        L-FRAG_1              H7 
       789       2218          B        ASP        OD2        L-FRAG_2             H10 
       789        220          A        GLU        OE1        L-FRAG_1             H20 
       790        192          A        GLU        OE1        L-FRAG_1              H7 
       790       2218          B        ASP        OD2        L-FRAG_2             H10 
       790        220          A        GLU        OE1        L-FRAG_1             H20 
       791        220          A        GLU        OE2        L-FRAG_1              H8 
       791       2218          B        ASP        OD2        L-FRAG_2             H10 
       792        220          A        GLU        OE2        L-FRAG_1              H7 
       792        189          A        GLN        OE1        L-FRAG_1              H8 
       792       2218          B        ASP        OD2        L-FRAG_2             H10 
       793        192          A        GLU        OE1        L-FRAG_1              H7 
       793        220          A        GLU        OE2        L-FRAG_1              H8 
       793       2218          B        ASP        OD2        L-FRAG_2              H9 
       793        189          A        GLN        OE1        L-FRAG_1             H20 
       794        220          A        GLU        OE2        L-FRAG_1              H7 
       794        192          A        GLU        OE2        L-FRAG_1              H8 
       794       2218          B        ASP        OD2        L-FRAG_2              H9 
       795        220          A        GLU        OE2        L-FRAG_1              H7 
       795        192          A        GLU        OE2        L-FRAG_1              H8 
       795       2218          B        ASP        OD2        L-FRAG_2              H9 
       796        220          A        GLU        OE2        L-FRAG_1              H7 
       796        192          A        GLU        OE2        L-FRAG_1              H8 
       796       2218          B        ASP        OD2        L-FRAG_2             H10 
       797        189          A        GLN          O        L-FRAG_0              H5 
       797        220          A        GLU        OE2        L-FRAG_1              H7 
       797        192          A        GLU        OE2        L-FRAG_1              H8 
       797        190          A        LEU          O        L-FRAG_2              H9 
       797       2229          B        GLU        OE1        L-FRAG_2             H21 
       798        220          A        GLU        OE2        L-FRAG_1              H7 
       798        192          A        GLU        OE2        L-FRAG_1              H8 
       798        190          A        LEU          O        L-FRAG_2              H9 
       798       2229          B        GLU        OE1        L-FRAG_2             H10 
       799        190          A        LEU          O        L-FRAG_2             H10 
       799        220          A        GLU        OE2        L-FRAG_1             H20 
       799       2229          B        GLU        OE1        L-FRAG_2             H21 
       800        190          A        LEU          O        L-FRAG_2             H10 
       800        220          A        GLU        OE2        L-FRAG_1             H20 
       800       2229          B        GLU        OE1        L-FRAG_2             H21 
       801        192          A        GLU        OE2        L-FRAG_1              H7 
       801        190          A        LEU          O        L-FRAG_2             H10 
       801        220          A        GLU        OE2        L-FRAG_1             H20 
       801       2229          B        GLU        OE1        L-FRAG_2             H21 
       802        192          A        GLU        OE2        L-FRAG_1              H7 
       802        190          A        LEU          O        L-FRAG_2             H10 
       802        220          A        GLU        OE2        L-FRAG_1             H20 
       802       2229          B        GLU        OE1        L-FRAG_2             H21 
       803        192          A        GLU        OE2        L-FRAG_1              H7 
       803        190          A        LEU          O        L-FRAG_2             H10 
       803        220          A        GLU        OE2        L-FRAG_1             H20 
       803       2229          B        GLU        OE1        L-FRAG_2             H21 
       804        192          A        GLU        OE2        L-FRAG_1              H7 
       804        190          A        LEU          O        L-FRAG_2             H10 
       804        220          A        GLU        OE2        L-FRAG_1             H20 
       804       2229          B        GLU        OE1        L-FRAG_2             H21 
       805        192          A        GLU        OE1        L-FRAG_1              H7 
       805        190          A        LEU          O        L-FRAG_2             H10 
       805        220          A        GLU        OE2        L-FRAG_1             H20 
       805       2229          B        GLU        OE1        L-FRAG_2             H21 
       806        192          A        GLU        OE1        L-FRAG_1              H7 
       806        220          A        GLU        OE2        L-FRAG_1             H20 
       806       2229          B        GLU        OE2        L-FRAG_2             H21 
       807        192          A        GLU        OE1        L-FRAG_1              H7 
       807        190          A        LEU          O        L-FRAG_2              H9 
       807        220          A        GLU        OE2        L-FRAG_1             H20 
       807       2229          B        GLU        OE1        L-FRAG_2             H21 
       808        192          A        GLU        OE2        L-FRAG_1              H7 
       808        190          A        LEU          O        L-FRAG_2              H9 
       808        220          A        GLU        OE2        L-FRAG_1             H20 
       809        192          A        GLU        OE2        L-FRAG_1              H7 
       809       2229          B        GLU        OE1        L-FRAG_2             H10 
       809        220          A        GLU        OE2        L-FRAG_1             H20 
       809        190          A        LEU          O        L-FRAG_2             H21 
       810        192          A        GLU        OE2        L-FRAG_1              H7 
       810       2229          B        GLU        OE1        L-FRAG_2             H10 
       810        220          A        GLU        OE2        L-FRAG_1             H20 
       811        192          A        GLU        OE2        L-FRAG_1              H7 
       811       2229          B        GLU        OE1        L-FRAG_2             H10 
       811        220          A        GLU        OE2        L-FRAG_1             H20 
       812        192          A        GLU        OE2        L-FRAG_1              H7 
       812        190          A        LEU          O        L-FRAG_2              H9 
       812       2229          B        GLU        OE1        L-FRAG_2             H10 
       812        220          A        GLU        OE2        L-FRAG_1             H20 
       813        192          A        GLU        OE2        L-FRAG_1              H7 
       813       2229          B        GLU        OE1        L-FRAG_2             H10 
       813        220          A        GLU        OE2        L-FRAG_1             H20 
       813        190          A        LEU          O        L-FRAG_2             H21 
       814        192          A        GLU        OE1        L-FRAG_1              H7 
       814        190          A        LEU          O        L-FRAG_2              H9 
       814       2229          B        GLU        OE1        L-FRAG_2             H21 
       815        192          A        GLU        OE2        L-FRAG_1              H7 
       815        220          A        GLU        OE2        L-FRAG_1             H20 
       816        192          A        GLU        OE1        L-FRAG_1              H7 
       816       2229          B        GLU        OE1        L-FRAG_2             H10 
       816        220          A        GLU        OE2        L-FRAG_1             H20 
       816        190          A        LEU          O        L-FRAG_2             H21 
       817        192          A        GLU        OE1        L-FRAG_1              H7 
       817        190          A        LEU          O        L-FRAG_2              H9 
       817        220          A        GLU        OE2        L-FRAG_1             H20 
       817       2229          B        GLU        OE1        L-FRAG_2             H21 
       818        192          A        GLU        OE1        L-FRAG_1              H7 
       818       2229          B        GLU        OE1        L-FRAG_2              H9 
       818        190          A        LEU          O        L-FRAG_2             H10 
       818        220          A        GLU        OE2        L-FRAG_1             H20 
       819        192          A        GLU        OE1        L-FRAG_1              H7 
       819       2229          B        GLU        OE1        L-FRAG_2              H9 
       819        190          A        LEU          O        L-FRAG_2             H10 
       819        220          A        GLU        OE2        L-FRAG_1             H20 
       820        192          A        GLU        OE1        L-FRAG_1              H7 
       820       2229          B        GLU        OE1        L-FRAG_2              H9 
       820        190          A        LEU          O        L-FRAG_2             H10 
       820        220          A        GLU        OE2        L-FRAG_1             H20 
       821        192          A        GLU        OE1        L-FRAG_1              H7 
       821        220          A        GLU        OE2        L-FRAG_1             H20 
       822        192          A        GLU        OE2        L-FRAG_1              H7 
       822        190          A        LEU          O        L-FRAG_2              H9 
       822        220          A        GLU        OE2        L-FRAG_1             H20 
       822       2229          B        GLU        OE1        L-FRAG_2             H21 
       823        192          A        GLU        OE2        L-FRAG_1              H7 
       823        190          A        LEU          O        L-FRAG_2              H9 
       823        220          A        GLU        OE2        L-FRAG_1             H20 
       823       2229          B        GLU        OE1        L-FRAG_2             H21 
       824        192          A        GLU        OE2        L-FRAG_1              H7 
       824        190          A        LEU          O        L-FRAG_2              H9 
       824        220          A        GLU        OE2        L-FRAG_1             H20 
       824       2229          B        GLU        OE1        L-FRAG_2             H21 
       825        192          A        GLU        OE2        L-FRAG_1              H7 
       825        190          A        LEU          O        L-FRAG_2              H9 
       825        220          A        GLU        OE1        L-FRAG_1             H20 
       825       2229          B        GLU        OE1        L-FRAG_2             H21 
       826        192          A        GLU        OE1        L-FRAG_1              H7 
       826        190          A        LEU          O        L-FRAG_2             H10 
       826        220          A        GLU        OE2        L-FRAG_1             H20 
       826       2229          B        GLU        OE1        L-FRAG_2             H21 
       827        192          A        GLU        OE2        L-FRAG_1              H7 
       827       2229          B        GLU        OE1        L-FRAG_2              H9 
       827        190          A        LEU          O        L-FRAG_2             H10 
       827        220          A        GLU        OE2        L-FRAG_1             H20 
       828        192          A        GLU        OE2        L-FRAG_1              H7 
       828       2229          B        GLU        OE1        L-FRAG_2             H10 
       828        220          A        GLU        OE2        L-FRAG_1             H20 
       828        190          A        LEU          O        L-FRAG_2             H21 
       829        192          A        GLU        OE1        L-FRAG_1              H7 
       829       2229          B        GLU        OE1        L-FRAG_2             H10 
       829        220          A        GLU        OE2        L-FRAG_1             H20 
       829        190          A        LEU          O        L-FRAG_2             H21 
       830        192          A        GLU        OE1        L-FRAG_1              H7 
       830       2229          B        GLU        OE1        L-FRAG_2              H9 
       830        190          A        LEU          O        L-FRAG_2             H10 
       831        192          A        GLU        OE1        L-FRAG_1              H7 
       831       2229          B        GLU        OE2        L-FRAG_2             H10 
       831        220          A        GLU        OE2        L-FRAG_1             H20 
       831        190          A        LEU          O        L-FRAG_2             H21 
       832        192          A        GLU        OE1        L-FRAG_1              H7 
       832        190          A        LEU          O        L-FRAG_2              H9 
       832       2229          B        GLU        OE2        L-FRAG_2             H10 
       832        220          A        GLU        OE2        L-FRAG_1             H20 
       833        192          A        GLU        OE2        L-FRAG_1              H7 
       833       2229          B        GLU        OE2        L-FRAG_2             H10 
       833        220          A        GLU        OE2        L-FRAG_1             H20 
       834        192          A        GLU        OE1        L-FRAG_1              H7 
       834       2229          B        GLU        OE2        L-FRAG_2             H10 
       834        220          A        GLU        OE2        L-FRAG_1             H20 
       834        190          A        LEU          O        L-FRAG_2             H21 
       835        192          A        GLU        OE1        L-FRAG_1              H7 
       835       2229          B        GLU        OE2        L-FRAG_2              H9 
       835        220          A        GLU        OE2        L-FRAG_1             H20 
       835        190          A        LEU          O        L-FRAG_2             H21 
       836        192          A        GLU        OE1        L-FRAG_1              H7 
       836       2229          B        GLU        OE2        L-FRAG_2              H9 
       836        220          A        GLU        OE2        L-FRAG_1             H20 
       836        190          A        LEU          O        L-FRAG_2             H21 
       837        192          A        GLU        OE1        L-FRAG_1              H7 
       837        190          A        LEU          O        L-FRAG_2              H9 
       837       2229          B        GLU        OE2        L-FRAG_2             H10 
       837        220          A        GLU        OE2        L-FRAG_1             H20 
       838        192          A        GLU        OE1        L-FRAG_1              H7 
       838        190          A        LEU          O        L-FRAG_2              H9 
       838       2229          B        GLU        OE2        L-FRAG_2             H10 
       838        220          A        GLU        OE2        L-FRAG_1             H20 
       839        192          A        GLU        OE1        L-FRAG_1              H7 
       839        189          A        GLN          O        L-FRAG_2              H9 
       839       2229          B        GLU        OE2        L-FRAG_2             H10 
       839       2229          B        GLU          O        L-FRAG_2             H21 
       840        192          A        GLU        OE2        L-FRAG_1              H7 
       840        190          A        LEU          O        L-FRAG_2             H10 
       840        220          A        GLU        OE1        L-FRAG_1             H20 
       840       2229          B        GLU        OE2        L-FRAG_2             H21 
       841        192          A        GLU        OE2        L-FRAG_1              H7 
       841        190          A        LEU          O        L-FRAG_2             H10 
       841        220          A        GLU        OE1        L-FRAG_1             H20 
       841       2229          B        GLU        OE2        L-FRAG_2             H21 
       842        192          A        GLU        OE2        L-FRAG_1              H7 
       842        190          A        LEU          O        L-FRAG_2             H10 
       842        220          A        GLU        OE2        L-FRAG_1             H20 
       842       2229          B        GLU        OE2        L-FRAG_2             H21 
       843        192          A        GLU        OE1        L-FRAG_1              H7 
       843        190          A        LEU          O        L-FRAG_2              H9 
       843        220          A        GLU        OE2        L-FRAG_1             H20 
       843       2229          B        GLU        OE2        L-FRAG_2             H21 
       844        192          A        GLU        OE2        L-FRAG_1              H7 
       844        190          A        LEU          O        L-FRAG_2              H9 
       844        220          A        GLU        OE2        L-FRAG_1             H20 
       844       2229          B        GLU        OE2        L-FRAG_2             H21 
       845        192          A        GLU        OE1        L-FRAG_1              H7 
       845        190          A        LEU          O        L-FRAG_2             H10 
       845        220          A        GLU        OE2        L-FRAG_1             H20 
       845       2229          B        GLU        OE1        L-FRAG_2             H21 
       846        192          A        GLU        OE2        L-FRAG_1              H7 
       846        190          A        LEU          O        L-FRAG_2             H10 
       846        220          A        GLU        OE2        L-FRAG_1             H20 
       846       2229          B        GLU        OE2        L-FRAG_2             H21 
       847        192          A        GLU        OE2        L-FRAG_1              H7 
       847       2229          B        GLU        OE2        L-FRAG_2              H9 
       847        190          A        LEU          O        L-FRAG_2             H10 
       847        220          A        GLU        OE2        L-FRAG_1             H20 
       848       2229          B        GLU        OE2        L-FRAG_2              H9 
       848        190          A        LEU          O        L-FRAG_2             H10 
       848        220          A        GLU        OE2        L-FRAG_1             H20 
       849        192          A        GLU        OE1        L-FRAG_1              H7 
       849       2229          B        GLU        OE2        L-FRAG_2             H10 
       849        220          A        GLU        OE2        L-FRAG_1             H20 
       849        190          A        LEU          O        L-FRAG_2             H21 
       850        192          A        GLU        OE1        L-FRAG_1              H7 
       850       2229          B        GLU        OE2        L-FRAG_2             H10 
       850        220          A        GLU        OE2        L-FRAG_1             H20 
       850        190          A        LEU          O        L-FRAG_2             H21 
       851        192          A        GLU        OE2        L-FRAG_1              H7 
       851       2229          B        GLU        OE2        L-FRAG_2              H9 
       851        220          A        GLU        OE2        L-FRAG_1             H20 
       851        190          A        LEU          O        L-FRAG_2             H21 
       852        192          A        GLU        OE1        L-FRAG_1              H7 
       852       2229          B        GLU        OE2        L-FRAG_2              H9 
       852        190          A        LEU          O        L-FRAG_2             H10 
       852        220          A        GLU        OE2        L-FRAG_1             H20 
       853        192          A        GLU        OE2        L-FRAG_1              H7 
       853       2229          B        GLU        OE2        L-FRAG_2             H10 
       853        220          A        GLU        OE2        L-FRAG_1             H20 
       853        190          A        LEU          O        L-FRAG_2             H21 
       854        192          A        GLU        OE1        L-FRAG_1              H7 
       854        220          A        GLU        OE2        L-FRAG_1             H20 
       854       2229          B        GLU        OE2        L-FRAG_2             H21 
       855        192          A        GLU        OE1        L-FRAG_1              H7 
       855        190          A        LEU          O        L-FRAG_2             H10 
       855        220          A        GLU        OE2        L-FRAG_1             H20 
       855       2229          B        GLU        OE2        L-FRAG_2             H21 
       856        192          A        GLU        OE1        L-FRAG_1              H7 
       856        220          A        GLU        OE2        L-FRAG_1             H20 
       857        192          A        GLU        OE2        L-FRAG_1              H7 
       857       2229          B        GLU        OE2        L-FRAG_2             H10 
       857        220          A        GLU        OE2        L-FRAG_1             H20 
       857        190          A        LEU          O        L-FRAG_2             H21 
       858        192          A        GLU        OE1        L-FRAG_1              H7 
       858       2229          B        GLU        OE2        L-FRAG_2             H10 
       858        220          A        GLU        OE2        L-FRAG_1             H20 
       858        190          A        LEU          O        L-FRAG_2             H21 
       859        192          A        GLU        OE2        L-FRAG_1              H7 
       859        220          A        GLU        OE2        L-FRAG_1             H20 
       859       2229          B        GLU        OE2        L-FRAG_2             H21 
       860        192          A        GLU        OE2        L-FRAG_1              H7 
       860        190          A        LEU          O        L-FRAG_2              H9 
       860        220          A        GLU        OE2        L-FRAG_1             H20 
       860       2229          B        GLU        OE2        L-FRAG_2             H21 
       861        192          A        GLU        OE2        L-FRAG_1              H7 
       861        190          A        LEU          O        L-FRAG_2              H9 
       861        220          A        GLU        OE2        L-FRAG_1             H20 
       861       2229          B        GLU        OE2        L-FRAG_2             H21 
       862        189          A        GLN          O        L-FRAG_2             H10 
       862        220          A        GLU        OE2        L-FRAG_1             H20 
       862       2229          B        GLU        OE2        L-FRAG_2             H21 
       863        192          A        GLU        OE2        L-FRAG_1              H7 
       863        190          A        LEU          O        L-FRAG_2             H10 
       863        220          A        GLU        OE2        L-FRAG_1             H20 
       863       2229          B        GLU        OE2        L-FRAG_2             H21 
       864        192          A        GLU        OE1        L-FRAG_1              H7 
       864        189          A        GLN          O        L-FRAG_2             H10 
       864        220          A        GLU        OE2        L-FRAG_1             H20 
       864       2229          B        GLU        OE2        L-FRAG_2             H21 
       865        192          A        GLU        OE1        L-FRAG_1              H7 
       865       2229          B        GLU        OE2        L-FRAG_2              H9 
       865        220          A        GLU        OE2        L-FRAG_1             H20 
       865        190          A        LEU          O        L-FRAG_2             H21 
       866        192          A        GLU        OE1        L-FRAG_1              H7 
       866       2229          B        GLU        OE2        L-FRAG_2              H9 
       866        220          A        GLU        OE2        L-FRAG_1             H20 
       866        190          A        LEU          O        L-FRAG_2             H21 
       867        192          A        GLU        OE1        L-FRAG_1              H7 
       867       2229          B        GLU        OE2        L-FRAG_2             H10 
       867        220          A        GLU        OE2        L-FRAG_1             H20 
       867        190          A        LEU          O        L-FRAG_2             H21 
       868        192          A        GLU        OE1        L-FRAG_1              H7 
       868       2229          B        GLU        OE1        L-FRAG_2             H10 
       868        220          A        GLU        OE2        L-FRAG_1             H20 
       868        190          A        LEU          O        L-FRAG_2             H21 
       869        192          A        GLU        OE1        L-FRAG_1              H7 
       869       2229          B        GLU        OE2        L-FRAG_2             H10 
       869        220          A        GLU        OE2        L-FRAG_1             H20 
       869        190          A        LEU          O        L-FRAG_2             H21 
       870        192          A        GLU        OE1        L-FRAG_1              H7 
       870        220          A        GLU        OE2        L-FRAG_1             H20 
       870       2229          B        GLU        OE2        L-FRAG_2             H21 
       871        192          A        GLU        OE1        L-FRAG_1              H7 
       871        190          A        LEU          O        L-FRAG_2              H9 
       871        220          A        GLU        OE2        L-FRAG_1             H20 
       871       2229          B        GLU        OE2        L-FRAG_2             H21 
       872        192          A        GLU        OE1        L-FRAG_1              H7 
       872        190          A        LEU          O        L-FRAG_2              H9 
       872        220          A        GLU        OE2        L-FRAG_1             H20 
       872       2229          B        GLU        OE2        L-FRAG_2             H21 
       873        192          A        GLU        OE1        L-FRAG_1              H7 
       873        220          A        GLU        OE2        L-FRAG_1             H20 
       873       2229          B        GLU        OE2        L-FRAG_2             H21 
       874        192          A        GLU        OE1        L-FRAG_1              H7 
       874        190          A        LEU          O        L-FRAG_2              H9 
       874        220          A        GLU        OE2        L-FRAG_1             H20 
       874       2229          B        GLU        OE2        L-FRAG_2             H21 
       875        192          A        GLU        OE1        L-FRAG_1              H7 
       875        190          A        LEU          O        L-FRAG_2              H9 
       875        220          A        GLU        OE2        L-FRAG_1             H20 
       875       2229          B        GLU        OE2        L-FRAG_2             H21 
       876        192          A        GLU        OE1        L-FRAG_1              H7 
       876       2229          B        GLU        OE2        L-FRAG_2              H9 
       876        220          A        GLU        OE2        L-FRAG_1             H20 
       877        192          A        GLU        OE1        L-FRAG_1              H7 
       877        190          A        LEU          O        L-FRAG_2              H9 
       877        220          A        GLU        OE2        L-FRAG_1             H20 
       877       2229          B        GLU        OE2        L-FRAG_2             H21 
       878        192          A        GLU        OE1        L-FRAG_1              H7 
       878        190          A        LEU          O        L-FRAG_2              H9 
       878        220          A        GLU        OE2        L-FRAG_1             H20 
       878       2229          B        GLU        OE2        L-FRAG_2             H21 
       879        192          A        GLU        OE1        L-FRAG_1              H7 
       879       2229          B        GLU        OE1        L-FRAG_2              H9 
       879        190          A        LEU          O        L-FRAG_2             H10 
       879        220          A        GLU        OE2        L-FRAG_1             H20 
       880        192          A        GLU        OE1        L-FRAG_1              H7 
       880       2229          B        GLU        OE1        L-FRAG_2             H10 
       880        220          A        GLU        OE2        L-FRAG_1             H20 
       880        190          A        LEU          O        L-FRAG_2             H21 
       881        192          A        GLU        OE2        L-FRAG_1              H7 
       881       2229          B        GLU        OE1        L-FRAG_2              H9 
       881        190          A        LEU          O        L-FRAG_2             H10 
       881        220          A        GLU        OE2        L-FRAG_1             H20 
       882        192          A        GLU        OE1        L-FRAG_1              H7 
       882       2229          B        GLU        OE1        L-FRAG_2              H9 
       882        190          A        LEU          O        L-FRAG_2             H10 
       882        220          A        GLU        OE2        L-FRAG_1             H20 
       883        192          A        GLU        OE1        L-FRAG_1              H7 
       883        190          A        LEU          O        L-FRAG_2              H9 
       883        220          A        GLU        OE2        L-FRAG_1             H20 
       883       2229          B        GLU        OE1        L-FRAG_2             H21 
       884        192          A        GLU        OE1        L-FRAG_1              H7 
       884        190          A        LEU          O        L-FRAG_2              H9 
       884        220          A        GLU        OE2        L-FRAG_1             H20 
       885        192          A        GLU        OE1        L-FRAG_1              H7 
       885        190          A        LEU          O        L-FRAG_2              H9 
       885        220          A        GLU        OE2        L-FRAG_1             H20 
       885       2229          B        GLU        OE1        L-FRAG_2             H21 
       886        192          A        GLU        OE2        L-FRAG_1              H7 
       886        190          A        LEU          O        L-FRAG_2              H9 
       886        220          A        GLU        OE2        L-FRAG_1             H20 
       886       2229          B        GLU        OE1        L-FRAG_2             H21 
       887        192          A        GLU        OE1        L-FRAG_1              H7 
       887        190          A        LEU          O        L-FRAG_2              H9 
       887        220          A        GLU        OE2        L-FRAG_1             H20 
       887       2229          B        GLU        OE1        L-FRAG_2             H21 
       888        192          A        GLU        OE2        L-FRAG_1              H7 
       888       2229          B        GLU        OE1        L-FRAG_2             H21 
       889        192          A        GLU        OE1        L-FRAG_1              H7 
       889       2229          B        GLU        OE1        L-FRAG_2             H10 
       889        220          A        GLU        OE2        L-FRAG_1             H20 
       889        190          A        LEU          O        L-FRAG_2             H21 
       890        192          A        GLU        OE1        L-FRAG_1              H7 
       890        190          A        LEU          O        L-FRAG_2              H9 
       890       2229          B        GLU        OE1        L-FRAG_2             H21 
       891        192          A        GLU        OE1        L-FRAG_1              H7 
       891        190          A        LEU          O        L-FRAG_2              H9 
       891        220          A        GLU        OE2        L-FRAG_1             H20 
       891       2229          B        GLU        OE1        L-FRAG_2             H21 
       892        192          A        GLU        OE2        L-FRAG_1              H7 
       892        190          A        LEU          O        L-FRAG_2             H10 
       892        220          A        GLU        OE2        L-FRAG_1             H20 
       892       2229          B        GLU        OE2        L-FRAG_2             H21 
       893        192          A        GLU        OE2        L-FRAG_1              H7 
       893       2229          B        GLU        OE2        L-FRAG_2             H10 
       893        220          A        GLU        OE2        L-FRAG_1             H20 
       894        192          A        GLU        OE1        L-FRAG_1              H7 
       894       2229          B        GLU        OE2        L-FRAG_2             H10 
       894        220          A        GLU        OE2        L-FRAG_1             H20 
       894        190          A        LEU          O        L-FRAG_2             H21 
       895        192          A        GLU        OE2        L-FRAG_1              H7 
       895       2229          B        GLU        OE2        L-FRAG_2             H10 
       895        190          A        LEU          O        L-FRAG_2             H21 
       896        192          A        GLU        OE2        L-FRAG_1              H7 
       896       2229          B        GLU        OE2        L-FRAG_2             H10 
       896        220          A        GLU        OE2        L-FRAG_1             H20 
       896        190          A        LEU          O        L-FRAG_2             H21 
       897        192          A        GLU        OE1        L-FRAG_1              H7 
       897       2229          B        GLU        OE2        L-FRAG_2             H10 
       897        220          A        GLU        OE1        L-FRAG_1             H20 
       897        190          A        LEU          O        L-FRAG_2             H21 
       898        192          A        GLU        OE2        L-FRAG_1              H7 
       898       2229          B        GLU        OE2        L-FRAG_2              H9 
       898        190          A        LEU          O        L-FRAG_2             H10 
       898        220          A        GLU        OE2        L-FRAG_1             H20 
       899        192          A        GLU        OE2        L-FRAG_1              H7 
       899        190          A        LEU          O        L-FRAG_2             H10 
       899        220          A        GLU        OE2        L-FRAG_1             H20 
       900        192          A        GLU        OE1        L-FRAG_1              H7 
       900       2229          B        GLU        OE1        L-FRAG_2             H10 
       900        220          A        GLU        OE2        L-FRAG_1             H20 
       900        190          A        LEU          O        L-FRAG_2             H21 
       901        192          A        GLU        OE2        L-FRAG_1              H7 
       901       2229          B        GLU        OE1        L-FRAG_2              H9 
       901        220          A        GLU        OE2        L-FRAG_1             H20 
       901        190          A        LEU          O        L-FRAG_2             H21 
       902        192          A        GLU        OE2        L-FRAG_1              H7 
       902       2229          B        GLU        OE1        L-FRAG_2              H9 
       903        192          A        GLU        OE2        L-FRAG_1              H7 
       903        220          A        GLU        OE2        L-FRAG_1             H20 
       903       2229          B        GLU        OE2        L-FRAG_2             H21 
       904        192          A        GLU        OE1        L-FRAG_1              H7 
       904        190          A        LEU          O        L-FRAG_2              H9 
       904       2229          B        GLU        OE2        L-FRAG_2             H10 
       904        220          A        GLU        OE2        L-FRAG_1             H20 
       905        192          A        GLU        OE1        L-FRAG_1              H7 
       905        190          A        LEU          O        L-FRAG_2              H9 
       905       2229          B        GLU        OE2        L-FRAG_2             H10 
       905        220          A        GLU        OE2        L-FRAG_1             H20 
       906        192          A        GLU        OE2        L-FRAG_1              H7 
       906        190          A        LEU          O        L-FRAG_2              H9 
       906       2229          B        GLU        OE2        L-FRAG_2             H10 
       906        220          A        GLU        OE2        L-FRAG_1             H20 
       907        192          A        GLU        OE1        L-FRAG_1              H7 
       907        190          A        LEU          O        L-FRAG_2             H10 
       907        220          A        GLU        OE2        L-FRAG_1             H20 
       907       2229          B        GLU        OE2        L-FRAG_2             H21 
       908        192          A        GLU        OE1        L-FRAG_1              H7 
       908        190          A        LEU          O        L-FRAG_2             H10 
       908        220          A        GLU        OE2        L-FRAG_1             H20 
       908       2229          B        GLU        OE1        L-FRAG_2             H21 
       909        192          A        GLU        OE2        L-FRAG_1              H7 
       909        190          A        LEU          O        L-FRAG_2             H10 
       909       2229          B        GLU        OE1        L-FRAG_2             H21 
       910        192          A        GLU        OE1        L-FRAG_1              H7 
       910        220          A        GLU        OE2        L-FRAG_1             H20 
       910       2229          B        GLU        OE1        L-FRAG_2             H21 
       911        192          A        GLU        OE2        L-FRAG_1              H7 
       911        190          A        LEU          O        L-FRAG_2              H9 
       911       2229          B        GLU        OE1        L-FRAG_2             H10 
       911        220          A        GLU        OE2        L-FRAG_1             H20 
       912        192          A        GLU        OE1        L-FRAG_1              H7 
       912        190          A        LEU          O        L-FRAG_2              H9 
       912       2229          B        GLU        OE1        L-FRAG_2             H10 
       912        220          A        GLU        OE2        L-FRAG_1             H20 
       913       2229          B        GLU        OE1        L-FRAG_2              H9 
       913        190          A        LEU          O        L-FRAG_2             H10 
       913        220          A        GLU        OE2        L-FRAG_1             H20 
       914        220          A        GLU        OE2        L-FRAG_1              H7 
       914       2229          B        GLU        OE1        L-FRAG_2              H9 
       914        190          A        LEU          O        L-FRAG_2             H10 
       915        220          A        GLU        OE2        L-FRAG_1              H7 
       915        192          A        GLU        OE2        L-FRAG_1              H8 
       915       2229          B        GLU        OE1        L-FRAG_2              H9 
       915        190          A        LEU          O        L-FRAG_2             H21 
       916        220          A        GLU        OE1        L-FRAG_1              H7 
       916        192          A        GLU        OE2        L-FRAG_1              H8 
       916       2229          B        GLU        OE1        L-FRAG_2              H9 
       916        190          A        LEU          O        L-FRAG_2             H10 
       917        220          A        GLU        OE2        L-FRAG_1              H7 
       917        192          A        GLU        OE1        L-FRAG_1              H8 
       917       2229          B        GLU        OE2        L-FRAG_2              H9 
       918        220          A        GLU        OE2        L-FRAG_1              H7 
       918        192          A        GLU        OE2        L-FRAG_1              H8 
       918       2229          B        GLU        OE1        L-FRAG_2              H9 
       918        190          A        LEU          O        L-FRAG_2             H10 
       919        220          A        GLU        OE1        L-FRAG_1              H7 
       919        192          A        GLU        OE2        L-FRAG_1              H8 
       919       2229          B        GLU        OE1        L-FRAG_2              H9 
       920        220          A        GLU        OE2        L-FRAG_1              H7 
       920        192          A        GLU        OE2        L-FRAG_1              H8 
       920       2229          B        GLU        OE1        L-FRAG_2              H9 
       921        220          A        GLU        OE2        L-FRAG_1              H7 
       921        192          A        GLU        OE1        L-FRAG_1              H8 
       921       2229          B        GLU        OE1        L-FRAG_2              H9 
       921        190          A        LEU          O        L-FRAG_2             H21 
       922        220          A        GLU        OE2        L-FRAG_1              H7 
       922        192          A        GLU        OE1        L-FRAG_1              H8 
       922       2229          B        GLU        OE1        L-FRAG_2              H9 
       922        190          A        LEU          O        L-FRAG_2             H21 
       923        220          A        GLU        OE2        L-FRAG_1              H7 
       923        192          A        GLU        OE2        L-FRAG_1              H8 
       923       2229          B        GLU        OE2        L-FRAG_2              H9 
       923        190          A        LEU          O        L-FRAG_2             H10 
       924        192          A        GLU        OE2        L-FRAG_1              H8 
       924        190          A        LEU          O        L-FRAG_2              H9 
       924       2229          B        GLU        OE2        L-FRAG_2             H10 
       925        220          A        GLU        OE2        L-FRAG_1              H7 
       925        192          A        GLU        OE1        L-FRAG_1              H8 
       925        190          A        LEU          O        L-FRAG_2              H9 
       925       2229          B        GLU        OE2        L-FRAG_2             H10 
       926        220          A        GLU        OE1        L-FRAG_1              H7 
       926        192          A        GLU        OE1        L-FRAG_1              H8 
       926       2229          B        GLU        OE2        L-FRAG_2             H10 
       926        190          A        LEU          O        L-FRAG_2             H21 
       927        220          A        GLU        OE2        L-FRAG_1              H7 
       927        190          A        LEU          O        L-FRAG_2              H9 
       927       2229          B        GLU        OE2        L-FRAG_2             H21 
       928        220          A        GLU        OE2        L-FRAG_1              H7 
       928        192          A        GLU        OE2        L-FRAG_1              H8 
       928       2229          B        GLU        OE2        L-FRAG_2             H10 
       928        190          A        LEU          O        L-FRAG_2             H21 
       929        220          A        GLU        OE2        L-FRAG_1              H7 
       929        192          A        GLU        OE2        L-FRAG_1              H8 
       929        190          A        LEU          O        L-FRAG_2              H9 
       929       2229          B        GLU        OE2        L-FRAG_2             H10 
       930        220          A        GLU        OE2        L-FRAG_1              H7 
       930        192          A        GLU        OE1        L-FRAG_1              H8 
       930        190          A        LEU          O        L-FRAG_2              H9 
       930       2229          B        GLU        OE2        L-FRAG_2             H10 
       931        220          A        GLU        OE1        L-FRAG_1              H7 
       931        192          A        GLU        OE2        L-FRAG_1              H8 
       931       2229          B        GLU        OE2        L-FRAG_2             H10 
       932        220          A        GLU        OE1        L-FRAG_1              H7 
       932        192          A        GLU        OE1        L-FRAG_1              H8 
       932       2229          B        GLU        OE2        L-FRAG_2             H10 
       933        192          A        GLU        OE1        L-FRAG_1              H8 
       933       2229          B        GLU        OE2        L-FRAG_2              H9 
       933        190          A        LEU          O        L-FRAG_2             H21 
       934        220          A        GLU        OE2        L-FRAG_1              H7 
       934        192          A        GLU        OE2        L-FRAG_1              H8 
       934       2229          B        GLU        OE2        L-FRAG_2              H9 
       934        190          A        LEU          O        L-FRAG_2             H21 
       935        220          A        GLU        OE2        L-FRAG_1              H7 
       935        192          A        GLU        OE1        L-FRAG_1              H8 
       935       2229          B        GLU        OE2        L-FRAG_2              H9 
       935        190          A        LEU          O        L-FRAG_2             H21 
       936        220          A        GLU        OE2        L-FRAG_1              H7 
       936        192          A        GLU        OE2        L-FRAG_1              H8 
       936       2229          B        GLU        OE2        L-FRAG_2              H9 
       936        190          A        LEU          O        L-FRAG_2             H21 
       937        220          A        GLU        OE2        L-FRAG_1              H7 
       937        192          A        GLU        OE2        L-FRAG_1              H8 
       937       2229          B        GLU        OE1        L-FRAG_2              H9 
       937        190          A        LEU          O        L-FRAG_2             H21 
       938        220          A        GLU        OE2        L-FRAG_1              H7 
       938        192          A        GLU        OE1        L-FRAG_1              H8 
       938       2229          B        GLU        OE1        L-FRAG_2              H9 
       938        190          A        LEU          O        L-FRAG_2             H21 
       939        220          A        GLU        OE2        L-FRAG_1              H7 
       939        192          A        GLU        OE2        L-FRAG_1              H8 
       939       2229          B        GLU        OE1        L-FRAG_2              H9 
       939        190          A        LEU          O        L-FRAG_2             H21 
       940        220          A        GLU        OE2        L-FRAG_1              H7 
       940        192          A        GLU        OE2        L-FRAG_1              H8 
       940       2229          B        GLU        OE1        L-FRAG_2              H9 
       940        190          A        LEU          O        L-FRAG_2             H21 
       941        220          A        GLU        OE2        L-FRAG_1              H7 
       941        192          A        GLU        OE1        L-FRAG_1              H8 
       941       2229          B        GLU        OE1        L-FRAG_2              H9 
       941       2229          B        GLU          O        L-FRAG_2             H10 
       941        190          A        LEU          O        L-FRAG_2             H21 
       942        220          A        GLU        OE2        L-FRAG_1              H7 
       942        192          A        GLU        OE2        L-FRAG_1              H8 
       942       2229          B        GLU        OE1        L-FRAG_2              H9 
       942        190          A        LEU          O        L-FRAG_2             H21 
       943        220          A        GLU        OE2        L-FRAG_1              H7 
       943        192          A        GLU        OE2        L-FRAG_1              H8 
       943       2229          B        GLU        OE1        L-FRAG_2              H9 
       943        190          A        LEU          O        L-FRAG_2             H21 
       944        220          A        GLU        OE1        L-FRAG_1              H7 
       944        192          A        GLU        OE1        L-FRAG_1              H8 
       944       2229          B        GLU        OE1        L-FRAG_2              H9 
       944        190          A        LEU          O        L-FRAG_2             H21 
       945        192          A        GLU        OE1        L-FRAG_1              H8 
       945       2229          B        GLU        OE1        L-FRAG_2              H9 
       945        190          A        LEU          O        L-FRAG_2             H21 
       946        220          A        GLU        OE2        L-FRAG_1              H7 
       946        192          A        GLU        OE1        L-FRAG_1              H8 
       946       2229          B        GLU        OE1        L-FRAG_2              H9 
       946        190          A        LEU          O        L-FRAG_2             H21 
       947        220          A        GLU        OE1        L-FRAG_1              H7 
       947        190          A        LEU          O        L-FRAG_2             H10 
       947       2229          B        GLU        OE1        L-FRAG_2             H21 
       948        190          A        LEU          O        L-FRAG_2             H10 
       948        220          A        GLU        OE2        L-FRAG_1             H20 
       948       2229          B        GLU        OE1        L-FRAG_2             H21 
       949        192          A        GLU        OE1        L-FRAG_1              H7 
       949        220          A        GLU        OE1        L-FRAG_1             H20 
       949       2229          B        GLU        OE1        L-FRAG_2             H21 
       950        192          A        GLU        OE1        L-FRAG_1              H7 
       950        220          A        GLU        OE2        L-FRAG_1             H20 
       950       2229          B        GLU        OE1        L-FRAG_2             H21 
       951        192          A        GLU        OE1        L-FRAG_1              H7 
       951       2229          B        GLU        OE1        L-FRAG_2             H21 
       952        192          A        GLU        OE1        L-FRAG_1              H7 
       952       2229          B        GLU        OE1        L-FRAG_2             H10 
       952        220          A        GLU        OE2        L-FRAG_1             H20 
       953        192          A        GLU        OE1        L-FRAG_1              H7 
       953        220          A        GLU        OE2        L-FRAG_1             H20 
       953       2229          B        GLU        OE1        L-FRAG_2             H21 
       954        192          A        GLU        OE2        L-FRAG_1              H7 
       954        190          A        LEU          O        L-FRAG_2              H9 
       954       2229          B        GLU        OE1        L-FRAG_2             H10 
       954        220          A        GLU        OE2        L-FRAG_1             H20 
       955        192          A        GLU        OE2        L-FRAG_1              H7 
       955        190          A        LEU          O        L-FRAG_2             H10 
       955        220          A        GLU        OE2        L-FRAG_1             H20 
       955       2229          B        GLU        OE1        L-FRAG_2             H21 
       956        192          A        GLU        OE2        L-FRAG_1              H7 
       956        190          A        LEU          O        L-FRAG_2             H10 
       956        220          A        GLU        OE1        L-FRAG_1             H20 
       956       2229          B        GLU        OE1        L-FRAG_2             H21 
       957        192          A        GLU        OE1        L-FRAG_1              H7 
       957        190          A        LEU          O        L-FRAG_2             H10 
       957       2229          B        GLU        OE2        L-FRAG_2             H21 
       958        220          A        GLU        OE2        L-FRAG_1              H8 
       958        190          A        LEU          O        L-FRAG_2             H10 
       958        192          A        GLU        OE1        L-FRAG_1             H20 
       958       2229          B        GLU        OE2        L-FRAG_2             H21 
       959        192          A        GLU        OE1        L-FRAG_1              H7 
       959        220          A        GLU        OE2        L-FRAG_1              H8 
       959        189          A        GLN          O        L-FRAG_2              H9 
       959        189          A        GLN        OE1        L-FRAG_1             H20 
       960        189          A        GLN        OE1        L-FRAG_1              H7 
       960        192          A        GLU        OE2        L-FRAG_1              H8 
       960       2229          B        GLU        OE1        L-FRAG_2              H9 
       960        220          A        GLU        OE2        L-FRAG_1             H20 
       961        192          A        GLU        OE1        L-FRAG_1              H7 
       961        220          A        GLU        OE2        L-FRAG_1              H8 
       961       2229          B        GLU        OE1        L-FRAG_2              H9 
       961        189          A        GLN        OE1        L-FRAG_1             H20 
       961        190          A        LEU          O        L-FRAG_2             H21 
       962        189          A        GLN        OE1        L-FRAG_1              H7 
       962       2229          B        GLU        OE1        L-FRAG_2              H9 
       962        220          A        GLU        OE2        L-FRAG_1             H20 
       963        220          A        GLU        OE2        L-FRAG_1              H7 
       963        192          A        GLU        OE1        L-FRAG_1              H8 
       963       2229          B        GLU        OE1        L-FRAG_2              H9 
       963        190          A        LEU          O        L-FRAG_2             H21 
       964        220          A        GLU        OE2        L-FRAG_1              H7 
       964        192          A        GLU        OE1        L-FRAG_1              H8 
       964       2229          B        GLU        OE1        L-FRAG_2              H9 
       964        190          A        LEU          O        L-FRAG_2             H21 
       965        220          A        GLU        OE2        L-FRAG_1              H7 
       965        192          A        GLU        OE2        L-FRAG_1              H8 
       965        190          A        LEU          O        L-FRAG_2             H21 
       966        220          A        GLU        OE2        L-FRAG_1              H7 
       966        192          A        GLU        OE2        L-FRAG_1              H8 
       966        190          A        LEU          O        L-FRAG_2             H10 
       966       2229          B        GLU        OE1        L-FRAG_2             H21 
       967        220          A        GLU        OE2        L-FRAG_1              H7 
       967        192          A        GLU        OE1        L-FRAG_1              H8 
       967        190          A        LEU          O        L-FRAG_2             H10 
       967       2229          B        GLU        OE1        L-FRAG_2             H21 
       968        192          A        GLU        OE1        L-FRAG_1              H8 
       968       2229          B        GLU        OE1        L-FRAG_2             H10 
       968        190          A        LEU          O        L-FRAG_2             H21 
       969        192          A        GLU        OE1        L-FRAG_1              H8 
       969       2229          B        GLU        OE1        L-FRAG_2              H9 
       970        220          A        GLU        OE1        L-FRAG_1              H7 
       970        192          A        GLU        OE2        L-FRAG_1              H8 
       970       2229          B        GLU        OE1        L-FRAG_2             H10 
       970        190          A        LEU          O        L-FRAG_2             H21 
       971        220          A        GLU        OE2        L-FRAG_1              H7 
       971        192          A        GLU        OE1        L-FRAG_1              H8 
       971        190          A        LEU          O        L-FRAG_2              H9 
       971       2229          B        GLU        OE1        L-FRAG_2             H10 
       972        189          A        GLN          O        L-FRAG_0              H5 
       972        220          A        GLU        OE2        L-FRAG_1              H7 
       972        192          A        GLU        OE1        L-FRAG_1              H8 
       972        190          A        LEU          O        L-FRAG_2              H9 
       973        220          A        GLU        OE2        L-FRAG_1              H7 
       973        192          A        GLU        OE1        L-FRAG_1              H8 
       973        190          A        LEU          O        L-FRAG_2              H9 
       973       2229          B        GLU        OE1        L-FRAG_2             H21 
       974        220          A        GLU        OE2        L-FRAG_1              H7 
       974        192          A        GLU        OE1        L-FRAG_1              H8 
       974        190          A        LEU          O        L-FRAG_2              H9 
       974       2229          B        GLU        OE2        L-FRAG_2             H21 
       975        192          A        GLU        OE1        L-FRAG_1              H7 
       975        190          A        LEU          O        L-FRAG_2              H9 
       975       2229          B        GLU        OE1        L-FRAG_2             H21 
       976        192          A        GLU        OE2        L-FRAG_1              H7 
       976       2229          B        GLU        OE1        L-FRAG_2              H9 
       976        190          A        LEU          O        L-FRAG_2             H10 
       977        189          A        GLN          O        L-FRAG_0              H5 
       977        192          A        GLU        OE2        L-FRAG_1              H7 
       977       2229          B        GLU        OE1        L-FRAG_2              H9 
       977        190          A        LEU          O        L-FRAG_2             H10 
       978        189          A        GLN          O        L-FRAG_0              H5 
       978        192          A        GLU        OE2        L-FRAG_1              H7 
       978        190          A        LEU          O        L-FRAG_2              H9 
       978       2229          B        GLU        OE1        L-FRAG_2             H21 
       979        189          A        GLN          O        L-FRAG_0              H5 
       979        192          A        GLU        OE1        L-FRAG_1              H7 
       980       2229          B        GLU        OE1        L-FRAG_2             H21 
       981        192          A        GLU        OE2        L-FRAG_1              H7 
       981       2229          B        GLU        OE2        L-FRAG_2              H9 
       981        190          A        LEU          O        L-FRAG_2             H10 
       982        189          A        GLN          O        L-FRAG_0              H5 
       982        192          A        GLU        OE2        L-FRAG_1              H7 
       982       2229          B        GLU        OE1        L-FRAG_2             H21 
       983        189          A        GLN          O        L-FRAG_0              H5 
       983        192          A        GLU        OE1        L-FRAG_1              H7 
       983        190          A        LEU          O        L-FRAG_2              H9 
       983       2229          B        GLU        OE2        L-FRAG_2             H21 
       984        192          A        GLU        OE1        L-FRAG_0              H4 
       984        192          A        GLU        OE1        L-FRAG_1              H8 
       984       2229          B        GLU        OE2        L-FRAG_2             H10 
       984        190          A        LEU          O        L-FRAG_2             H21 
       985        189          A        GLN          O        L-FRAG_0              H5 
       985        192          A        GLU        OE1        L-FRAG_1             H20 
       985       2229          B        GLU        OE2        L-FRAG_2             H21 
       986        192          A        GLU        OE2        L-FRAG_1              H7 
       986       2229          B        GLU        OE1        L-FRAG_2              H9 
       987        189          A        GLN          O        L-FRAG_0              H5 
       987        192          A        GLU        OE2        L-FRAG_1              H7 
       987        190          A        LEU          O        L-FRAG_2             H10 
       988        189          A        GLN          O        L-FRAG_0              H5 
       988        192          A        GLU        OE2        L-FRAG_1              H7 
       988       2229          B        GLU        OE1        L-FRAG_2              H9 
       988        190          A        LEU          O        L-FRAG_2             H10 
       989        192          A        GLU        OE1        L-FRAG_1              H7 
       989        190          A        LEU          O        L-FRAG_2              H9 
       989       2229          B        GLU        OE2        L-FRAG_2             H21 
       990        189          A        GLN          O        L-FRAG_0              H5 
       990        192          A        GLU        OE2        L-FRAG_1              H8 
       990       2229          B        GLU        OE1        L-FRAG_2             H10 
       991        189          A        GLN          O        L-FRAG_0              H5 
       991        220          A        GLU        OE2        L-FRAG_1              H7 
       992        189          A        GLN          O        L-FRAG_0              H5 
       992        192          A        GLU        OE1        L-FRAG_1              H7 
       992        190          A        LEU          O        L-FRAG_2              H9 
       992        220          A        GLU        OE2        L-FRAG_1             H20 
       992       2229          B        GLU        OE2        L-FRAG_2             H21 
       993        189          A        GLN          O        L-FRAG_0              H5 
       993        220          A        GLU        OE2        L-FRAG_1              H8 
       993       2229          B        GLU        OE1        L-FRAG_2             H10 
       993        192          A        GLU        OE1        L-FRAG_1             H20 
       994        189          A        GLN          O        L-FRAG_0              H5 
       994        220          A        GLU        OE1        L-FRAG_1              H8 
       994       2229          B        GLU        OE2        L-FRAG_2             H10 
       995        189          A        GLN          O        L-FRAG_0              H5 
       995       2229          B        GLU        OE2        L-FRAG_2             H10 
       995        190          A        LEU          O        L-FRAG_2             H21 
       996        220          A        GLU        OE1        L-FRAG_1              H8 
       996       2229          B        GLU        OE2        L-FRAG_2             H10 
       997        220          A        GLU        OE1        L-FRAG_1              H8 
       997        190          A        LEU          O        L-FRAG_2              H9 
       997        192          A        GLU        OE2        L-FRAG_1             H20 
       997       2229          B        GLU        OE2        L-FRAG_2             H21 
       998        192          A        GLU        OE2        L-FRAG_1              H7 
       998        190          A        LEU          O        L-FRAG_2              H9 
       998        220          A        GLU        OE2        L-FRAG_1             H20 
       998       2229          B        GLU        OE2        L-FRAG_2             H21 
       999        189          A        GLN          O        L-FRAG_0              H5 
       999        189          A        GLN        OE1        L-FRAG_1              H7 
       999        192          A        GLU        OE2        L-FRAG_1              H7 
       999       2229          B        GLU        OE1        L-FRAG_2             H10 
       999        220          A        GLU        OE1        L-FRAG_1             H20 
      1000        220          A        GLU        OE1        L-FRAG_1              H7 
      1000        192          A        GLU        OE1        L-FRAG_1              H8 
      1000       2229          B        GLU        OE1        L-FRAG_2              H9 
      1000        190          A        LEU          O        L-FRAG_2             H10 
