# Supplementary material for: Delineating Pixantrone Maleate’s adroit activity against cervical cancer proteins through multitargeted docking-based MM\GBSA, QM-DFT and MD simulation
Source: PLoS One. 2023 Dec 15;18(12):e0295714. doi: 10.1371/journal.pone.0295714 (PMC10723688; doi:10.1371/journal.pone.0295714)
Supplement: S1 Dataset — (ZIP) [file pone.0295714.s001.zip › Data_1_5VBN/raw-data/PL-Contacts_Hydrophobic.dat]

  # Frame#   Residue#      Chain    ResName  LigandFragment 
         8       2227          B        VAL        L-FRAG_0 
         9        190          A        LEU        L-FRAG_0 
        10       2227          B        VAL        L-FRAG_0 
        12        190          A        LEU        L-FRAG_0 
        14       2227          B        VAL        L-FRAG_0 
        17        190          A        LEU        L-FRAG_0 
        19       2227          B        VAL        L-FRAG_0 
        24       2227          B        VAL        L-FRAG_0 
        27        190          A        LEU        L-FRAG_0 
        28        190          A        LEU        L-FRAG_0 
        29        190          A        LEU        L-FRAG_0 
        32       2227          B        VAL        L-FRAG_0 
        40       2227          B        VAL        L-FRAG_0 
        49        190          A        LEU        L-FRAG_0 
        79        190          A        LEU        L-FRAG_0 
        81        190          A        LEU        L-FRAG_0 
        81       2227          B        VAL        L-FRAG_0 
        82        190          A        LEU        L-FRAG_0 
        85       2227          B        VAL        L-FRAG_0 
        89        190          A        LEU        L-FRAG_0 
        91       2227          B        VAL        L-FRAG_0 
        96        190          A        LEU        L-FRAG_0 
        98        190          A        LEU        L-FRAG_0 
       107        190          A        LEU        L-FRAG_0 
       109        190          A        LEU        L-FRAG_0 
       117        457          A        TYR        L-FRAG_0 
       126        457          A        TYR        L-FRAG_0 
       127        457          A        TYR        L-FRAG_0 
       139        457          A        TYR        L-FRAG_0 
       140        457          A        TYR        L-FRAG_0 
       141        457          A        TYR        L-FRAG_0 
       142        457          A        TYR        L-FRAG_0 
       143        457          A        TYR        L-FRAG_0 
       144        457          A        TYR        L-FRAG_0 
       145        457          A        TYR        L-FRAG_0 
       147        457          A        TYR        L-FRAG_0 
       148        457          A        TYR        L-FRAG_0 
       149        457          A        TYR        L-FRAG_0 
       156        457          A        TYR        L-FRAG_0 
       157        457          A        TYR        L-FRAG_0 
       159        457          A        TYR        L-FRAG_0 
       162        457          A        TYR        L-FRAG_0 
       171        457          A        TYR        L-FRAG_0 
       177        457          A        TYR        L-FRAG_0 
       182        457          A        TYR        L-FRAG_0 
       192        457          A        TYR        L-FRAG_0 
       195        457          A        TYR        L-FRAG_0 
       210        457          A        TYR        L-FRAG_0 
       215        457          A        TYR        L-FRAG_0 
       218        457          A        TYR        L-FRAG_0 
       220        457          A        TYR        L-FRAG_0 
       221        457          A        TYR        L-FRAG_0 
       222        457          A        TYR        L-FRAG_0 
       224        457          A        TYR        L-FRAG_0 
       225        457          A        TYR        L-FRAG_0 
       234        457          A        TYR        L-FRAG_0 
       249        457          A        TYR        L-FRAG_0 
       263        457          A        TYR        L-FRAG_0 
       264        457          A        TYR        L-FRAG_0 
       267        457          A        TYR        L-FRAG_0 
       277        457          A        TYR        L-FRAG_0 
       279        457          A        TYR        L-FRAG_0 
       284        457          A        TYR        L-FRAG_0 
       291        457          A        TYR        L-FRAG_0 
       292        457          A        TYR        L-FRAG_0 
       293        457          A        TYR        L-FRAG_0 
       296        457          A        TYR        L-FRAG_0 
       323        457          A        TYR        L-FRAG_0 
       324        457          A        TYR        L-FRAG_0 
       332        457          A        TYR        L-FRAG_0 
       334        457          A        TYR        L-FRAG_0 
       341        457          A        TYR        L-FRAG_0 
       343        457          A        TYR        L-FRAG_0 
       348        457          A        TYR        L-FRAG_0 
       357        457          A        TYR        L-FRAG_0 
       370        457          A        TYR        L-FRAG_0 
       371        457          A        TYR        L-FRAG_0 
       374        457          A        TYR        L-FRAG_0 
       385        457          A        TYR        L-FRAG_0 
       395        457          A        TYR        L-FRAG_0 
       397        457          A        TYR        L-FRAG_0 
       399        457          A        TYR        L-FRAG_0 
       422        457          A        TYR        L-FRAG_0 
       425        457          A        TYR        L-FRAG_0 
       432        457          A        TYR        L-FRAG_0 
       433        457          A        TYR        L-FRAG_0 
       436        457          A        TYR        L-FRAG_0 
       466        457          A        TYR        L-FRAG_0 
       468        457          A        TYR        L-FRAG_0 
       471        457          A        TYR        L-FRAG_0 
       480        457          A        TYR        L-FRAG_0 
       482        457          A        TYR        L-FRAG_0 
       483        457          A        TYR        L-FRAG_0 
       490        457          A        TYR        L-FRAG_0 
       492        457          A        TYR        L-FRAG_0 
       493        457          A        TYR        L-FRAG_0 
       500        457          A        TYR        L-FRAG_0 
       507        457          A        TYR        L-FRAG_0 
       509        457          A        TYR        L-FRAG_0 
       514        457          A        TYR        L-FRAG_0 
       515        457          A        TYR        L-FRAG_0 
       516        457          A        TYR        L-FRAG_0 
       517        457          A        TYR        L-FRAG_0 
       520        457          A        TYR        L-FRAG_0 
       521        457          A        TYR        L-FRAG_0 
       530        457          A        TYR        L-FRAG_0 
       534        457          A        TYR        L-FRAG_0 
       535        457          A        TYR        L-FRAG_0 
       542        457          A        TYR        L-FRAG_0 
       546        457          A        TYR        L-FRAG_0 
       556        457          A        TYR        L-FRAG_0 
       559        457          A        TYR        L-FRAG_0 
       568        457          A        TYR        L-FRAG_0 
       569        457          A        TYR        L-FRAG_0 
       576        457          A        TYR        L-FRAG_0 
       590        457          A        TYR        L-FRAG_0 
       598        457          A        TYR        L-FRAG_0 
       605        457          A        TYR        L-FRAG_0 
       607        457          A        TYR        L-FRAG_0 
       611        190          A        LEU        L-FRAG_0 
       615        457          A        TYR        L-FRAG_0 
       617        457          A        TYR        L-FRAG_0 
       646        457          A        TYR        L-FRAG_0 
       647        457          A        TYR        L-FRAG_0 
       650        457          A        TYR        L-FRAG_0 
       652        457          A        TYR        L-FRAG_0 
       653        457          A        TYR        L-FRAG_0 
       658        457          A        TYR        L-FRAG_0 
       660        457          A        TYR        L-FRAG_0 
       666        457          A        TYR        L-FRAG_0 
       668        457          A        TYR        L-FRAG_0 
       669        457          A        TYR        L-FRAG_0 
       672        457          A        TYR        L-FRAG_0 
       674        457          A        TYR        L-FRAG_0 
       675        457          A        TYR        L-FRAG_0 
       676        457          A        TYR        L-FRAG_0 
       677        457          A        TYR        L-FRAG_0 
       678        457          A        TYR        L-FRAG_0 
       679        457          A        TYR        L-FRAG_0 
       681        457          A        TYR        L-FRAG_0 
       685        457          A        TYR        L-FRAG_0 
       688        457          A        TYR        L-FRAG_0 
       689        457          A        TYR        L-FRAG_0 
       693        457          A        TYR        L-FRAG_0 
       694        457          A        TYR        L-FRAG_0 
       695        457          A        TYR        L-FRAG_0 
       697        457          A        TYR        L-FRAG_0 
       699        457          A        TYR        L-FRAG_0 
       712        457          A        TYR        L-FRAG_0 
       713        457          A        TYR        L-FRAG_0 
       714        457          A        TYR        L-FRAG_0 
       717        457          A        TYR        L-FRAG_0 
       718        457          A        TYR        L-FRAG_0 
       719        457          A        TYR        L-FRAG_0 
       721        457          A        TYR        L-FRAG_0 
       727        457          A        TYR        L-FRAG_0 
       729        457          A        TYR        L-FRAG_0 
       732        457          A        TYR        L-FRAG_0 
       738        457          A        TYR        L-FRAG_0 
       739        457          A        TYR        L-FRAG_0 
       740        457          A        TYR        L-FRAG_0 
       747        457          A        TYR        L-FRAG_0 
       749        457          A        TYR        L-FRAG_0 
       750        457          A        TYR        L-FRAG_0 
       754        457          A        TYR        L-FRAG_0 
       758        457          A        TYR        L-FRAG_0 
       759        457          A        TYR        L-FRAG_0 
       762        457          A        TYR        L-FRAG_0 
       763        457          A        TYR        L-FRAG_0 
       770        457          A        TYR        L-FRAG_0 
       771        457          A        TYR        L-FRAG_0 
       774        457          A        TYR        L-FRAG_0 
       777        457          A        TYR        L-FRAG_0 
       782        457          A        TYR        L-FRAG_0 
       790        457          A        TYR        L-FRAG_0 
       791        457          A        TYR        L-FRAG_0 
       792        457          A        TYR        L-FRAG_0 
       793        457          A        TYR        L-FRAG_0 
       794        457          A        TYR        L-FRAG_0 
       796        457          A        TYR        L-FRAG_0 
       797        457          A        TYR        L-FRAG_0 
       814        457          A        TYR        L-FRAG_0 
       834        457          A        TYR        L-FRAG_0 
       837        457          A        TYR        L-FRAG_0 
       845        457          A        TYR        L-FRAG_0 
       850        457          A        TYR        L-FRAG_0 
       853        457          A        TYR        L-FRAG_0 
       859        457          A        TYR        L-FRAG_0 
       860        457          A        TYR        L-FRAG_0 
       862        457          A        TYR        L-FRAG_0 
       869        457          A        TYR        L-FRAG_0 
       875        457          A        TYR        L-FRAG_0 
       878        457          A        TYR        L-FRAG_0 
       880        457          A        TYR        L-FRAG_0 
       882        457          A        TYR        L-FRAG_0 
       883        457          A        TYR        L-FRAG_0 
       894        457          A        TYR        L-FRAG_0 
       907        457          A        TYR        L-FRAG_0 
       910        457          A        TYR        L-FRAG_0 
       916        457          A        TYR        L-FRAG_0 
       920        457          A        TYR        L-FRAG_0 
       925        457          A        TYR        L-FRAG_0 
       929        457          A        TYR        L-FRAG_0 
       931        457          A        TYR        L-FRAG_0 
       946        457          A        TYR        L-FRAG_0 
       958        457          A        TYR        L-FRAG_0 
       959        457          A        TYR        L-FRAG_0 
       962        457          A        TYR        L-FRAG_0 
       970        457          A        TYR        L-FRAG_0 
       973        457          A        TYR        L-FRAG_0 
       979        457          A        TYR        L-FRAG_0 
       982        457          A        TYR        L-FRAG_0 
       983        457          A        TYR        L-FRAG_0 
       986        457          A        TYR        L-FRAG_0 
       995        457          A        TYR        L-FRAG_0 
