# Supplementary material for: Delineating Pixantrone Maleate’s adroit activity against cervical cancer proteins through multitargeted docking-based MM\GBSA, QM-DFT and MD simulation
Source: PLoS One. 2023 Dec 15;18(12):e0295714. doi: 10.1371/journal.pone.0295714 (PMC10723688; doi:10.1371/journal.pone.0295714)
Supplement: S1 Dataset — (ZIP) [file pone.0295714.s001.zip › Data_1_5VBN/raw-data/PL-Contacts_Ionic.dat]

  # Frame#   Residue#      Chain    ResName   AtomName  LigandFragment      LigandAtom   Distance
         9       2218          B        ASP        OD2        L-FRAG_1              N4      2.910 
        15       2218          B        ASP        OD2        L-FRAG_1              N4      2.830 
        18       2218          B        ASP        OD2        L-FRAG_1              N4      2.630 
        19        192          A        GLU        OE2        L-FRAG_2              N5      2.940 
        21        192          A        GLU        OE2        L-FRAG_2              N5      2.860 
        27       2218          B        ASP        OD2        L-FRAG_1              N4      2.900 
        29       2218          B        ASP        OD2        L-FRAG_1              N4      2.690 
        41        192          A        GLU        OE2        L-FRAG_2              N5      2.770 
        44        192          A        GLU        OE2        L-FRAG_2              N5      2.860 
        48        192          A        GLU        OE2        L-FRAG_2              N5      2.720 
        49        220          A        GLU        OE2        L-FRAG_2              N5      4.890 
        50        192          A        GLU        OE2        L-FRAG_2              N5      2.940 
        51        192          A        GLU        OE2        L-FRAG_2              N5      2.880 
        53       2229          B        GLU        OE2        L-FRAG_1              N4      3.090 
        65        192          A        GLU        OE2        L-FRAG_2              N5      3.020 
        70        192          A        GLU        OE2        L-FRAG_2              N5      2.730 
        71        192          A        GLU        OE2        L-FRAG_2              N5      2.910 
        72        192          A        GLU        OE2        L-FRAG_2              N5      2.850 
        76        192          A        GLU        OE2        L-FRAG_2              N5      2.780 
        85        192          A        GLU        OE2        L-FRAG_1              N4      4.200 
        89        220          A        GLU        OE2        L-FRAG_2              N5      2.840 
       111        220          A        GLU        OE2        L-FRAG_2              N5      2.790 
       116        220          A        GLU        OE2        L-FRAG_2              N5      2.840 
       117        220          A        GLU        OE2        L-FRAG_2              N5      2.780 
       118        220          A        GLU        OE2        L-FRAG_2              N5      3.640 
       123        192          A        GLU        OE2        L-FRAG_2              N5      4.810 
       140        220          A        GLU        OE2        L-FRAG_2              N5      2.730 
       143        220          A        GLU        OE2        L-FRAG_2              N5      2.720 
       149        220          A        GLU        OE2        L-FRAG_2              N5      2.930 
       155        220          A        GLU        OE2        L-FRAG_2              N5      3.030 
       158        192          A        GLU        OE2        L-FRAG_1              N4      4.490 
       159        220          A        GLU        OE2        L-FRAG_2              N5      2.910 
       163        192          A        GLU        OE2        L-FRAG_1              N4      4.840 
       165        192          A        GLU        OE2        L-FRAG_1              N4      4.900 
       172        220          A        GLU        OE2        L-FRAG_2              N5      2.760 
       173        220          A        GLU        OE2        L-FRAG_2              N5      2.750 
       175        220          A        GLU        OE2        L-FRAG_2              N5      3.170 
       181        220          A        GLU        OE2        L-FRAG_2              N5      3.010 
       201        220          A        GLU        OE2        L-FRAG_1              N4      3.030 
       209        192          A        GLU        OE2        L-FRAG_1              N4      4.040 
       214        220          A        GLU        OE2        L-FRAG_1              N4      2.620 
       221        192          A        GLU        OE2        L-FRAG_1              N4      2.790 
       234        192          A        GLU        OE2        L-FRAG_1              N4      2.770 
       235        220          A        GLU        OE2        L-FRAG_1              N4      2.940 
       241        220          A        GLU        OE2        L-FRAG_1              N4      3.140 
       242       2218          B        ASP        OD2        L-FRAG_2              N5      4.700 
       243       2218          B        ASP        OD2        L-FRAG_2              N5      2.620 
       248        220          A        GLU        OE2        L-FRAG_1              N4      2.860 
       250        220          A        GLU        OE2        L-FRAG_1              N4      2.920 
       252        192          A        GLU        OE2        L-FRAG_1              N4      3.980 
       252       2229          B        GLU        OE2        L-FRAG_2              N5      2.840 
       253       2229          B        GLU        OE2        L-FRAG_2              N5      2.700 
       262       2229          B        GLU        OE2        L-FRAG_2              N5      3.010 
       269        220          A        GLU        OE2        L-FRAG_1              N4      2.750 
       270       2229          B        GLU        OE2        L-FRAG_2              N5      2.780 
       271        192          A        GLU        OE2        L-FRAG_1              N4      2.770 
       276        192          A        GLU        OE2        L-FRAG_1              N4      3.440 
       277        220          A        GLU        OE2        L-FRAG_1              N4      2.760 
       279        192          A        GLU        OE2        L-FRAG_1              N4      4.610 
       289       2229          B        GLU        OE2        L-FRAG_2              N5      3.510 
       291        220          A        GLU        OE2        L-FRAG_1              N4      2.790 
       297       2229          B        GLU        OE2        L-FRAG_2              N5      2.830 
       301        220          A        GLU        OE2        L-FRAG_1              N4      2.700 
       302        220          A        GLU        OE2        L-FRAG_1              N4      3.810 
       304        192          A        GLU        OE2        L-FRAG_1              N4      3.120 
       304       2229          B        GLU        OE2        L-FRAG_2              N5      2.770 
       308        220          A        GLU        OE2        L-FRAG_1              N4      2.740 
       309        220          A        GLU        OE2        L-FRAG_1              N4      2.770 
       310        220          A        GLU        OE2        L-FRAG_1              N4      2.690 
       314        192          A        GLU        OE2        L-FRAG_1              N4      3.930 
       315       2229          B        GLU        OE2        L-FRAG_2              N5      2.960 
       316        220          A        GLU        OE2        L-FRAG_1              N4      2.880 
       320        192          A        GLU        OE2        L-FRAG_1              N4      2.990 
       320        220          A        GLU        OE2        L-FRAG_1              N4      2.820 
       322        192          A        GLU        OE2        L-FRAG_1              N4      2.820 
       324        220          A        GLU        OE2        L-FRAG_1              N4      2.780 
       326       2229          B        GLU        OE2        L-FRAG_2              N5      3.040 
       328        220          A        GLU        OE2        L-FRAG_1              N4      2.760 
       334        192          A        GLU        OE2        L-FRAG_1              N4      4.560 
       334       2229          B        GLU        OE2        L-FRAG_2              N5      2.840 
       337       2218          B        ASP        OD2        L-FRAG_2              N5      3.580 
       339        220          A        GLU        OE2        L-FRAG_1              N4      2.840 
       349        220          A        GLU        OE2        L-FRAG_1              N4      3.050 
       351       2229          B        GLU        OE2        L-FRAG_2              N5      2.850 
       352        192          A        GLU        OE2        L-FRAG_1              N4      4.050 
       355        220          A        GLU        OE2        L-FRAG_1              N4      3.040 
       363        192          A        GLU        OE2        L-FRAG_1              N4      2.760 
       364        192          A        GLU        OE2        L-FRAG_1              N4      2.800 
       364        220          A        GLU        OE2        L-FRAG_1              N4      2.870 
       365        192          A        GLU        OE2        L-FRAG_1              N4      2.860 
       369       2229          B        GLU        OE2        L-FRAG_2              N5      2.690 
       371        220          A        GLU        OE2        L-FRAG_1              N4      2.810 
       378        220          A        GLU        OE2        L-FRAG_1              N4      2.680 
       379        220          A        GLU        OE2        L-FRAG_1              N4      2.830 
       385       2218          B        ASP        OD2        L-FRAG_2              N5      4.890 
       393       2229          B        GLU        OE2        L-FRAG_2              N5      2.730 
       397       2218          B        ASP        OD2        L-FRAG_2              N5      4.290 
       402        220          A        GLU        OE2        L-FRAG_1              N4      3.050 
       402       2229          B        GLU        OE2        L-FRAG_2              N5      3.050 
       414       2229          B        GLU        OE2        L-FRAG_2              N5      2.990 
       416        192          A        GLU        OE2        L-FRAG_1              N4      4.330 
       431       2218          B        ASP        OD2        L-FRAG_2              N5      2.880 
       433       2218          B        ASP        OD2        L-FRAG_2              N5      4.970 
       434        220          A        GLU        OE2        L-FRAG_1              N4      2.930 
       436        192          A        GLU        OE2        L-FRAG_1              N4      3.120 
       436       2218          B        ASP        OD2        L-FRAG_2              N5      4.460 
       437       2229          B        GLU        OE2        L-FRAG_2              N5      2.740 
       438        192          A        GLU        OE2        L-FRAG_1              N4      2.870 
       456        220          A        GLU        OE2        L-FRAG_1              N4      2.830 
       460       2229          B        GLU        OE2        L-FRAG_2              N5      3.180 
       461        192          A        GLU        OE2        L-FRAG_1              N4      4.490 
       475       2229          B        GLU        OE2        L-FRAG_2              N5      2.990 
       476       2229          B        GLU        OE2        L-FRAG_2              N5      2.730 
       478        192          A        GLU        OE2        L-FRAG_1              N4      4.100 
       489        192          A        GLU        OE2        L-FRAG_1              N4      4.870 
       490        192          A        GLU        OE2        L-FRAG_1              N4      4.100 
       490        220          A        GLU        OE2        L-FRAG_1              N4      2.810 
       491        192          A        GLU        OE2        L-FRAG_1              N4      4.620 
       492        192          A        GLU        OE2        L-FRAG_1              N4      4.820 
       497       2218          B        ASP        OD2        L-FRAG_2              N5      2.870 
       501        220          A        GLU        OE2        L-FRAG_1              N4      2.820 
       515        192          A        GLU        OE2        L-FRAG_1              N4      4.440 
       516       2218          B        ASP        OD2        L-FRAG_2              N5      3.010 
       517        192          A        GLU        OE2        L-FRAG_1              N4      4.450 
       522       2218          B        ASP        OD2        L-FRAG_2              N5      3.040 
       524        192          A        GLU        OE2        L-FRAG_1              N4      4.320 
       526       2218          B        ASP        OD2        L-FRAG_2              N5      2.700 
       529       2218          B        ASP        OD2        L-FRAG_2              N5      2.830 
       531        192          A        GLU        OE2        L-FRAG_1              N4      3.650 
       536        220          A        GLU        OE2        L-FRAG_1              N4      2.870 
       538       2229          B        GLU        OE2        L-FRAG_2              N5      4.870 
       542        220          A        GLU        OE2        L-FRAG_1              N4      2.750 
       548        192          A        GLU        OE2        L-FRAG_1              N4      4.670 
       552        192          A        GLU        OE2        L-FRAG_1              N4      4.620 
       557       2229          B        GLU        OE2        L-FRAG_2              N5      3.030 
       558       2229          B        GLU        OE2        L-FRAG_2              N5      3.700 
       559        192          A        GLU        OE2        L-FRAG_1              N4      4.820 
       560        192          A        GLU        OE2        L-FRAG_1              N4      4.540 
       561        192          A        GLU        OE2        L-FRAG_1              N4      4.270 
       574        192          A        GLU        OE2        L-FRAG_1              N4      4.530 
       575       2218          B        ASP        OD2        L-FRAG_2              N5      3.690 
       587        192          A        GLU        OE2        L-FRAG_1              N4      3.130 
       592        192          A        GLU        OE2        L-FRAG_1              N4      3.550 
       598        192          A        GLU        OE2        L-FRAG_1              N4      4.520 
       610       2218          B        ASP        OD2        L-FRAG_2              N5      4.970 
       611       2229          B        GLU        OE2        L-FRAG_2              N5      3.910 
       612       2229          B        GLU        OE2        L-FRAG_2              N5      2.890 
       622       2218          B        ASP        OD2        L-FRAG_2              N5      4.950 
       624       2218          B        ASP        OD2        L-FRAG_2              N5      4.780 
       634       2229          B        GLU        OE2        L-FRAG_2              N5      2.810 
       636       2218          B        ASP        OD2        L-FRAG_2              N5      4.780 
       650       2229          B        GLU        OE2        L-FRAG_2              N5      2.780 
       659       2229          B        GLU        OE2        L-FRAG_2              N5      4.850 
       661        220          A        GLU        OE2        L-FRAG_1              N4      4.760 
       665       2229          B        GLU        OE2        L-FRAG_2              N5      4.650 
       669       2229          B        GLU        OE2        L-FRAG_2              N5      2.880 
       670        220          A        GLU        OE2        L-FRAG_1              N4      2.590 
       671       2229          B        GLU        OE2        L-FRAG_2              N5      2.720 
       678       2218          B        ASP        OD2        L-FRAG_2              N5      4.120 
       679       2229          B        GLU        OE2        L-FRAG_2              N5      3.120 
       680       2218          B        ASP        OD2        L-FRAG_2              N5      4.820 
       681        192          A        GLU        OE2        L-FRAG_1              N4      4.910 
       689        192          A        GLU        OE2        L-FRAG_1              N4      4.870 
       696       2229          B        GLU        OE2        L-FRAG_2              N5      2.720 
       698       2229          B        GLU        OE2        L-FRAG_2              N5      2.930 
       703        220          A        GLU        OE2        L-FRAG_1              N4      2.820 
       714       2229          B        GLU        OE2        L-FRAG_2              N5      2.710 
       718       2229          B        GLU        OE2        L-FRAG_2              N5      2.950 
       721        192          A        GLU        OE2        L-FRAG_1              N4      3.740 
       729       2229          B        GLU        OE2        L-FRAG_2              N5      4.810 
       736       2229          B        GLU        OE2        L-FRAG_2              N5      2.840 
       744       2229          B        GLU        OE2        L-FRAG_2              N5      2.720 
       760        192          A        GLU        OE2        L-FRAG_1              N4      4.860 
       770        192          A        GLU        OE2        L-FRAG_1              N4      3.040 
       771        192          A        GLU        OE2        L-FRAG_1              N4      3.420 
       771       2229          B        GLU        OE2        L-FRAG_2              N5      3.820 
       772       2229          B        GLU        OE2        L-FRAG_2              N5      2.770 
       778        220          A        GLU        OE2        L-FRAG_1              N4      2.760 
       778       2229          B        GLU        OE2        L-FRAG_2              N5      2.870 
       779        220          A        GLU        OE2        L-FRAG_1              N4      2.880 
       780        220          A        GLU        OE2        L-FRAG_1              N4      3.010 
       781       2229          B        GLU        OE2        L-FRAG_2              N5      3.650 
       786       2229          B        GLU        OE2        L-FRAG_2              N5      2.830 
       792        192          A        GLU        OE2        L-FRAG_1              N4      4.740 
       808       2229          B        GLU        OE2        L-FRAG_2              N5      4.080 
       814        220          A        GLU        OE2        L-FRAG_1              N4      2.620 
       815       2229          B        GLU        OE2        L-FRAG_2              N5      2.920 
       821       2229          B        GLU        OE2        L-FRAG_2              N5      4.900 
       839        220          A        GLU        OE2        L-FRAG_1              N4      2.850 
       848        192          A        GLU        OE2        L-FRAG_1              N4      2.760 
       862        192          A        GLU        OE2        L-FRAG_1              N4      2.900 
       884       2229          B        GLU        OE2        L-FRAG_2              N5      2.790 
       888        220          A        GLU        OE2        L-FRAG_1              N4      2.950 
       890        220          A        GLU        OE2        L-FRAG_1              N4      2.720 
       895        220          A        GLU        OE2        L-FRAG_1              N4      2.680 
       899       2229          B        GLU        OE2        L-FRAG_2              N5      2.730 
       902        220          A        GLU        OE2        L-FRAG_1              N4      2.660 
       909        220          A        GLU        OE2        L-FRAG_1              N4      2.720 
       924        220          A        GLU        OE2        L-FRAG_1              N4      2.830 
       927        192          A        GLU        OE2        L-FRAG_1              N4      2.790 
       933        220          A        GLU        OE2        L-FRAG_1              N4      2.600 
       945        220          A        GLU        OE2        L-FRAG_1              N4      2.730 
       948        192          A        GLU        OE2        L-FRAG_1              N4      2.620 
       951        220          A        GLU        OE2        L-FRAG_1              N4      2.940 
       957        220          A        GLU        OE2        L-FRAG_1              N4      2.970 
       962        192          A        GLU        OE2        L-FRAG_1              N4      4.220 
       968        220          A        GLU        OE2        L-FRAG_1              N4      2.650 
       969        220          A        GLU        OE2        L-FRAG_1              N4      2.950 
       972       2229          B        GLU        OE2        L-FRAG_2              N5      2.760 
       979       2229          B        GLU        OE2        L-FRAG_2              N5      2.890 
       980        220          A        GLU        OE2        L-FRAG_1              N4      4.720 
       980        192          A        GLU        OE2        L-FRAG_1              N4      2.620 
       982        220          A        GLU        OE2        L-FRAG_1              N4      4.480 
       984        220          A        GLU        OE2        L-FRAG_1              N4      4.880 
       987       2229          B        GLU        OE2        L-FRAG_2              N5      2.990 
       989        220          A        GLU        OE2        L-FRAG_1              N4      4.530 
       991        192          A        GLU        OE2        L-FRAG_1              N4      4.560 
       991       2229          B        GLU        OE2        L-FRAG_2              N5      2.870 
       995        192          A        GLU        OE2        L-FRAG_1              N4      3.940 
       995        220          A        GLU        OE2        L-FRAG_1              N4      2.870 
       996        192          A        GLU        OE2        L-FRAG_1              N4      4.940 
