# Supplementary material for: Delineating Pixantrone Maleate’s adroit activity against cervical cancer proteins through multitargeted docking-based MM\GBSA, QM-DFT and MD simulation
Source: PLoS One. 2023 Dec 15;18(12):e0295714. doi: 10.1371/journal.pone.0295714 (PMC10723688; doi:10.1371/journal.pone.0295714)
Supplement: S1 Dataset — (ZIP) [file pone.0295714.s001.zip › Data_1_5VBN/raw-data/PL-Contacts_Pi-Cation.dat]

  # Frame#   Residue#      Chain    ResName  LigandFragment        Distance
         9        457          A        TYR     L-FRAG_2:N5           5.600 
        22        457          A        TYR     L-FRAG_2:N5           5.660 
        24        457          A        TYR     L-FRAG_2:N5           6.280 
        37        457          A        TYR     L-FRAG_2:N5           6.420 
        39        457          A        TYR     L-FRAG_2:N5           6.110 
       486        191          A        LYS        L-FRAG_0           6.260 
       569        425          A        ARG        L-FRAG_0           6.140 
