# Supplementary material for: Delineating Pixantrone Maleate’s adroit activity against cervical cancer proteins through multitargeted docking-based MM\GBSA, QM-DFT and MD simulation
Source: PLoS One. 2023 Dec 15;18(12):e0295714. doi: 10.1371/journal.pone.0295714 (PMC10723688; doi:10.1371/journal.pone.0295714)
Supplement: S1 Dataset — (ZIP) [file pone.0295714.s001.zip › Data_1_5VBN/raw-data/PL-Contacts_Pi-Pi.dat]

  # Frame#   Residue#      Chain    ResName  LigandFragment        Distance       Type
       128        457          A        TYR        L-FRAG_0           5.450        e2f
       130        457          A        TYR        L-FRAG_0           5.050        e2f
       131        457          A        TYR        L-FRAG_0           5.100        e2f
       132        457          A        TYR        L-FRAG_0           4.250        f2f
       133        457          A        TYR        L-FRAG_0           4.980        e2f
       146        457          A        TYR        L-FRAG_0           3.560        f2f
       150        457          A        TYR        L-FRAG_0           4.390        f2f
       151        457          A        TYR        L-FRAG_0           4.050        f2f
       152        457          A        TYR        L-FRAG_0           3.920        f2f
       154        457          A        TYR        L-FRAG_0           3.690        f2f
       155        457          A        TYR        L-FRAG_0           4.040        f2f
       158        457          A        TYR        L-FRAG_0           3.890        f2f
       160        457          A        TYR        L-FRAG_0           3.900        f2f
       161        457          A        TYR        L-FRAG_0           4.070        f2f
       163        457          A        TYR        L-FRAG_0           4.130        f2f
       164        457          A        TYR        L-FRAG_0           4.390        f2f
       165        457          A        TYR        L-FRAG_0           4.090        f2f
       166        457          A        TYR        L-FRAG_0           3.790        f2f
       167        457          A        TYR        L-FRAG_0           4.310        f2f
       168        457          A        TYR        L-FRAG_0           4.330        f2f
       169        457          A        TYR        L-FRAG_0           4.340        f2f
       170        457          A        TYR        L-FRAG_0           3.830        f2f
       172        457          A        TYR        L-FRAG_0           4.010        f2f
       174        457          A        TYR        L-FRAG_0           3.870        f2f
       175        457          A        TYR        L-FRAG_0           4.330        f2f
       176        457          A        TYR        L-FRAG_0           4.280        f2f
       178        457          A        TYR        L-FRAG_0           4.020        f2f
       179        457          A        TYR        L-FRAG_0           4.370        f2f
       180        457          A        TYR        L-FRAG_0           4.360        f2f
       181        457          A        TYR        L-FRAG_0           4.140        f2f
       183        457          A        TYR        L-FRAG_0           4.060        f2f
       184        457          A        TYR        L-FRAG_0           3.910        f2f
       185        457          A        TYR        L-FRAG_0           4.280        f2f
       186        457          A        TYR        L-FRAG_0           3.440        f2f
       187        457          A        TYR        L-FRAG_0           4.190        f2f
       188        457          A        TYR        L-FRAG_0           4.050        f2f
       189        457          A        TYR        L-FRAG_0           4.320        f2f
       190        457          A        TYR        L-FRAG_0           3.840        f2f
       191        457          A        TYR        L-FRAG_0           4.080        f2f
       193        457          A        TYR        L-FRAG_0           4.160        f2f
       194        457          A        TYR        L-FRAG_0           3.860        f2f
       196        457          A        TYR        L-FRAG_0           3.770        f2f
       197        457          A        TYR        L-FRAG_0           3.880        f2f
       198        457          A        TYR        L-FRAG_0           4.150        f2f
       199        457          A        TYR        L-FRAG_0           4.050        f2f
       200        457          A        TYR        L-FRAG_0           3.680        f2f
       201        457          A        TYR        L-FRAG_0           3.870        f2f
       202        457          A        TYR        L-FRAG_0           4.050        f2f
       203        457          A        TYR        L-FRAG_0           4.190        f2f
       205        457          A        TYR        L-FRAG_0           4.120        f2f
       206        457          A        TYR        L-FRAG_0           4.030        f2f
       208        457          A        TYR        L-FRAG_0           3.910        f2f
       209        457          A        TYR        L-FRAG_0           3.710        f2f
       211        457          A        TYR        L-FRAG_0           4.190        f2f
       212        457          A        TYR        L-FRAG_0           3.780        f2f
       213        457          A        TYR        L-FRAG_0           4.060        f2f
       214        457          A        TYR        L-FRAG_0           4.150        f2f
       216        457          A        TYR        L-FRAG_0           3.950        f2f
       217        457          A        TYR        L-FRAG_0           4.290        f2f
       219        457          A        TYR        L-FRAG_0           4.230        f2f
       223        457          A        TYR        L-FRAG_0           4.030        f2f
       226        457          A        TYR        L-FRAG_0           4.010        f2f
       227        457          A        TYR        L-FRAG_0           3.600        f2f
       228        457          A        TYR        L-FRAG_0           3.870        f2f
       229        457          A        TYR        L-FRAG_0           4.210        f2f
       230        457          A        TYR        L-FRAG_0           4.390        f2f
       231        457          A        TYR        L-FRAG_0           4.100        f2f
       232        457          A        TYR        L-FRAG_0           4.320        f2f
       233        457          A        TYR        L-FRAG_0           4.120        f2f
       235        457          A        TYR        L-FRAG_0           3.930        f2f
       236        457          A        TYR        L-FRAG_0           4.120        f2f
       237        457          A        TYR        L-FRAG_0           4.100        f2f
       238        457          A        TYR        L-FRAG_0           4.180        f2f
       239        457          A        TYR        L-FRAG_0           4.240        f2f
       240        457          A        TYR        L-FRAG_0           4.280        f2f
       241        457          A        TYR        L-FRAG_0           4.380        f2f
       242        457          A        TYR        L-FRAG_0           3.910        f2f
       243        457          A        TYR        L-FRAG_0           4.280        f2f
       244        457          A        TYR        L-FRAG_0           4.270        f2f
       245        457          A        TYR        L-FRAG_0           3.960        f2f
       246        457          A        TYR        L-FRAG_0           4.020        f2f
       247        457          A        TYR        L-FRAG_0           3.770        f2f
       248        457          A        TYR        L-FRAG_0           3.840        f2f
       250        457          A        TYR        L-FRAG_0           3.920        f2f
       251        457          A        TYR        L-FRAG_0           4.350        f2f
       252        457          A        TYR        L-FRAG_0           3.860        f2f
       253        457          A        TYR        L-FRAG_0           3.920        f2f
       254        457          A        TYR        L-FRAG_0           4.150        f2f
       255        457          A        TYR        L-FRAG_0           4.210        f2f
       256        457          A        TYR        L-FRAG_0           3.720        f2f
       258        457          A        TYR        L-FRAG_0           3.760        f2f
       259        457          A        TYR        L-FRAG_0           4.050        f2f
       260        457          A        TYR        L-FRAG_0           3.590        f2f
       261        457          A        TYR        L-FRAG_0           3.740        f2f
       262        457          A        TYR        L-FRAG_0           4.360        f2f
       265        457          A        TYR        L-FRAG_0           3.850        f2f
       266        457          A        TYR        L-FRAG_0           4.040        f2f
       268        457          A        TYR        L-FRAG_0           4.400        f2f
       269        457          A        TYR        L-FRAG_0           3.850        f2f
       270        457          A        TYR        L-FRAG_0           4.150        f2f
       271        457          A        TYR        L-FRAG_0           4.350        f2f
       272        457          A        TYR        L-FRAG_0           4.220        f2f
       273        457          A        TYR        L-FRAG_0           3.930        f2f
       274        457          A        TYR        L-FRAG_0           4.000        f2f
       275        457          A        TYR        L-FRAG_0           4.240        f2f
       276        457          A        TYR        L-FRAG_0           4.030        f2f
       278        457          A        TYR        L-FRAG_0           4.030        f2f
       280        457          A        TYR        L-FRAG_0           4.120        f2f
       281        457          A        TYR        L-FRAG_0           3.820        f2f
       282        457          A        TYR        L-FRAG_0           4.220        f2f
       285        457          A        TYR        L-FRAG_0           4.220        f2f
       286        457          A        TYR        L-FRAG_0           4.130        f2f
       287        457          A        TYR        L-FRAG_0           3.670        f2f
       288        457          A        TYR        L-FRAG_0           3.970        f2f
       289        457          A        TYR        L-FRAG_0           3.750        f2f
       290        457          A        TYR        L-FRAG_0           4.130        f2f
       294        457          A        TYR        L-FRAG_0           4.260        f2f
       295        457          A        TYR        L-FRAG_0           4.260        f2f
       297        457          A        TYR        L-FRAG_0           4.280        f2f
       298        457          A        TYR        L-FRAG_0           4.370        f2f
       299        457          A        TYR        L-FRAG_0           4.300        f2f
       300        457          A        TYR        L-FRAG_0           4.190        f2f
       301        457          A        TYR        L-FRAG_0           4.130        f2f
       302        457          A        TYR        L-FRAG_0           4.230        f2f
       303        457          A        TYR        L-FRAG_0           4.300        f2f
       304        457          A        TYR        L-FRAG_0           3.920        f2f
       305        457          A        TYR        L-FRAG_0           3.930        f2f
       306        457          A        TYR        L-FRAG_0           4.010        f2f
       307        457          A        TYR        L-FRAG_0           4.370        f2f
       308        457          A        TYR        L-FRAG_0           3.890        f2f
       309        457          A        TYR        L-FRAG_0           3.960        f2f
       311        457          A        TYR        L-FRAG_0           3.800        f2f
       312        457          A        TYR        L-FRAG_0           4.170        f2f
       313        457          A        TYR        L-FRAG_0           4.330        f2f
       314        457          A        TYR        L-FRAG_0           3.900        f2f
       315        457          A        TYR        L-FRAG_0           4.150        f2f
       316        457          A        TYR        L-FRAG_0           4.170        f2f
       317        457          A        TYR        L-FRAG_0           3.800        f2f
       318        457          A        TYR        L-FRAG_0           3.950        f2f
       319        457          A        TYR        L-FRAG_0           4.010        f2f
       320        457          A        TYR        L-FRAG_0           3.680        f2f
       321        457          A        TYR        L-FRAG_0           3.740        f2f
       322        457          A        TYR        L-FRAG_0           4.040        f2f
       325        457          A        TYR        L-FRAG_0           4.240        f2f
       326        457          A        TYR        L-FRAG_0           4.040        f2f
       327        457          A        TYR        L-FRAG_0           4.110        f2f
       328        457          A        TYR        L-FRAG_0           4.120        f2f
       329        457          A        TYR        L-FRAG_0           4.310        f2f
       330        457          A        TYR        L-FRAG_0           4.110        f2f
       331        457          A        TYR        L-FRAG_0           4.090        f2f
       333        457          A        TYR        L-FRAG_0           4.140        f2f
       335        457          A        TYR        L-FRAG_0           3.910        f2f
       336        457          A        TYR        L-FRAG_0           4.100        f2f
       337        457          A        TYR        L-FRAG_0           4.330        f2f
       338        457          A        TYR        L-FRAG_0           4.280        f2f
       339        457          A        TYR        L-FRAG_0           3.930        f2f
       340        457          A        TYR        L-FRAG_0           3.730        f2f
       342        457          A        TYR        L-FRAG_0           3.800        f2f
       344        457          A        TYR        L-FRAG_0           3.960        f2f
       345        457          A        TYR        L-FRAG_0           4.310        f2f
       350        457          A        TYR        L-FRAG_0           4.000        f2f
       351        457          A        TYR        L-FRAG_0           4.240        f2f
       352        457          A        TYR        L-FRAG_0           3.640        f2f
       353        457          A        TYR        L-FRAG_0           4.390        f2f
       354        457          A        TYR        L-FRAG_0           4.340        f2f
       355        457          A        TYR        L-FRAG_0           4.260        f2f
       356        457          A        TYR        L-FRAG_0           4.070        f2f
       358        457          A        TYR        L-FRAG_0           3.980        f2f
       359        457          A        TYR        L-FRAG_0           4.000        f2f
       360        457          A        TYR        L-FRAG_0           3.910        f2f
       361        457          A        TYR        L-FRAG_0           3.760        f2f
       362        457          A        TYR        L-FRAG_0           4.320        f2f
       363        457          A        TYR        L-FRAG_0           3.860        f2f
       364        457          A        TYR        L-FRAG_0           4.060        f2f
       365        457          A        TYR        L-FRAG_0           4.040        f2f
       366        457          A        TYR        L-FRAG_0           4.010        f2f
       368        457          A        TYR        L-FRAG_0           3.860        f2f
       369        457          A        TYR        L-FRAG_0           4.000        f2f
       372        457          A        TYR        L-FRAG_0           4.040        f2f
       373        457          A        TYR        L-FRAG_0           4.070        f2f
       375        457          A        TYR        L-FRAG_0           3.860        f2f
       376        457          A        TYR        L-FRAG_0           3.830        f2f
       377        457          A        TYR        L-FRAG_0           3.910        f2f
       378        457          A        TYR        L-FRAG_0           4.290        f2f
       379        457          A        TYR        L-FRAG_0           4.290        f2f
       380        457          A        TYR        L-FRAG_0           4.350        f2f
       381        457          A        TYR        L-FRAG_0           4.170        f2f
       382        457          A        TYR        L-FRAG_0           4.060        f2f
       383        457          A        TYR        L-FRAG_0           4.280        f2f
       384        457          A        TYR        L-FRAG_0           3.850        f2f
       386        457          A        TYR        L-FRAG_0           4.080        f2f
       387        457          A        TYR        L-FRAG_0           3.920        f2f
       388        457          A        TYR        L-FRAG_0           4.340        f2f
       389        457          A        TYR        L-FRAG_0           4.090        f2f
       390        457          A        TYR        L-FRAG_0           4.250        f2f
       391        457          A        TYR        L-FRAG_0           4.190        f2f
       392        457          A        TYR        L-FRAG_0           4.030        f2f
       393        457          A        TYR        L-FRAG_0           4.030        f2f
       394        457          A        TYR        L-FRAG_0           4.060        f2f
       398        457          A        TYR        L-FRAG_0           4.380        f2f
       400        457          A        TYR        L-FRAG_0           4.260        f2f
       401        457          A        TYR        L-FRAG_0           4.060        f2f
       402        457          A        TYR        L-FRAG_0           4.360        f2f
       403        457          A        TYR        L-FRAG_0           4.300        f2f
       404        457          A        TYR        L-FRAG_0           3.770        f2f
       405        457          A        TYR        L-FRAG_0           3.570        f2f
       406        457          A        TYR        L-FRAG_0           4.290        f2f
       407        457          A        TYR        L-FRAG_0           3.810        f2f
       408        457          A        TYR        L-FRAG_0           4.260        f2f
       409        457          A        TYR        L-FRAG_0           3.810        f2f
       410        457          A        TYR        L-FRAG_0           4.130        f2f
       411        457          A        TYR        L-FRAG_0           4.200        f2f
       412        457          A        TYR        L-FRAG_0           4.090        f2f
       413        457          A        TYR        L-FRAG_0           4.090        f2f
       414        457          A        TYR        L-FRAG_0           3.640        f2f
       415        457          A        TYR        L-FRAG_0           3.900        f2f
       416        457          A        TYR        L-FRAG_0           4.330        f2f
       417        457          A        TYR        L-FRAG_0           3.580        f2f
       419        457          A        TYR        L-FRAG_0           3.870        f2f
       420        457          A        TYR        L-FRAG_0           3.820        f2f
       421        457          A        TYR        L-FRAG_0           4.140        f2f
       423        457          A        TYR        L-FRAG_0           3.790        f2f
       424        457          A        TYR        L-FRAG_0           4.180        f2f
       426        457          A        TYR        L-FRAG_0           4.110        f2f
       427        457          A        TYR        L-FRAG_0           4.030        f2f
       428        457          A        TYR        L-FRAG_0           4.380        f2f
       430        457          A        TYR        L-FRAG_0           4.370        f2f
       431        457          A        TYR        L-FRAG_0           4.050        f2f
       434        457          A        TYR        L-FRAG_0           3.520        f2f
       435        457          A        TYR        L-FRAG_0           3.930        f2f
       437        457          A        TYR        L-FRAG_0           3.550        f2f
       438        457          A        TYR        L-FRAG_0           4.090        f2f
       439        457          A        TYR        L-FRAG_0           3.930        f2f
       440        457          A        TYR        L-FRAG_0           3.890        f2f
       441        457          A        TYR        L-FRAG_0           3.860        f2f
       442        457          A        TYR        L-FRAG_0           4.400        f2f
       443        457          A        TYR        L-FRAG_0           3.920        f2f
       444        457          A        TYR        L-FRAG_0           3.850        f2f
       445        457          A        TYR        L-FRAG_0           3.970        f2f
       446        457          A        TYR        L-FRAG_0           4.010        f2f
       447        457          A        TYR        L-FRAG_0           3.730        f2f
       448        457          A        TYR        L-FRAG_0           3.850        f2f
       449        457          A        TYR        L-FRAG_0           4.090        f2f
       450        457          A        TYR        L-FRAG_0           4.040        f2f
       451        457          A        TYR        L-FRAG_0           3.750        f2f
       452        457          A        TYR        L-FRAG_0           4.050        f2f
       453        457          A        TYR        L-FRAG_0           4.040        f2f
       454        457          A        TYR        L-FRAG_0           4.320        f2f
       455        457          A        TYR        L-FRAG_0           4.100        f2f
       456        457          A        TYR        L-FRAG_0           4.320        f2f
       457        457          A        TYR        L-FRAG_0           4.310        f2f
       458        457          A        TYR        L-FRAG_0           4.340        f2f
       459        457          A        TYR        L-FRAG_0           3.840        f2f
       461        457          A        TYR        L-FRAG_0           4.100        f2f
       462        457          A        TYR        L-FRAG_0           3.990        f2f
       463        457          A        TYR        L-FRAG_0           4.080        f2f
       464        457          A        TYR        L-FRAG_0           4.330        f2f
       465        457          A        TYR        L-FRAG_0           4.120        f2f
       469        457          A        TYR        L-FRAG_0           3.950        f2f
       470        457          A        TYR        L-FRAG_0           4.120        f2f
       472        457          A        TYR        L-FRAG_0           4.030        f2f
       473        457          A        TYR        L-FRAG_0           3.840        f2f
       474        457          A        TYR        L-FRAG_0           4.300        f2f
       477        457          A        TYR        L-FRAG_0           4.070        f2f
       478        457          A        TYR        L-FRAG_0           4.140        f2f
       479        457          A        TYR        L-FRAG_0           4.140        f2f
       481        457          A        TYR        L-FRAG_0           4.400        f2f
       484        457          A        TYR        L-FRAG_0           3.980        f2f
       485        457          A        TYR        L-FRAG_0           4.310        f2f
       486        457          A        TYR        L-FRAG_0           3.790        f2f
       487        457          A        TYR        L-FRAG_0           4.010        f2f
       488        457          A        TYR        L-FRAG_0           3.790        f2f
       489        457          A        TYR        L-FRAG_0           4.360        f2f
       491        457          A        TYR        L-FRAG_0           3.930        f2f
       494        457          A        TYR        L-FRAG_0           4.330        f2f
       495        457          A        TYR        L-FRAG_0           4.330        f2f
       496        457          A        TYR        L-FRAG_0           3.970        f2f
       497        457          A        TYR        L-FRAG_0           4.100        f2f
       498        457          A        TYR        L-FRAG_0           4.290        f2f
       499        457          A        TYR        L-FRAG_0           4.230        f2f
       501        457          A        TYR        L-FRAG_0           3.780        f2f
       502        457          A        TYR        L-FRAG_0           3.920        f2f
       503        457          A        TYR        L-FRAG_0           4.300        f2f
       504        457          A        TYR        L-FRAG_0           4.300        f2f
       505        457          A        TYR        L-FRAG_0           4.390        f2f
       506        457          A        TYR        L-FRAG_0           4.390        f2f
       512        457          A        TYR        L-FRAG_0           4.270        f2f
       513        457          A        TYR        L-FRAG_0           4.190        f2f
       518        457          A        TYR        L-FRAG_0           3.900        f2f
       519        457          A        TYR        L-FRAG_0           4.200        f2f
       522        457          A        TYR        L-FRAG_0           3.890        f2f
       523        457          A        TYR        L-FRAG_0           4.210        f2f
       525        457          A        TYR        L-FRAG_0           4.030        f2f
       527        457          A        TYR        L-FRAG_0           3.880        f2f
       528        457          A        TYR        L-FRAG_0           4.120        f2f
       529        457          A        TYR        L-FRAG_0           3.680        f2f
       531        457          A        TYR        L-FRAG_0           4.330        f2f
       532        457          A        TYR        L-FRAG_0           4.190        f2f
       533        457          A        TYR        L-FRAG_0           4.390        f2f
       536        457          A        TYR        L-FRAG_0           4.220        f2f
       538        457          A        TYR        L-FRAG_0           3.890        f2f
       539        457          A        TYR        L-FRAG_0           3.690        f2f
       540        457          A        TYR        L-FRAG_0           3.910        f2f
       541        457          A        TYR        L-FRAG_0           4.060        f2f
       544        457          A        TYR        L-FRAG_0           4.170        f2f
       545        457          A        TYR        L-FRAG_0           4.190        f2f
       547        457          A        TYR        L-FRAG_0           4.320        f2f
       548        457          A        TYR        L-FRAG_0           4.150        f2f
       549        457          A        TYR        L-FRAG_0           3.980        f2f
       550        457          A        TYR        L-FRAG_0           3.930        f2f
       551        457          A        TYR        L-FRAG_0           4.190        f2f
       552        457          A        TYR        L-FRAG_0           4.260        f2f
       553        457          A        TYR        L-FRAG_0           4.200        f2f
       554        457          A        TYR        L-FRAG_0           4.160        f2f
       555        457          A        TYR        L-FRAG_0           3.900        f2f
       557        457          A        TYR        L-FRAG_0           4.330        f2f
       558        457          A        TYR        L-FRAG_0           4.240        f2f
       560        457          A        TYR        L-FRAG_0           4.300        f2f
       561        457          A        TYR        L-FRAG_0           4.090        f2f
       562        457          A        TYR        L-FRAG_0           4.300        f2f
       563        457          A        TYR        L-FRAG_0           4.240        f2f
       564        457          A        TYR        L-FRAG_0           4.200        f2f
       565        457          A        TYR        L-FRAG_0           3.990        f2f
       566        457          A        TYR        L-FRAG_0           3.980        f2f
       567        457          A        TYR        L-FRAG_0           4.380        f2f
       570        457          A        TYR        L-FRAG_0           4.270        f2f
       571        457          A        TYR        L-FRAG_0           4.000        f2f
       572        457          A        TYR        L-FRAG_0           4.080        f2f
       573        457          A        TYR        L-FRAG_0           3.990        f2f
       574        457          A        TYR        L-FRAG_0           4.290        f2f
       575        457          A        TYR        L-FRAG_0           4.360        f2f
       577        457          A        TYR        L-FRAG_0           4.230        f2f
       578        457          A        TYR        L-FRAG_0           4.010        f2f
       579        457          A        TYR        L-FRAG_0           3.960        f2f
       580        457          A        TYR        L-FRAG_0           4.010        f2f
       581        457          A        TYR        L-FRAG_0           3.980        f2f
       582        457          A        TYR        L-FRAG_0           4.060        f2f
       583        457          A        TYR        L-FRAG_0           4.200        f2f
       584        457          A        TYR        L-FRAG_0           4.290        f2f
       585        457          A        TYR        L-FRAG_0           4.370        f2f
       586        457          A        TYR        L-FRAG_0           4.320        f2f
       587        457          A        TYR        L-FRAG_0           3.890        f2f
       588        457          A        TYR        L-FRAG_0           4.050        f2f
       589        457          A        TYR        L-FRAG_0           4.000        f2f
       591        457          A        TYR        L-FRAG_0           4.110        f2f
       592        457          A        TYR        L-FRAG_0           4.090        f2f
       593        457          A        TYR        L-FRAG_0           3.880        f2f
       594        457          A        TYR        L-FRAG_0           4.110        f2f
       595        457          A        TYR        L-FRAG_0           4.380        f2f
       596        457          A        TYR        L-FRAG_0           4.230        f2f
       597        457          A        TYR        L-FRAG_0           4.350        f2f
       599        457          A        TYR        L-FRAG_0           4.070        f2f
       601        457          A        TYR        L-FRAG_0           4.300        f2f
       603        457          A        TYR        L-FRAG_0           4.050        f2f
       604        457          A        TYR        L-FRAG_0           3.980        f2f
       606        457          A        TYR        L-FRAG_0           4.170        f2f
       608        457          A        TYR        L-FRAG_0           4.090        f2f
       609        457          A        TYR        L-FRAG_0           4.000        f2f
       610        457          A        TYR        L-FRAG_0           4.390        f2f
       611        457          A        TYR        L-FRAG_0           4.000        f2f
       613        457          A        TYR        L-FRAG_0           4.130        f2f
       614        457          A        TYR        L-FRAG_0           4.240        f2f
       616        457          A        TYR        L-FRAG_0           4.270        f2f
       618        457          A        TYR        L-FRAG_0           4.400        f2f
       620        457          A        TYR        L-FRAG_0           4.150        f2f
       621        457          A        TYR        L-FRAG_0           4.240        f2f
       622        457          A        TYR        L-FRAG_0           4.130        f2f
       623        457          A        TYR        L-FRAG_0           4.360        f2f
       624        457          A        TYR        L-FRAG_0           4.120        f2f
       625        457          A        TYR        L-FRAG_0           4.370        f2f
       626        457          A        TYR        L-FRAG_0           3.970        f2f
       627        457          A        TYR        L-FRAG_0           4.400        f2f
       628        457          A        TYR        L-FRAG_0           4.090        f2f
       629        457          A        TYR        L-FRAG_0           4.330        f2f
       630        457          A        TYR        L-FRAG_0           4.250        f2f
       631        457          A        TYR        L-FRAG_0           4.200        f2f
       632        457          A        TYR        L-FRAG_0           4.090        f2f
       633        457          A        TYR        L-FRAG_0           4.050        f2f
       634        457          A        TYR        L-FRAG_0           4.050        f2f
       636        457          A        TYR        L-FRAG_0           3.570        f2f
       638        457          A        TYR        L-FRAG_0           4.330        f2f
       639        457          A        TYR        L-FRAG_0           4.020        f2f
       641        457          A        TYR        L-FRAG_0           4.170        f2f
       643        457          A        TYR        L-FRAG_0           4.330        f2f
       644        457          A        TYR        L-FRAG_0           4.330        f2f
       645        457          A        TYR        L-FRAG_0           4.150        f2f
       648        457          A        TYR        L-FRAG_0           4.190        f2f
       649        457          A        TYR        L-FRAG_0           3.940        f2f
       651        457          A        TYR        L-FRAG_0           4.320        f2f
       654        457          A        TYR        L-FRAG_0           4.080        f2f
       655        457          A        TYR        L-FRAG_0           4.270        f2f
       656        457          A        TYR        L-FRAG_0           4.310        f2f
       657        457          A        TYR        L-FRAG_0           4.090        f2f
       659        457          A        TYR        L-FRAG_0           4.130        f2f
       661        457          A        TYR        L-FRAG_0           4.290        f2f
       662        457          A        TYR        L-FRAG_0           4.390        f2f
       663        457          A        TYR        L-FRAG_0           4.110        f2f
       664        457          A        TYR        L-FRAG_0           4.350        f2f
       667        457          A        TYR        L-FRAG_0           4.020        f2f
       670        457          A        TYR        L-FRAG_0           4.380        f2f
       673        457          A        TYR        L-FRAG_0           4.230        f2f
       680        457          A        TYR        L-FRAG_0           4.230        f2f
       682        457          A        TYR        L-FRAG_0           3.920        f2f
       684        457          A        TYR        L-FRAG_0           4.230        f2f
       687        457          A        TYR        L-FRAG_0           4.330        f2f
       690        457          A        TYR        L-FRAG_0           4.260        f2f
       691        457          A        TYR        L-FRAG_0           3.990        f2f
       696        457          A        TYR        L-FRAG_0           4.050        f2f
       698        457          A        TYR        L-FRAG_0           3.440        f2f
       700        457          A        TYR        L-FRAG_0           4.390        f2f
       701        457          A        TYR        L-FRAG_0           4.120        f2f
       703        457          A        TYR        L-FRAG_0           4.220        f2f
       704        457          A        TYR        L-FRAG_0           4.120        f2f
       705        457          A        TYR        L-FRAG_0           4.240        f2f
       707        457          A        TYR        L-FRAG_0           3.750        f2f
       708        457          A        TYR        L-FRAG_0           4.030        f2f
       709        457          A        TYR        L-FRAG_0           4.280        f2f
       710        457          A        TYR        L-FRAG_0           4.150        f2f
       711        457          A        TYR        L-FRAG_0           4.130        f2f
       715        457          A        TYR        L-FRAG_0           4.220        f2f
       716        457          A        TYR        L-FRAG_0           4.000        f2f
       720        457          A        TYR        L-FRAG_0           3.940        f2f
       722        457          A        TYR        L-FRAG_0           4.260        f2f
       723        457          A        TYR        L-FRAG_0           4.300        f2f
       725        457          A        TYR        L-FRAG_0           4.080        f2f
       730        457          A        TYR        L-FRAG_0           4.070        f2f
       731        457          A        TYR        L-FRAG_0           4.390        f2f
       733        457          A        TYR        L-FRAG_0           4.100        f2f
       734        457          A        TYR        L-FRAG_0           4.100        f2f
       735        457          A        TYR        L-FRAG_0           4.220        f2f
       736        457          A        TYR        L-FRAG_0           4.010        f2f
       737        457          A        TYR        L-FRAG_0           4.240        f2f
       741        457          A        TYR        L-FRAG_0           4.280        f2f
       742        457          A        TYR        L-FRAG_0           4.020        f2f
       743        457          A        TYR        L-FRAG_0           4.300        f2f
       744        457          A        TYR        L-FRAG_0           4.220        f2f
       746        457          A        TYR        L-FRAG_0           4.220        f2f
       748        457          A        TYR        L-FRAG_0           4.290        f2f
       751        457          A        TYR        L-FRAG_0           3.940        f2f
       752        457          A        TYR        L-FRAG_0           4.230        f2f
       753        457          A        TYR        L-FRAG_0           4.100        f2f
       756        457          A        TYR        L-FRAG_0           4.290        f2f
       760        457          A        TYR        L-FRAG_0           3.640        f2f
       761        457          A        TYR        L-FRAG_0           4.010        f2f
       766        457          A        TYR        L-FRAG_0           4.120        f2f
       767        457          A        TYR        L-FRAG_0           4.190        f2f
       768        457          A        TYR        L-FRAG_0           4.300        f2f
       769        457          A        TYR        L-FRAG_0           3.890        f2f
       775        457          A        TYR        L-FRAG_0           4.040        f2f
       778        457          A        TYR        L-FRAG_0           4.050        f2f
       779        457          A        TYR        L-FRAG_0           3.920        f2f
       780        457          A        TYR        L-FRAG_0           4.010        f2f
       781        457          A        TYR        L-FRAG_0           4.390        f2f
       783        457          A        TYR        L-FRAG_0           4.260        f2f
       785        457          A        TYR        L-FRAG_0           3.860        f2f
       786        457          A        TYR        L-FRAG_0           4.020        f2f
       787        457          A        TYR        L-FRAG_0           3.790        f2f
       788        457          A        TYR        L-FRAG_0           4.250        f2f
       789        457          A        TYR        L-FRAG_0           4.250        f2f
       795        457          A        TYR        L-FRAG_0           4.330        f2f
       798        457          A        TYR        L-FRAG_0           4.010        f2f
       799        457          A        TYR        L-FRAG_0           3.890        f2f
       800        457          A        TYR        L-FRAG_0           4.150        f2f
       801        457          A        TYR        L-FRAG_0           3.950        f2f
       802        457          A        TYR        L-FRAG_0           3.860        f2f
       803        457          A        TYR        L-FRAG_0           4.320        f2f
       804        457          A        TYR        L-FRAG_0           3.910        f2f
       805        457          A        TYR        L-FRAG_0           4.370        f2f
       808        457          A        TYR        L-FRAG_0           4.270        f2f
       809        457          A        TYR        L-FRAG_0           4.370        f2f
       811        457          A        TYR        L-FRAG_0           3.970        f2f
       812        457          A        TYR        L-FRAG_0           4.070        f2f
       813        457          A        TYR        L-FRAG_0           4.320        f2f
       815        457          A        TYR        L-FRAG_0           3.840        f2f
       816        457          A        TYR        L-FRAG_0           4.280        f2f
       817        457          A        TYR        L-FRAG_0           4.310        f2f
       818        457          A        TYR        L-FRAG_0           3.770        f2f
       819        457          A        TYR        L-FRAG_0           4.070        f2f
       820        457          A        TYR        L-FRAG_0           4.320        f2f
       821        457          A        TYR        L-FRAG_0           4.070        f2f
       822        457          A        TYR        L-FRAG_0           4.100        f2f
       823        457          A        TYR        L-FRAG_0           4.270        f2f
       824        457          A        TYR        L-FRAG_0           4.020        f2f
       825        457          A        TYR        L-FRAG_0           4.270        f2f
       826        457          A        TYR        L-FRAG_0           3.840        f2f
       827        457          A        TYR        L-FRAG_0           4.220        f2f
       828        457          A        TYR        L-FRAG_0           3.530        f2f
       829        457          A        TYR        L-FRAG_0           3.930        f2f
       830        457          A        TYR        L-FRAG_0           4.210        f2f
       831        457          A        TYR        L-FRAG_0           4.050        f2f
       832        457          A        TYR        L-FRAG_0           4.250        f2f
       833        457          A        TYR        L-FRAG_0           4.310        f2f
       835        457          A        TYR        L-FRAG_0           4.090        f2f
       836        457          A        TYR        L-FRAG_0           4.360        f2f
       838        457          A        TYR        L-FRAG_0           3.900        f2f
       839        457          A        TYR        L-FRAG_0           3.950        f2f
       841        457          A        TYR        L-FRAG_0           4.050        f2f
       842        457          A        TYR        L-FRAG_0           4.060        f2f
       843        457          A        TYR        L-FRAG_0           4.140        f2f
       844        457          A        TYR        L-FRAG_0           4.360        f2f
       846        457          A        TYR        L-FRAG_0           3.970        f2f
       847        457          A        TYR        L-FRAG_0           3.960        f2f
       848        457          A        TYR        L-FRAG_0           4.300        f2f
       849        457          A        TYR        L-FRAG_0           4.350        f2f
       851        457          A        TYR        L-FRAG_0           4.110        f2f
       852        457          A        TYR        L-FRAG_0           3.630        f2f
       854        457          A        TYR        L-FRAG_0           4.310        f2f
       855        457          A        TYR        L-FRAG_0           4.220        f2f
       856        457          A        TYR        L-FRAG_0           4.250        f2f
       857        457          A        TYR        L-FRAG_0           3.890        f2f
       858        457          A        TYR        L-FRAG_0           4.130        f2f
       861        457          A        TYR        L-FRAG_0           3.920        f2f
       863        457          A        TYR        L-FRAG_0           4.170        f2f
       865        457          A        TYR        L-FRAG_0           3.870        f2f
       866        457          A        TYR        L-FRAG_0           4.250        f2f
       867        457          A        TYR        L-FRAG_0           3.890        f2f
       868        457          A        TYR        L-FRAG_0           4.260        f2f
       870        457          A        TYR        L-FRAG_0           4.390        f2f
       872        457          A        TYR        L-FRAG_0           4.380        f2f
       873        457          A        TYR        L-FRAG_0           4.020        f2f
       874        457          A        TYR        L-FRAG_0           4.210        f2f
       876        457          A        TYR        L-FRAG_0           3.940        f2f
       877        457          A        TYR        L-FRAG_0           3.910        f2f
       879        457          A        TYR        L-FRAG_0           4.000        f2f
       881        457          A        TYR        L-FRAG_0           4.300        f2f
       884        457          A        TYR        L-FRAG_0           4.390        f2f
       885        457          A        TYR        L-FRAG_0           4.300        f2f
       886        457          A        TYR        L-FRAG_0           4.120        f2f
       887        457          A        TYR        L-FRAG_0           3.800        f2f
       889        457          A        TYR        L-FRAG_0           3.860        f2f
       890        457          A        TYR        L-FRAG_0           4.380        f2f
       891        457          A        TYR        L-FRAG_0           4.260        f2f
       892        457          A        TYR        L-FRAG_0           4.130        f2f
       893        457          A        TYR        L-FRAG_0           3.830        f2f
       895        457          A        TYR        L-FRAG_0           3.890        f2f
       896        457          A        TYR        L-FRAG_0           4.270        f2f
       897        457          A        TYR        L-FRAG_0           4.390        f2f
       898        457          A        TYR        L-FRAG_0           4.280        f2f
       900        457          A        TYR        L-FRAG_0           4.170        f2f
       901        457          A        TYR        L-FRAG_0           4.070        f2f
       903        457          A        TYR        L-FRAG_0           3.710        f2f
       904        457          A        TYR        L-FRAG_0           4.040        f2f
       905        457          A        TYR        L-FRAG_0           3.970        f2f
       906        457          A        TYR        L-FRAG_0           3.840        f2f
       908        457          A        TYR        L-FRAG_0           3.720        f2f
       909        457          A        TYR        L-FRAG_0           3.950        f2f
       911        457          A        TYR        L-FRAG_0           4.100        f2f
       912        457          A        TYR        L-FRAG_0           3.990        f2f
       915        457          A        TYR        L-FRAG_0           4.060        f2f
       917        457          A        TYR        L-FRAG_0           4.030        f2f
       918        457          A        TYR        L-FRAG_0           4.320        f2f
       919        457          A        TYR        L-FRAG_0           3.950        f2f
       921        457          A        TYR        L-FRAG_0           3.710        f2f
       922        457          A        TYR        L-FRAG_0           3.800        f2f
       923        457          A        TYR        L-FRAG_0           4.280        f2f
       924        457          A        TYR        L-FRAG_0           3.840        f2f
       926        457          A        TYR        L-FRAG_0           3.940        f2f
       927        457          A        TYR        L-FRAG_0           4.050        f2f
       928        457          A        TYR        L-FRAG_0           4.160        f2f
       930        457          A        TYR        L-FRAG_0           3.930        f2f
       933        457          A        TYR        L-FRAG_0           3.760        f2f
       934        457          A        TYR        L-FRAG_0           4.060        f2f
       935        457          A        TYR        L-FRAG_0           4.160        f2f
       936        457          A        TYR        L-FRAG_0           4.000        f2f
       937        457          A        TYR        L-FRAG_0           4.260        f2f
       938        457          A        TYR        L-FRAG_0           3.890        f2f
       939        457          A        TYR        L-FRAG_0           3.900        f2f
       940        457          A        TYR        L-FRAG_0           3.960        f2f
       941        457          A        TYR        L-FRAG_0           3.900        f2f
       943        457          A        TYR        L-FRAG_0           3.820        f2f
       944        457          A        TYR        L-FRAG_0           4.380        f2f
       945        457          A        TYR        L-FRAG_0           4.300        f2f
       947        457          A        TYR        L-FRAG_0           3.880        f2f
       948        457          A        TYR        L-FRAG_0           4.180        f2f
       949        457          A        TYR        L-FRAG_0           4.030        f2f
       950        457          A        TYR        L-FRAG_0           4.380        f2f
       951        457          A        TYR        L-FRAG_0           4.070        f2f
       952        457          A        TYR        L-FRAG_0           4.260        f2f
       953        457          A        TYR        L-FRAG_0           3.740        f2f
       954        457          A        TYR        L-FRAG_0           4.010        f2f
       955        457          A        TYR        L-FRAG_0           4.340        f2f
       957        457          A        TYR        L-FRAG_0           3.800        f2f
       961        457          A        TYR        L-FRAG_0           3.820        f2f
       963        457          A        TYR        L-FRAG_0           4.310        f2f
       964        457          A        TYR        L-FRAG_0           4.070        f2f
       966        457          A        TYR        L-FRAG_0           3.760        f2f
       967        457          A        TYR        L-FRAG_0           3.830        f2f
       968        457          A        TYR        L-FRAG_0           4.000        f2f
       969        457          A        TYR        L-FRAG_0           4.070        f2f
       971        457          A        TYR        L-FRAG_0           4.100        f2f
       972        457          A        TYR        L-FRAG_0           4.140        f2f
       975        457          A        TYR        L-FRAG_0           3.910        f2f
       976        457          A        TYR        L-FRAG_0           3.870        f2f
       977        457          A        TYR        L-FRAG_0           3.730        f2f
       978        457          A        TYR        L-FRAG_0           4.240        f2f
       980        457          A        TYR        L-FRAG_0           3.840        f2f
       985        457          A        TYR        L-FRAG_0           4.080        f2f
       987        457          A        TYR        L-FRAG_0           3.860        f2f
       988        457          A        TYR        L-FRAG_0           4.120        f2f
       989        457          A        TYR        L-FRAG_0           4.130        f2f
       990        457          A        TYR        L-FRAG_0           4.050        f2f
       991        457          A        TYR        L-FRAG_0           4.040        f2f
       992        457          A        TYR        L-FRAG_0           4.140        f2f
       993        457          A        TYR        L-FRAG_0           4.290        f2f
       994        457          A        TYR        L-FRAG_0           3.690        f2f
       996        457          A        TYR        L-FRAG_0           3.960        f2f
       997        457          A        TYR        L-FRAG_0           4.080        f2f
       998        457          A        TYR        L-FRAG_0           4.040        f2f
       999        457          A        TYR        L-FRAG_0           3.940        f2f
      1000        457          A        TYR        L-FRAG_0           3.690        f2f
