# Supplementary material for: Delineating Pixantrone Maleate’s adroit activity against cervical cancer proteins through multitargeted docking-based MM\GBSA, QM-DFT and MD simulation
Source: PLoS One. 2023 Dec 15;18(12):e0295714. doi: 10.1371/journal.pone.0295714 (PMC10723688; doi:10.1371/journal.pone.0295714)
Supplement: S1 Dataset — (ZIP) [file pone.0295714.s001.zip › Data_1_5VBN/raw-data/PL-Contacts_WaterBridge.dat]

  # Frame#   Residue#      Chain    ResName   AtomName  LigandFragment      LigandAtom 
         0       2228          B        LYS          O        L-FRAG_1              H7 
         0       2229          B        GLU        OE2        L-FRAG_2              H9 
         1       2218          B        ASP        OD2        L-FRAG_1              H8 
         1        192          A        GLU        OE1        L-FRAG_2             H10 
         1       2228          B        LYS          O        L-FRAG_0              O2 
         1        220          A        GLU        OE2        L-FRAG_0              O1 
         1        456          A        LEU          H        L-FRAG_0              N1 
         1        189          A        GLN          H        L-FRAG_0              O1 
         1        220          A        GLU        OE2        L-FRAG_0              O1 
         2        126          A        LYS        HZ2        L-FRAG_0              O2 
         2        456          A        LEU          H        L-FRAG_0              N1 
         2        220          A        GLU        OE2        L-FRAG_0              O1 
         3        192          A        GLU        OE1        L-FRAG_2             H10 
         3        126          A        LYS        HZ2        L-FRAG_0              O2 
         3       2228          B        LYS          O        L-FRAG_0              O2 
         3        189          A        GLN          H        L-FRAG_0              O1 
         3        220          A        GLU        OE2        L-FRAG_0              O1 
         4       2218          B        ASP        OD2        L-FRAG_1              H7 
         4        192          A        GLU        OE2        L-FRAG_2             H10 
         4        126          A        LYS        HZ2        L-FRAG_0              O2 
         4        220          A        GLU        OE2        L-FRAG_0              O1 
         4        220          A        GLU        OE2        L-FRAG_0              O1 
         5        126          A        LYS        HZ2        L-FRAG_0              O2 
         5        189          A        GLN          H        L-FRAG_0              O1 
         5        220          A        GLU        OE2        L-FRAG_0              O1 
         6        220          A        GLU        OE2        L-FRAG_0              O1 
         6        126          A        LYS        HZ2        L-FRAG_0              O2 
         6        456          A        LEU          H        L-FRAG_0              N1 
         6        220          A        GLU        OE2        L-FRAG_0              O1 
         7        126          A        LYS        HZ3        L-FRAG_0              O2 
         7        189          A        GLN          H        L-FRAG_0              O1 
         7        220          A        GLU        OE2        L-FRAG_0              O1 
         8        220          A        GLU        OE2        L-FRAG_0              O1 
         8        126          A        LYS        HZ3        L-FRAG_0              O2 
         8        189          A        GLN          H        L-FRAG_0              O1 
         8        220          A        GLU        OE2        L-FRAG_0              O1 
         9        457          A        TYR         OH        L-FRAG_2             H10 
         9        192          A        GLU        OE1        L-FRAG_2             H10 
         9        189          A        GLN          H        L-FRAG_0              O1 
         9        220          A        GLU        OE2        L-FRAG_0              O1 
        10        126          A        LYS        HZ3        L-FRAG_0              O2 
        10        220          A        GLU        OE2        L-FRAG_0              N1 
        10        189          A        GLN          H        L-FRAG_0              O1 
        10        220          A        GLU        OE2        L-FRAG_0              O1 
        11        189          A        GLN        OE1        L-FRAG_2             H21 
        11       2219          B        LEU          H        L-FRAG_0              O2 
        11       2218          B        ASP        OD1        L-FRAG_0              O2 
        11       2228          B        LYS          O        L-FRAG_0              O2 
        11        126          A        LYS        HZ2        L-FRAG_0              O2 
        11        220          A        GLU        OE2        L-FRAG_0              N1 
        11        189          A        GLN          H        L-FRAG_0              O1 
        11        220          A        GLU        OE2        L-FRAG_0              O1 
        12        126          A        LYS        HZ2        L-FRAG_0              O2 
        12        220          A        GLU        OE2        L-FRAG_0              O1 
        12        189          A        GLN          O        L-FRAG_0              O1 
        12        189          A        GLN          H        L-FRAG_0              O1 
        12        220          A        GLU        OE2        L-FRAG_0              O1 
        13        126          A        LYS        HZ2        L-FRAG_0              O2 
        13        189          A        GLN          H        L-FRAG_0              O1 
        13        220          A        GLU        OE2        L-FRAG_0              O1 
        14       2218          B        ASP        OD1        L-FRAG_0              O2 
        14        189          A        GLN          H        L-FRAG_0              O1 
        14        220          A        GLU        OE2        L-FRAG_0              O1 
        15        192          A        GLU        OE1        L-FRAG_2             H21 
        15        189          A        GLN          H        L-FRAG_0              O1 
        15        220          A        GLU        OE2        L-FRAG_0              O1 
        16        189          A        GLN          O        L-FRAG_2             H10 
        16       2219          B        LEU          H        L-FRAG_0              O2 
        16       2228          B        LYS          O        L-FRAG_0              O2 
        16       2218          B        ASP        OD1        L-FRAG_0              O2 
        16        220          A        GLU        OE2        L-FRAG_0              N1 
        16        126          A        LYS        HZ3        L-FRAG_0              O2 
        16        189          A        GLN          H        L-FRAG_0              O1 
        16        220          A        GLU        OE2        L-FRAG_0              O1 
        17        193          A        GLY          H        L-FRAG_2             H10 
        17        189          A        GLN        OE1        L-FRAG_2             H10 
        17        220          A        GLU        OE2        L-FRAG_0              O1 
        17        189          A        GLN          H        L-FRAG_0              O1 
        17        220          A        GLU        OE2        L-FRAG_0              O1 
        18        189          A        GLN        OE1        L-FRAG_2             H10 
        18       2218          B        ASP        OD1        L-FRAG_0              O2 
        18        189          A        GLN          O        L-FRAG_0              O1 
        18        220          A        GLU        OE2        L-FRAG_0              N1 
        18        189          A        GLN          H        L-FRAG_0              O1 
        18        220          A        GLU        OE2        L-FRAG_0              O1 
        19       2218          B        ASP        OD1        L-FRAG_0              O2 
        19        220          A        GLU        OE2        L-FRAG_0              N1 
        19        189          A        GLN          H        L-FRAG_0              O1 
        19        220          A        GLU        OE2        L-FRAG_0              O1 
        20        189          A        GLN          O        L-FRAG_0              O1 
        20        220          A        GLU        OE2        L-FRAG_0              O1 
        20       2218          B        ASP        OD1        L-FRAG_0              O2 
        20        189          A        GLN          H        L-FRAG_0              O1 
        20        220          A        GLU        OE2        L-FRAG_0              O1 
        21        189          A        GLN        OE1        L-FRAG_2             H10 
        21       2228          B        LYS          O        L-FRAG_0              O2 
        21       2219          B        LEU          H        L-FRAG_0              O2 
        21       2228          B        LYS          O        L-FRAG_0              O2 
        21       2231          B        SER         OG        L-FRAG_0              N1 
        21        189          A        GLN          H        L-FRAG_0              O1 
        21        220          A        GLU        OE2        L-FRAG_0              O1 
        22       2218          B        ASP        OD2        L-FRAG_1              H8 
        22        220          A        GLU        OE1        L-FRAG_2             H10 
        22        192          A        GLU        OE1        L-FRAG_2             H21 
        22       2218          B        ASP        OD1        L-FRAG_0              O2 
        23       2218          B        ASP        OD1        L-FRAG_0              O2 
        23        189          A        GLN          H        L-FRAG_0              O1 
        23        220          A        GLU        OE2        L-FRAG_0              O1 
        24        189          A        GLN          H        L-FRAG_0              O1 
        24        220          A        GLU        OE2        L-FRAG_0              O1 
        25        192          A        GLU        OE1        L-FRAG_2             H10 
        25       2219          B        LEU          H        L-FRAG_0              O2 
        25       2218          B        ASP        OD1        L-FRAG_0              O2 
        25       2228          B        LYS          O        L-FRAG_0              O2 
        25        189          A        GLN          H        L-FRAG_0              O1 
        25        220          A        GLU        OE2        L-FRAG_0              O1 
        27        189          A        GLN        OE1        L-FRAG_2             H10 
        27        189          A        GLN          H        L-FRAG_0              O1 
        27        220          A        GLU        OE2        L-FRAG_0              O1 
        28       2218          B        ASP        OD2        L-FRAG_1              H8 
        28        189          A        GLN          H        L-FRAG_0              O1 
        28        220          A        GLU        OE2        L-FRAG_0              O1 
        29        191          A        LYS          O        L-FRAG_2             H10 
        29        189          A        GLN          H        L-FRAG_0              O1 
        29        220          A        GLU        OE2        L-FRAG_0              O1 
        30        192          A        GLU        OE1        L-FRAG_2             H10 
        30        189          A        GLN        OE1        L-FRAG_2             H10 
        30       2218          B        ASP        OD2        L-FRAG_1             H20 
        30        189          A        GLN          O        L-FRAG_0              O1 
        30        220          A        GLU        OE2        L-FRAG_0              O1 
        30        189          A        GLN          H        L-FRAG_0              O1 
        30        220          A        GLU        OE2        L-FRAG_0              O1 
        30       2230          B        THR          O        L-FRAG_0              O2 
        31        189          A        GLN          H        L-FRAG_0              O1 
        31        220          A        GLU        OE2        L-FRAG_0              O1 
        32        189          A        GLN          H        L-FRAG_0              O1 
        32        220          A        GLU        OE2        L-FRAG_0              O1 
        32       2230          B        THR          O        L-FRAG_0              O2 
        32       2228          B        LYS          O        L-FRAG_0              O2 
        33        189          A        GLN          H        L-FRAG_0              O1 
        33        220          A        GLU        OE2        L-FRAG_0              O1 
        33       2230          B        THR          O        L-FRAG_0              O2 
        33       2228          B        LYS          O        L-FRAG_0              O2 
        34        126          A        LYS        HZ1        L-FRAG_0              O2 
        34        189          A        GLN          H        L-FRAG_0              O1 
        34        220          A        GLU        OE2        L-FRAG_0              O1 
        35        189          A        GLN          H        L-FRAG_0              O1 
        35        220          A        GLU        OE2        L-FRAG_0              O1 
        36       2218          B        ASP        OD2        L-FRAG_1              H8 
        36        189          A        GLN          H        L-FRAG_0              O1 
        36        220          A        GLU        OE2        L-FRAG_0              O1 
        36        456          A        LEU          H        L-FRAG_0              N1 
        36       2230          B        THR          O        L-FRAG_0              O2 
        36       2228          B        LYS          O        L-FRAG_0              O2 
        37       2218          B        ASP        OD1        L-FRAG_0              O2 
        37       2228          B        LYS          O        L-FRAG_0              O2 
        37        189          A        GLN          H        L-FRAG_0              O1 
        37        220          A        GLU        OE2        L-FRAG_0              O1 
        37        456          A        LEU          H        L-FRAG_0              N1 
        37       2230          B        THR          O        L-FRAG_0              O2 
        38        189          A        GLN          H        L-FRAG_0              O1 
        38        220          A        GLU        OE2        L-FRAG_0              O1 
        39        220          A        GLU        OE2        L-FRAG_0              O1 
        39       2230          B        THR          O        L-FRAG_0              O2 
        39       2228          B        LYS          O        L-FRAG_0              O2 
        40        192          A        GLU        OE2        L-FRAG_2             H21 
        40        189          A        GLN          O        L-FRAG_0              O1 
        40        220          A        GLU        OE2        L-FRAG_0              O1 
        40       2228          B        LYS          O        L-FRAG_0              O2 
        40       2230          B        THR          O        L-FRAG_0              O2 
        41        191          A        LYS          O        L-FRAG_2             H10 
        41        189          A        GLN          O        L-FRAG_0              O1 
        42        220          A        GLU        OE2        L-FRAG_2             H10 
        42        189          A        GLN          O        L-FRAG_0              O1 
        42        220          A        GLU        OE2        L-FRAG_0              O1 
        42       2228          B        LYS          O        L-FRAG_0              O2 
        42       2230          B        THR          O        L-FRAG_0              O2 
        42        456          A        LEU          H        L-FRAG_0              N1 
        43        189          A        GLN        OE1        L-FRAG_2             H10 
        43       2218          B        ASP        OD1        L-FRAG_1             H20 
        43        220          A        GLU        OE2        L-FRAG_0              O1 
        43        220          A        GLU        OE2        L-FRAG_0              O1 
        43        189          A        GLN          O        L-FRAG_0              O1 
        43        456          A        LEU          H        L-FRAG_0              N1 
        44        220          A        GLU        OE2        L-FRAG_0              O1 
        44        189          A        GLN          O        L-FRAG_0              O1 
        45       2229          B        GLU          O        L-FRAG_0              N1 
        45        220          A        GLU        OE2        L-FRAG_0              O1 
        46        190          A        LEU          O        L-FRAG_1              H8 
        46       2229          B        GLU        OE2        L-FRAG_1              H8 
        46        220          A        GLU        OE2        L-FRAG_0              O1 
        46        189          A        GLN          O        L-FRAG_0              O1 
        47        192          A        GLU        OE1        L-FRAG_1              H8 
        47        457          A        TYR         HH        L-FRAG_0              O1 
        47        456          A        LEU          H        L-FRAG_0              N1 
        48        220          A        GLU        OE2        L-FRAG_0              H5 
        48        220          A        GLU        OE2        L-FRAG_0              O1 
        49        220          A        GLU        OE1        L-FRAG_2             H21 
        50        189          A        GLN          O        L-FRAG_0              O1 
        50       2229          B        GLU          O        L-FRAG_0              N1 
        52       2229          B        GLU        OE1        L-FRAG_1              H7 
        52        220          A        GLU        OE2        L-FRAG_0              O1 
        53        220          A        GLU        OE2        L-FRAG_0              O1 
        54       2229          B        GLU        OE2        L-FRAG_1             H20 
        54        457          A        TYR         HH        L-FRAG_0              O1 
        54        220          A        GLU        OE2        L-FRAG_0              O1 
        55        457          A        TYR         HH        L-FRAG_0              O1 
        55        189          A        GLN          H        L-FRAG_0              O1 
        55        220          A        GLU        OE2        L-FRAG_0              O1 
        56        220          A        GLU        OE2        L-FRAG_0              H5 
        56        220          A        GLU        OE2        L-FRAG_0              O1 
        57        456          A        LEU          H        L-FRAG_0              N1 
        57        220          A        GLU        OE2        L-FRAG_0              O1 
        58        220          A        GLU        OE2        L-FRAG_0              O1 
        59        220          A        GLU        OE1        L-FRAG_0              H5 
        59        189          A        GLN          H        L-FRAG_0              O1 
        60       2229          B        GLU        OE2        L-FRAG_1              H7 
        60        220          A        GLU        OE2        L-FRAG_0              O1 
        61        220          A        GLU        OE2        L-FRAG_0              O1 
        61       2218          B        ASP        OD2        L-FRAG_0              N1 
        62        220          A        GLU        OE2        L-FRAG_0              H5 
        62        220          A        GLU        OE2        L-FRAG_0              O1 
        63        192          A        GLU        OE1        L-FRAG_2              H9 
        63        191          A        LYS          O        L-FRAG_2             H10 
        63        194          A        LYS          O        L-FRAG_2             H10 
        64        192          A        GLU        OE2        L-FRAG_2              H9 
        64        220          A        GLU        OE2        L-FRAG_0              O1 
        65        191          A        LYS          O        L-FRAG_0              O1 
        66        220          A        GLU        OE2        L-FRAG_0              O1 
        67        220          A        GLU        OE2        L-FRAG_0              O1 
        68        194          A        LYS          O        L-FRAG_2             H21 
        68        191          A        LYS          O        L-FRAG_2             H21 
        69        220          A        GLU        OE2        L-FRAG_0              O1 
        70       2227          B        VAL          O        L-FRAG_1              H7 
        71       2227          B        VAL          O        L-FRAG_1             H20 
        71        126          A        LYS        HZ3        L-FRAG_0              N1 
        73        192          A        GLU        OE2        L-FRAG_2             H21 
        73        220          A        GLU        OE2        L-FRAG_0              O1 
        75        220          A        GLU        OE1        L-FRAG_0              O1 
        75       2228          B        LYS          O        L-FRAG_0              O2 
        76       2229          B        GLU        OE2        L-FRAG_1             H20 
        76        189          A        GLN          O        L-FRAG_0              O1 
        77        220          A        GLU        OE1        L-FRAG_2             H10 
        77       2230          B        THR          O        L-FRAG_0              N1 
        78       2218          B        ASP        OD2        L-FRAG_0              N1 
        78        189          A        GLN          O        L-FRAG_0              O1 
        79        189          A        GLN       HE22        L-FRAG_2             H10 
        79        189          A        GLN          O        L-FRAG_0              O1 
        80        220          A        GLU        OE1        L-FRAG_0              O1 
        81        190          A        LEU          O        L-FRAG_1              H8 
        81        220          A        GLU        OE1        L-FRAG_2              H9 
        82        190          A        LEU          O        L-FRAG_1              H8 
        82        192          A        GLU        OE2        L-FRAG_2              H9 
        83        192          A        GLU        OE2        L-FRAG_2              H9 
        84       2228          B        LYS          O        L-FRAG_0              N1 
        84        189          A        GLN          O        L-FRAG_0              O1 
        85        220          A        GLU        OE2        L-FRAG_2             H21 
        85       2228          B        LYS          O        L-FRAG_0              N1 
        85       2229          B        GLU          O        L-FRAG_0              N1 
        85        189          A        GLN          H        L-FRAG_0              O1 
        86        189          A        GLN          H        L-FRAG_0              O1 
        88        192          A        GLU        OE2        L-FRAG_1              H7 
        88        189          A        GLN          O        L-FRAG_0              O1 
        88       2228          B        LYS          O        L-FRAG_0              N1 
        90        192          A        GLU        OE2        L-FRAG_1              H7 
        90       2228          B        LYS          O        L-FRAG_0              N1 
        91        190          A        LEU          O        L-FRAG_0              O2 
        91        189          A        GLN          H        L-FRAG_0              O1 
        92        192          A        GLU        OE1        L-FRAG_1              H7 
        92        192          A        GLU        OE2        L-FRAG_2             H21 
        92        190          A        LEU          O        L-FRAG_0              O2 
        92        189          A        GLN          H        L-FRAG_0              O1 
        93        192          A        GLU        OE1        L-FRAG_1              H8 
        93        192          A        GLU        OE1        L-FRAG_1             H20 
        93        220          A        GLU        OE2        L-FRAG_0              O1 
        94        457          A        TYR         OH        L-FRAG_2             H10 
        94       2228          B        LYS          O        L-FRAG_0              N1 
        96        457          A        TYR         OH        L-FRAG_2             H10 
        97        457          A        TYR         OH        L-FRAG_2             H10 
        97        220          A        GLU        OE2        L-FRAG_0              O1 
        98        220          A        GLU        OE2        L-FRAG_0              H5 
        99        220          A        GLU        OE2        L-FRAG_0              H5 
        99       2228          B        LYS          O        L-FRAG_0              N1 
       100       2228          B        LYS          O        L-FRAG_0              N1 
       101       2228          B        LYS          O        L-FRAG_0              N1 
       101        189          A        GLN          H        L-FRAG_0              O1 
       101        190          A        LEU          O        L-FRAG_0              O2 
       102       2230          B        THR          O        L-FRAG_0              N1 
       102        190          A        LEU          O        L-FRAG_0              O2 
       102       2229          B        GLU        OE2        L-FRAG_0              O2 
       103        220          A        GLU          O        L-FRAG_0              O1 
       103       2229          B        GLU        OE2        L-FRAG_0              O2 
       103        190          A        LEU          O        L-FRAG_0              O2 
       105        220          A        GLU        OE2        L-FRAG_0              H5 
       105       2229          B        GLU        OE2        L-FRAG_0              O2 
       107        457          A        TYR         OH        L-FRAG_2             H10 
       107        191          A        LYS        HZ2        L-FRAG_0              O2 
       107       2228          B        LYS          O        L-FRAG_0              N1 
       108       2228          B        LYS          O        L-FRAG_0              O2 
       109        189          A        GLN        OE1        L-FRAG_2              H9 
       111       2230          B        THR          O        L-FRAG_0              N1 
       111        190          A        LEU          O        L-FRAG_0              O2 
       113        189          A        GLN        OE1        L-FRAG_2              H9 
       113        192          A        GLU        OE1        L-FRAG_2              H9 
       114        192          A        GLU        OE2        L-FRAG_2              H9 
       114       2229          B        GLU          O        L-FRAG_0              N1 
       114        190          A        LEU          O        L-FRAG_0              O2 
       114        189          A        GLN          O        L-FRAG_0              O1 
       114        457          A        TYR         OH        L-FRAG_0              O1 
       115        192          A        GLU        OE1        L-FRAG_2              H9 
       115        189          A        GLN        OE1        L-FRAG_2              H9 
       115        190          A        LEU          O        L-FRAG_0              O2 
       116        192          A        GLU        OE2        L-FRAG_2              H9 
       116        189          A        GLN          H        L-FRAG_0              O1 
       118        189          A        GLN          O        L-FRAG_0              O1 
       118        220          A        GLU        OE1        L-FRAG_0              O1 
       118        457          A        TYR         OH        L-FRAG_0              O1 
       119        192          A        GLU        OE2        L-FRAG_2             H21 
       119        190          A        LEU          O        L-FRAG_0              O2 
       120        192          A        GLU          H        L-FRAG_1              H7 
       120        192          A        GLU        OE1        L-FRAG_2             H10 
       120        192          A        GLU        OE2        L-FRAG_2             H21 
       120        189          A        GLN        OE1        L-FRAG_2             H21 
       120        456          A        LEU          H        L-FRAG_0              N1 
       120        220          A        GLU          O        L-FRAG_0              O1 
       121        457          A        TYR         HH        L-FRAG_0              H5 
       121        192          A        GLU        OE1        L-FRAG_2             H10 
       121       2218          B        ASP        OD2        L-FRAG_0              N1 
       121        190          A        LEU          O        L-FRAG_0              O2 
       121       2229          B        GLU        OE2        L-FRAG_0              O2 
       122        192          A        GLU        OE1        L-FRAG_2             H21 
       122        189          A        GLN        OE1        L-FRAG_2             H21 
       123        192          A        GLU        OE1        L-FRAG_2             H21 
       123        220          A        GLU        OE1        L-FRAG_0              O1 
       124        189          A        GLN          O        L-FRAG_0              O1 
       124        220          A        GLU        OE1        L-FRAG_0              O1 
       125       2218          B        ASP        OD2        L-FRAG_0              N1 
       125        457          A        TYR          H        L-FRAG_0              N1 
       125        189          A        GLN          O        L-FRAG_0              O1 
       125        220          A        GLU        OE1        L-FRAG_0              O1 
       126        457          A        TYR         OH        L-FRAG_2             H10 
       127        189          A        GLN       HE22        L-FRAG_2             H21 
       127        192          A        GLU        OE2        L-FRAG_2             H21 
       127        189          A        GLN          O        L-FRAG_0              O1 
       127        220          A        GLU        OE1        L-FRAG_0              O1 
       128        457          A        TYR         OH        L-FRAG_2             H10 
       128        192          A        GLU        OE1        L-FRAG_2             H21 
       129        189          A        GLN          O        L-FRAG_0              O1 
       129        220          A        GLU        OE1        L-FRAG_0              O1 
       130        189          A        GLN          O        L-FRAG_0              O1 
       131        457          A        TYR         OH        L-FRAG_2             H10 
       131       2216          B        LEU          O        L-FRAG_0              N1 
       132        189          A        GLN          O        L-FRAG_0              O1 
       132        220          A        GLU        OE1        L-FRAG_0              O1 
       132        457          A        TYR          H        L-FRAG_0              N1 
       133        457          A        TYR         OH        L-FRAG_2             H10 
       133        220          A        GLU        OE1        L-FRAG_0              O1 
       134        457          A        TYR         OH        L-FRAG_2             H10 
       135        191          A        LYS        HZ2        L-FRAG_0              O2 
       135       2218          B        ASP        OD1        L-FRAG_0              N1 
       135        189          A        GLN          O        L-FRAG_0              O1 
       138        192          A        GLU        OE2        L-FRAG_2             H21 
       139        192          A        GLU        OE1        L-FRAG_2             H21 
       139        189          A        GLN        OE1        L-FRAG_2             H21 
       139        126          A        LYS        HZ2        L-FRAG_0              N1 
       141        192          A        GLU        OE2        L-FRAG_2             H10 
       142        192          A        GLU        OE2        L-FRAG_2             H10 
       143        192          A        GLU        OE2        L-FRAG_2             H10 
       143       2218          B        ASP        OD2        L-FRAG_0              N1 
       144        189          A        GLN          O        L-FRAG_0              H5 
       144        192          A        GLU        OE1        L-FRAG_2             H10 
       144        192          A        GLU        OE1        L-FRAG_2             H21 
       144        456          A        LEU          H        L-FRAG_0              N1 
       144       2216          B        LEU          O        L-FRAG_0              O2 
       145        192          A        GLU        OE2        L-FRAG_2             H10 
       145        192          A        GLU        OE2        L-FRAG_2             H21 
       145        126          A        LYS        HZ3        L-FRAG_0              N1 
       145       2216          B        LEU          O        L-FRAG_0              N1 
       146        192          A        GLU        OE2        L-FRAG_2             H10 
       146       2216          B        LEU          O        L-FRAG_0              N1 
       146       2218          B        ASP        OD2        L-FRAG_0              N1 
       146       2218          B        ASP        OD1        L-FRAG_0              N1 
       147        192          A        GLU        OE1        L-FRAG_2             H10 
       148        192          A        GLU        OE1        L-FRAG_2             H21 
       148        126          A        LYS        HZ3        L-FRAG_0              N1 
       148       2216          B        LEU          O        L-FRAG_0              N1 
       149        192          A        GLU        OE2        L-FRAG_2              H9 
       149       2218          B        ASP        OD2        L-FRAG_0              N1 
       150        192          A        GLU        OE1        L-FRAG_2              H9 
       150       2218          B        ASP        OD2        L-FRAG_0              N1 
       150       2218          B        ASP        OD1        L-FRAG_0              N1 
       151       2218          B        ASP        OD2        L-FRAG_0              N1 
       151        126          A        LYS        HZ1        L-FRAG_0              N1 
       151       2216          B        LEU          O        L-FRAG_0              N1 
       152        192          A        GLU        OE2        L-FRAG_2             H10 
       152        189          A        GLN          O        L-FRAG_2             H21 
       152       2218          B        ASP        OD1        L-FRAG_0              N1 
       154        192          A        GLU        OE2        L-FRAG_2              H9 
       154        189          A        GLN          O        L-FRAG_2             H10 
       154       2216          B        LEU          O        L-FRAG_0              N1 
       155        192          A        GLU        OE2        L-FRAG_2              H9 
       155        189          A        GLN          O        L-FRAG_2             H10 
       155       2216          B        LEU          O        L-FRAG_0              N1 
       156        189          A        GLN          O        L-FRAG_2             H10 
       156        189          A        GLN          O        L-FRAG_2             H21 
       157        192          A        GLU        OE1        L-FRAG_1              H8 
       159        426          A        ASN        OD1        L-FRAG_1              H7 
       159       2218          B        ASP        OD2        L-FRAG_0              O1 
       161        192          A        GLU        OE2        L-FRAG_1              H7 
       161        425          A        ARG          O        L-FRAG_1              H8 
       162        192          A        GLU        OE2        L-FRAG_1             H20 
       163        192          A        GLU        OE1        L-FRAG_1             H20 
       164        192          A        GLU        OE1        L-FRAG_1              H8 
       165        426          A        ASN        OD1        L-FRAG_1              H8 
       165        192          A        GLU        OE1        L-FRAG_1             H20 
       166        425          A        ARG          O        L-FRAG_1              H8 
       168        192          A        GLU        OE2        L-FRAG_1             H20 
       169        192          A        GLU        OE2        L-FRAG_1              H8 
       170        220          A        GLU        OE2        L-FRAG_2             H10 
       170        426          A        ASN       HD21        L-FRAG_1             H20 
       170        425          A        ARG          O        L-FRAG_1             H20 
       171        192          A        GLU        OE2        L-FRAG_1             H20 
       172        192          A        GLU        OE2        L-FRAG_1              H8 
       172        189          A        GLN          O        L-FRAG_2             H21 
       173        189          A        GLN          O        L-FRAG_2             H10 
       173       2216          B        LEU          O        L-FRAG_0              N1 
       174        189          A        GLN        OE1        L-FRAG_2              H9 
       174        189          A        GLN          O        L-FRAG_2             H10 
       175        425          A        ARG          O        L-FRAG_1              H7 
       176        189          A        GLN          O        L-FRAG_2              H9 
       177        192          A        GLU        OE1        L-FRAG_2             H21 
       178        192          A        GLU        OE2        L-FRAG_2              H9 
       178        189          A        GLN          O        L-FRAG_2             H10 
       179        189          A        GLN          O        L-FRAG_2             H10 
       181       2216          B        LEU          O        L-FRAG_0              N1 
       182       2229          B        GLU        OE1        L-FRAG_2             H10 
       182        190          A        LEU          O        L-FRAG_2             H10 
       182        220          A        GLU        OE1        L-FRAG_2             H21 
       182        189          A        GLN          O        L-FRAG_2             H21 
       183       2229          B        GLU          O        L-FRAG_2              H9 
       183       2218          B        ASP        OD1        L-FRAG_0              O1 
       184        189          A        GLN          H        L-FRAG_2              H9 
       184       2229          B        GLU          O        L-FRAG_2              H9 
       184       2218          B        ASP        OD1        L-FRAG_0              O1 
       185        189          A        GLN          H        L-FRAG_2              H9 
       188        190          A        LEU          O        L-FRAG_2              H9 
       188       2229          B        GLU        OE1        L-FRAG_2              H9 
       188       2229          B        GLU        OE1        L-FRAG_2              H9 
       190       2216          B        LEU          O        L-FRAG_0              N1 
       191       2216          B        LEU          O        L-FRAG_0              N1 
       192        425          A        ARG          O        L-FRAG_1              H8 
       192        220          A        GLU        OE1        L-FRAG_2              H9 
       192        220          A        GLU        OE2        L-FRAG_1             H20 
       192        426          A        ASN        OD1        L-FRAG_1             H20 
       193       2218          B        ASP        OD1        L-FRAG_2             H21 
       194        426          A        ASN        OD1        L-FRAG_1              H7 
       194        457          A        TYR         OH        L-FRAG_1              H7 
       194       2229          B        GLU        OE2        L-FRAG_2             H21 
       195        190          A        LEU          O        L-FRAG_2             H10 
       195        192          A        GLU        OE1        L-FRAG_1             H20 
       195        189          A        GLN        OE1        L-FRAG_1             H20 
       196        192          A        GLU        OE1        L-FRAG_1              H8 
       196       2229          B        GLU        OE2        L-FRAG_2              H9 
       197        189          A        GLN       HE22        L-FRAG_1              H8 
       197        426          A        ASN        OD1        L-FRAG_1             H20 
       198        192          A        GLU        OE1        L-FRAG_0              H4 
       198        192          A        GLU        OE1        L-FRAG_1              H8 
       199       2229          B        GLU          O        L-FRAG_2              H9 
       200        189          A        GLN          O        L-FRAG_2             H10 
       200       2229          B        GLU          O        L-FRAG_2             H10 
       200        220          A        GLU        OE2        L-FRAG_1             H20 
       205        192          A        GLU        OE2        L-FRAG_1              H8 
       206        192          A        GLU        OE1        L-FRAG_1              H7 
       206        457          A        TYR         OH        L-FRAG_1              H8 
       207        192          A        GLU        OE2        L-FRAG_1              H7 
       207       2229          B        GLU        OE2        L-FRAG_2             H21 
       208        189          A        GLN          O        L-FRAG_0              H5 
       208        192          A        GLU        OE2        L-FRAG_1              H7 
       208       2229          B        GLU        OE2        L-FRAG_2              H9 
       208        190          A        LEU          O        L-FRAG_2              H9 
       209        189          A        GLN       HE22        L-FRAG_1              H7 
       209        192          A        GLU        OE1        L-FRAG_1              H7 
       209       2229          B        GLU        OE1        L-FRAG_2             H21 
       209        192          A        GLU        OE2        L-FRAG_0              O2 
       210        189          A        GLN        OE1        L-FRAG_1              H7 
       210        192          A        GLU        OE1        L-FRAG_1              H7 
       211       2229          B        GLU          O        L-FRAG_2             H21 
       212       2229          B        GLU        OE1        L-FRAG_2              H9 
       217        426          A        ASN        OD1        L-FRAG_1              H8 
       217        190          A        LEU          O        L-FRAG_2             H21 
       219       2218          B        ASP        OD2        L-FRAG_0              O1 
       219       2218          B        ASP        OD1        L-FRAG_0              O1 
       221        220          A        GLU        OE1        L-FRAG_1              H8 
       221        426          A        ASN        OD1        L-FRAG_1              H8 
       223        426          A        ASN        OD1        L-FRAG_1              H8 
       223        220          A        GLU        OE1        L-FRAG_1              H8 
       223       2216          B        LEU          O        L-FRAG_0              O1 
       224        192          A        GLU          H        L-FRAG_0              H4 
       224        426          A        ASN        OD1        L-FRAG_1              H8 
       224        220          A        GLU        OE1        L-FRAG_1              H8 
       224       2228          B        LYS          O        L-FRAG_2              H9 
       224        189          A        GLN          O        L-FRAG_2             H10 
       225        426          A        ASN        OD1        L-FRAG_1              H8 
       225       2229          B        GLU          O        L-FRAG_2             H10 
       225        189          A        GLN          O        L-FRAG_2             H10 
       226        426          A        ASN        OD1        L-FRAG_1              H8 
       226       2218          B        ASP        OD1        L-FRAG_2              H9 
       226       2228          B        LYS          O        L-FRAG_2              H9 
       226        189          A        GLN          O        L-FRAG_2             H10 
       227       2218          B        ASP        OD1        L-FRAG_0              H5 
       227        426          A        ASN        OD1        L-FRAG_1              H8 
       227        189          A        GLN          O        L-FRAG_2             H10 
       228        220          A        GLU        OE1        L-FRAG_1              H8 
       228        426          A        ASN        OD1        L-FRAG_1              H8 
       228       2228          B        LYS          O        L-FRAG_2              H9 
       228        189          A        GLN          O        L-FRAG_2             H10 
       229        220          A        GLU        OE1        L-FRAG_1              H8 
       229        426          A        ASN        OD1        L-FRAG_1              H8 
       229       2228          B        LYS          O        L-FRAG_2              H9 
       229        189          A        GLN          O        L-FRAG_2             H10 
       230        426          A        ASN        OD1        L-FRAG_1              H8 
       230        189          A        GLN          O        L-FRAG_2             H10 
       230       2218          B        ASP        OD2        L-FRAG_0              O1 
       231        220          A        GLU        OE1        L-FRAG_1              H8 
       231        426          A        ASN        OD1        L-FRAG_1              H8 
       231       2229          B        GLU          O        L-FRAG_2             H10 
       231       2229          B        GLU        OE2        L-FRAG_2             H21 
       232        220          A        GLU        OE1        L-FRAG_1              H8 
       232        426          A        ASN        OD1        L-FRAG_1              H8 
       232       2229          B        GLU          O        L-FRAG_2              H9 
       233        220          A        GLU        OE1        L-FRAG_1              H8 
       233        426          A        ASN        OD1        L-FRAG_1              H8 
       235        426          A        ASN        OD1        L-FRAG_1              H8 
       235       2218          B        ASP        OD1        L-FRAG_0              O1 
       236        425          A        ARG          O        L-FRAG_1              H8 
       236        426          A        ASN        OD1        L-FRAG_1              H8 
       238       2229          B        GLU        OE1        L-FRAG_2              H9 
       239        425          A        ARG          O        L-FRAG_1              H8 
       239        189          A        GLN          O        L-FRAG_2             H10 
       239       2229          B        GLU          O        L-FRAG_2             H10 
       240        220          A        GLU        OE2        L-FRAG_1              H8 
       240        426          A        ASN        OD1        L-FRAG_1              H8 
       241       2229          B        GLU        OE1        L-FRAG_2             H10 
       242       2229          B        GLU        OE1        L-FRAG_2              H9 
       242       2228          B        LYS          O        L-FRAG_2              H9 
       243       2229          B        GLU        OE1        L-FRAG_2              H9 
       243        190          A        LEU          O        L-FRAG_2              H9 
       243       2228          B        LYS          O        L-FRAG_2             H21 
       243       2229          B        GLU        OE1        L-FRAG_2             H21 
       244       2218          B        ASP        OD2        L-FRAG_2              H9 
       245       2229          B        GLU        OE1        L-FRAG_2              H9 
       245        457          A        TYR          O        L-FRAG_0              N1 
       246       2229          B        GLU        OE1        L-FRAG_2              H9 
       246        190          A        LEU          O        L-FRAG_2             H21 
       246       2229          B        GLU        OE2        L-FRAG_2             H21 
       246       2229          B        GLU          O        L-FRAG_2             H21 
       247        189          A        GLN       HE22        L-FRAG_1              H7 
       247        192          A        GLU        OE1        L-FRAG_1              H7 
       247        220          A        GLU        OE2        L-FRAG_1              H8 
       248        426          A        ASN          O        L-FRAG_1              H8 
       248        190          A        LEU          O        L-FRAG_2             H21 
       249        192          A        GLU        OE2        L-FRAG_1              H7 
       249        190          A        LEU          O        L-FRAG_2              H9 
       250        189          A        GLN       HE22        L-FRAG_1              H7 
       250        192          A        GLU        OE2        L-FRAG_1              H7 
       250       2218          B        ASP        OD2        L-FRAG_2             H21 
       251        192          A        GLU        OE1        L-FRAG_1              H7 
       251       2218          B        ASP        OD1        L-FRAG_2              H9 
       251       2229          B        GLU        OE2        L-FRAG_2             H10 
       251       2218          B        ASP        OD2        L-FRAG_0              O1 
       252        192          A        GLU        OE2        L-FRAG_0              H4 
       252        189          A        GLN       HE22        L-FRAG_1              H7 
       252        192          A        GLU        OE1        L-FRAG_1              H7 
       252       2218          B        ASP        OD2        L-FRAG_2              H9 
       253        190          A        LEU          O        L-FRAG_2             H10 
       253       2218          B        ASP        OD2        L-FRAG_2             H21 
       253       2218          B        ASP        OD1        L-FRAG_0              O1 
       254        189          A        GLN          O        L-FRAG_0              H5 
       254        189          A        GLN       HE22        L-FRAG_1              H7 
       254        192          A        GLU        OE2        L-FRAG_1              H7 
       254       2228          B        LYS          O        L-FRAG_2             H10 
       254       2218          B        ASP        OD2        L-FRAG_2             H10 
       255        189          A        GLN          O        L-FRAG_0              H5 
       255       2218          B        ASP        OD2        L-FRAG_2             H10 
       256        426          A        ASN          O        L-FRAG_1              H8 
       256        220          A        GLU        OE2        L-FRAG_1              H8 
       256       2218          B        ASP        OD2        L-FRAG_2              H9 
       256       2228          B        LYS          O        L-FRAG_2              H9 
       257       2218          B        ASP        OD2        L-FRAG_2             H10 
       257       2229          B        GLU        OE2        L-FRAG_2             H21 
       257       2229          B        GLU        OE2        L-FRAG_2             H21 
       257       2228          B        LYS          O        L-FRAG_2             H21 
       258        426          A        ASN        OD1        L-FRAG_1              H8 
       258        220          A        GLU        OE2        L-FRAG_1              H8 
       258       2218          B        ASP        OD2        L-FRAG_2             H21 
       259        426          A        ASN        OD1        L-FRAG_1              H8 
       260        426          A        ASN        OD1        L-FRAG_1              H8 
       261        190          A        LEU          O        L-FRAG_2             H21 
       264        190          A        LEU          O        L-FRAG_2             H10 
       265        426          A        ASN          O        L-FRAG_1              H8 
       265        220          A        GLU        OE2        L-FRAG_1              H8 
       267        426          A        ASN          O        L-FRAG_1              H8 
       267        220          A        GLU        OE2        L-FRAG_1              H8 
       268        190          A        LEU          O        L-FRAG_2              H9 
       269       2229          B        GLU        OE1        L-FRAG_2             H21 
       271       2229          B        GLU        OE1        L-FRAG_2             H10 
       271       2218          B        ASP        OD1        L-FRAG_2             H21 
       271       2228          B        LYS          O        L-FRAG_2             H21 
       272        192          A        GLU        OE1        L-FRAG_1              H7 
       272       2228          B        LYS          O        L-FRAG_2             H21 
       272        457          A        TYR          O        L-FRAG_0              N1 
       273        189          A        GLN       HE22        L-FRAG_1              H7 
       273        192          A        GLU        OE1        L-FRAG_1              H7 
       273        190          A        LEU          O        L-FRAG_2              H9 
       274        192          A        GLU        OE1        L-FRAG_0              H4 
       274        189          A        GLN       HE22        L-FRAG_1              H7 
       274       2218          B        ASP        OD1        L-FRAG_2             H10 
       274        457          A        TYR          O        L-FRAG_0              N1 
       275        192          A        GLU        OE2        L-FRAG_0              H4 
       275        192          A        GLU        OE1        L-FRAG_1              H7 
       275       2218          B        ASP        OD2        L-FRAG_2             H10 
       276        189          A        GLN       HE22        L-FRAG_1              H7 
       276       2218          B        ASP        OD1        L-FRAG_2             H21 
       276       2228          B        LYS          O        L-FRAG_2             H21 
       277        189          A        GLN       HE22        L-FRAG_1              H7 
       277        192          A        GLU        OE2        L-FRAG_1              H7 
       277        426          A        ASN          O        L-FRAG_1              H8 
       277       2228          B        LYS          O        L-FRAG_2             H10 
       277       2218          B        ASP        OD1        L-FRAG_2             H10 
       278        220          A        GLU        OE2        L-FRAG_1              H8 
       278        426          A        ASN          O        L-FRAG_1              H8 
       278       2228          B        LYS          O        L-FRAG_2              H9 
       278       2218          B        ASP        OD1        L-FRAG_2              H9 
       279       2218          B        ASP        OD1        L-FRAG_0              H5 
       279        189          A        GLN       HE22        L-FRAG_1              H7 
       279        192          A        GLU        OE1        L-FRAG_1              H7 
       279        190          A        LEU          O        L-FRAG_2             H21 
       280        192          A        GLU        OE2        L-FRAG_1              H7 
       281        189          A        GLN       HE22        L-FRAG_1              H7 
       281        192          A        GLU        OE2        L-FRAG_1              H7 
       281       2229          B        GLU        OE1        L-FRAG_2              H9 
       282       2218          B        ASP        OD1        L-FRAG_2             H21 
       283       2218          B        ASP        OD1        L-FRAG_2             H21 
       284        190          A        LEU          O        L-FRAG_2              H9 
       284        426          A        ASN          O        L-FRAG_1             H20 
       285       2229          B        GLU          O        L-FRAG_2              H9 
       287       2229          B        GLU          O        L-FRAG_2             H21 
       287       2218          B        ASP        OD2        L-FRAG_0              O1 
       288        190          A        LEU          O        L-FRAG_2              H9 
       288        426          A        ASN          O        L-FRAG_1             H20 
       288        220          A        GLU        OE2        L-FRAG_1             H20 
       288       2229          B        GLU          O        L-FRAG_2             H21 
       289        192          A        GLU        OE1        L-FRAG_1             H20 
       290        189          A        GLN          O        L-FRAG_0              H5 
       290        190          A        LEU          O        L-FRAG_2             H21 
       291        189          A        GLN          O        L-FRAG_0              H5 
       291       2218          B        ASP        OD1        L-FRAG_2              H9 
       291        192          A        GLU        OE1        L-FRAG_1             H20 
       291        190          A        LEU          O        L-FRAG_2             H21 
       292       2218          B        ASP        OD1        L-FRAG_2              H9 
       292       2228          B        LYS          O        L-FRAG_2              H9 
       293       2218          B        ASP        OD1        L-FRAG_2              H9 
       294       2218          B        ASP        OD1        L-FRAG_2              H9 
       294       2228          B        LYS          O        L-FRAG_2              H9 
       295       2218          B        ASP        OD1        L-FRAG_2              H9 
       295        192          A        GLU        OE1        L-FRAG_1             H20 
       296       2218          B        ASP        OD1        L-FRAG_2             H10 
       296       2228          B        LYS          O        L-FRAG_2             H10 
       296        220          A        GLU        OE2        L-FRAG_1             H20 
       297        189          A        GLN       HE22        L-FRAG_1              H8 
       297        192          A        GLU        OE1        L-FRAG_1              H8 
       297        190          A        LEU          O        L-FRAG_2             H21 
       298        189          A        GLN       HE22        L-FRAG_1              H8 
       298        192          A        GLU        OE1        L-FRAG_1              H8 
       298       2218          B        ASP        OD1        L-FRAG_2             H10 
       299        190          A        LEU          O        L-FRAG_2              H9 
       299       2218          B        ASP        OD1        L-FRAG_2             H10 
       299        189          A        GLN       HE22        L-FRAG_1             H20 
       299        192          A        GLU        OE2        L-FRAG_1             H20 
       300        426          A        ASN          O        L-FRAG_1              H7 
       300        220          A        GLU        OE2        L-FRAG_1              H7 
       300       2229          B        GLU        OE2        L-FRAG_2             H10 
       300       2228          B        LYS          O        L-FRAG_2             H21 
       300       2218          B        ASP        OD1        L-FRAG_2             H21 
       301        426          A        ASN          O        L-FRAG_1              H7 
       301        190          A        LEU          O        L-FRAG_2             H10 
       301        189          A        GLN       HE22        L-FRAG_1             H20 
       301        192          A        GLU        OE1        L-FRAG_1             H20 
       302        192          A        GLU        OE1        L-FRAG_1             H20 
       303        189          A        GLN       HE22        L-FRAG_1             H20 
       303        192          A        GLU        OE2        L-FRAG_1             H20 
       304        190          A        LEU          O        L-FRAG_2              H9 
       304        457          A        TYR          O        L-FRAG_0              N1 
       305       2228          B        LYS          O        L-FRAG_2             H10 
       305       2218          B        ASP        OD1        L-FRAG_2             H10 
       306        189          A        GLN          O        L-FRAG_0              H5 
       306        192          A        GLU        OE1        L-FRAG_1              H7 
       306       2229          B        GLU        OE2        L-FRAG_2             H10 
       306       2228          B        LYS          O        L-FRAG_2             H10 
       306       2218          B        ASP        OD1        L-FRAG_2             H10 
       307       2218          B        ASP        OD1        L-FRAG_2             H10 
       307       2228          B        LYS          O        L-FRAG_2             H10 
       308        190          A        LEU          O        L-FRAG_2             H10 
       309        192          A        GLU        OE1        L-FRAG_1              H7 
       313       2229          B        GLU        OE1        L-FRAG_2             H10 
       314        192          A        GLU        OE2        L-FRAG_0              H4 
       314        426          A        ASN          O        L-FRAG_1              H7 
       314        220          A        GLU        OE2        L-FRAG_1              H7 
       314        189          A        GLN       HE22        L-FRAG_1             H20 
       314        192          A        GLU        OE1        L-FRAG_1             H20 
       314       2218          B        ASP        OD1        L-FRAG_0              O1 
       316        426          A        ASN          O        L-FRAG_1              H7 
       316        192          A        GLU        OE2        L-FRAG_1             H20 
       317        189          A        GLN       HE22        L-FRAG_1              H7 
       317       2229          B        GLU        OE1        L-FRAG_2             H10 
       318        189          A        GLN       HE22        L-FRAG_1              H7 
       318        192          A        GLU        OE2        L-FRAG_1              H7 
       318       2229          B        GLU        OE1        L-FRAG_2              H9 
       318       2218          B        ASP        OD2        L-FRAG_0              O1 
       319        189          A        GLN       HE22        L-FRAG_1             H20 
       319        192          A        GLU        OE1        L-FRAG_1             H20 
       320       2229          B        GLU        OE1        L-FRAG_2              H9 
       320       2216          B        LEU          O        L-FRAG_0              N1 
       322       2229          B        GLU        OE1        L-FRAG_2              H9 
       323        192          A        GLU        OE2        L-FRAG_1             H20 
       324        426          A        ASN          O        L-FRAG_1              H7 
       324        189          A        GLN       HE22        L-FRAG_1             H20 
       324        192          A        GLU        OE1        L-FRAG_1             H20 
       325       2218          B        ASP        OD2        L-FRAG_0              O1 
       326        189          A        GLN       HE22        L-FRAG_1             H20 
       326        192          A        GLU        OE2        L-FRAG_1             H20 
       327        192          A        GLU        OE2        L-FRAG_1             H20 
       327       2229          B        GLU        OE1        L-FRAG_2             H21 
       328       2218          B        ASP        OD2        L-FRAG_0              H5 
       329        189          A        GLN       HE22        L-FRAG_1             H20 
       329        192          A        GLU        OE2        L-FRAG_1             H20 
       330        192          A        GLU        OE2        L-FRAG_0              H4 
       330        426          A        ASN        OD1        L-FRAG_1              H7 
       330        192          A        GLU        OE2        L-FRAG_1             H20 
       330       2218          B        ASP        OD2        L-FRAG_0              O1 
       331        189          A        GLN       HE22        L-FRAG_1              H7 
       331        192          A        GLU        OE2        L-FRAG_1              H7 
       332        192          A        GLU        OE1        L-FRAG_1              H7 
       334        189          A        GLN       HE22        L-FRAG_1              H7 
       334       2218          B        ASP        OD1        L-FRAG_0              O1 
       335        192          A        GLU        OE2        L-FRAG_1              H7 
       335       2229          B        GLU        OE1        L-FRAG_2             H10 
       336        192          A        GLU        OE2        L-FRAG_1              H7 
       336        426          A        ASN          O        L-FRAG_1              H8 
       337        189          A        GLN       HE22        L-FRAG_1              H7 
       337        192          A        GLU        OE1        L-FRAG_1              H7 
       338       2218          B        ASP        OD2        L-FRAG_0              H5 
       338       2229          B        GLU        OE2        L-FRAG_2             H10 
       338        189          A        GLN          O        L-FRAG_1             H20 
       339       2229          B        GLU        OE2        L-FRAG_2             H10 
       339        192          A        GLU        OE2        L-FRAG_1             H20 
       340        192          A        GLU        OE1        L-FRAG_0              H4 
       340        189          A        GLN       HE22        L-FRAG_1             H20 
       340        192          A        GLU        OE2        L-FRAG_1             H20 
       340        457          A        TYR          O        L-FRAG_0              N1 
       341        189          A        GLN       HE22        L-FRAG_1             H20 
       341        192          A        GLU        OE1        L-FRAG_1             H20 
       343        189          A        GLN       HE22        L-FRAG_1             H20 
       343        192          A        GLU        OE2        L-FRAG_1             H20 
       344        192          A        GLU        OE2        L-FRAG_1             H20 
       344       2229          B        GLU        OE1        L-FRAG_2             H21 
       345        192          A        GLU        OE2        L-FRAG_0              H4 
       345        192          A        GLU        OE2        L-FRAG_0              O2 
       345        192          A        GLU        OE2        L-FRAG_1             H20 
       345        189          A        GLN       HE22        L-FRAG_1             H20 
       345       2229          B        GLU        OE1        L-FRAG_2             H21 
       346        192          A        GLU        OE1        L-FRAG_1             H20 
       346       2229          B        GLU        OE1        L-FRAG_2             H21 
       349       2218          B        ASP        OD2        L-FRAG_2             H10 
       350       2229          B        GLU        OE2        L-FRAG_2             H10 
       350       2229          B        GLU        OE2        L-FRAG_2             H21 
       350        457          A        TYR          O        L-FRAG_0              N1 
       351        189          A        GLN       HE22        L-FRAG_1             H20 
       351        192          A        GLU        OE2        L-FRAG_1             H20 
       352        192          A        GLU        OE2        L-FRAG_0              H4 
       352       2218          B        ASP        OD1        L-FRAG_0              H5 
       352        189          A        GLN       HE22        L-FRAG_1             H20 
       352        192          A        GLU        OE1        L-FRAG_1             H20 
       355       2218          B        ASP        OD2        L-FRAG_0              O1 
       356        426          A        ASN          O        L-FRAG_1              H7 
       356        220          A        GLU        OE2        L-FRAG_1              H7 
       356        189          A        GLN       HE22        L-FRAG_1             H20 
       356        192          A        GLU        OE1        L-FRAG_1             H20 
       357        426          A        ASN          O        L-FRAG_1              H7 
       357       2218          B        ASP        OD1        L-FRAG_2              H9 
       357       2229          B        GLU        OE2        L-FRAG_2             H10 
       357        190          A        LEU          O        L-FRAG_2             H10 
       357        192          A        GLU        OE1        L-FRAG_1             H20 
       357        457          A        TYR          O        L-FRAG_0              N1 
       358        189          A        GLN       HE22        L-FRAG_1             H20 
       359        189          A        GLN       HE22        L-FRAG_1             H20 
       361       2218          B        ASP        OD1        L-FRAG_0              O1 
       363       2218          B        ASP        OD2        L-FRAG_0              O1 
       365        220          A        GLU        OE2        L-FRAG_1              H7 
       366        192          A        GLU        OE1        L-FRAG_0              H4 
       366        426          A        ASN          O        L-FRAG_1              H7 
       366        220          A        GLU        OE2        L-FRAG_1              H7 
       366       2218          B        ASP        OD1        L-FRAG_0              O1 
       369       2229          B        GLU        OE1        L-FRAG_2             H21 
       370        220          A        GLU        OE2        L-FRAG_1             H20 
       370        190          A        LEU          O        L-FRAG_2             H21 
       370       2218          B        ASP        OD1        L-FRAG_0              O1 
       372       2229          B        GLU        OE2        L-FRAG_2              H9 
       372        190          A        LEU          O        L-FRAG_2              H9 
       372       2218          B        ASP        OD2        L-FRAG_2             H10 
       372        426          A        ASN        OD1        L-FRAG_1             H20 
       373       2218          B        ASP        OD1        L-FRAG_0              H5 
       373       2218          B        ASP        OD2        L-FRAG_2             H10 
       373       2228          B        LYS          O        L-FRAG_2             H10 
       373       2216          B        LEU          O        L-FRAG_0              O1 
       374       2229          B        GLU        OE1        L-FRAG_2             H10 
       374        190          A        LEU          O        L-FRAG_2             H10 
       374       2218          B        ASP        OD1        L-FRAG_2             H21 
       375        457          A        TYR          O        L-FRAG_0              N1 
       376       2218          B        ASP        OD2        L-FRAG_2              H9 
       376       2228          B        LYS          O        L-FRAG_2              H9 
       376        220          A        GLU        OE2        L-FRAG_1             H20 
       377       2218          B        ASP        OD2        L-FRAG_2             H10 
       377       2228          B        LYS          O        L-FRAG_2             H10 
       377       2218          B        ASP        OD1        L-FRAG_0              O1 
       378       2218          B        ASP        OD2        L-FRAG_2             H10 
       378       2228          B        LYS          O        L-FRAG_2             H10 
       379       2229          B        GLU        OE2        L-FRAG_2             H10 
       379       2218          B        ASP        OD2        L-FRAG_0              O1 
       380        189          A        GLN       HE22        L-FRAG_1              H8 
       380        192          A        GLU        OE2        L-FRAG_1              H8 
       383       2218          B        ASP        OD2        L-FRAG_0              H5 
       383        189          A        GLN       HE22        L-FRAG_1              H8 
       383        192          A        GLU        OE2        L-FRAG_1              H8 
       383       2218          B        ASP        OD2        L-FRAG_2             H21 
       383       2228          B        LYS          O        L-FRAG_2             H21 
       383       2218          B        ASP        OD1        L-FRAG_0              O1 
       383        457          A        TYR          O        L-FRAG_0              N1 
       384       2218          B        ASP        OD2        L-FRAG_2             H21 
       384       2228          B        LYS          O        L-FRAG_2             H21 
       384       2218          B        ASP        OD2        L-FRAG_0              O1 
       386        192          A        GLU        OE1        L-FRAG_1             H20 
       386       2228          B        LYS          O        L-FRAG_2             H21 
       386       2218          B        ASP        OD2        L-FRAG_2             H21 
       386       2218          B        ASP        OD1        L-FRAG_0              O1 
       387       2218          B        ASP        OD2        L-FRAG_2             H21 
       388       2228          B        LYS          O        L-FRAG_2             H10 
       388       2218          B        ASP        OD2        L-FRAG_2             H10 
       388       2218          B        ASP        OD1        L-FRAG_0              O1 
       390        190          A        LEU          O        L-FRAG_2              H9 
       391        189          A        GLN       HE22        L-FRAG_1              H8 
       391        192          A        GLU        OE1        L-FRAG_1              H8 
       391       2218          B        ASP        OD2        L-FRAG_2             H21 
       392       2229          B        GLU        OE2        L-FRAG_2             H10 
       392       2228          B        LYS          O        L-FRAG_2             H21 
       392       2218          B        ASP        OD2        L-FRAG_2             H21 
       393       2218          B        ASP        OD2        L-FRAG_0              H5 
       393       2218          B        ASP        OD2        L-FRAG_2             H21 
       394       2218          B        ASP        OD2        L-FRAG_2              H9 
       394       2228          B        LYS          O        L-FRAG_2              H9 
       394        426          A        ASN        OD1        L-FRAG_1             H20 
       395       2218          B        ASP        OD2        L-FRAG_2              H9 
       395       2228          B        LYS          O        L-FRAG_2              H9 
       395       2218          B        ASP        OD1        L-FRAG_2             H21 
       396        220          A        GLU        OE2        L-FRAG_1             H20 
       396        192          A        GLU        OE1        L-FRAG_1             H20 
       396       2218          B        ASP        OD2        L-FRAG_2             H21 
       396       2228          B        LYS          O        L-FRAG_2             H21 
       397       2218          B        ASP        OD1        L-FRAG_0              O1 
       398        220          A        GLU        OE2        L-FRAG_1             H20 
       398       2218          B        ASP        OD2        L-FRAG_2             H21 
       398       2228          B        LYS          O        L-FRAG_2             H21 
       399        189          A        GLN       HE22        L-FRAG_1              H8 
       399        192          A        GLU        OE1        L-FRAG_1              H8 
       399       2218          B        ASP        OD2        L-FRAG_2             H21 
       399       2228          B        LYS          O        L-FRAG_2             H21 
       399       2218          B        ASP        OD2        L-FRAG_0              O1 
       400        192          A        GLU          H        L-FRAG_0              H4 
       400       2229          B        GLU        OE2        L-FRAG_2             H10 
       400       2218          B        ASP        OD2        L-FRAG_2             H21 
       400       2228          B        LYS          O        L-FRAG_2             H21 
       401       2229          B        GLU        OE2        L-FRAG_2             H10 
       401        220          A        GLU        OE2        L-FRAG_1             H20 
       401       2218          B        ASP        OD2        L-FRAG_2             H21 
       401       2228          B        LYS          O        L-FRAG_2             H21 
       402        192          A        GLU        OE1        L-FRAG_1             H20 
       402        190          A        LEU          O        L-FRAG_2             H21 
       403       2229          B        GLU        OE2        L-FRAG_2             H21 
       407       2218          B        ASP        OD2        L-FRAG_0              O1 
       408        192          A        GLU        OE2        L-FRAG_1             H20 
       409       2229          B        GLU        OE2        L-FRAG_2             H10 
       409       2218          B        ASP        OD2        L-FRAG_0              O1 
       410       2229          B        GLU        OE2        L-FRAG_2             H21 
       410       2218          B        ASP        OD1        L-FRAG_0              O1 
       414        192          A        GLU        OE2        L-FRAG_1              H8 
       415        190          A        LEU          O        L-FRAG_2             H21 
       416        189          A        GLN       HE22        L-FRAG_1              H8 
       416        192          A        GLU        OE1        L-FRAG_1              H8 
       416       2218          B        ASP        OD2        L-FRAG_2              H9 
       417        220          A        GLU        OE2        L-FRAG_1              H8 
       417       2228          B        LYS          O        L-FRAG_2              H9 
       417       2218          B        ASP        OD2        L-FRAG_2              H9 
       418        192          A        GLU        OE1        L-FRAG_1              H8 
       418       2218          B        ASP        OD2        L-FRAG_2              H9 
       421       2218          B        ASP        OD2        L-FRAG_0              H5 
       421       2218          B        ASP        OD1        L-FRAG_0              O1 
       424       2228          B        LYS          O        L-FRAG_2             H10 
       424       2218          B        ASP        OD2        L-FRAG_2             H10 
       424        457          A        TYR          O        L-FRAG_0              N1 
       425       2229          B        GLU        OE1        L-FRAG_2              H9 
       425       2228          B        LYS          O        L-FRAG_2              H9 
       425       2229          B        GLU        OE2        L-FRAG_2             H10 
       426        192          A        GLU        OE1        L-FRAG_1              H7 
       426        426          A        ASN       HD22        L-FRAG_1              H8 
       426        220          A        GLU        OE2        L-FRAG_1              H8 
       426        457          A        TYR         OH        L-FRAG_1              H8 
       426       2228          B        LYS          O        L-FRAG_2             H10 
       426       2229          B        GLU        OE1        L-FRAG_2             H10 
       427       2218          B        ASP        OD1        L-FRAG_0              H5 
       427        192          A        GLU        OE1        L-FRAG_1              H7 
       427       2229          B        GLU        OE1        L-FRAG_2              H9 
       427       2228          B        LYS          O        L-FRAG_2              H9 
       428        192          A        GLU        OE1        L-FRAG_1              H7 
       428       2229          B        GLU          O        L-FRAG_2              H9 
       428       2228          B        LYS          O        L-FRAG_2              H9 
       428       2229          B        GLU        OE2        L-FRAG_2              H9 
       429        192          A        GLU        OE2        L-FRAG_1              H7 
       429       2229          B        GLU        OE2        L-FRAG_2              H9 
       429       2228          B        LYS          O        L-FRAG_2              H9 
       429        192          A        GLU          H        L-FRAG_0              O2 
       430       2229          B        GLU        OE2        L-FRAG_2              H9 
       430       2228          B        LYS          O        L-FRAG_2              H9 
       431       2229          B        GLU        OE2        L-FRAG_2             H10 
       431       2228          B        LYS          O        L-FRAG_2             H10 
       432        189          A        GLN       HE22        L-FRAG_1              H7 
       432        192          A        GLU        OE2        L-FRAG_1              H7 
       432       2228          B        LYS          O        L-FRAG_2              H9 
       432       2229          B        GLU        OE2        L-FRAG_2              H9 
       433        189          A        GLN       HE22        L-FRAG_1              H7 
       433        192          A        GLU        OE2        L-FRAG_1              H7 
       433       2218          B        ASP        OD1        L-FRAG_2              H9 
       433        190          A        LEU          O        L-FRAG_2             H10 
       434       2229          B        GLU        OE1        L-FRAG_2             H21 
       436       2218          B        ASP        OD1        L-FRAG_2             H21 
       436       2228          B        LYS          O        L-FRAG_2             H21 
       437       2218          B        ASP        OD1        L-FRAG_2             H21 
       438        220          A        GLU        OE2        L-FRAG_1              H7 
       438       2218          B        ASP        OD1        L-FRAG_2              H9 
       438       2228          B        LYS          O        L-FRAG_2              H9 
       438       2218          B        ASP        OD1        L-FRAG_0              O1 
       439       2218          B        ASP        OD1        L-FRAG_2              H9 
       439       2228          B        LYS          O        L-FRAG_2              H9 
       439       2218          B        ASP        OD1        L-FRAG_0              O1 
       440       2228          B        LYS          O        L-FRAG_2             H10 
       440       2218          B        ASP        OD1        L-FRAG_2             H10 
       440        192          A        GLU        OE1        L-FRAG_1             H20 
       441        426          A        ASN        OD1        L-FRAG_1              H7 
       441       2229          B        GLU        OE1        L-FRAG_2             H10 
       441       2218          B        ASP        OD1        L-FRAG_2             H21 
       441       2228          B        LYS          O        L-FRAG_2             H21 
       442       2229          B        GLU        OE1        L-FRAG_2              H9 
       442        190          A        LEU          O        L-FRAG_2              H9 
       442       2218          B        ASP        OD1        L-FRAG_0              O1 
       443        220          A        GLU        OE2        L-FRAG_1              H7 
       443       2228          B        LYS          O        L-FRAG_2             H10 
       443       2218          B        ASP        OD1        L-FRAG_2             H10 
       444       2229          B        GLU        OE1        L-FRAG_2              H9 
       444       2218          B        ASP        OD2        L-FRAG_2             H10 
       444       2218          B        ASP        OD1        L-FRAG_2             H10 
       444       2228          B        LYS          O        L-FRAG_2             H10 
       445        192          A        GLU        OE1        L-FRAG_1              H7 
       445       2229          B        GLU        OE1        L-FRAG_2              H9 
       445        190          A        LEU          O        L-FRAG_2              H9 
       445       2229          B        GLU        OE1        L-FRAG_2             H21 
       445       2228          B        LYS          O        L-FRAG_2             H21 
       446        220          A        GLU        OE2        L-FRAG_1              H7 
       446       2229          B        GLU        OE1        L-FRAG_2              H9 
       446       2228          B        LYS          O        L-FRAG_2             H10 
       446       2218          B        ASP        OD1        L-FRAG_2             H10 
       447       2229          B        GLU        OE1        L-FRAG_2              H9 
       447       2228          B        LYS          O        L-FRAG_2             H10 
       448       2229          B        GLU        OE1        L-FRAG_2              H9 
       448       2228          B        LYS          O        L-FRAG_2             H10 
       448       2218          B        ASP        OD1        L-FRAG_2             H10 
       448       2218          B        ASP        OD2        L-FRAG_0              O1 
       449        192          A        GLU          H        L-FRAG_0              H4 
       449        426          A        ASN        OD1        L-FRAG_1              H7 
       449       2218          B        ASP        OD1        L-FRAG_2             H10 
       450       2228          B        LYS          O        L-FRAG_2             H10 
       450       2218          B        ASP        OD1        L-FRAG_2             H10 
       451       2218          B        ASP        OD2        L-FRAG_0              O1 
       454        189          A        GLN       HE22        L-FRAG_1             H20 
       454        192          A        GLU        OE1        L-FRAG_1             H20 
       455        189          A        GLN       HE22        L-FRAG_1              H8 
       455        192          A        GLU        OE2        L-FRAG_1              H8 
       456        189          A        GLN       HE22        L-FRAG_1              H8 
       458       2218          B        ASP        OD2        L-FRAG_2             H21 
       458       2218          B        ASP        OD1        L-FRAG_0              O1 
       459        426          A        ASN        OD1        L-FRAG_1             H20 
       460        426          A        ASN        OD1        L-FRAG_1             H20 
       460        220          A        GLU        OE2        L-FRAG_1             H20 
       461        189          A        GLN       HE22        L-FRAG_1              H8 
       461        192          A        GLU        OE1        L-FRAG_1              H8 
       461        426          A        ASN        OD1        L-FRAG_1             H20 
       461       2218          B        ASP        OD1        L-FRAG_2             H21 
       462       2229          B        GLU        OE1        L-FRAG_2             H10 
       462        220          A        GLU        OE2        L-FRAG_1             H20 
       462        426          A        ASN        OD1        L-FRAG_1             H20 
       463       2229          B        GLU        OE1        L-FRAG_2             H10 
       464       2229          B        GLU        OE2        L-FRAG_2              H9 
       464       2228          B        LYS          O        L-FRAG_2              H9 
       464        426          A        ASN        OD1        L-FRAG_1             H20 
       465        189          A        GLN        OE1        L-FRAG_1              H8 
       465        192          A        GLU        OE1        L-FRAG_1              H8 
       465       2228          B        LYS          O        L-FRAG_2              H9 
       465       2229          B        GLU        OE2        L-FRAG_2              H9 
       465        426          A        ASN        OD1        L-FRAG_1             H20 
       466        192          A        GLU        OE2        L-FRAG_0              H4 
       466        192          A        GLU        OE2        L-FRAG_1              H8 
       466        426          A        ASN        OD1        L-FRAG_1             H20 
       466       2228          B        LYS          O        L-FRAG_2             H21 
       467        192          A        GLU        OE2        L-FRAG_0              H4 
       467        189          A        GLN       HE22        L-FRAG_1              H8 
       467        192          A        GLU        OE2        L-FRAG_1              H8 
       467       2229          B        GLU        OE2        L-FRAG_2             H21 
       467       2228          B        LYS          O        L-FRAG_2             H21 
       468        189          A        GLN       HE22        L-FRAG_1              H8 
       468        192          A        GLU        OE2        L-FRAG_1              H8 
       468       2228          B        LYS          O        L-FRAG_2             H21 
       468       2229          B        GLU        OE1        L-FRAG_2             H21 
       469        192          A        GLU        OE2        L-FRAG_1              H8 
       469       2228          B        LYS          O        L-FRAG_2             H10 
       469       2229          B        GLU        OE1        L-FRAG_2             H10 
       469        426          A        ASN       HD22        L-FRAG_1             H20 
       469        220          A        GLU        OE2        L-FRAG_1             H20 
       469        457          A        TYR         OH        L-FRAG_1             H20 
       469       2229          B        GLU        OE1        L-FRAG_2             H21 
       469        192          A        GLU        OE1        L-FRAG_0              O2 
       470       2229          B        GLU        OE1        L-FRAG_2             H10 
       471        192          A        GLU        OE1        L-FRAG_1              H8 
       471       2229          B        GLU        OE2        L-FRAG_2              H9 
       471        426          A        ASN        OD1        L-FRAG_1             H20 
       471        457          A        TYR          O        L-FRAG_0              N1 
       472        192          A        GLU        OE1        L-FRAG_1              H8 
       472       2218          B        ASP        OD2        L-FRAG_2              H9 
       473        192          A        GLU        OE1        L-FRAG_1              H8 
       473       2218          B        ASP        OD2        L-FRAG_0              O1 
       474        189          A        GLN       HE22        L-FRAG_1              H8 
       474        192          A        GLU        OE2        L-FRAG_1              H8 
       474       2218          B        ASP        OD2        L-FRAG_2              H9 
       474       2216          B        LEU          O        L-FRAG_0              O1 
       475        189          A        GLN       HE22        L-FRAG_1              H8 
       475        192          A        GLU        OE2        L-FRAG_1              H8 
       475       2218          B        ASP        OD2        L-FRAG_2              H9 
       475        220          A        GLU        OE2        L-FRAG_1             H20 
       476        192          A        GLU        OE2        L-FRAG_1              H8 
       476        189          A        GLN        OE1        L-FRAG_1              H8 
       476        220          A        GLU        OE2        L-FRAG_1             H20 
       477       2228          B        LYS          O        L-FRAG_2             H10 
       477       2218          B        ASP        OD1        L-FRAG_2             H10 
       477       2218          B        ASP        OD1        L-FRAG_0              O1 
       478       2218          B        ASP        OD1        L-FRAG_0              H5 
       478       2218          B        ASP        OD1        L-FRAG_0              O1 
       478        192          A        GLU        OE1        L-FRAG_1              H8 
       478       2218          B        ASP        OD1        L-FRAG_2             H10 
       478       2228          B        LYS          O        L-FRAG_2             H10 
       478       2218          B        ASP        OD2        L-FRAG_0              O1 
       479       2218          B        ASP        OD1        L-FRAG_2             H10 
       479       2228          B        LYS          O        L-FRAG_2             H10 
       479       2216          B        LEU          O        L-FRAG_0              O1 
       480       2218          B        ASP        OD1        L-FRAG_2             H10 
       480        220          A        GLU        OE2        L-FRAG_1             H20 
       480        190          A        LEU          O        L-FRAG_2             H21 
       480       2229          B        GLU        OE1        L-FRAG_2             H21 
       481       2218          B        ASP        OD1        L-FRAG_2             H10 
       481       2229          B        GLU        OE1        L-FRAG_2             H21 
       482       2228          B        LYS          O        L-FRAG_2              H9 
       482       2229          B        GLU        OE1        L-FRAG_2              H9 
       482        190          A        LEU          O        L-FRAG_2             H10 
       482       2229          B        GLU        OE1        L-FRAG_2             H10 
       482        220          A        GLU        OE2        L-FRAG_1             H20 
       482       2218          B        ASP        OD1        L-FRAG_2             H21 
       483       2218          B        ASP        OD1        L-FRAG_2              H9 
       483        190          A        LEU          O        L-FRAG_2             H10 
       483       2229          B        GLU        OE1        L-FRAG_2             H10 
       484       2218          B        ASP        OD2        L-FRAG_2             H10 
       484       2228          B        LYS          O        L-FRAG_2             H10 
       484       2218          B        ASP        OD1        L-FRAG_2             H10 
       485        192          A        GLU        OE2        L-FRAG_1             H20 
       486        192          A        GLU        OE2        L-FRAG_1              H8 
       486        189          A        GLN        OE1        L-FRAG_1              H8 
       486       2229          B        GLU        OE2        L-FRAG_2              H9 
       487       2229          B        GLU        OE2        L-FRAG_2              H9 
       488        192          A        GLU        OE1        L-FRAG_1              H8 
       488       2229          B        GLU        OE2        L-FRAG_2              H9 
       488        192          A        GLU        OE2        L-FRAG_0              O2 
       488        192          A        GLU        OE1        L-FRAG_0              O2 
       489        192          A        GLU        OE1        L-FRAG_1              H7 
       489        192          A        GLU        OE2        L-FRAG_0              O2 
       490        189          A        GLN       HE22        L-FRAG_1              H7 
       491        192          A        GLU        OE1        L-FRAG_1              H7 
       491       2229          B        GLU        OE2        L-FRAG_2              H9 
       492        192          A        GLU        OE2        L-FRAG_0              H4 
       492       2228          B        LYS          O        L-FRAG_2              H9 
       492       2229          B        GLU        OE1        L-FRAG_2              H9 
       492       2216          B        LEU          O        L-FRAG_0              O1 
       493       2228          B        LYS          O        L-FRAG_2              H9 
       493       2229          B        GLU        OE1        L-FRAG_2              H9 
       494       2228          B        LYS          O        L-FRAG_2              H9 
       494       2229          B        GLU        OE1        L-FRAG_2              H9 
       495       2216          B        LEU          O        L-FRAG_0              H5 
       495        192          A        GLU        OE2        L-FRAG_1              H8 
       497       2216          B        LEU          O        L-FRAG_0              H5 
       497       2228          B        LYS          O        L-FRAG_2             H10 
       497       2229          B        GLU        OE1        L-FRAG_2             H10 
       498       2229          B        GLU        OE1        L-FRAG_2             H10 
       498       2228          B        LYS          O        L-FRAG_2             H10 
       499       2229          B        GLU        OE1        L-FRAG_2             H21 
       500       2229          B        GLU        OE1        L-FRAG_2              H9 
       500       2216          B        LEU          O        L-FRAG_0              O1 
       501       2218          B        ASP        OD1        L-FRAG_0              H5 
       501       2229          B        GLU        OE1        L-FRAG_2              H9 
       501       2228          B        LYS          O        L-FRAG_2              H9 
       501       2216          B        LEU          O        L-FRAG_0              O1 
       502        426          A        ASN       HD22        L-FRAG_1              H7 
       502        457          A        TYR          O        L-FRAG_0              N1 
       503       2216          B        LEU          O        L-FRAG_0              H5 
       503       2228          B        LYS          O        L-FRAG_2             H10 
       503       2229          B        GLU        OE2        L-FRAG_2             H10 
       504       2216          B        LEU          O        L-FRAG_0              H5 
       504       2229          B        GLU        OE2        L-FRAG_2             H21 
       504       2228          B        LYS          O        L-FRAG_2             H21 
       505       2228          B        LYS          O        L-FRAG_2             H21 
       507       2228          B        LYS          O        L-FRAG_2             H21 
       509       2228          B        LYS          O        L-FRAG_2             H21 
       510       2228          B        LYS          O        L-FRAG_2             H21 
       511       2229          B        GLU        OE2        L-FRAG_2             H10 
       511        190          A        LEU          O        L-FRAG_2             H10 
       512        190          A        LEU          O        L-FRAG_2             H10 
       512       2229          B        GLU        OE2        L-FRAG_2             H10 
       512       2229          B        GLU        OE2        L-FRAG_2             H10 
       512       2228          B        LYS          O        L-FRAG_2             H10 
       512       2218          B        ASP        OD2        L-FRAG_0              O1 
       513       2228          B        LYS          O        L-FRAG_2             H21 
       513       2229          B        GLU        OE1        L-FRAG_2             H21 
       514        192          A        GLU        OE1        L-FRAG_1             H20 
       514       2229          B        GLU        OE2        L-FRAG_2             H21 
       514       2228          B        LYS          O        L-FRAG_2             H21 
       514       2216          B        LEU          O        L-FRAG_0              O1 
       515       2218          B        ASP        OD1        L-FRAG_0              H5 
       515       2229          B        GLU        OE1        L-FRAG_2              H9 
       515        189          A        GLN       HE22        L-FRAG_1             H20 
       515        457          A        TYR          H        L-FRAG_0              O1 
       515       2216          B        LEU          O        L-FRAG_0              O1 
       516        192          A        GLU        OE1        L-FRAG_1              H7 
       516       2228          B        LYS          O        L-FRAG_2             H21 
       516       2216          B        LEU          O        L-FRAG_0              O1 
       517       2228          B        LYS          O        L-FRAG_2              H9 
       517        192          A        GLU        OE2        L-FRAG_0              O2 
       518        456          A        LEU          O        L-FRAG_0              H5 
       518        426          A        ASN        OD1        L-FRAG_1              H7 
       518       2228          B        LYS          O        L-FRAG_2              H9 
       518        189          A        GLN        OE1        L-FRAG_1             H20 
       519       2229          B        GLU        OE2        L-FRAG_2              H9 
       519       2228          B        LYS          O        L-FRAG_2              H9 
       520        220          A        GLU        OE1        L-FRAG_1              H7 
       520        457          A        TYR         OH        L-FRAG_1             H20 
       520       2229          B        GLU        OE2        L-FRAG_2             H21 
       521       2228          B        LYS          O        L-FRAG_2              H9 
       521       2229          B        GLU        OE2        L-FRAG_2              H9 
       521        192          A        GLU        OE2        L-FRAG_0              O2 
       522       2218          B        ASP        OD2        L-FRAG_0              H5 
       522       2228          B        LYS          O        L-FRAG_2              H9 
       522       2229          B        GLU        OE2        L-FRAG_2              H9 
       522        192          A        GLU        OE2        L-FRAG_0              O2 
       522        192          A        GLU        OE1        L-FRAG_0              O2 
       523       2228          B        LYS          O        L-FRAG_2              H9 
       523       2229          B        GLU        OE2        L-FRAG_2              H9 
       523       2229          B        GLU        OE2        L-FRAG_2             H10 
       523       2218          B        ASP        OD2        L-FRAG_2             H10 
       523        192          A        GLU        OE1        L-FRAG_0              O2 
       524       2228          B        LYS          O        L-FRAG_2             H21 
       524       2229          B        GLU        OE2        L-FRAG_2             H21 
       524        192          A        GLU        OE1        L-FRAG_0              O2 
       525       2228          B        LYS          O        L-FRAG_2              H9 
       525       2229          B        GLU        OE2        L-FRAG_2              H9 
       525        192          A        GLU        OE2        L-FRAG_0              O2 
       526       2228          B        LYS          O        L-FRAG_2             H21 
       526       2229          B        GLU        OE1        L-FRAG_2             H21 
       527       2228          B        LYS          O        L-FRAG_2             H10 
       527       2216          B        LEU          O        L-FRAG_0              O1 
       528       2218          B        ASP        OD2        L-FRAG_0              H5 
       528       2216          B        LEU          O        L-FRAG_0              H5 
       528       2228          B        LYS          O        L-FRAG_2              H9 
       528       2229          B        GLU        OE1        L-FRAG_2              H9 
       528       2216          B        LEU          O        L-FRAG_0              O1 
       529        189          A        GLN       HE22        L-FRAG_1              H7 
       529       2229          B        GLU        OE1        L-FRAG_2             H10 
       529       2228          B        LYS          O        L-FRAG_2             H10 
       529       2216          B        LEU          O        L-FRAG_0              O1 
       530        189          A        GLN        OE1        L-FRAG_1              H7 
       530       2218          B        ASP        OD2        L-FRAG_2             H21 
       530        192          A        GLU        OE2        L-FRAG_0              O2 
       531       2229          B        GLU        OE2        L-FRAG_2             H21 
       532        426          A        ASN       HD21        L-FRAG_1              H8 
       532        425          A        ARG          O        L-FRAG_1              H8 
       532       2218          B        ASP        OD1        L-FRAG_2              H9 
       532       2228          B        LYS          O        L-FRAG_2              H9 
       532       2218          B        ASP        OD1        L-FRAG_2             H21 
       532       2229          B        GLU        OE2        L-FRAG_2             H21 
       533       2218          B        ASP        OD1        L-FRAG_0              H5 
       533        189          A        GLN       HE22        L-FRAG_1              H7 
       533       2228          B        LYS          O        L-FRAG_2              H9 
       533       2229          B        GLU        OE1        L-FRAG_2              H9 
       533       2229          B        GLU        OE1        L-FRAG_2             H10 
       534       2229          B        GLU        OE1        L-FRAG_0              H5 
       534        192          A        GLU        OE2        L-FRAG_1              H7 
       534        189          A        GLN        OE1        L-FRAG_1              H7 
       535       2228          B        LYS          O        L-FRAG_2             H21 
       535       2229          B        GLU        OE1        L-FRAG_2             H21 
       536       2229          B        GLU        OE1        L-FRAG_2             H21 
       536       2228          B        LYS          O        L-FRAG_2             H21 
       537        192          A        GLU        OE1        L-FRAG_1              H7 
       537        189          A        GLN        OE1        L-FRAG_1              H7 
       537       2229          B        GLU        OE1        L-FRAG_2              H9 
       537       2228          B        LYS          O        L-FRAG_2             H21 
       537       2229          B        GLU        OE1        L-FRAG_2             H21 
       537        192          A        GLU          H        L-FRAG_0              O2 
       538        192          A        GLU        OE1        L-FRAG_1              H7 
       538       2218          B        ASP        OD1        L-FRAG_2              H9 
       538       2229          B        GLU        OE1        L-FRAG_2             H21 
       538        190          A        LEU          O        L-FRAG_2             H21 
       539        192          A        GLU        OE2        L-FRAG_1              H7 
       539       2228          B        LYS          O        L-FRAG_2              H9 
       539       2218          B        ASP        OD1        L-FRAG_2              H9 
       539       2229          B        GLU        OE2        L-FRAG_2             H21 
       540        192          A        GLU        OE1        L-FRAG_0              H4 
       540       2218          B        ASP        OD1        L-FRAG_0              H5 
       540        192          A        GLU        OE1        L-FRAG_1              H7 
       540       2218          B        ASP        OD1        L-FRAG_2             H10 
       540       2218          B        ASP        OD2        L-FRAG_0              O1 
       541       2228          B        LYS          O        L-FRAG_2             H10 
       541       2218          B        ASP        OD1        L-FRAG_2             H10 
       542       2229          B        GLU        OE2        L-FRAG_2             H10 
       542        426          A        ASN       HD21        L-FRAG_0              O2 
       544        190          A        LEU          O        L-FRAG_2              H9 
       545        192          A        GLU        OE1        L-FRAG_1              H7 
       545        190          A        LEU          O        L-FRAG_2             H10 
       545       2218          B        ASP        OD1        L-FRAG_0              O1 
       546       2218          B        ASP        OD1        L-FRAG_2             H21 
       547        189          A        GLN       HE22        L-FRAG_1              H8 
       548        220          A        GLU        OE2        L-FRAG_1             H20 
       549        427          A        CYS          O        L-FRAG_1             H20 
       549        220          A        GLU        OE2        L-FRAG_1             H20 
       550        427          A        CYS          O        L-FRAG_1             H20 
       550        220          A        GLU        OE2        L-FRAG_1             H20 
       551       2218          B        ASP        OD1        L-FRAG_2             H10 
       552        426          A        ASN        OD1        L-FRAG_1             H20 
       552        192          A        GLU        OE1        L-FRAG_0              O2 
       555        192          A        GLU        OE2        L-FRAG_1              H7 
       556        192          A        GLU        OE2        L-FRAG_1             H20 
       556       2218          B        ASP        OD2        L-FRAG_0              O1 
       558        426          A        ASN        OD1        L-FRAG_1             H20 
       558        192          A        GLU        OE1        L-FRAG_1             H20 
       559        192          A        GLU        OE1        L-FRAG_1              H8 
       559       2218          B        ASP        OD1        L-FRAG_0              O1 
       560       2218          B        ASP        OD1        L-FRAG_2             H21 
       560       2216          B        LEU          O        L-FRAG_0              O1 
       560       2218          B        ASP        OD1        L-FRAG_0              O1 
       561        189          A        GLN       HE22        L-FRAG_1              H8 
       561        192          A        GLU        OE1        L-FRAG_1              H8 
       562       2229          B        GLU        OE2        L-FRAG_2             H10 
       563       2218          B        ASP        OD2        L-FRAG_0              H5 
       563       2229          B        GLU        OE1        L-FRAG_2             H10 
       563       2229          B        GLU        OE1        L-FRAG_2             H10 
       563       2228          B        LYS          O        L-FRAG_2             H10 
       563        190          A        LEU          O        L-FRAG_0              O2 
       564       2229          B        GLU        OE2        L-FRAG_2             H10 
       564       2228          B        LYS          O        L-FRAG_2             H10 
       564       2229          B        GLU        OE2        L-FRAG_2             H21 
       564       2218          B        ASP        OD2        L-FRAG_2             H21 
       564       2216          B        LEU          O        L-FRAG_0              O1 
       565       2229          B        GLU        OE2        L-FRAG_2             H10 
       565       2228          B        LYS          O        L-FRAG_2             H10 
       565       2229          B        GLU        OE2        L-FRAG_2             H10 
       565        426          A        ASN        OD1        L-FRAG_1             H20 
       565        457          A        TYR         OH        L-FRAG_1             H20 
       566       2229          B        GLU        OE2        L-FRAG_2              H9 
       566       2228          B        LYS          O        L-FRAG_2              H9 
       566       2229          B        GLU        OE2        L-FRAG_2              H9 
       566        220          A        GLU        OE2        L-FRAG_1             H20 
       567       2229          B        GLU        OE2        L-FRAG_2              H9 
       567       2229          B        GLU        OE2        L-FRAG_2              H9 
       567        192          A        GLU          H        L-FRAG_0              O2 
       569       2229          B        GLU        OE2        L-FRAG_2             H21 
       571        192          A        GLU        OE1        L-FRAG_0              O2 
       572       2218          B        ASP        OD2        L-FRAG_0              O1 
       574        192          A        GLU        OE1        L-FRAG_1              H8 
       574        189          A        GLN        OE1        L-FRAG_1              H8 
       575        192          A        GLU        OE2        L-FRAG_1             H20 
       575       2228          B        LYS          O        L-FRAG_2             H21 
       576        192          A        GLU          H        L-FRAG_0              H4 
       576        192          A        GLU        OE2        L-FRAG_1              H8 
       576       2229          B        GLU        OE2        L-FRAG_2             H21 
       576       2228          B        LYS          O        L-FRAG_2             H21 
       577       2228          B        LYS          O        L-FRAG_2              H9 
       577       2229          B        GLU        OE2        L-FRAG_2              H9 
       577        457          A        TYR         OH        L-FRAG_1             H20 
       578       2229          B        GLU        OE2        L-FRAG_2              H9 
       578       2228          B        LYS          O        L-FRAG_2              H9 
       579        192          A        GLU        OE2        L-FRAG_1              H8 
       579       2229          B        GLU        OE2        L-FRAG_2              H9 
       579       2228          B        LYS          O        L-FRAG_2              H9 
       579        192          A        GLU        OE1        L-FRAG_1             H20 
       579        192          A        GLU        OE1        L-FRAG_0              O2 
       580        192          A        GLU        OE1        L-FRAG_1              H8 
       580       2228          B        LYS          O        L-FRAG_2              H9 
       580       2229          B        GLU        OE1        L-FRAG_2              H9 
       580        457          A        TYR          O        L-FRAG_0              N1 
       580        192          A        GLU        OE1        L-FRAG_0              O2 
       581        189          A        GLN        OE1        L-FRAG_1              H8 
       581        192          A        GLU        OE2        L-FRAG_1              H8 
       581       2228          B        LYS          O        L-FRAG_2              H9 
       581       2229          B        GLU        OE1        L-FRAG_2              H9 
       581        192          A        GLU        OE1        L-FRAG_0              O2 
       582        192          A        GLU        OE2        L-FRAG_1              H8 
       582       2228          B        LYS          O        L-FRAG_2             H10 
       582       2229          B        GLU        OE1        L-FRAG_2             H10 
       582       2216          B        LEU          O        L-FRAG_0              O1 
       583        192          A        GLU        OE2        L-FRAG_1              H8 
       583       2229          B        GLU        OE1        L-FRAG_2             H10 
       583       2228          B        LYS          O        L-FRAG_2             H10 
       583       2218          B        ASP        OD2        L-FRAG_2             H21 
       583        192          A        GLU        OE1        L-FRAG_0              O2 
       584        192          A        GLU        OE2        L-FRAG_1              H8 
       584       2228          B        LYS          O        L-FRAG_2             H21 
       584       2229          B        GLU        OE1        L-FRAG_2             H21 
       584        457          A        TYR          O        L-FRAG_0              N1 
       585        192          A        GLU        OE1        L-FRAG_1              H8 
       585       2228          B        LYS          O        L-FRAG_2             H10 
       585       2229          B        GLU        OE1        L-FRAG_2             H10 
       585       2216          B        LEU          O        L-FRAG_0              O1 
       586        456          A        LEU          O        L-FRAG_0              H5 
       586        192          A        GLU        OE2        L-FRAG_1              H8 
       586       2229          B        GLU        OE1        L-FRAG_2             H21 
       586       2228          B        LYS          O        L-FRAG_2             H21 
       586        192          A        GLU        OE1        L-FRAG_0              O2 
       587        192          A        GLU        OE1        L-FRAG_1              H8 
       587       2228          B        LYS          O        L-FRAG_2             H21 
       587       2229          B        GLU        OE1        L-FRAG_2             H21 
       587        192          A        GLU        OE2        L-FRAG_0              O2 
       590        192          A        GLU          H        L-FRAG_0              O2 
       591        457          A        TYR         OH        L-FRAG_1             H20 
       591       2218          B        ASP        OD2        L-FRAG_2             H21 
       592        192          A        GLU        OE1        L-FRAG_1              H8 
       592        192          A        GLU        OE2        L-FRAG_0              O2 
       593        457          A        TYR         OH        L-FRAG_1             H20 
       593        190          A        LEU          O        L-FRAG_0              O2 
       593        192          A        GLU        OE2        L-FRAG_0              O2 
       594       2228          B        LYS          O        L-FRAG_2             H21 
       594        192          A        GLU          H        L-FRAG_0              O2 
       596       2218          B        ASP        OD2        L-FRAG_2              H9 
       596       2228          B        LYS          O        L-FRAG_2             H21 
       596       2229          B        GLU        OE2        L-FRAG_2             H21 
       597        457          A        TYR         OH        L-FRAG_1             H20 
       597       2229          B        GLU        OE1        L-FRAG_2             H21 
       597       2228          B        LYS          O        L-FRAG_2             H21 
       598        192          A        GLU        OE1        L-FRAG_1              H8 
       598       2229          B        GLU        OE2        L-FRAG_2             H21 
       599        457          A        TYR         OH        L-FRAG_1             H20 
       599       2228          B        LYS          O        L-FRAG_2             H21 
       599       2229          B        GLU        OE2        L-FRAG_2             H21 
       599        192          A        GLU          H        L-FRAG_0              O2 
       600       2229          B        GLU        OE2        L-FRAG_2             H21 
       600        192          A        GLU        OE2        L-FRAG_0              O2 
       601       2229          B        GLU        OE2        L-FRAG_2              H9 
       603       2229          B        GLU        OE2        L-FRAG_2             H10 
       603        192          A        GLU        OE1        L-FRAG_1             H20 
       604        457          A        TYR         OH        L-FRAG_1              H7 
       604       2229          B        GLU        OE2        L-FRAG_2             H10 
       604        192          A        GLU        OE2        L-FRAG_1             H20 
       604        192          A        GLU          H        L-FRAG_0              O2 
       605        457          A        TYR         OH        L-FRAG_1              H7 
       605        192          A        GLU        OE1        L-FRAG_1             H20 
       605       2228          B        LYS          O        L-FRAG_2             H21 
       605       2229          B        GLU        OE1        L-FRAG_2             H21 
       606       2218          B        ASP        OD1        L-FRAG_2              H9 
       606       2229          B        GLU        OE2        L-FRAG_2             H10 
       606        192          A        GLU        OE2        L-FRAG_1             H20 
       606       2229          B        GLU        OE1        L-FRAG_2             H21 
       607        425          A        ARG          O        L-FRAG_1              H8 
       607       2218          B        ASP        OD1        L-FRAG_2              H9 
       607       2228          B        LYS          O        L-FRAG_2              H9 
       608        189          A        GLN       HE22        L-FRAG_1              H7 
       608        192          A        GLU        OE2        L-FRAG_1              H7 
       608        425          A        ARG          O        L-FRAG_1              H8 
       608       2228          B        LYS          O        L-FRAG_2              H9 
       608       2218          B        ASP        OD1        L-FRAG_2              H9 
       609       2218          B        ASP        OD1        L-FRAG_2              H9 
       609       2229          B        GLU        OE2        L-FRAG_2             H10 
       610        189          A        GLN       HE22        L-FRAG_1              H7 
       610        192          A        GLU        OE2        L-FRAG_1              H7 
       610       2229          B        GLU        OE1        L-FRAG_2              H9 
       610        190          A        LEU          O        L-FRAG_2              H9 
       610       2218          B        ASP        OD1        L-FRAG_2             H10 
       610       2218          B        ASP        OD1        L-FRAG_2             H21 
       610        192          A        GLU        OE1        L-FRAG_0              O2 
       611        192          A        GLU        OE1        L-FRAG_1              H7 
       611       2218          B        ASP        OD1        L-FRAG_2             H21 
       611       2218          B        ASP        OD1        L-FRAG_2             H21 
       612       2218          B        ASP        OD1        L-FRAG_2              H9 
       613        189          A        GLN       HE22        L-FRAG_1              H7 
       613        425          A        ARG          O        L-FRAG_1              H8 
       614        189          A        GLN       HE22        L-FRAG_1              H7 
       614        427          A        CYS          O        L-FRAG_1              H7 
       615        189          A        GLN       HE22        L-FRAG_1              H7 
       615       2229          B        GLU        OE1        L-FRAG_2              H9 
       616       2218          B        ASP        OD1        L-FRAG_2             H10 
       616       2228          B        LYS          O        L-FRAG_2             H10 
       616       2229          B        GLU          O        L-FRAG_2             H21 
       616       2230          B        THR          O        L-FRAG_2             H21 
       616       2228          B        LYS          O        L-FRAG_2             H21 
       617       2218          B        ASP        OD2        L-FRAG_2              H9 
       617       2218          B        ASP        OD1        L-FRAG_2             H10 
       617        192          A        GLU        OE2        L-FRAG_0              O2 
       618        192          A        GLU        OE2        L-FRAG_0              H4 
       618       2229          B        GLU        OE1        L-FRAG_2              H9 
       618       2218          B        ASP        OD1        L-FRAG_2             H21 
       619        192          A        GLU        OE1        L-FRAG_0              H4 
       619        189          A        GLN        OE1        L-FRAG_1              H7 
       619        220          A        GLU        OE2        L-FRAG_1              H8 
       619       2229          B        GLU        OE2        L-FRAG_2              H9 
       620        425          A        ARG          O        L-FRAG_1              H8 
       620        190          A        LEU          O        L-FRAG_2             H21 
       620       2229          B        GLU        OE1        L-FRAG_2             H21 
       620        192          A        GLU        OE1        L-FRAG_0              O2 
       621        426          A        ASN          O        L-FRAG_1              H8 
       621       2229          B        GLU        OE2        L-FRAG_2              H9 
       621       2218          B        ASP        OD1        L-FRAG_2             H21 
       622        192          A        GLU        OE1        L-FRAG_0              H4 
       622       2218          B        ASP        OD1        L-FRAG_2             H10 
       622        190          A        LEU          O        L-FRAG_2             H21 
       622       2216          B        LEU          O        L-FRAG_0              O1 
       623        192          A        GLU        OE2        L-FRAG_0              H4 
       623        192          A        GLU        OE2        L-FRAG_0              O2 
       623        189          A        GLN       HE22        L-FRAG_1              H7 
       623       2228          B        LYS          O        L-FRAG_2             H21 
       623       2229          B        GLU        OE1        L-FRAG_2             H21 
       624       2218          B        ASP        OD1        L-FRAG_0              H5 
       624        425          A        ARG          O        L-FRAG_1              H8 
       624       2228          B        LYS          O        L-FRAG_2             H21 
       624       2218          B        ASP        OD1        L-FRAG_2             H21 
       625       2218          B        ASP        OD1        L-FRAG_2              H9 
       626        189          A        GLN       HE22        L-FRAG_1              H8 
       626        425          A        ARG          O        L-FRAG_1             H20 
       626       2229          B        GLU        OE2        L-FRAG_2             H21 
       627       2218          B        ASP        OD1        L-FRAG_2              H9 
       627        192          A        GLU        OE1        L-FRAG_0              O2 
       628       2229          B        GLU        OE2        L-FRAG_2             H21 
       628       2218          B        ASP        OD1        L-FRAG_2             H21 
       629        457          A        TYR         OH        L-FRAG_0              H4 
       629       2229          B        GLU        OE2        L-FRAG_2              H9 
       629        190          A        LEU          O        L-FRAG_2              H9 
       630        192          A        GLU        OE2        L-FRAG_1              H7 
       630       2229          B        GLU        OE1        L-FRAG_2              H9 
       630       2218          B        ASP        OD1        L-FRAG_2             H10 
       633        425          A        ARG          O        L-FRAG_1              H7 
       633        189          A        GLN       HE22        L-FRAG_1             H20 
       634       2218          B        ASP        OD1        L-FRAG_2              H9 
       635        192          A        GLU        OE2        L-FRAG_0              H4 
       635        425          A        ARG          O        L-FRAG_1              H8 
       636        189          A        GLN        OE1        L-FRAG_1             H20 
       636       2229          B        GLU        OE2        L-FRAG_2             H21 
       636        190          A        LEU          O        L-FRAG_2             H21 
       637       2218          B        ASP        OD2        L-FRAG_2             H10 
       637        189          A        GLN       HE22        L-FRAG_1             H20 
       638       2218          B        ASP        OD2        L-FRAG_2             H10 
       639       2228          B        LYS          O        L-FRAG_2             H10 
       639       2218          B        ASP        OD2        L-FRAG_2             H10 
       641        425          A        ARG          O        L-FRAG_1             H20 
       642        425          A        ARG          O        L-FRAG_1             H20 
       643        189          A        GLN        OE1        L-FRAG_1              H8 
       643        425          A        ARG          O        L-FRAG_1             H20 
       643       2228          B        LYS          O        L-FRAG_2             H21 
       643       2218          B        ASP        OD2        L-FRAG_2             H21 
       643       2216          B        LEU          O        L-FRAG_0              O1 
       644       2218          B        ASP        OD2        L-FRAG_2             H21 
       644        192          A        GLU        OE2        L-FRAG_0              O2 
       645       2229          B        GLU        OE1        L-FRAG_2              H9 
       645        189          A        GLN       HE22        L-FRAG_1             H20 
       646       2218          B        ASP        OD2        L-FRAG_2              H9 
       647        426          A        ASN       HD21        L-FRAG_1              H7 
       647        425          A        ARG          O        L-FRAG_1              H7 
       647        189          A        GLN       HE22        L-FRAG_1             H20 
       648        425          A        ARG          O        L-FRAG_1              H7 
       649       2218          B        ASP        OD2        L-FRAG_2             H10 
       650        190          A        LEU          O        L-FRAG_2              H9 
       650       2218          B        ASP        OD2        L-FRAG_2             H10 
       651       2218          B        ASP        OD2        L-FRAG_2             H10 
       652        192          A        GLU        OE2        L-FRAG_0              H4 
       652       2218          B        ASP        OD2        L-FRAG_2              H9 
       654        425          A        ARG          O        L-FRAG_1              H7 
       655        192          A        GLU        OE2        L-FRAG_0              H4 
       655        425          A        ARG          O        L-FRAG_1              H7 
       656       2218          B        ASP        OD2        L-FRAG_2             H10 
       657        425          A        ARG          O        L-FRAG_1              H8 
       657       2218          B        ASP        OD2        L-FRAG_2             H10 
       657       2229          B        GLU        OE2        L-FRAG_2             H21 
       658        192          A        GLU        OE2        L-FRAG_0              H4 
       658        426          A        ASN       HD21        L-FRAG_1              H7 
       658        425          A        ARG          O        L-FRAG_1              H7 
       658       2229          B        GLU          O        L-FRAG_2              H9 
       658        190          A        LEU          O        L-FRAG_2             H10 
       658       2218          B        ASP        OD2        L-FRAG_2             H21 
       659        192          A        GLU        OE1        L-FRAG_0              H4 
       659       2229          B        GLU        OE1        L-FRAG_2              H9 
       659        190          A        LEU          O        L-FRAG_2              H9 
       660        192          A        GLU        OE1        L-FRAG_0              H4 
       660        189          A        GLN        OE1        L-FRAG_1             H20 
       661        220          A        GLU        OE1        L-FRAG_1              H8 
       661       2218          B        ASP        OD2        L-FRAG_2             H21 
       662        192          A        GLU        OE1        L-FRAG_0              H4 
       662       2228          B        LYS          O        L-FRAG_2             H10 
       662       2229          B        GLU        OE1        L-FRAG_2             H10 
       663        192          A        GLU        OE1        L-FRAG_0              H4 
       663       2228          B        LYS          O        L-FRAG_2              H9 
       663       2229          B        GLU        OE1        L-FRAG_2              H9 
       664       2229          B        GLU        OE1        L-FRAG_2             H21 
       664       2228          B        LYS          O        L-FRAG_2             H21 
       665       2228          B        LYS          O        L-FRAG_2             H21 
       665       2229          B        GLU        OE1        L-FRAG_2             H21 
       665       2216          B        LEU          O        L-FRAG_0              O1 
       666        192          A        GLU        OE2        L-FRAG_0              H4 
       666       2218          B        ASP        OD2        L-FRAG_0              H5 
       666       2229          B        GLU        OE1        L-FRAG_2              H9 
       666       2228          B        LYS          O        L-FRAG_2              H9 
       666       2218          B        ASP        OD1        L-FRAG_2             H10 
       666        192          A        GLU        OE2        L-FRAG_0              O2 
       667       2228          B        LYS          O        L-FRAG_2              H9 
       667       2229          B        GLU        OE2        L-FRAG_2              H9 
       668       2218          B        ASP        OD1        L-FRAG_2             H10 
       669        220          A        GLU        OE2        L-FRAG_1              H8 
       670        192          A        GLU        OE1        L-FRAG_0              O2 
       671        192          A        GLU        OE1        L-FRAG_0              H4 
       672       2229          B        GLU        OE1        L-FRAG_2             H10 
       673        189          A        GLN        OE1        L-FRAG_1             H20 
       676        425          A        ARG          O        L-FRAG_1              H7 
       676        189          A        GLN        OE1        L-FRAG_1             H20 
       676       2229          B        GLU        OE1        L-FRAG_2             H21 
       676        192          A        GLU        OE2        L-FRAG_0              O2 
       677       2229          B        GLU        OE2        L-FRAG_2             H10 
       677       2228          B        LYS          O        L-FRAG_2             H10 
       677        192          A        GLU        OE1        L-FRAG_0              O2 
       678       2218          B        ASP        OD1        L-FRAG_2              H9 
       678       2229          B        GLU        OE2        L-FRAG_2             H10 
       679        192          A        GLU        OE1        L-FRAG_1              H7 
       679        190          A        LEU          O        L-FRAG_2             H10 
       680       2229          B        GLU          O        L-FRAG_2             H10 
       680       2229          B        GLU        OE2        L-FRAG_2             H21 
       682        192          A        GLU        OE1        L-FRAG_0              H4 
       683       2228          B        LYS          O        L-FRAG_2              H9 
       684        192          A        GLU        OE2        L-FRAG_0              H4 
       684        425          A        ARG          O        L-FRAG_1              H7 
       685        192          A        GLU        OE2        L-FRAG_1             H20 
       685        189          A        GLN        OE1        L-FRAG_1             H20 
       685       2229          B        GLU        OE1        L-FRAG_2             H21 
       686       2229          B        GLU        OE1        L-FRAG_2              H9 
       686       2218          B        ASP        OD1        L-FRAG_2             H10 
       687        425          A        ARG          O        L-FRAG_1              H7 
       687       2228          B        LYS          O        L-FRAG_2              H9 
       687       2229          B        GLU        OE1        L-FRAG_2              H9 
       688        192          A        GLU        OE1        L-FRAG_0              H4 
       688        425          A        ARG          O        L-FRAG_1              H7 
       688       2218          B        ASP        OD2        L-FRAG_2              H9 
       688       2229          B        GLU        OE1        L-FRAG_2             H10 
       688        189          A        GLN       HE22        L-FRAG_1             H20 
       688        192          A        GLU        OE1        L-FRAG_1             H20 
       688        190          A        LEU          O        L-FRAG_2             H21 
       689        425          A        ARG          O        L-FRAG_1              H7 
       689       2218          B        ASP        OD2        L-FRAG_2              H9 
       689       2228          B        LYS          O        L-FRAG_2              H9 
       691        425          A        ARG          O        L-FRAG_1              H7 
       691       2218          B        ASP        OD2        L-FRAG_2              H9 
       691       2229          B        GLU        OE1        L-FRAG_2             H10 
       691        190          A        LEU          O        L-FRAG_2             H10 
       692        190          A        LEU          O        L-FRAG_2              H9 
       692        192          A        GLU        OE1        L-FRAG_1             H20 
       693        425          A        ARG          O        L-FRAG_1              H7 
       693       2218          B        ASP        OD2        L-FRAG_2             H10 
       693       2228          B        LYS          O        L-FRAG_2             H10 
       693        192          A        GLU        OE1        L-FRAG_1             H20 
       694        425          A        ARG          O        L-FRAG_1              H7 
       694       2229          B        GLU        OE2        L-FRAG_2              H9 
       694        190          A        LEU          O        L-FRAG_2              H9 
       694       2218          B        ASP        OD2        L-FRAG_2             H10 
       694       2228          B        LYS          O        L-FRAG_2             H10 
       694        189          A        GLN       HE22        L-FRAG_1             H20 
       695       2218          B        ASP        OD2        L-FRAG_2             H10 
       695       2228          B        LYS          O        L-FRAG_2             H10 
       695        192          A        GLU        OE1        L-FRAG_1             H20 
       695        189          A        GLN        OE1        L-FRAG_1             H20 
       696        425          A        ARG          O        L-FRAG_1              H7 
       696        192          A        GLU        OE1        L-FRAG_1             H20 
       697        425          A        ARG          O        L-FRAG_1              H7 
       697        189          A        GLN       HE22        L-FRAG_1             H20 
       697        192          A        GLU        OE1        L-FRAG_1             H20 
       698        425          A        ARG          O        L-FRAG_1              H7 
       699        192          A        GLU        OE1        L-FRAG_1             H20 
       700        192          A        GLU        OE1        L-FRAG_1             H20 
       701       2218          B        ASP        OD2        L-FRAG_2             H10 
       701        192          A        GLU        OE2        L-FRAG_1             H20 
       702       2218          B        ASP        OD2        L-FRAG_2             H10 
       702        192          A        GLU        OE2        L-FRAG_1             H20 
       703        192          A        GLU        OE1        L-FRAG_0              H4 
       703       2218          B        ASP        OD1        L-FRAG_2              H9 
       706        425          A        ARG          O        L-FRAG_1              H7 
       709        457          A        TYR          O        L-FRAG_0              N1 
       710        192          A        GLU        OE1        L-FRAG_1              H8 
       710       2218          B        ASP        OD2        L-FRAG_2              H9 
       711        425          A        ARG          O        L-FRAG_1              H7 
       711        189          A        GLN        OE1        L-FRAG_1             H20 
       711        192          A        GLU        OE1        L-FRAG_1             H20 
       712        192          A        GLU        OE1        L-FRAG_1             H20 
       712       2218          B        ASP        OD2        L-FRAG_2             H21 
       713       2229          B        GLU        OE1        L-FRAG_2              H9 
       713        190          A        LEU          O        L-FRAG_2              H9 
       713        192          A        GLU        OE1        L-FRAG_1             H20 
       714        425          A        ARG          O        L-FRAG_1              H7 
       714       2218          B        ASP        OD2        L-FRAG_2             H21 
       715       2229          B        GLU          O        L-FRAG_2              H9 
       715       2229          B        GLU        OE1        L-FRAG_2             H10 
       715       2228          B        LYS          O        L-FRAG_2             H21 
       716        425          A        ARG          O        L-FRAG_1              H7 
       717        425          A        ARG          O        L-FRAG_1              H7 
       717        190          A        LEU          O        L-FRAG_2              H9 
       717       2229          B        GLU        OE1        L-FRAG_2              H9 
       717       2228          B        LYS          O        L-FRAG_2             H10 
       717       2229          B        GLU        OE1        L-FRAG_2             H10 
       717        192          A        GLU        OE2        L-FRAG_1             H20 
       717       2229          B        GLU          O        L-FRAG_2             H21 
       718        425          A        ARG          O        L-FRAG_1             H20 
       718        457          A        TYR          O        L-FRAG_0              N1 
       719        425          A        ARG          O        L-FRAG_1              H7 
       719       2229          B        GLU        OE1        L-FRAG_2             H10 
       719        192          A        GLU        OE1        L-FRAG_1             H20 
       720        425          A        ARG          O        L-FRAG_1              H7 
       720       2218          B        ASP        OD1        L-FRAG_2             H10 
       720       2228          B        LYS          O        L-FRAG_2             H21 
       721        192          A        GLU        OE2        L-FRAG_0              H4 
       721        189          A        GLN          O        L-FRAG_2              H9 
       721        189          A        GLN       HE22        L-FRAG_1             H20 
       721        192          A        GLU        OE1        L-FRAG_1             H20 
       722        192          A        GLU        OE2        L-FRAG_0              H4 
       722        425          A        ARG          O        L-FRAG_1              H7 
       722       2228          B        LYS          O        L-FRAG_2              H9 
       722       2218          B        ASP        OD1        L-FRAG_2              H9 
       722        192          A        GLU        OE2        L-FRAG_1             H20 
       722       2229          B        GLU        OE2        L-FRAG_2             H21 
       723        425          A        ARG          O        L-FRAG_1              H7 
       723       2229          B        GLU          O        L-FRAG_2              H9 
       723        189          A        GLN        OE1        L-FRAG_1             H20 
       723        192          A        GLU        OE2        L-FRAG_1             H20 
       723        457          A        TYR          O        L-FRAG_0              N1 
       724        457          A        TYR         OH        L-FRAG_1              H7 
       724       2218          B        ASP        OD1        L-FRAG_2             H10 
       725       2229          B        GLU        OE2        L-FRAG_2             H10 
       728        192          A        GLU          H        L-FRAG_0              H4 
       728        192          A        GLU        OE2        L-FRAG_1              H7 
       728        425          A        ARG          O        L-FRAG_1              H8 
       728       2218          B        ASP        OD1        L-FRAG_2              H9 
       729        425          A        ARG          O        L-FRAG_1              H8 
       729       2229          B        GLU        OE1        L-FRAG_2              H9 
       729       2228          B        LYS          O        L-FRAG_2              H9 
       729       2229          B        GLU          O        L-FRAG_2             H10 
       730        425          A        ARG          O        L-FRAG_1              H8 
       730       2228          B        LYS          O        L-FRAG_2              H9 
       731        189          A        GLN        OE1        L-FRAG_1              H7 
       731        192          A        GLU        OE1        L-FRAG_1              H7 
       731        192          A        GLU        OE2        L-FRAG_1              H8 
       731       2229          B        GLU          O        L-FRAG_2              H9 
       731       2218          B        ASP        OD1        L-FRAG_2             H21 
       732        189          A        GLN        OE1        L-FRAG_1              H7 
       732        192          A        GLU        OE2        L-FRAG_1              H7 
       732        425          A        ARG          O        L-FRAG_1              H8 
       732       2229          B        GLU        OE2        L-FRAG_2              H9 
       732        190          A        LEU          O        L-FRAG_2              H9 
       732       2218          B        ASP        OD1        L-FRAG_2             H10 
       732       2229          B        GLU          O        L-FRAG_2             H21 
       733        189          A        GLN       HE22        L-FRAG_1              H7 
       733        192          A        GLU        OE2        L-FRAG_1              H7 
       733        425          A        ARG          O        L-FRAG_1              H8 
       733       2228          B        LYS          O        L-FRAG_2             H21 
       733       2218          B        ASP        OD1        L-FRAG_2             H21 
       734        192          A        GLU        OE2        L-FRAG_0              H4 
       734        189          A        GLN       HE22        L-FRAG_1              H7 
       734        192          A        GLU        OE2        L-FRAG_1              H7 
       734       2218          B        ASP        OD1        L-FRAG_2              H9 
       734       2228          B        LYS          O        L-FRAG_2              H9 
       735        425          A        ARG          O        L-FRAG_1              H8 
       736        425          A        ARG          O        L-FRAG_1              H8 
       736       2218          B        ASP        OD1        L-FRAG_2              H9 
       737        425          A        ARG          O        L-FRAG_1              H8 
       737        190          A        LEU          O        L-FRAG_2              H9 
       737        190          A        LEU          O        L-FRAG_2              H9 
       737       2229          B        GLU        OE1        L-FRAG_2              H9 
       737       2228          B        LYS          O        L-FRAG_2             H21 
       737       2229          B        GLU        OE2        L-FRAG_2             H21 
       738        425          A        ARG          O        L-FRAG_1              H8 
       738       2218          B        ASP        OD1        L-FRAG_2             H10 
       738       2228          B        LYS          O        L-FRAG_2             H10 
       739       2229          B        GLU        OE2        L-FRAG_2              H9 
       739       2218          B        ASP        OD1        L-FRAG_2             H10 
       739       2228          B        LYS          O        L-FRAG_2             H10 
       739       2218          B        ASP        OD1        L-FRAG_2             H10 
       740        425          A        ARG          O        L-FRAG_1              H8 
       740        220          A        GLU        OE2        L-FRAG_1              H8 
       741        425          A        ARG          O        L-FRAG_1              H8 
       742        192          A        GLU        OE2        L-FRAG_1              H7 
       743        189          A        GLN       HE22        L-FRAG_1              H7 
       743        192          A        GLU        OE1        L-FRAG_1              H7 
       743        425          A        ARG          O        L-FRAG_1              H8 
       744        189          A        GLN       HE22        L-FRAG_1              H7 
       744        192          A        GLU        OE1        L-FRAG_1              H7 
       744        425          A        ARG          O        L-FRAG_1              H8 
       745        425          A        ARG          O        L-FRAG_1              H7 
       746        426          A        ASN       HD21        L-FRAG_1              H7 
       746        425          A        ARG          O        L-FRAG_1              H7 
       746        189          A        GLN       HE22        L-FRAG_1             H20 
       747        426          A        ASN       HD21        L-FRAG_1              H7 
       748        457          A        TYR         OH        L-FRAG_0              H4 
       748        457          A        TYR         OH        L-FRAG_1             H20 
       748       2229          B        GLU          O        L-FRAG_2             H10 
       749       2228          B        LYS          O        L-FRAG_2              H9 
       749        189          A        GLN          O        L-FRAG_2             H10 
       750        189          A        GLN        OE1        L-FRAG_1              H7 
       750        192          A        GLU        OE2        L-FRAG_1              H7 
       750        425          A        ARG          O        L-FRAG_1              H8 
       750        457          A        TYR         OH        L-FRAG_1              H8 
       750       2229          B        GLU          O        L-FRAG_2             H10 
       751        189          A        GLN        OE1        L-FRAG_1              H7 
       751        192          A        GLU        OE1        L-FRAG_1              H7 
       751        425          A        ARG          O        L-FRAG_1              H8 
       751       2228          B        LYS          O        L-FRAG_2              H9 
       751        189          A        GLN          O        L-FRAG_2             H10 
       752        189          A        GLN       HE22        L-FRAG_1              H7 
       752        192          A        GLU        OE2        L-FRAG_1              H7 
       752        426          A        ASN       HD21        L-FRAG_1              H8 
       752        425          A        ARG          O        L-FRAG_1              H8 
       753        189          A        GLN       HE22        L-FRAG_1              H7 
       753        192          A        GLU        OE1        L-FRAG_1              H7 
       753        425          A        ARG          O        L-FRAG_1              H8 
       753        189          A        GLN          O        L-FRAG_2             H21 
       754        189          A        GLN       HE22        L-FRAG_1              H7 
       754        425          A        ARG          O        L-FRAG_1              H8 
       754       2228          B        LYS          O        L-FRAG_2             H10 
       754        189          A        GLN          O        L-FRAG_2             H21 
       755        192          A        GLU        OE1        L-FRAG_1              H7 
       755        425          A        ARG          O        L-FRAG_1              H8 
       755       2228          B        LYS          O        L-FRAG_2             H10 
       755        189          A        GLN          O        L-FRAG_2             H21 
       756        192          A        GLU        OE2        L-FRAG_1              H7 
       756        457          A        TYR         OH        L-FRAG_1              H8 
       757        425          A        ARG          O        L-FRAG_1              H7 
       757        189          A        GLN          O        L-FRAG_2             H21 
       758        192          A        GLU        OE2        L-FRAG_1              H8 
       758       2228          B        LYS          O        L-FRAG_2             H10 
       758        425          A        ARG          O        L-FRAG_1             H20 
       758        189          A        GLN          O        L-FRAG_2             H21 
       759        189          A        GLN       HE22        L-FRAG_1              H8 
       759        192          A        GLU        OE1        L-FRAG_1              H8 
       759       2228          B        LYS          O        L-FRAG_2             H10 
       759        425          A        ARG          O        L-FRAG_1             H20 
       759        189          A        GLN          O        L-FRAG_2             H21 
       760        192          A        GLU        OE1        L-FRAG_1              H8 
       760       2228          B        LYS          O        L-FRAG_2             H10 
       760        425          A        ARG          O        L-FRAG_1             H20 
       760        189          A        GLN          O        L-FRAG_2             H21 
       761       2229          B        GLU          O        L-FRAG_2             H10 
       761        425          A        ARG          O        L-FRAG_1             H20 
       762        425          A        ARG          O        L-FRAG_1             H20 
       763       2228          B        LYS          O        L-FRAG_2             H10 
       763        192          A        GLU        OE2        L-FRAG_1             H20 
       763        425          A        ARG          O        L-FRAG_1             H20 
       763       2229          B        GLU          O        L-FRAG_2             H21 
       763        189          A        GLN          O        L-FRAG_2             H21 
       764       2229          B        GLU        OE1        L-FRAG_2             H10 
       764       2228          B        LYS          O        L-FRAG_2             H10 
       764        425          A        ARG          O        L-FRAG_1             H20 
       764       2229          B        GLU          O        L-FRAG_2             H21 
       765       2218          B        ASP        OD1        L-FRAG_2             H10 
       765        425          A        ARG          O        L-FRAG_1             H20 
       765       2229          B        GLU        OE1        L-FRAG_2             H21 
       766       2218          B        ASP        OD1        L-FRAG_2             H10 
       768        425          A        ARG          O        L-FRAG_1             H20 
       769        425          A        ARG          O        L-FRAG_1             H20 
       769       2229          B        GLU          O        L-FRAG_2             H21 
       769        189          A        GLN          O        L-FRAG_2             H21 
       770       2229          B        GLU          O        L-FRAG_2             H21 
       770        189          A        GLN          O        L-FRAG_2             H21 
       771       2218          B        ASP        OD1        L-FRAG_0              O1 
       772       2229          B        GLU        OE1        L-FRAG_2             H21 
       773       2229          B        GLU          O        L-FRAG_2             H10 
       773        189          A        GLN          O        L-FRAG_2             H10 
       773       2218          B        ASP        OD1        L-FRAG_0              O1 
       774        189          A        GLN          O        L-FRAG_2              H9 
       774       2229          B        GLU          O        L-FRAG_2              H9 
       777        192          A        GLU        OE1        L-FRAG_1              H8 
       781        457          A        TYR          H        L-FRAG_0              O1 
       782       2218          B        ASP        OD2        L-FRAG_0              O1 
       784       2229          B        GLU          O        L-FRAG_2             H10 
       784        189          A        GLN          O        L-FRAG_2             H10 
       784       2229          B        GLU        OE1        L-FRAG_2             H21 
       786        425          A        ARG          O        L-FRAG_1              H8 
       788       2229          B        GLU          O        L-FRAG_2              H9 
       788       2229          B        GLU        OE1        L-FRAG_2             H21 
       789       2218          B        ASP        OD1        L-FRAG_2              H9 
       789       2229          B        GLU        OE1        L-FRAG_2             H21 
       790        189          A        GLN          O        L-FRAG_0              H5 
       790       2227          B        VAL          O        L-FRAG_2             H21 
       790       2229          B        GLU        OE1        L-FRAG_2             H21 
       790       2218          B        ASP        OD1        L-FRAG_0              O1 
       791        189          A        GLN          O        L-FRAG_0              H5 
       791        192          A        GLU        OE2        L-FRAG_1             H20 
       791       2228          B        LYS          O        L-FRAG_2             H21 
       791       2229          B        GLU        OE1        L-FRAG_2             H21 
       792        192          A        GLU        OE1        L-FRAG_1             H20 
       792       2229          B        GLU        OE1        L-FRAG_2             H21 
       792       2229          B        GLU        OE1        L-FRAG_2             H21 
       792       2228          B        LYS          O        L-FRAG_2             H21 
       793        189          A        GLN          O        L-FRAG_0              H5 
       793       2229          B        GLU        OE1        L-FRAG_2             H10 
       793       2228          B        LYS          O        L-FRAG_2             H10 
       793       2218          B        ASP        OD1        L-FRAG_2             H21 
       794       2229          B        GLU        OE1        L-FRAG_2             H10 
       794       2228          B        LYS          O        L-FRAG_2             H10 
       795       2229          B        GLU        OE1        L-FRAG_2             H10 
       795       2228          B        LYS          O        L-FRAG_2             H10 
       795       2218          B        ASP        OD1        L-FRAG_2             H21 
       795       2218          B        ASP        OD1        L-FRAG_0              O1 
       796       2229          B        GLU        OE1        L-FRAG_0              H5 
       796       2229          B        GLU        OE1        L-FRAG_2             H21 
       796       2228          B        LYS          O        L-FRAG_2             H21 
       797       2229          B        GLU        OE2        L-FRAG_2              H9 
       798       2228          B        LYS          O        L-FRAG_2             H21 
       798       2218          B        ASP        OD2        L-FRAG_0              O1 
       799        192          A        GLU        OE1        L-FRAG_1              H7 
       799        425          A        ARG          O        L-FRAG_1              H8 
       799       2229          B        GLU          O        L-FRAG_2              H9 
       800        192          A        GLU        OE2        L-FRAG_1              H7 
       800        425          A        ARG          O        L-FRAG_1              H8 
       800       2229          B        GLU          O        L-FRAG_2              H9 
       800       2229          B        GLU        OE2        L-FRAG_2             H10 
       801        425          A        ARG          O        L-FRAG_1              H8 
       801       2229          B        GLU          O        L-FRAG_2              H9 
       802        192          A        GLU        OE1        L-FRAG_1              H8 
       802       2229          B        GLU          O        L-FRAG_2              H9 
       803        425          A        ARG          O        L-FRAG_1              H8 
       803        189          A        GLN          O        L-FRAG_2              H9 
       803       2229          B        GLU          O        L-FRAG_2              H9 
       803       2229          B        GLU        OE2        L-FRAG_2             H10 
       804        192          A        GLU        OE1        L-FRAG_1              H8 
       804       2229          B        GLU          O        L-FRAG_2              H9 
       804       2229          B        GLU        OE2        L-FRAG_2             H10 
       805        192          A        GLU        OE2        L-FRAG_1              H8 
       805       2229          B        GLU          O        L-FRAG_2              H9 
       805        190          A        LEU          O        L-FRAG_2             H10 
       806       2229          B        GLU          O        L-FRAG_2              H9 
       807       2229          B        GLU        OE1        L-FRAG_2              H9 
       808       2218          B        ASP        OD2        L-FRAG_0              O1 
       810        192          A        GLU        OE1        L-FRAG_1              H8 
       810        189          A        GLN          O        L-FRAG_2              H9 
       810       2218          B        ASP        OD2        L-FRAG_0              O1 
       811        189          A        GLN          O        L-FRAG_2              H9 
       811       2229          B        GLU          O        L-FRAG_2              H9 
       811       2228          B        LYS          O        L-FRAG_2             H21 
       811       2230          B        THR          O        L-FRAG_2             H21 
       812        192          A        GLU        OE1        L-FRAG_1              H8 
       812       2229          B        GLU          O        L-FRAG_2             H21 
       815        425          A        ARG          O        L-FRAG_1              H8 
       815       2229          B        GLU        OE1        L-FRAG_2             H21 
       816        425          A        ARG          O        L-FRAG_1              H8 
       817        192          A        GLU        OE2        L-FRAG_1              H8 
       818        192          A        GLU        OE1        L-FRAG_1              H8 
       819        192          A        GLU        OE2        L-FRAG_0              H4 
       820       2229          B        GLU        OE2        L-FRAG_2             H10 
       821       2229          B        GLU        OE1        L-FRAG_2              H9 
       821       2229          B        GLU        OE1        L-FRAG_2             H21 
       822       2229          B        GLU        OE2        L-FRAG_2             H10 
       822       2218          B        ASP        OD2        L-FRAG_0              O1 
       825       2216          B        LEU          O        L-FRAG_0              N1 
       826        220          A        GLU        OE2        L-FRAG_1              H8 
       826       2229          B        GLU          O        L-FRAG_2              H9 
       826       2218          B        ASP        OD2        L-FRAG_0              O1 
       827        192          A        GLU        OE1        L-FRAG_1              H8 
       827        425          A        ARG          O        L-FRAG_1              H8 
       827       2229          B        GLU        OE2        L-FRAG_2             H10 
       828        425          A        ARG          O        L-FRAG_1              H8 
       829        425          A        ARG          O        L-FRAG_1              H8 
       829       2229          B        GLU        OE2        L-FRAG_2              H9 
       829       2218          B        ASP        OD1        L-FRAG_0              O1 
       830        425          A        ARG          O        L-FRAG_1              H8 
       830        220          A        GLU        OE2        L-FRAG_1              H8 
       832        192          A        GLU        OE2        L-FRAG_0              H4 
       832       2229          B        GLU          O        L-FRAG_2             H21 
       833       2229          B        GLU          O        L-FRAG_2             H21 
       834       2218          B        ASP        OD2        L-FRAG_0              O1 
       835       2229          B        GLU          O        L-FRAG_2             H10 
       836       2229          B        GLU          O        L-FRAG_2             H10 
       837        192          A        GLU        OE2        L-FRAG_1              H8 
       837       2229          B        GLU          O        L-FRAG_2             H21 
       838        192          A        GLU        OE2        L-FRAG_1              H8 
       838       2218          B        ASP        OD1        L-FRAG_0              O1 
       839       2228          B        LYS          O        L-FRAG_2             H21 
       839       2218          B        ASP        OD1        L-FRAG_0              O1 
       841       2229          B        GLU          O        L-FRAG_2              H9 
       842        425          A        ARG          O        L-FRAG_1              H8 
       842       2229          B        GLU          O        L-FRAG_2              H9 
       844        425          A        ARG          O        L-FRAG_1              H8 
       845        425          A        ARG          O        L-FRAG_1              H8 
       845        192          A        GLU        OE2        L-FRAG_1              H8 
       846        189          A        GLN          O        L-FRAG_2              H9 
       846       2229          B        GLU          O        L-FRAG_2              H9 
       846       2229          B        GLU        OE1        L-FRAG_2             H10 
       846       2218          B        ASP        OD1        L-FRAG_0              O1 
       847        425          A        ARG          O        L-FRAG_1              H8 
       849        425          A        ARG          O        L-FRAG_1              H8 
       850        426          A        ASN       HD21        L-FRAG_1              H8 
       850        192          A        GLU        OE2        L-FRAG_0              O2 
       851       2229          B        GLU          O        L-FRAG_2             H10 
       852        425          A        ARG          O        L-FRAG_1              H8 
       852       2229          B        GLU          O        L-FRAG_2             H10 
       852       2216          B        LEU          O        L-FRAG_0              N1 
       853       2218          B        ASP        OD1        L-FRAG_0              O1 
       854       2218          B        ASP        OD1        L-FRAG_2             H10 
       855       2229          B        GLU          O        L-FRAG_2              H9 
       856       2228          B        LYS          O        L-FRAG_2              H9 
       856       2218          B        ASP        OD1        L-FRAG_2              H9 
       856       2229          B        GLU        OE1        L-FRAG_2             H10 
       856        190          A        LEU          O        L-FRAG_2             H10 
       857       2218          B        ASP        OD2        L-FRAG_0              O1 
       858       2218          B        ASP        OD2        L-FRAG_0              O1 
       859       2228          B        LYS          O        L-FRAG_2             H10 
       864       2218          B        ASP        OD1        L-FRAG_0              N1 
       864       2216          B        LEU          O        L-FRAG_0              N1 
       865        220          A        GLU        OE2        L-FRAG_1              H8 
       865        425          A        ARG          O        L-FRAG_1              H8 
       865       2229          B        GLU          O        L-FRAG_2             H10 
       865       2218          B        ASP        OD2        L-FRAG_0              O1 
       865       2218          B        ASP        OD1        L-FRAG_0              N1 
       866       2229          B        GLU        OE2        L-FRAG_0              H5 
       866        192          A        GLU        OE2        L-FRAG_1              H8 
       866       2229          B        GLU          O        L-FRAG_2             H10 
       867       2218          B        ASP        OD2        L-FRAG_0              H5 
       867        192          A        GLU        OE2        L-FRAG_1              H8 
       867       2218          B        ASP        OD2        L-FRAG_0              O1 
       868       2218          B        ASP        OD1        L-FRAG_0              O1 
       870        190          A        LEU          O        L-FRAG_2              H9 
       870       2218          B        ASP        OD2        L-FRAG_0              O1 
       871        425          A        ARG          O        L-FRAG_1              H8 
       873       2218          B        ASP        OD2        L-FRAG_0              H5 
       873       2228          B        LYS          O        L-FRAG_2             H10 
       873       2218          B        ASP        OD2        L-FRAG_0              O1 
       874        192          A        GLU        OE2        L-FRAG_1              H8 
       876       2218          B        ASP        OD1        L-FRAG_0              O1 
       877        425          A        ARG          O        L-FRAG_1              H8 
       877       2218          B        ASP        OD1        L-FRAG_0              O1 
       879        425          A        ARG          O        L-FRAG_1              H8 
       879       2229          B        GLU        OE2        L-FRAG_2             H21 
       880       2218          B        ASP        OD2        L-FRAG_0              H5 
       880        425          A        ARG          O        L-FRAG_1              H8 
       880       2218          B        ASP        OD2        L-FRAG_0              O1 
       881       2229          B        GLU        OE2        L-FRAG_2             H21 
       881       2218          B        ASP        OD2        L-FRAG_0              O1 
       882        425          A        ARG          O        L-FRAG_1              H8 
       883        425          A        ARG          O        L-FRAG_1              H8 
       883        425          A        ARG          O        L-FRAG_1              H8 
       883       2229          B        GLU        OE2        L-FRAG_2             H10 
       883       2218          B        ASP        OD1        L-FRAG_0              N1 
       883       2216          B        LEU          O        L-FRAG_0              N1 
       883        126          A        LYS        HZ2        L-FRAG_0              O1 
       883       2218          B        ASP        OD2        L-FRAG_0              O1 
       884        425          A        ARG          O        L-FRAG_1              H8 
       885        425          A        ARG          O        L-FRAG_1              H8 
       885       2218          B        ASP        OD2        L-FRAG_0              O1 
       886        457          A        TYR          O        L-FRAG_0              N1 
       887        425          A        ARG          O        L-FRAG_1              H8 
       887       2229          B        GLU        OE2        L-FRAG_2             H10 
       887       2216          B        LEU          O        L-FRAG_0              N1 
       887       2218          B        ASP        OD2        L-FRAG_0              O1 
       888        425          A        ARG          O        L-FRAG_1              H8 
       888       2229          B        GLU          O        L-FRAG_2              H9 
       888        189          A        GLN          O        L-FRAG_2              H9 
       888       2218          B        ASP        OD2        L-FRAG_0              O1 
       889        192          A        GLU        OE2        L-FRAG_1              H8 
       891        425          A        ARG          O        L-FRAG_1              H8 
       891        192          A        GLU        OE2        L-FRAG_1              H8 
       892        425          A        ARG          O        L-FRAG_1              H8 
       892       2229          B        GLU          O        L-FRAG_2              H9 
       893        425          A        ARG          O        L-FRAG_1              H8 
       893       2229          B        GLU          O        L-FRAG_2             H21 
       895        425          A        ARG          O        L-FRAG_1              H8 
       897        425          A        ARG          O        L-FRAG_1              H8 
       898        425          A        ARG          O        L-FRAG_1              H8 
       899        192          A        GLU        OE1        L-FRAG_1              H8 
       899       2218          B        ASP        OD1        L-FRAG_0              O1 
       901        425          A        ARG          O        L-FRAG_1              H8 
       901       2229          B        GLU          O        L-FRAG_2             H10 
       901        189          A        GLN          O        L-FRAG_2             H10 
       902        426          A        ASN       HD21        L-FRAG_1              H8 
       902        425          A        ARG          O        L-FRAG_1              H8 
       902       2229          B        GLU        OE2        L-FRAG_2             H10 
       902        190          A        LEU          O        L-FRAG_2             H21 
       903        425          A        ARG          O        L-FRAG_1              H8 
       903       2229          B        GLU          O        L-FRAG_2              H9 
       903        189          A        GLN          O        L-FRAG_2              H9 
       904        425          A        ARG          O        L-FRAG_1              H8 
       904       2229          B        GLU          O        L-FRAG_2             H21 
       905       2229          B        GLU          O        L-FRAG_2             H21 
       906       2229          B        GLU          O        L-FRAG_2             H21 
       906       2218          B        ASP        OD2        L-FRAG_0              O1 
       907        192          A        GLU        OE2        L-FRAG_1              H8 
       907       2229          B        GLU          O        L-FRAG_2              H9 
       907       2229          B        GLU        OE1        L-FRAG_2             H10 
       908        189          A        GLN          O        L-FRAG_2              H9 
       908       2229          B        GLU          O        L-FRAG_2              H9 
       909       2229          B        GLU          O        L-FRAG_2              H9 
       909       2218          B        ASP        OD2        L-FRAG_0              O1 
       910        425          A        ARG          O        L-FRAG_1              H8 
       911        425          A        ARG          O        L-FRAG_1              H8 
       911       2229          B        GLU        OE2        L-FRAG_2              H9 
       911       2229          B        GLU          O        L-FRAG_2             H21 
       911       2218          B        ASP        OD2        L-FRAG_0              O1 
       912       2229          B        GLU          O        L-FRAG_2             H21 
       913        192          A        GLU        OE2        L-FRAG_0              H4 
       913        192          A        GLU        OE2        L-FRAG_1              H7 
       913        426          A        ASN       HD21        L-FRAG_1              H8 
       913        425          A        ARG          O        L-FRAG_1              H8 
       914        192          A        GLU        OE2        L-FRAG_1              H8 
       914        425          A        ARG          O        L-FRAG_1             H20 
       915       2229          B        GLU        OE1        L-FRAG_0              H5 
       915       2229          B        GLU          O        L-FRAG_2             H10 
       915        425          A        ARG          O        L-FRAG_1             H20 
       916        425          A        ARG          O        L-FRAG_1             H20 
       916       2218          B        ASP        OD1        L-FRAG_0              N1 
       917        192          A        GLU        OE1        L-FRAG_0              H4 
       917        425          A        ARG          O        L-FRAG_1             H20 
       917       2228          B        LYS          O        L-FRAG_2             H21 
       919        190          A        LEU          O        L-FRAG_2             H10 
       919        425          A        ARG          O        L-FRAG_1             H20 
       919       2228          B        LYS          O        L-FRAG_2             H21 
       919       2218          B        ASP        OD1        L-FRAG_0              O1 
       920        425          A        ARG          O        L-FRAG_1             H20 
       921       2229          B        GLU          O        L-FRAG_2             H10 
       921        192          A        GLU        OE2        L-FRAG_1             H20 
       921       2218          B        ASP        OD1        L-FRAG_0              O1 
       922       2229          B        GLU          O        L-FRAG_2             H10 
       922        425          A        ARG          O        L-FRAG_1             H20 
       922       2218          B        ASP        OD1        L-FRAG_0              O1 
       923        425          A        ARG          O        L-FRAG_1             H20 
       923       2218          B        ASP        OD1        L-FRAG_0              O1 
       924       2229          B        GLU        OE1        L-FRAG_2              H9 
       924        425          A        ARG          O        L-FRAG_1             H20 
       924       2229          B        GLU          O        L-FRAG_2             H21 
       925       2229          B        GLU          O        L-FRAG_2             H21 
       926        425          A        ARG          O        L-FRAG_1             H20 
       926       2218          B        ASP        OD2        L-FRAG_0              O1 
       928        425          A        ARG          O        L-FRAG_1             H20 
       929        192          A        GLU        OE1        L-FRAG_1             H20 
       929       2229          B        GLU          O        L-FRAG_2             H21 
       930        189          A        GLN          O        L-FRAG_2             H21 
       930       2229          B        GLU          O        L-FRAG_2             H21 
       931        425          A        ARG          O        L-FRAG_1             H20 
       931       2229          B        GLU          O        L-FRAG_2             H21 
       932        425          A        ARG          O        L-FRAG_1             H20 
       932       2229          B        GLU          O        L-FRAG_2             H21 
       933        189          A        GLN          O        L-FRAG_2             H10 
       933       2229          B        GLU          O        L-FRAG_2             H10 
       933        425          A        ARG          O        L-FRAG_1             H20 
       933       2229          B        GLU        OE1        L-FRAG_2             H21 
       934       2229          B        GLU          O        L-FRAG_2             H10 
       934        425          A        ARG          O        L-FRAG_1             H20 
       935       2229          B        GLU          O        L-FRAG_2             H10 
       935        425          A        ARG          O        L-FRAG_1             H20 
       936       2229          B        GLU          O        L-FRAG_2             H10 
       936        425          A        ARG          O        L-FRAG_1             H20 
       937        189          A        GLN          O        L-FRAG_2             H10 
       937       2229          B        GLU          O        L-FRAG_2             H10 
       938       2229          B        GLU          O        L-FRAG_2             H10 
       938        425          A        ARG          O        L-FRAG_1             H20 
       939       2229          B        GLU          O        L-FRAG_2             H10 
       940       2229          B        GLU          O        L-FRAG_2             H10 
       940        427          A        CYS          H        L-FRAG_1             H20 
       940        220          A        GLU        OE2        L-FRAG_1             H20 
       941       2218          B        ASP        OD1        L-FRAG_0              O1 
       942       2229          B        GLU          O        L-FRAG_2             H10 
       943       2229          B        GLU          O        L-FRAG_2             H10 
       943        425          A        ARG          O        L-FRAG_1             H20 
       944       2229          B        GLU          O        L-FRAG_2             H10 
       945       2218          B        ASP        OD1        L-FRAG_0              H5 
       945       2229          B        GLU          O        L-FRAG_2             H10 
       945        425          A        ARG          O        L-FRAG_1             H20 
       945       2218          B        ASP        OD1        L-FRAG_0              O1 
       946       2229          B        GLU          O        L-FRAG_2             H10 
       946        425          A        ARG          O        L-FRAG_1             H20 
       947        189          A        GLN          O        L-FRAG_2              H9 
       947       2229          B        GLU          O        L-FRAG_2              H9 
       947       2218          B        ASP        OD1        L-FRAG_0              O1 
       948        425          A        ARG          O        L-FRAG_1              H8 
       948        189          A        GLN          O        L-FRAG_2              H9 
       948       2229          B        GLU          O        L-FRAG_2              H9 
       948       2216          B        LEU          O        L-FRAG_0              N1 
       948       2218          B        ASP        OD1        L-FRAG_0              O1 
       949        192          A        GLU        OE2        L-FRAG_1              H8 
       949        426          A        ASN       HD21        L-FRAG_1              H8 
       949        425          A        ARG          O        L-FRAG_1              H8 
       949        189          A        GLN          O        L-FRAG_2              H9 
       950        192          A        GLU        OE2        L-FRAG_1              H8 
       951        425          A        ARG          O        L-FRAG_1              H8 
       951        189          A        GLN          O        L-FRAG_2              H9 
       951       2229          B        GLU          O        L-FRAG_2              H9 
       951       2229          B        GLU        OE2        L-FRAG_2             H10 
       952        220          A        GLU        OE2        L-FRAG_1              H8 
       952        189          A        GLN          O        L-FRAG_2              H9 
       952       2229          B        GLU        OE2        L-FRAG_2              H9 
       952       2230          B        THR          O        L-FRAG_2             H21 
       952       2218          B        ASP        OD2        L-FRAG_0              O1 
       953        425          A        ARG          O        L-FRAG_1              H8 
       954       2229          B        GLU          O        L-FRAG_2             H21 
       954        189          A        GLN          O        L-FRAG_2             H21 
       955        425          A        ARG          O        L-FRAG_1              H8 
       955        189          A        GLN          O        L-FRAG_2              H9 
       955       2229          B        GLU          O        L-FRAG_2              H9 
       955       2218          B        ASP        OD1        L-FRAG_0              O1 
       956        425          A        ARG          O        L-FRAG_1              H8 
       956       2229          B        GLU        OE2        L-FRAG_2             H10 
       957        425          A        ARG          O        L-FRAG_1              H8 
       957       2229          B        GLU          O        L-FRAG_2              H9 
       958       2229          B        GLU          O        L-FRAG_2              H9 
       958       2229          B        GLU        OE1        L-FRAG_2             H10 
       960       2229          B        GLU          O        L-FRAG_2             H10 
       960       2229          B        GLU        OE2        L-FRAG_2             H21 
       961        189          A        GLN          O        L-FRAG_2             H10 
       961       2229          B        GLU          O        L-FRAG_2             H10 
       962       2229          B        GLU          O        L-FRAG_2             H10 
       963       2229          B        GLU          O        L-FRAG_2             H10 
       963       2229          B        GLU        OE2        L-FRAG_2             H21 
       964       2229          B        GLU          O        L-FRAG_2             H10 
       964        192          A        GLU        OE2        L-FRAG_1             H20 
       965        192          A        GLU        OE1        L-FRAG_1             H20 
       965       2229          B        GLU        OE1        L-FRAG_2             H21 
       965       2218          B        ASP        OD2        L-FRAG_0              O1 
       966       2229          B        GLU          O        L-FRAG_2              H9 
       966        425          A        ARG          O        L-FRAG_1             H20 
       966        457          A        TYR          O        L-FRAG_0              O2 
       967       2229          B        GLU          O        L-FRAG_2              H9 
       967        425          A        ARG          O        L-FRAG_1             H20 
       968        425          A        ARG          O        L-FRAG_1             H20 
       969        190          A        LEU          O        L-FRAG_2             H10 
       969       2228          B        LYS          O        L-FRAG_2             H21 
       969       2218          B        ASP        OD1        L-FRAG_2             H21 
       969       2216          B        LEU          O        L-FRAG_0              N1 
       970        425          A        ARG          O        L-FRAG_1             H20 
       971       2229          B        GLU        OE2        L-FRAG_2              H9 
       971       2229          B        GLU          O        L-FRAG_2             H21 
       972        425          A        ARG          O        L-FRAG_1             H20 
       976        189          A        GLN          O        L-FRAG_0              O1 
       980       2229          B        GLU        OE2        L-FRAG_2             H10 
       981        190          A        LEU          O        L-FRAG_2             H10 
       981        220          A        GLU        OE2        L-FRAG_1             H20 
       984        192          A        GLU        OE2        L-FRAG_1              H7 
       985        190          A        LEU          O        L-FRAG_2              H9 
       985        220          A        GLU        OE1        L-FRAG_0              O2 
       986        220          A        GLU        OE2        L-FRAG_1              H8 
       986        190          A        LEU          O        L-FRAG_2             H10 
       986        192          A        GLU        OE1        L-FRAG_1             H20 
       987        192          A        GLU        OE1        L-FRAG_1              H8 
       987        220          A        GLU        OE2        L-FRAG_1             H20 
       988       2229          B        GLU        OE2        L-FRAG_2             H10 
       988        220          A        GLU        OE1        L-FRAG_1             H20 
       990        220          A        GLU        OE1        L-FRAG_1              H7 
       991        189          A        GLN        OE1        L-FRAG_1              H8 
       991        192          A        GLU        OE1        L-FRAG_1              H8 
       991        220          A        GLU        OE1        L-FRAG_1             H20 
       991        425          A        ARG          O        L-FRAG_1             H20 
       993        190          A        LEU          O        L-FRAG_2             H21 
       994        192          A        GLU        OE2        L-FRAG_1              H7 
       994        192          A        GLU        OE1        L-FRAG_1             H20 
       994        189          A        GLN        OE1        L-FRAG_1             H20 
       995        189          A        GLN        OE1        L-FRAG_1             H20 
       995        192          A        GLU        OE1        L-FRAG_1             H20 
       996        425          A        ARG          O        L-FRAG_1              H7 
       996        189          A        GLN        OE1        L-FRAG_1             H20 
       996        192          A        GLU        OE1        L-FRAG_1             H20 
       998        192          A        GLU        OE1        L-FRAG_1              H8 
       999        192          A        GLU        OE1        L-FRAG_1              H8 
      1000        192          A        GLU        OE2        L-FRAG_1             H20 
