# Supplementary material for: Delineating Pixantrone Maleate’s adroit activity against cervical cancer proteins through multitargeted docking-based MM\GBSA, QM-DFT and MD simulation
Source: PLoS One. 2023 Dec 15;18(12):e0295714. doi: 10.1371/journal.pone.0295714 (PMC10723688; doi:10.1371/journal.pone.0295714)
Supplement: S1 Dataset — (ZIP) [file pone.0295714.s001.zip › Data_1_5VBN/raw-data/PL_RMSD.dat]

  # frame#    Prot_CA   Prot_Backbone  Prot_Sidechain  Prot_All_Heavy Lig_wrt_Protein  Lig_wrt_Ligand
         0      0.000           0.000           0.000           0.000           0.000           0.000
         1      1.242           1.252           1.909           1.512           3.166           0.860
         2      1.630           1.620           2.348           1.939           3.396           1.003
         3      1.756           1.736           2.428           2.048           3.261           0.866
         4      1.852           1.834           2.533           2.149           3.391           0.892
         5      1.711           1.701           2.429           2.029           3.004           1.063
         6      1.812           1.794           2.503           2.107           3.215           0.988
         7      2.265           2.256           2.818           2.522           3.213           1.172
         8      1.985           1.980           2.613           2.268           3.808           1.058
         9      2.145           2.141           2.764           2.419           3.731           1.060
        10      1.997           1.975           2.720           2.322           3.350           1.128
        11      1.919           1.904           2.641           2.240           3.856           0.989
        12      2.082           2.069           2.799           2.394           3.267           0.963
        13      2.027           2.009           2.688           2.316           3.218           0.995
        14      2.018           2.009           2.673           2.311           3.642           0.983
        15      2.052           2.035           2.795           2.377           3.917           1.045
        16      1.835           1.836           2.601           2.176           3.818           1.013
        17      1.950           1.933           2.674           2.270           4.319           0.792
        18      1.911           1.904           2.689           2.244           3.963           1.038
        19      1.937           1.922           2.740           2.290           3.883           1.103
        20      2.107           2.075           2.844           2.408           3.799           1.022
        21      1.958           1.928           2.716           2.267           4.810           0.886
        22      2.111           2.089           2.801           2.395           5.700           1.200
        23      2.152           2.131           2.810           2.421           3.627           1.034
        24      1.936           1.918           2.664           2.237           3.719           1.270
        25      2.022           2.010           2.775           2.339           3.985           0.961
        26      2.047           2.036           2.759           2.351           4.621           0.938
        27      1.889           1.878           2.684           2.228           4.719           0.695
        28      2.056           2.046           2.833           2.376           4.992           1.050
        29      1.998           1.984           2.729           2.306           4.030           0.997
        30      2.001           1.985           2.709           2.290           3.923           0.908
        31      1.932           1.916           2.739           2.264           3.621           0.758
        32      2.178           2.167           2.912           2.501           3.971           1.036
        33      2.045           2.040           2.805           2.367           3.377           1.045
        34      1.993           1.981           2.781           2.329           3.184           1.002
        35      2.325           2.320           3.043           2.630           3.274           0.910
        36      1.982           1.965           2.782           2.319           3.450           1.056
        37      1.955           1.952           2.795           2.324           3.458           0.995
        38      2.182           2.167           2.968           2.507           3.835           0.947
        39      2.053           2.057           2.914           2.428           3.618           1.087
        40      2.101           2.101           2.914           2.454           3.151           0.909
        41      2.085           2.083           2.933           2.464           3.243           0.893
        42      2.089           2.095           2.928           2.454           3.453           0.951
        43      2.068           2.089           2.948           2.448           4.955           0.954
        44      2.118           2.126           2.973           2.485           8.046           0.843
        45      2.071           2.078           2.976           2.465           7.397           1.132
        46      2.007           2.006           2.931           2.415           8.061           1.150
        47      2.000           1.992           2.824           2.348           6.055           1.015
        48      1.899           1.869           2.788           2.270           6.090           1.053
        49      2.028           2.025           2.913           2.420           7.276           0.972
        50      1.898           1.896           2.827           2.304           6.425           1.113
        51      1.934           1.924           2.858           2.334           6.828           0.802
        52      2.157           2.141           3.092           2.581           6.824           0.934
        53      1.981           1.988           2.963           2.425           7.205           1.079
        54      2.012           2.016           2.977           2.456           6.592           1.063
        55      1.902           1.904           2.835           2.312           6.566           0.998
        56      1.812           1.825           2.832           2.278           6.225           0.962
        57      1.867           1.884           2.890           2.335           6.364           1.016
        58      1.871           1.881           2.814           2.300           5.801           1.318
        59      1.786           1.788           2.771           2.231           6.342           1.185
        60      1.800           1.807           2.811           2.261           6.117           1.169
        61      1.737           1.740           2.769           2.217           7.235           1.016
        62      2.010           2.001           2.974           2.448           6.247           0.994
        63      1.989           1.986           3.003           2.446           6.845           1.133
        64      2.012           1.988           2.958           2.431           6.663           1.042
        65      1.885           1.886           2.879           2.344           7.473           1.022
        66      1.954           1.936           2.920           2.393           6.943           1.247
        67      1.985           1.981           2.943           2.422           6.248           1.041
        68      2.005           2.004           2.879           2.394           6.559           1.017
        69      2.055           2.041           2.958           2.457           6.398           0.781
        70      1.985           1.988           2.866           2.376           5.657           0.746
        71      1.978           1.987           2.864           2.368           5.582           1.038
        72      1.989           1.993           2.917           2.428           6.597           1.088
        73      2.277           2.281           3.065           2.641           6.834           1.092
        74      2.122           2.121           2.985           2.530           6.437           0.970
        75      2.197           2.192           3.025           2.569           5.530           0.995
        76      2.125           2.109           3.009           2.526           5.742           0.886
        77      2.194           2.207           3.013           2.580           7.496           0.844
        78      2.166           2.160           3.008           2.542           9.188           1.065
        79      2.032           2.019           2.900           2.407           9.537           0.762
        80      1.956           1.951           2.894           2.377           7.978           0.967
        81      1.907           1.900           2.890           2.343           8.317           1.186
        82      2.116           2.108           3.017           2.521           9.245           1.275
        83      2.027           2.014           2.982           2.445           9.729           1.161
        84      1.996           1.988           2.944           2.420           8.931           1.325
        85      2.170           2.161           3.052           2.568           9.192           0.971
        86      2.025           2.013           2.948           2.444          10.355           1.113
        87      1.967           1.959           2.917           2.391           8.987           1.325
        88      1.985           1.983           2.859           2.380           8.114           0.863
        89      1.922           1.930           2.832           2.325           8.530           1.120
        90      1.928           1.919           2.809           2.306           9.316           1.045
        91      1.952           1.957           2.883           2.373           7.280           1.094
        92      1.970           1.969           2.868           2.365           7.829           0.795
        93      2.138           2.127           2.951           2.496           8.388           1.149
        94      1.954           1.963           2.902           2.391           8.737           1.007
        95      2.149           2.154           3.086           2.581           8.691           0.993
        96      1.971           1.968           2.949           2.419           8.663           1.042
        97      2.172           2.150           3.064           2.564           8.368           1.083
        98      2.045           2.021           2.978           2.449           8.202           0.971
        99      2.107           2.097           3.063           2.543           8.138           1.016
       100      2.025           2.023           3.021           2.477           8.481           0.917
       101      1.819           1.819           2.882           2.305           8.232           0.982
       102      1.993           1.977           2.962           2.439           7.224           0.912
       103      2.153           2.138           3.074           2.565           7.438           1.023
       104      2.229           2.222           3.124           2.642           8.550           1.112
       105      2.185           2.191           3.150           2.637           7.844           0.925
       106      2.000           2.005           3.001           2.464           8.300           1.192
       107      2.079           2.086           3.014           2.499           9.022           0.975
       108      1.928           1.922           2.994           2.416           6.543           1.092
       109      2.093           2.077           2.998           2.501           8.190           0.752
       110      2.047           2.031           3.019           2.488           8.418           1.125
       111      2.010           1.991           2.951           2.419           8.204           0.995
       112      2.102           2.085           3.079           2.545           8.423           0.998
       113      2.141           2.130           3.056           2.556           7.509           0.946
       114      1.959           1.937           2.963           2.404           9.055           1.032
       115      2.004           1.984           2.953           2.417           7.038           1.057
       116      2.109           2.102           3.048           2.521           7.829           1.084
       117      2.057           2.057           2.943           2.437           7.096           0.993
       118      2.276           2.264           3.113           2.624           6.186           0.936
       119      2.167           2.139           3.053           2.527           6.743           0.880
       120      2.201           2.183           3.137           2.605           6.778           0.895
       121      2.253           2.228           3.098           2.620           7.722           1.105
       122      2.334           2.315           3.189           2.707           8.348           1.087
       123      2.381           2.370           3.230           2.760           7.446           1.074
       124      2.398           2.393           3.218           2.750           7.925           1.322
       125      2.331           2.333           3.171           2.705           8.195           1.299
       126      2.311           2.314           3.177           2.705           9.444           1.447
       127      2.438           2.442           3.244           2.791           9.065           1.224
       128      2.273           2.260           3.108           2.639           8.759           1.436
       129      2.270           2.265           3.143           2.649           9.026           1.345
       130      2.258           2.249           3.164           2.664           7.960           1.228
       131      2.248           2.241           3.121           2.634           9.222           1.223
       132      2.187           2.182           3.122           2.606           7.773           1.533
       133      2.288           2.269           3.180           2.682           7.786           1.416
       134      2.225           2.205           3.147           2.621          10.121           1.085
       135      2.332           2.323           3.266           2.748           9.571           1.152
       136      2.427           2.417           3.254           2.781           8.873           1.109
       137      2.404           2.384           3.282           2.783           9.694           1.214
       138      2.452           2.433           3.308           2.819           8.596           1.219
       139      2.260           2.248           3.157           2.650           8.855           1.206
       140      2.400           2.374           3.252           2.762           8.573           1.377
       141      2.325           2.308           3.192           2.699           9.545           1.056
       142      2.341           2.320           3.245           2.737           9.502           1.184
       143      2.331           2.297           3.176           2.691           8.848           1.221
       144      2.340           2.324           3.207           2.724           7.796           1.275
       145      2.416           2.398           3.258           2.778           8.562           1.134
       146      2.300           2.288           3.155           2.676           9.342           1.277
       147      2.440           2.420           3.203           2.754          10.041           1.344
       148      2.482           2.470           3.272           2.816           9.687           1.009
       149      2.322           2.319           3.220           2.714           9.263           1.354
       150      2.436           2.432           3.308           2.829          10.124           1.196
       151      2.287           2.286           3.231           2.708           9.059           1.038
       152      2.323           2.324           3.248           2.737          10.733           0.947
       153      2.430           2.425           3.360           2.849          11.747           0.910
       154      2.235           2.217           3.205           2.669          10.043           1.191
       155      2.456           2.453           3.338           2.856          10.144           1.232
       156      2.639           2.630           3.501           3.025          11.300           1.318
       157      2.318           2.315           3.249           2.744          10.458           0.943
       158      2.390           2.381           3.308           2.807          10.489           0.903
       159      2.429           2.425           3.316           2.833          10.586           1.078
       160      2.393           2.391           3.306           2.814           9.953           0.717
       161      2.427           2.409           3.286           2.819          10.933           0.907
       162      2.590           2.568           3.424           2.967          11.147           0.930
       163      2.329           2.310           3.257           2.745          10.462           0.889
       164      2.279           2.280           3.226           2.729          10.916           0.885
       165      2.421           2.417           3.302           2.826          10.202           0.853
       166      2.420           2.425           3.297           2.818          10.859           0.764
       167      2.442           2.433           3.296           2.826          10.694           1.017
       168      2.244           2.239           3.199           2.685           9.608           0.922
       169      2.286           2.285           3.207           2.703          10.207           1.112
       170      2.263           2.249           3.160           2.664          10.863           1.021
       171      2.380           2.373           3.261           2.783           9.815           1.082
       172      2.269           2.247           3.227           2.689          10.746           1.172
       173      2.300           2.286           3.265           2.736          10.783           0.932
       174      2.268           2.267           3.250           2.709          11.033           1.107
       175      2.408           2.409           3.284           2.809          11.289           1.087
       176      2.364           2.371           3.277           2.790          11.597           1.409
       177      2.352           2.348           3.276           2.766          11.936           1.214
       178      2.313           2.315           3.208           2.720          10.770           1.078
       179      2.551           2.552           3.374           2.933          11.863           1.399
       180      2.503           2.508           3.338           2.888          11.227           1.520
       181      2.400           2.403           3.271           2.798          10.903           1.159
       182      2.389           2.388           3.278           2.788          12.030           0.880
       183      2.470           2.475           3.346           2.880          10.052           0.746
       184      2.214           2.227           3.168           2.659           9.313           1.142
       185      2.465           2.474           3.354           2.871          10.068           1.210
       186      2.418           2.419           3.335           2.832           9.720           1.098
       187      2.216           2.216           3.139           2.629          10.753           1.218
       188      2.438           2.442           3.333           2.839          10.312           1.216
       189      2.469           2.474           3.376           2.881          10.759           1.105
       190      2.572           2.554           3.449           2.961          10.213           1.054
       191      2.563           2.559           3.404           2.938           9.655           1.049
       192      2.513           2.511           3.361           2.886          11.540           1.110
       193      2.518           2.505           3.403           2.914           9.345           0.929
       194      2.400           2.406           3.310           2.818           9.347           1.347
       195      2.616           2.615           3.456           2.993           9.860           1.124
       196      2.510           2.511           3.360           2.891           9.501           1.169
       197      2.519           2.534           3.390           2.902           9.328           1.123
       198      2.574           2.567           3.426           2.948           9.236           1.193
       199      2.553           2.555           3.408           2.915           8.860           1.048
       200      2.454           2.447           3.364           2.849           9.110           1.237
       201      2.429           2.425           3.366           2.828           9.068           1.037
       202      2.501           2.489           3.332           2.857           8.628           1.146
       203      2.490           2.478           3.344           2.847           8.538           1.090
       204      2.363           2.354           3.299           2.777           9.333           1.030
       205      2.527           2.525           3.410           2.904           9.518           1.047
       206      2.434           2.423           3.349           2.819           9.728           1.435
       207      2.486           2.492           3.388           2.879           9.857           1.713
       208      2.404           2.394           3.324           2.800           9.488           1.319
       209      2.515           2.513           3.381           2.891           9.051           1.117
       210      2.476           2.477           3.390           2.886           9.003           0.951
       211      2.525           2.521           3.412           2.912           9.320           1.106
       212      2.512           2.520           3.389           2.893           8.346           1.226
       213      2.541           2.542           3.398           2.906           8.525           1.075
       214      2.526           2.524           3.421           2.912           9.003           1.015
       215      2.611           2.608           3.481           2.977           9.023           0.974
       216      2.429           2.432           3.308           2.810           9.405           1.090
       217      2.502           2.507           3.420           2.912           8.667           1.299
       218      2.495           2.491           3.358           2.880           8.119           1.117
       219      2.505           2.502           3.412           2.900           8.790           0.917
       220      2.456           2.457           3.335           2.832           8.186           0.983
       221      2.610           2.612           3.462           2.977           8.086           1.304
       222      2.585           2.580           3.435           2.955           7.858           1.272
       223      2.595           2.587           3.473           2.976           8.501           0.945
       224      2.568           2.559           3.436           2.939           9.266           1.155
       225      2.624           2.614           3.500           3.005           9.015           1.177
       226      2.607           2.609           3.504           3.002           8.607           0.980
       227      2.728           2.727           3.607           3.115           8.999           1.071
       228      2.574           2.567           3.454           2.957           8.447           1.070
       229      2.512           2.501           3.456           2.924           8.727           1.041
       230      2.353           2.341           3.271           2.762           8.668           1.082
       231      2.399           2.402           3.339           2.815           8.399           0.952
       232      2.475           2.464           3.427           2.896           8.625           1.072
       233      2.382           2.379           3.386           2.826           8.235           1.222
       234      2.320           2.319           3.282           2.750           8.258           1.295
       235      2.310           2.311           3.324           2.757           7.974           1.031
       236      2.451           2.449           3.358           2.846           8.735           1.140
       237      2.452           2.449           3.378           2.855           8.509           1.152
       238      2.347           2.341           3.279           2.734           8.050           1.156
       239      2.376           2.374           3.370           2.815           8.863           0.925
       240      2.435           2.419           3.334           2.818           8.508           1.132
       241      2.419           2.418           3.280           2.793           8.590           1.070
       242      2.522           2.522           3.445           2.921           8.758           1.477
       243      2.531           2.518           3.453           2.926           9.304           1.302
       244      2.540           2.536           3.479           2.968           8.916           1.394
       245      2.313           2.316           3.335           2.789           8.962           1.166
       246      2.560           2.560           3.456           2.969           8.617           1.215
       247      2.357           2.367           3.343           2.809           8.721           0.927
       248      2.402           2.398           3.371           2.837           9.319           1.071
       249      2.505           2.485           3.391           2.887           8.680           1.263
       250      2.530           2.518           3.428           2.917           8.460           1.322
       251      2.563           2.557           3.472           2.955           8.809           1.483
       252      2.468           2.467           3.456           2.910           9.159           1.289
       253      2.588           2.578           3.467           2.979           8.386           1.075
       254      2.405           2.397           3.337           2.830           8.721           1.218
       255      2.522           2.515           3.481           2.970           9.300           1.256
       256      2.445           2.449           3.417           2.893           8.582           1.205
       257      2.461           2.453           3.472           2.927           9.309           1.496
       258      2.505           2.499           3.435           2.925           8.833           1.205
       259      2.516           2.505           3.466           2.941           9.109           0.997
       260      2.457           2.454           3.422           2.883           8.809           1.360
       261      2.592           2.599           3.511           3.006           8.178           1.230
       262      2.372           2.383           3.337           2.820           8.279           1.128
       263      2.466           2.456           3.430           2.897           9.001           1.006
       264      2.350           2.350           3.359           2.799           8.564           1.303
       265      2.404           2.406           3.365           2.824           8.627           1.034
       266      2.319           2.315           3.295           2.746           7.987           1.213
       267      2.424           2.423           3.406           2.852           8.720           1.279
       268      2.415           2.410           3.401           2.841           9.077           1.170
       269      2.268           2.265           3.264           2.697           8.680           1.276
       270      2.105           2.099           3.228           2.612           8.843           0.995
       271      2.336           2.336           3.309           2.764           9.009           1.331
       272      2.403           2.405           3.359           2.812           8.611           1.216
       273      2.461           2.458           3.428           2.884           8.977           1.286
       274      2.456           2.458           3.392           2.850           8.563           1.202
       275      2.444           2.444           3.395           2.854           8.654           1.498
       276      2.327           2.330           3.363           2.786           8.849           1.320
       277      2.466           2.467           3.420           2.889           8.853           1.358
       278      2.525           2.520           3.487           2.944           9.116           1.245
       279      2.496           2.478           3.426           2.893           8.609           1.136
       280      2.454           2.435           3.319           2.835           8.783           1.054
       281      2.382           2.390           3.316           2.802           7.975           1.190
       282      2.326           2.320           3.287           2.750           8.835           1.358
       283      2.237           2.227           3.212           2.665           9.259           1.486
       284      2.447           2.428           3.337           2.823           9.218           1.401
       285      2.284           2.278           3.315           2.749           8.568           1.179
       286      2.229           2.216           3.273           2.688           8.650           1.029
       287      2.245           2.231           3.264           2.692           8.425           1.119
       288      2.211           2.208           3.260           2.681           8.963           1.014
       289      2.283           2.276           3.280           2.727           8.568           1.174
       290      2.470           2.460           3.433           2.901           8.833           1.405
       291      2.655           2.637           3.521           3.033           9.225           1.353
       292      2.601           2.580           3.505           2.992           8.819           1.368
       293      2.279           2.267           3.329           2.750           8.989           1.078
       294      2.272           2.275           3.294           2.737           8.589           1.360
       295      2.377           2.378           3.418           2.859           8.389           1.286
       296      2.401           2.383           3.363           2.830           8.902           1.382
       297      2.413           2.402           3.398           2.852           8.675           1.300
       298      2.375           2.371           3.375           2.835           8.833           1.174
       299      2.435           2.435           3.414           2.876           9.466           1.057
       300      2.268           2.256           3.299           2.733           8.936           1.210
       301      2.197           2.187           3.268           2.683           8.554           1.185
       302      2.241           2.245           3.271           2.710           9.023           1.038
       303      2.259           2.252           3.246           2.704           9.036           1.305
       304      2.377           2.376           3.399           2.842           9.226           1.212
       305      2.394           2.397           3.462           2.892           8.686           1.273
       306      2.390           2.389           3.423           2.869           8.605           1.361
       307      2.293           2.285           3.343           2.774           8.944           1.321
       308      2.385           2.384           3.375           2.831           9.270           1.279
       309      2.318           2.317           3.364           2.799           8.862           1.027
       310      2.374           2.360           3.351           2.814           7.838           1.091
       311      2.354           2.349           3.368           2.827           8.260           1.080
       312      2.347           2.331           3.385           2.814           7.950           1.130
       313      2.392           2.374           3.442           2.871           8.504           1.134
       314      2.412           2.410           3.436           2.876           8.918           0.955
       315      2.477           2.480           3.475           2.930           9.348           1.067
       316      2.359           2.341           3.387           2.810           9.086           1.091
       317      2.427           2.402           3.460           2.882           9.041           1.046
       318      2.441           2.432           3.424           2.881           7.780           0.971
       319      2.467           2.454           3.453           2.904           8.671           1.046
       320      2.469           2.454           3.475           2.912           7.508           1.030
       321      2.486           2.472           3.487           2.921           7.700           1.178
       322      2.426           2.429           3.437           2.873           8.024           0.904
       323      2.303           2.298           3.340           2.767           8.635           1.142
       324      2.544           2.535           3.520           2.973           9.217           1.147
       325      2.588           2.583           3.502           3.015           8.415           0.882
       326      2.494           2.498           3.472           2.946           8.745           1.245
       327      2.520           2.520           3.470           2.945           8.681           1.103
       328      2.522           2.504           3.448           2.924           8.345           1.010
       329      2.679           2.676           3.548           3.062           8.280           0.944
       330      2.704           2.703           3.581           3.096           8.573           1.036
       331      2.806           2.805           3.627           3.169           8.427           1.109
       332      2.636           2.636           3.541           3.055           8.427           1.208
       333      2.466           2.468           3.378           2.881           8.160           0.936
       334      2.509           2.507           3.436           2.937           8.566           1.099
       335      2.681           2.679           3.500           3.045           8.475           1.022
       336      2.629           2.638           3.496           3.017           8.231           1.241
       337      2.513           2.494           3.397           2.890           8.700           1.268
       338      2.674           2.657           3.542           3.054           9.096           1.111
       339      2.498           2.481           3.474           2.940           9.370           1.171
       340      2.887           2.884           3.667           3.228           8.054           1.412
       341      2.804           2.789           3.603           3.153           8.910           1.290
       342      2.548           2.531           3.481           2.947           7.965           1.229
       343      2.588           2.568           3.488           2.970           8.478           1.433
       344      2.826           2.809           3.609           3.165           8.565           1.395
       345      2.825           2.801           3.628           3.172           8.395           1.326
       346      2.633           2.604           3.504           3.014           8.300           1.412
       347      2.767           2.747           3.615           3.132           8.943           1.241
       348      2.743           2.715           3.564           3.088           9.066           1.395
       349      2.577           2.561           3.496           2.990           8.715           1.339
       350      2.700           2.678           3.525           3.064           8.119           1.379
       351      2.704           2.709           3.616           3.121           8.677           1.005
       352      2.527           2.534           3.453           2.951           8.084           0.958
       353      2.806           2.803           3.695           3.223           8.340           1.077
       354      2.664           2.666           3.554           3.079           8.784           1.061
       355      2.841           2.839           3.661           3.212           8.336           0.969
       356      2.556           2.559           3.444           2.948           8.204           1.374
       357      2.628           2.613           3.472           2.992           9.129           1.208
       358      2.635           2.633           3.509           3.022           8.004           1.086
       359      2.543           2.525           3.435           2.939           8.643           0.995
       360      2.765           2.755           3.533           3.100           8.053           1.076
       361      2.732           2.708           3.610           3.110           8.438           0.996
       362      2.826           2.809           3.604           3.167           8.106           0.999
       363      2.704           2.679           3.541           3.073           8.099           0.949
       364      2.836           2.812           3.672           3.188           7.658           1.115
       365      2.851           2.859           3.653           3.210           7.879           0.960
       366      2.905           2.903           3.705           3.261           8.161           1.136
       367      2.951           2.950           3.683           3.265           8.544           0.795
       368      2.873           2.885           3.655           3.228           8.518           1.030
       369      2.640           2.631           3.497           3.019           8.758           1.279
       370      2.763           2.765           3.579           3.130           8.293           1.209
       371      2.901           2.893           3.633           3.228           8.754           1.184
       372      2.767           2.758           3.524           3.088           8.382           1.245
       373      2.988           2.982           3.693           3.295           8.185           1.050
       374      2.861           2.846           3.664           3.206           8.354           1.287
       375      2.751           2.737           3.594           3.115           8.388           1.263
       376      2.633           2.618           3.506           3.017           8.873           1.198
       377      2.612           2.607           3.485           2.996           8.242           1.166
       378      2.734           2.732           3.633           3.141           8.921           1.096
       379      2.555           2.555           3.502           2.988           8.962           1.098
       380      2.621           2.610           3.489           3.013           8.627           1.109
       381      2.684           2.661           3.604           3.103           8.011           1.084
       382      2.944           2.929           3.794           3.336           8.059           1.039
       383      2.833           2.810           3.705           3.217           8.228           1.163
       384      2.762           2.741           3.632           3.148           8.276           1.052
       385      2.520           2.509           3.447           2.945           8.819           1.352
       386      2.492           2.475           3.433           2.918           8.573           1.046
       387      2.553           2.541           3.480           2.964           8.746           1.199
       388      2.454           2.444           3.466           2.933           8.279           1.186
       389      2.553           2.533           3.488           2.978           8.681           1.150
       390      2.439           2.420           3.438           2.895           8.656           1.390
       391      2.507           2.501           3.462           2.947           9.166           1.304
       392      2.667           2.669           3.583           3.098           8.756           1.145
       393      2.632           2.632           3.549           3.052           8.959           1.228
       394      2.661           2.659           3.580           3.079           9.327           1.096
       395      2.467           2.457           3.440           2.907           8.401           1.304
       396      2.540           2.533           3.515           2.972           8.526           1.106
       397      2.539           2.536           3.460           2.957           8.686           1.121
       398      2.545           2.530           3.472           2.946           9.279           1.133
       399      2.638           2.631           3.499           3.018           8.980           1.275
       400      2.655           2.651           3.534           3.037           9.122           1.119
       401      2.499           2.503           3.483           2.954           9.204           1.099
       402      2.492           2.480           3.470           2.932           9.370           1.286
       403      2.614           2.611           3.621           3.086           9.036           1.067
       404      2.561           2.559           3.549           3.018           8.782           1.112
       405      2.616           2.620           3.565           3.061           8.531           1.111
       406      2.573           2.574           3.523           3.021           8.423           1.236
       407      2.562           2.562           3.504           2.997           8.957           1.015
       408      2.472           2.465           3.492           2.955           8.679           1.121
       409      2.826           2.833           3.677           3.229           8.458           1.068
       410      2.508           2.513           3.494           2.966           8.480           0.911
       411      2.521           2.518           3.450           2.944           8.148           0.963
       412      2.467           2.462           3.505           2.936           8.298           0.868
       413      2.520           2.511           3.501           2.983           8.681           0.934
       414      2.571           2.568           3.550           3.033           8.928           0.974
       415      2.655           2.650           3.594           3.083           8.992           1.329
       416      2.537           2.525           3.513           2.978           8.747           1.284
       417      2.550           2.546           3.515           2.991           8.673           1.229
       418      2.535           2.520           3.496           2.962           9.154           1.347
       419      2.473           2.459           3.491           2.934           8.534           0.991
       420      2.569           2.554           3.506           2.980           8.564           0.864
       421      2.597           2.597           3.493           3.005           8.863           0.960
       422      2.447           2.437           3.442           2.906           8.578           1.165
       423      2.676           2.682           3.554           3.076           8.331           1.159
       424      2.580           2.568           3.535           3.020           8.733           1.294
       425      2.550           2.544           3.488           2.981           8.717           1.398
       426      2.709           2.700           3.614           3.126           8.470           1.368
       427      2.535           2.527           3.513           2.989           8.272           1.226
       428      2.702           2.695           3.629           3.142           8.597           1.364
       429      2.687           2.687           3.594           3.108           9.183           1.335
       430      2.679           2.695           3.648           3.159           8.474           1.203
       431      2.629           2.625           3.590           3.081           8.325           1.361
       432      2.626           2.620           3.581           3.082           9.047           1.398
       433      2.541           2.530           3.518           2.997           9.641           1.367
       434      2.502           2.498           3.462           2.941           8.141           1.058
       435      2.706           2.729           3.593           3.120           8.537           1.083
       436      2.624           2.624           3.542           3.033           8.969           1.294
       437      2.731           2.728           3.584           3.115           8.820           1.289
       438      2.692           2.694           3.520           3.060           8.603           1.291
       439      2.931           2.928           3.731           3.283           8.510           1.283
       440      2.670           2.663           3.572           3.087           8.566           1.279
       441      2.572           2.569           3.502           3.004           8.729           1.078
       442      2.688           2.679           3.559           3.079           9.066           1.192
       443      2.517           2.518           3.499           2.971           8.700           1.082
       444      2.600           2.597           3.508           3.013           8.354           1.257
       445      2.513           2.510           3.498           2.960           8.445           1.244
       446      2.423           2.433           3.448           2.894           8.624           0.994
       447      2.498           2.498           3.515           2.967           8.855           1.098
       448      2.785           2.794           3.675           3.203           8.755           1.116
       449      2.678           2.705           3.599           3.123           8.639           1.246
       450      2.534           2.560           3.499           2.986           8.456           1.218
       451      2.481           2.503           3.494           2.959           8.138           1.330
       452      2.545           2.571           3.516           3.004           9.009           1.329
       453      2.631           2.653           3.558           3.066           8.805           1.345
       454      2.588           2.596           3.577           3.056           8.696           1.346
       455      2.431           2.445           3.439           2.905           9.144           1.305
       456      2.471           2.483           3.499           2.948           9.221           1.323
       457      2.556           2.580           3.519           3.001           9.351           1.390
       458      2.541           2.560           3.573           3.016           9.374           1.265
       459      2.499           2.509           3.473           2.934           8.920           1.258
       460      2.465           2.474           3.477           2.927           8.865           1.250
       461      2.470           2.487           3.478           2.943           8.643           1.367
       462      2.655           2.652           3.629           3.105           8.943           1.274
       463      2.641           2.641           3.589           3.066           8.634           1.291
       464      2.662           2.665           3.568           3.060           9.081           1.291
       465      2.697           2.727           3.653           3.135           9.029           1.342
       466      2.695           2.718           3.640           3.127           9.040           1.435
       467      2.460           2.479           3.453           2.907           8.659           1.466
       468      2.549           2.560           3.514           2.987           8.733           1.473
       469      2.485           2.506           3.400           2.897           8.979           1.254
       470      2.620           2.653           3.530           3.036           9.194           1.233
       471      2.776           2.795           3.629           3.158           8.839           1.277
       472      2.596           2.622           3.510           3.023           8.580           1.279
       473      2.678           2.697           3.566           3.079           8.651           1.258
       474      2.540           2.552           3.480           2.968           8.663           1.366
       475      2.721           2.748           3.627           3.147           8.705           1.387
       476      2.628           2.650           3.579           3.058           8.590           1.299
       477      2.589           2.619           3.577           3.034           8.458           1.033
       478      2.545           2.578           3.503           2.983           8.530           1.167
       479      2.513           2.529           3.501           2.967           8.385           1.033
       480      2.593           2.603           3.519           3.013           9.366           1.280
       481      2.593           2.607           3.564           3.045           9.310           1.159
       482      2.667           2.693           3.589           3.100           8.908           1.353
       483      2.581           2.598           3.501           3.009           8.774           1.521
       484      2.769           2.798           3.644           3.179           8.695           1.117
       485      2.660           2.695           3.591           3.099           8.581           1.297
       486      2.475           2.494           3.457           2.924           8.864           1.250
       487      2.556           2.559           3.512           2.986           8.644           1.247
       488      2.547           2.551           3.485           2.972           8.582           1.332
       489      2.619           2.630           3.518           3.024           8.237           1.382
       490      2.647           2.658           3.566           3.059           9.392           1.310
       491      2.577           2.580           3.483           2.980           8.722           1.300
       492      2.501           2.504           3.451           2.918           9.108           1.261
       493      2.407           2.406           3.409           2.863           8.118           1.447
       494      2.490           2.506           3.430           2.910           9.009           1.361
       495      2.573           2.583           3.473           2.978           9.011           1.404
       496      2.576           2.596           3.487           2.979           8.454           1.385
       497      2.661           2.677           3.545           3.057           8.308           1.390
       498      2.564           2.578           3.487           2.984           8.603           1.009
       499      2.626           2.636           3.500           3.012           9.563           1.165
       500      2.802           2.812           3.630           3.161           8.861           1.335
       501      2.765           2.778           3.584           3.136           8.145           1.300
       502      2.811           2.815           3.642           3.174           8.768           1.318
       503      2.695           2.709           3.563           3.089           8.804           1.353
       504      2.604           2.616           3.486           3.007           9.103           1.087
       505      2.595           2.615           3.482           3.002           9.322           1.365
       506      2.710           2.710           3.572           3.091           9.714           1.231
       507      2.546           2.545           3.491           2.950           9.347           1.351
       508      2.430           2.427           3.399           2.857           8.882           1.398
       509      2.479           2.491           3.395           2.892           9.219           1.330
       510      2.528           2.531           3.523           2.973           9.117           1.332
       511      2.504           2.510           3.439           2.911           9.114           1.240
       512      2.544           2.556           3.494           2.971           8.852           1.240
       513      2.641           2.641           3.508           3.018           8.132           1.540
       514      2.702           2.701           3.519           3.051           8.110           1.376
       515      2.618           2.610           3.488           2.983           8.628           1.390
       516      2.507           2.520           3.491           2.947           8.874           1.426
       517      2.585           2.585           3.504           2.986           9.422           1.387
       518      2.427           2.456           3.378           2.855           9.254           1.402
       519      2.568           2.595           3.499           2.994           8.894           1.032
       520      2.610           2.630           3.499           3.013           9.143           0.911
       521      2.564           2.578           3.432           2.956           8.702           1.333
       522      2.556           2.559           3.436           2.952           8.437           1.254
       523      2.630           2.635           3.494           3.024           8.802           1.259
       524      2.527           2.520           3.408           2.920           8.661           1.260
       525      2.492           2.497           3.428           2.917           8.726           1.192
       526      2.512           2.533           3.465           2.949           9.571           1.272
       527      2.513           2.531           3.453           2.938           8.908           1.265
       528      2.459           2.459           3.399           2.883           8.869           1.044
       529      2.586           2.604           3.476           2.992           8.955           1.294
       530      2.485           2.513           3.445           2.932           9.145           1.358
       531      2.468           2.492           3.455           2.924           9.058           1.203
       532      2.516           2.543           3.445           2.940           9.427           1.234
       533      2.623           2.648           3.520           3.036           9.266           1.224
       534      2.864           2.883           3.689           3.238           9.122           1.524
       535      2.566           2.569           3.452           2.948           9.320           1.260
       536      2.620           2.638           3.448           2.978           9.289           1.368
       537      2.550           2.563           3.432           2.940           8.969           1.462
       538      2.612           2.624           3.459           2.989           9.083           1.285
       539      2.635           2.648           3.517           3.026           8.769           1.100
       540      2.621           2.641           3.518           3.020           8.408           1.193
       541      2.633           2.645           3.527           3.040           9.247           0.962
       542      2.532           2.535           3.425           2.927           9.278           1.066
       543      2.618           2.628           3.532           3.031           9.043           0.968
       544      2.459           2.470           3.390           2.880           9.094           0.871
       545      2.529           2.530           3.477           2.959           9.210           0.924
       546      2.453           2.460           3.376           2.856           9.367           1.002
       547      2.566           2.569           3.481           2.972           9.513           1.073
       548      2.568           2.582           3.502           2.985           9.785           1.145
       549      2.560           2.568           3.429           2.951           9.441           1.194
       550      2.681           2.680           3.539           3.067           9.324           1.039
       551      2.603           2.616           3.492           3.004           9.147           1.341
       552      2.656           2.668           3.475           3.019           8.882           0.783
       553      2.702           2.707           3.525           3.060           8.925           1.114
       554      2.519           2.517           3.404           2.925           9.312           1.078
       555      2.613           2.606           3.470           2.992           8.430           1.136
       556      2.446           2.462           3.325           2.836           8.369           0.806
       557      2.483           2.487           3.399           2.884           8.685           0.780
       558      2.577           2.582           3.459           2.961           9.259           0.783
       559      2.579           2.591           3.391           2.932           8.446           0.903
       560      2.623           2.634           3.453           3.000           8.226           1.064
       561      2.586           2.602           3.390           2.954           8.668           1.306
       562      2.595           2.617           3.434           2.976           9.099           1.114
       563      2.476           2.508           3.421           2.924           8.041           1.329
       564      2.628           2.641           3.470           3.020           8.623           1.180
       565      2.700           2.710           3.538           3.084           8.614           1.250
       566      2.639           2.651           3.512           3.051           8.806           1.240
       567      2.554           2.561           3.457           2.968           8.780           1.337
       568      2.583           2.588           3.505           3.007           8.722           1.322
       569      2.633           2.638           3.501           3.032           9.086           1.382
       570      2.482           2.500           3.417           2.920           9.175           1.383
       571      2.709           2.723           3.558           3.110           9.060           1.205
       572      2.613           2.630           3.493           3.018           8.823           1.274
       573      2.566           2.572           3.467           2.971           9.297           1.189
       574      2.584           2.578           3.491           2.997           9.227           1.320
       575      2.634           2.637           3.532           3.045           9.430           1.137
       576      2.569           2.578           3.488           2.982           9.563           1.318
       577      2.751           2.747           3.598           3.135           8.509           1.292
       578      2.506           2.509           3.413           2.919           8.243           1.367
       579      2.482           2.497           3.416           2.914           8.301           1.345
       580      2.540           2.548           3.450           2.962           8.177           1.286
       581      2.543           2.544           3.528           3.003           8.403           1.375
       582      2.625           2.628           3.518           3.037           8.548           1.388
       583      2.531           2.541           3.504           2.981           8.595           1.407
       584      2.487           2.495           3.439           2.929           8.379           1.366
       585      2.475           2.487           3.423           2.908           8.193           1.307
       586      2.533           2.539           3.449           2.968           8.589           1.383
       587      2.515           2.514           3.438           2.951           8.694           1.254
       588      2.533           2.536           3.422           2.937           8.915           1.424
       589      2.529           2.533           3.424           2.936           9.345           1.273
       590      2.548           2.545           3.465           2.963           9.024           1.272
       591      2.657           2.660           3.503           3.034           8.576           1.363
       592      2.629           2.645           3.535           3.053           8.831           1.346
       593      2.613           2.614           3.512           3.029           8.182           1.208
       594      2.689           2.692           3.575           3.098           8.635           1.257
       595      2.685           2.688           3.564           3.089           9.266           1.382
       596      2.614           2.619           3.579           3.065           8.657           1.271
       597      2.691           2.686           3.615           3.119           8.743           1.302
       598      2.634           2.630           3.537           3.043           8.677           1.410
       599      2.486           2.487           3.458           2.929           8.615           1.363
       600      2.748           2.744           3.616           3.152           9.198           1.262
       601      2.718           2.708           3.607           3.119           8.803           1.352
       602      2.665           2.661           3.635           3.116           8.440           1.632
       603      2.648           2.634           3.560           3.052           8.611           1.398
       604      2.492           2.495           3.454           2.937           8.532           1.389
       605      2.630           2.626           3.544           3.036           8.643           1.096
       606      2.562           2.562           3.468           2.968           9.159           1.271
       607      2.738           2.744           3.613           3.136           9.081           1.211
       608      2.530           2.530           3.463           2.950           8.775           1.233
       609      2.488           2.482           3.456           2.921           8.951           1.441
       610      2.577           2.588           3.472           2.986           9.329           1.176
       611      2.606           2.607           3.527           3.031           8.774           1.156
       612      2.585           2.577           3.505           3.009           9.358           1.184
       613      2.624           2.616           3.561           3.052           8.651           1.142
       614      2.597           2.595           3.518           3.018           9.439           1.020
       615      2.433           2.431           3.429           2.888           9.217           1.341
       616      2.499           2.493           3.475           2.942           9.044           1.238
       617      2.544           2.544           3.487           2.973           9.543           1.282
       618      2.669           2.665           3.532           3.043           9.175           1.112
       619      2.846           2.855           3.655           3.207           8.930           1.182
       620      2.842           2.833           3.626           3.177           9.211           1.381
       621      2.774           2.768           3.628           3.143           8.939           1.242
       622      2.673           2.669           3.546           3.069           8.391           1.297
       623      2.740           2.728           3.576           3.111           9.020           1.295
       624      2.654           2.662           3.542           3.060           8.674           1.134
       625      2.744           2.737           3.616           3.137           8.793           1.301
       626      2.639           2.635           3.488           3.021           9.232           1.155
       627      2.562           2.556           3.472           2.968           8.792           1.025
       628      2.614           2.617           3.505           3.013           9.263           0.783
       629      2.485           2.475           3.439           2.910           9.589           1.099
       630      2.560           2.570           3.450           2.963           8.641           0.948
       631      2.650           2.669           3.522           3.067           8.656           0.832
       632      2.574           2.583           3.484           2.997           8.863           1.209
       633      2.426           2.430           3.413           2.873           9.021           1.293
       634      2.751           2.757           3.642           3.159           8.890           1.290
       635      2.566           2.577           3.512           2.993           9.648           1.106
       636      2.592           2.609           3.451           2.971           8.499           1.156
       637      2.609           2.607           3.447           2.971           9.190           1.507
       638      2.512           2.525           3.402           2.915           8.836           1.388
       639      2.592           2.591           3.484           2.993           9.239           1.306
       640      2.787           2.788           3.554           3.126           8.882           1.295
       641      2.655           2.664           3.529           3.050           9.469           1.244
       642      2.705           2.706           3.546           3.075           9.369           1.206
       643      2.678           2.682           3.507           3.047           8.661           1.136
       644      2.537           2.530           3.420           2.935           8.771           1.150
       645      2.591           2.577           3.496           3.002           8.642           1.219
       646      2.640           2.643           3.508           3.039           9.174           1.288
       647      2.561           2.552           3.435           2.949           8.847           1.229
       648      2.607           2.607           3.463           2.989           8.784           1.179
       649      2.666           2.680           3.538           3.070           8.669           0.776
       650      2.601           2.594           3.508           3.006           8.583           1.063
       651      2.558           2.544           3.478           2.962           8.745           0.990
       652      2.565           2.576           3.467           2.972           8.632           0.985
       653      2.641           2.653           3.522           3.042           9.152           0.995
       654      2.635           2.644           3.524           3.035           9.375           1.109
       655      2.600           2.599           3.506           3.009           8.873           1.372
       656      2.660           2.664           3.543           3.059           8.748           1.248
       657      2.729           2.731           3.592           3.104           9.264           1.206
       658      2.656           2.663           3.561           3.058           9.363           1.215
       659      2.616           2.616           3.535           3.031           8.512           1.399
       660      2.658           2.666           3.532           3.040           8.564           1.293
       661      2.756           2.744           3.628           3.136           8.793           0.984
       662      2.654           2.654           3.592           3.070           8.950           1.120
       663      2.669           2.673           3.506           3.045           8.279           1.162
       664      2.533           2.516           3.465           2.938           8.733           1.125
       665      2.581           2.572           3.512           2.998           8.425           1.089
       666      2.481           2.472           3.428           2.905           8.514           1.288
       667      2.317           2.305           3.368           2.794           8.524           0.999
       668      2.441           2.443           3.426           2.891           8.588           1.280
       669      2.525           2.504           3.474           2.949           8.109           1.276
       670      2.511           2.506           3.476           2.939           9.132           1.110
       671      2.423           2.405           3.438           2.866           8.176           1.227
       672      2.605           2.585           3.511           2.993           8.780           1.443
       673      2.601           2.588           3.476           2.980           9.496           1.342
       674      2.551           2.550           3.460           2.948           8.989           1.301
       675      2.761           2.751           3.655           3.164           9.793           1.236
       676      2.590           2.583           3.511           3.000           9.371           1.267
       677      2.591           2.573           3.507           3.003           9.374           1.223
       678      2.762           2.752           3.559           3.112           9.840           1.375
       679      2.663           2.665           3.495           3.035           8.671           1.115
       680      2.440           2.437           3.408           2.875           9.151           1.029
       681      2.457           2.452           3.399           2.867           9.713           1.287
       682      2.545           2.531           3.486           2.957           8.916           1.293
       683      2.603           2.594           3.477           2.987           9.101           1.364
       684      2.792           2.779           3.615           3.151           8.997           1.481
       685      2.503           2.482           3.468           2.913           8.483           1.294
       686      2.565           2.548           3.466           2.954           8.904           1.229
       687      2.646           2.631           3.594           3.059           9.007           1.335
       688      2.519           2.494           3.507           2.951           9.265           1.349
       689      2.704           2.671           3.591           3.076           9.304           1.190
       690      2.648           2.633           3.538           3.029           9.832           0.902
       691      2.695           2.678           3.582           3.083           8.681           1.256
       692      2.602           2.588           3.478           2.971           8.688           1.299
       693      2.512           2.504           3.493           2.955           8.821           1.196
       694      2.561           2.559           3.471           2.959           9.340           1.262
       695      2.697           2.677           3.581           3.077           9.413           1.279
       696      2.611           2.612           3.523           3.015           9.798           1.114
       697      2.818           2.803           3.644           3.181           9.766           1.026
       698      2.634           2.634           3.572           3.067           8.909           1.090
       699      2.748           2.715           3.622           3.140           8.737           1.136
       700      2.659           2.643           3.520           3.038           8.735           1.027
       701      2.581           2.577           3.524           3.016           9.405           1.190
       702      2.813           2.805           3.658           3.185          10.049           1.303
       703      2.683           2.676           3.536           3.062           9.585           1.296
       704      2.763           2.769           3.633           3.156           8.929           1.310
       705      2.698           2.698           3.571           3.083           8.557           0.954
       706      2.711           2.696           3.607           3.114           9.496           1.391
       707      2.757           2.758           3.623           3.155           9.983           0.898
       708      2.705           2.700           3.612           3.112           9.424           1.251
       709      2.603           2.582           3.572           3.029           9.165           1.142
       710      2.507           2.504           3.476           2.941           9.390           1.112
       711      2.612           2.616           3.553           3.035           9.115           1.174
       712      2.743           2.733           3.685           3.170           9.200           1.262
       713      2.546           2.549           3.485           2.974           9.475           1.214
       714      2.727           2.710           3.598           3.115           9.196           1.300
       715      2.598           2.599           3.540           3.025           9.505           1.127
       716      2.814           2.813           3.724           3.223           9.324           1.328
       717      2.552           2.560           3.518           2.996           9.289           1.152
       718      2.764           2.766           3.710           3.205           9.375           1.170
       719      2.704           2.705           3.612           3.125           9.697           1.249
       720      2.639           2.634           3.606           3.084           8.966           1.257
       721      2.718           2.729           3.625           3.149           9.451           0.961
       722      2.621           2.631           3.572           3.062           9.693           1.238
       723      2.654           2.664           3.566           3.067           9.868           1.028
       724      2.414           2.425           3.440           2.886           9.493           1.290
       725      2.491           2.482           3.453           2.924           9.225           1.116
       726      2.492           2.486           3.470           2.941           9.549           1.143
       727      2.504           2.515           3.486           2.957           9.857           1.146
       728      2.532           2.541           3.539           2.997           9.356           1.278
       729      2.587           2.584           3.550           3.010           9.413           1.198
       730      2.603           2.600           3.539           3.026           8.880           1.052
       731      2.584           2.575           3.527           2.997           9.435           1.079
       732      2.706           2.699           3.656           3.141           9.801           1.188
       733      2.538           2.532           3.514           2.973           9.337           1.234
       734      2.596           2.594           3.549           3.028           9.401           1.295
       735      2.610           2.606           3.616           3.059           9.420           1.200
       736      2.603           2.612           3.581           3.058           8.907           1.180
       737      2.565           2.561           3.561           3.020           9.537           1.310
       738      2.618           2.607           3.649           3.093           9.669           1.099
       739      2.514           2.498           3.515           2.969           9.407           1.233
       740      2.580           2.577           3.509           3.011           9.101           1.065
       741      2.513           2.511           3.479           2.952           9.141           1.143
       742      2.510           2.501           3.487           2.947           9.192           0.998
       743      2.643           2.636           3.574           3.072           9.007           0.925
       744      2.668           2.670           3.598           3.091           9.654           1.085
       745      2.572           2.569           3.546           3.018           8.026           1.120
       746      2.554           2.551           3.473           2.960           8.753           1.123
       747      2.727           2.725           3.616           3.127           8.771           1.108
       748      2.434           2.427           3.434           2.886           8.706           0.716
       749      2.728           2.723           3.651           3.136           8.890           0.952
       750      2.580           2.566           3.544           3.001           8.872           1.114
       751      2.680           2.680           3.613           3.094           9.106           1.042
       752      2.917           2.914           3.764           3.296           9.472           1.078
       753      2.995           2.995           3.857           3.360           9.322           1.026
       754      2.929           2.920           3.768           3.288           9.665           1.006
       755      2.844           2.837           3.711           3.213           9.341           1.147
       756      2.767           2.765           3.668           3.161           8.615           0.913
       757      2.954           2.961           3.745           3.294           9.165           1.023
       758      2.994           2.993           3.797           3.342           9.403           0.991
       759      3.013           3.011           3.791           3.347           8.850           1.144
       760      2.887           2.880           3.694           3.247           9.244           1.218
       761      2.777           2.765           3.647           3.162           8.718           1.035
       762      2.668           2.670           3.566           3.078           8.442           1.133
       763      2.894           2.888           3.700           3.259           9.671           1.182
       764      2.996           2.987           3.808           3.378           9.648           1.222
       765      2.563           2.545           3.510           2.991           9.592           1.255
       766      2.869           2.859           3.700           3.248           9.403           1.246
       767      2.728           2.710           3.635           3.137           8.660           1.252
       768      2.516           2.496           3.534           2.988           9.446           1.221
       769      2.679           2.661           3.557           3.071           8.824           1.122
       770      2.748           2.730           3.628           3.143           8.653           1.143
       771      2.725           2.709           3.598           3.105           8.452           1.149
       772      2.551           2.549           3.498           2.984           8.376           1.028
       773      2.684           2.673           3.522           3.050           8.556           0.976
       774      2.822           2.811           3.608           3.156           8.341           1.135
       775      2.576           2.576           3.540           3.015           9.463           1.262
       776      2.671           2.662           3.550           3.070           9.423           1.057
       777      2.716           2.698           3.585           3.103           8.869           1.085
       778      2.768           2.762           3.612           3.152           8.921           1.361
       779      2.583           2.573           3.517           2.994           8.352           1.146
       780      2.668           2.668           3.580           3.081           8.454           1.092
       781      2.782           2.776           3.590           3.145           8.658           1.228
       782      2.995           2.968           3.717           3.305           8.242           0.821
       783      2.644           2.631           3.530           3.042           8.410           1.106
       784      2.749           2.723           3.563           3.106           8.497           1.020
       785      2.701           2.676           3.560           3.062           7.861           1.299
       786      2.689           2.658           3.546           3.053           8.332           1.028
       787      2.713           2.703           3.570           3.101           8.335           1.211
       788      2.753           2.738           3.588           3.123           8.693           1.152
       789      2.711           2.678           3.584           3.092           7.895           1.429
       790      2.687           2.682           3.568           3.071           8.064           1.585
       791      2.656           2.651           3.543           3.051           8.460           1.578
       792      2.608           2.584           3.484           2.978           8.097           1.620
       793      2.582           2.562           3.456           2.960           8.134           1.551
       794      2.627           2.610           3.459           2.991           7.936           1.620
       795      2.856           2.844           3.605           3.179           8.330           1.435
       796      2.619           2.599           3.436           2.980           8.047           1.629
       797      2.719           2.671           3.557           3.064           8.249           1.403
       798      2.745           2.725           3.606           3.119           8.374           1.043
       799      2.772           2.757           3.633           3.142           8.769           1.135
       800      2.873           2.846           3.668           3.210           8.397           1.029
       801      2.620           2.585           3.488           2.985           8.742           1.033
       802      2.622           2.578           3.524           3.007           8.464           1.073
       803      2.624           2.579           3.485           2.988           8.388           1.105
       804      2.571           2.538           3.451           2.946           8.800           1.006
       805      2.717           2.689           3.544           3.072           8.299           1.038
       806      2.603           2.554           3.502           2.984           8.555           1.098
       807      2.850           2.818           3.720           3.231           9.569           1.079
       808      2.861           2.828           3.761           3.259           8.890           1.028
       809      2.643           2.583           3.570           3.030           8.935           1.076
       810      2.784           2.751           3.689           3.166           8.750           1.220
       811      2.669           2.628           3.603           3.073           8.507           1.138
       812      2.537           2.502           3.461           2.925           8.894           1.132
       813      2.746           2.716           3.561           3.080           8.479           1.207
       814      2.844           2.811           3.672           3.185           8.205           1.211
       815      2.603           2.559           3.520           2.984           8.755           1.146
       816      2.610           2.569           3.506           2.981           8.087           1.125
       817      2.668           2.641           3.552           3.045           8.548           1.074
       818      2.496           2.466           3.405           2.876           8.625           1.036
       819      2.651           2.620           3.462           2.979           8.883           0.961
       820      2.690           2.655           3.536           3.039           8.672           1.149
       821      2.688           2.659           3.572           3.055           8.311           1.081
       822      2.570           2.547           3.496           2.953           8.758           1.230
       823      2.582           2.570           3.525           2.978           8.200           0.875
       824      2.523           2.490           3.463           2.918           8.372           1.075
       825      2.518           2.480           3.441           2.901           8.142           1.078
       826      2.699           2.670           3.587           3.062           8.319           1.180
       827      2.685           2.641           3.562           3.033           8.295           1.283
       828      2.632           2.603           3.548           3.008           9.075           1.223
       829      2.750           2.717           3.590           3.085           8.626           1.174
       830      2.767           2.736           3.606           3.106           8.471           1.245
       831      2.802           2.776           3.651           3.139           8.930           0.963
       832      2.804           2.768           3.633           3.120           8.478           1.121
       833      2.754           2.702           3.585           3.068           7.871           1.172
       834      2.766           2.713           3.650           3.115           8.171           1.093
       835      2.910           2.871           3.741           3.235           8.880           1.116
       836      2.750           2.707           3.630           3.094           8.405           1.083
       837      2.743           2.704           3.582           3.068           7.937           0.889
       838      2.846           2.808           3.683           3.174           8.271           0.823
       839      2.735           2.692           3.619           3.080           8.683           1.005
       840      2.633           2.596           3.591           3.025           8.109           0.933
       841      2.657           2.630           3.595           3.050           8.579           0.985
       842      2.649           2.607           3.544           3.005           8.405           1.085
       843      2.680           2.645           3.619           3.069           8.286           1.143
       844      2.752           2.719           3.646           3.118           8.189           1.096
       845      2.706           2.680           3.629           3.090           8.414           1.149
       846      2.675           2.642           3.601           3.051           8.547           1.072
       847      2.591           2.559           3.567           3.003           8.679           1.246
       848      2.597           2.567           3.522           2.975           8.316           1.190
       849      2.598           2.555           3.492           2.957           8.539           1.075
       850      2.633           2.596           3.547           3.000           8.061           1.218
       851      2.590           2.564           3.502           2.968           8.937           1.039
       852      2.562           2.532           3.531           2.961           8.090           0.984
       853      2.629           2.596           3.641           3.052           7.774           1.067
       854      2.630           2.587           3.542           3.004           8.135           1.368
       855      2.655           2.611           3.582           3.033           8.156           1.176
       856      2.747           2.707           3.606           3.087           8.453           1.283
       857      2.772           2.735           3.706           3.156           8.194           1.133
       858      2.670           2.644           3.668           3.090           8.253           1.030
       859      2.755           2.722           3.663           3.119           8.273           1.257
       860      2.633           2.596           3.512           2.989           8.250           1.150
       861      2.666           2.646           3.574           3.043           8.502           1.086
       862      2.724           2.684           3.596           3.078           8.416           1.076
       863      2.789           2.755           3.643           3.137           8.312           1.097
       864      2.814           2.784           3.692           3.176           7.733           0.969
       865      2.683           2.659           3.553           3.051           7.826           1.072
       866      2.621           2.594           3.510           2.989           7.996           1.106
       867      2.731           2.711           3.548           3.074           8.381           1.055
       868      2.696           2.658           3.536           3.031           8.191           0.968
       869      2.684           2.657           3.574           3.058           7.908           1.086
       870      2.617           2.592           3.541           3.006           8.066           1.037
       871      2.696           2.674           3.617           3.092           8.961           1.147
       872      2.575           2.545           3.528           2.971           8.881           1.164
       873      2.536           2.518           3.519           2.966           8.358           0.968
       874      2.497           2.481           3.499           2.927           8.775           1.125
       875      2.650           2.630           3.621           3.064           7.939           1.133
       876      2.660           2.644           3.620           3.062           8.577           1.025
       877      2.720           2.695           3.634           3.099           8.188           1.052
       878      2.692           2.658           3.593           3.062           8.346           1.091
       879      2.649           2.620           3.550           3.020           8.123           1.135
       880      2.783           2.754           3.668           3.157           8.086           1.147
       881      2.622           2.591           3.574           3.023           8.060           1.159
       882      2.603           2.575           3.561           3.008           8.039           1.145
       883      2.730           2.700           3.680           3.130           7.428           1.051
       884      2.625           2.598           3.602           3.045           8.066           1.249
       885      2.577           2.551           3.588           3.013           8.122           1.227
       886      2.639           2.617           3.604           3.055           9.226           0.978
       887      2.727           2.714           3.779           3.195           8.353           0.870
       888      2.420           2.405           3.494           2.890           8.149           1.118
       889      2.596           2.581           3.620           3.050           8.030           1.040
       890      2.484           2.463           3.530           2.941           8.203           1.150
       891      2.624           2.591           3.623           3.049           8.373           1.199
       892      2.601           2.568           3.583           3.020           7.919           1.011
       893      2.452           2.441           3.491           2.900           8.362           1.030
       894      2.483           2.482           3.484           2.923           7.779           1.188
       895      2.584           2.559           3.546           2.985           8.619           1.038
       896      2.474           2.458           3.432           2.870           7.893           1.031
       897      2.526           2.500           3.489           2.928           7.639           1.223
       898      2.435           2.420           3.415           2.845           8.089           1.116
       899      2.635           2.595           3.607           3.036           8.167           0.831
       900      2.508           2.483           3.476           2.913           7.919           1.145
       901      2.454           2.434           3.460           2.888           8.422           1.089
       902      2.508           2.499           3.503           2.943           7.733           1.326
       903      2.449           2.455           3.479           2.906           8.310           0.873
       904      2.587           2.581           3.564           3.012           8.544           1.013
       905      2.529           2.513           3.470           2.936           8.475           0.936
       906      2.566           2.567           3.478           2.944           8.411           1.128
       907      2.572           2.573           3.510           2.976           8.032           1.151
       908      2.459           2.473           3.521           2.945           8.656           0.942
       909      2.546           2.540           3.587           3.003           8.838           1.055
       910      2.579           2.573           3.564           3.013           8.214           1.212
       911      2.528           2.545           3.521           2.966           8.494           1.149
       912      2.538           2.544           3.525           2.975           8.723           0.988
       913      2.547           2.555           3.544           2.983           9.108           1.040
       914      2.503           2.508           3.502           2.934           8.621           1.180
       915      2.519           2.529           3.514           2.961           8.453           1.156
       916      2.533           2.535           3.573           2.998           7.724           1.224
       917      2.592           2.589           3.617           3.045           8.652           1.291
       918      2.624           2.636           3.578           3.042           8.635           1.191
       919      2.546           2.556           3.551           2.990           8.142           1.044
       920      2.533           2.533           3.537           2.977           8.249           1.165
       921      2.649           2.648           3.611           3.059           8.168           0.999
       922      2.590           2.578           3.549           2.990           8.236           0.944
       923      2.622           2.605           3.580           3.024           7.548           1.097
       924      2.581           2.563           3.529           2.984           8.341           1.018
       925      2.739           2.715           3.639           3.103           7.819           0.946
       926      2.650           2.627           3.528           3.002           8.438           1.008
       927      2.627           2.616           3.524           2.999           8.466           1.250
       928      2.761           2.731           3.631           3.114           8.130           1.123
       929      2.577           2.553           3.526           2.968           8.480           1.053
       930      2.600           2.570           3.520           2.976           8.007           1.006
       931      2.618           2.577           3.543           2.990           7.749           1.245
       932      2.625           2.600           3.622           3.054           8.473           1.045
       933      2.556           2.531           3.528           2.970           8.236           0.885
       934      2.676           2.638           3.624           3.063           8.213           0.930
       935      2.636           2.597           3.623           3.042           8.635           1.010
       936      2.568           2.541           3.532           2.970           8.600           1.089
       937      2.556           2.523           3.497           2.940           8.614           1.076
       938      2.650           2.620           3.597           3.044           8.875           1.199
       939      2.747           2.691           3.653           3.109           8.571           0.990
       940      2.606           2.546           3.584           3.008           9.112           0.908
       941      2.621           2.572           3.630           3.046           8.261           1.024
       942      2.687           2.639           3.674           3.089           8.140           1.119
       943      2.592           2.555           3.597           3.008           8.293           1.127
       944      2.623           2.580           3.627           3.031           7.923           1.071
       945      2.640           2.612           3.650           3.049           8.466           0.904
       946      2.627           2.599           3.627           3.037           8.698           1.072
       947      2.610           2.571           3.629           3.038           8.357           1.274
       948      2.727           2.685           3.662           3.104           8.370           1.081
       949      2.704           2.650           3.620           3.060           8.035           1.262
       950      2.748           2.694           3.753           3.153           8.780           1.225
       951      2.731           2.679           3.678           3.107           8.943           1.147
       952      2.713           2.661           3.670           3.092           8.644           1.156
       953      2.670           2.625           3.636           3.056           8.541           1.121
       954      2.576           2.552           3.603           2.992           8.664           1.084
       955      2.578           2.553           3.578           2.980           8.395           1.162
       956      2.668           2.639           3.586           3.023           8.226           1.109
       957      2.630           2.599           3.556           2.992           8.437           1.119
       958      2.650           2.611           3.595           3.013           8.237           1.041
       959      2.656           2.627           3.631           3.041           7.589           1.068
       960      2.554           2.529           3.599           2.979           8.299           0.959
       961      2.526           2.495           3.536           2.937           7.754           1.079
       962      2.543           2.515           3.546           2.963           8.268           1.204
       963      2.617           2.592           3.614           3.035           9.031           1.066
       964      2.693           2.668           3.680           3.098           8.865           1.152
       965      2.666           2.647           3.590           3.042           8.434           1.128
       966      2.753           2.721           3.689           3.129           8.294           1.032
       967      2.615           2.604           3.596           3.024           8.450           1.200
       968      2.575           2.557           3.608           3.010           8.139           1.209
       969      2.666           2.649           3.674           3.099           8.283           1.255
       970      2.623           2.600           3.598           3.035           7.945           1.129
       971      2.547           2.528           3.529           2.967           7.625           0.986
       972      2.536           2.521           3.562           2.981           8.503           1.311
       973      2.580           2.547           3.549           3.000           8.127           1.181
       974      2.574           2.548           3.562           2.988           8.625           0.994
       975      2.356           2.330           3.405           2.807           8.457           1.275
       976      2.433           2.420           3.474           2.897           8.489           1.281
       977      2.571           2.539           3.583           3.009           8.652           1.466
       978      2.612           2.578           3.664           3.067           9.568           1.393
       979      2.579           2.555           3.620           3.031           9.836           1.301
       980      2.514           2.484           3.529           2.952           8.851           1.146
       981      2.415           2.385           3.509           2.888           8.515           1.032
       982      2.470           2.449           3.498           2.923           8.165           1.621
       983      2.482           2.450           3.495           2.915           8.633           1.449
       984      2.401           2.368           3.483           2.869           8.304           1.278
       985      2.443           2.417           3.466           2.868           8.679           1.378
       986      2.718           2.681           3.702           3.137           9.216           1.096
       987      2.521           2.489           3.510           2.943           9.615           1.235
       988      2.491           2.456           3.485           2.908           9.000           1.234
       989      2.497           2.457           3.516           2.923           9.236           1.382
       990      2.539           2.484           3.549           2.959           8.885           1.415
       991      2.484           2.445           3.540           2.937           8.342           1.451
       992      2.481           2.432           3.515           2.921           8.397           1.298
       993      2.621           2.580           3.623           3.048           8.707           1.449
       994      2.451           2.410           3.467           2.883           9.004           1.262
       995      2.444           2.402           3.408           2.841           8.018           1.332
       996      2.366           2.333           3.468           2.858           8.972           1.078
       997      2.433           2.402           3.511           2.917           9.233           0.962
       998      2.362           2.336           3.427           2.832           9.974           1.078
       999      2.468           2.433           3.498           2.913           8.584           1.266
      1000      2.381           2.343           3.428           2.835           9.024           1.010
