# Supplementary material for: Delineating Pixantrone Maleate’s adroit activity against cervical cancer proteins through multitargeted docking-based MM\GBSA, QM-DFT and MD simulation
Source: PLoS One. 2023 Dec 15;18(12):e0295714. doi: 10.1371/journal.pone.0295714 (PMC10723688; doi:10.1371/journal.pone.0295714)
Supplement: S1 Dataset — (ZIP) [file pone.0295714.s001.zip › Data_1_5VBN/raw-data/P_RMSF.dat]

# Residue#      Chain    ResName LigandContact         CA   Backbone  Sidechain  All_Heavy   B-factor
         0          A     ACE_83          No         n/a       4.157         n/a       4.157       0.000
         1          A     HIS_84          No       2.267       2.261       4.168       3.503      58.125
         2          A     VAL_85          No       1.052       1.077       1.667       1.296      53.935
         3          A     PHE_86          No       0.872       0.913       1.659       1.374      48.832
         4          A     ASN_87          No       0.758       0.770       1.253       1.028      44.950
         5          A     ILE_88          No       0.615       0.689       1.537       1.093      41.852
         6          A     ILE_89          No       0.562       0.571       0.825       0.652      40.042
         7          A     GLY_90          No       0.559       0.556       0.610       0.556      40.175
         8          A     ALA_91          No       0.524       0.564       0.752       0.569      38.752
         9          A     PHE_92          No       0.655       0.708       0.882       0.806      39.218
        10          A     ASP_93          No       0.684       0.690       1.289       1.047      42.158
        11          A     ILE_94          No       0.607       0.631       0.709       0.626      41.538
        12          A     PRO_95          No       0.814       0.768       0.948       0.839      42.632
        13          A     ARG_96          No       0.735       0.797       0.851       0.812      46.492
        14          A     PHE_97          No       0.752       0.787       1.288       1.092      49.782
        15          A     VAL_98          No       0.856       0.851       1.521       1.110      53.548
        16          A     TYR_99          No       0.866       0.951       0.994       0.976      55.998
        17          A    ASN_100          No       1.159       1.146       1.478       1.321      60.812
        18          A    SER_101          No       1.371       1.447       1.661       1.519      65.422
        19          A    GLU_102          No       1.629       1.634       2.222       1.993      66.538
        20          A    ARG_103          No       1.588       1.564       2.367       2.099      62.842
        21          A    LYS_104          No       1.343       1.332       2.217       1.826      60.312
        22          A    LYS_105          No       1.124       1.082       1.733       1.431      60.372
        23          A    PHE_106          No       0.889       0.977       1.066       1.023      56.750
        24          A    LEU_107          No       1.012       0.959       1.419       1.158      55.073
        25          A    PRO_108          No       1.100       1.127       1.271       1.181      53.433
        26          A    LEU_109          No       1.228       1.333       1.542       1.388      53.332
        27          A    LEU_110          No       1.713       1.750       2.616       2.160      57.022
        28          A    MET_111          No       1.632       1.649       1.977       1.814      57.275
        29          A    THR_112          No       1.545       1.639       1.432       1.544      53.965
        30          A    ASN_113          No       1.835       1.800       2.462       2.146      54.040
        31          A    HIS_114          No       1.498       1.474       2.100       1.851      50.575
        32          A    PRO_115          No       1.457       1.344       1.667       1.475      49.885
        33          A    ALA_116          No       1.138       1.141       1.374       1.169      50.630
        34          A    PRO_117          No       0.883       0.931       0.910       0.918      51.815
        35          A    ASN_118          No       1.068       1.008       1.827       1.465      50.092
        36          A    LEU_119          No       0.985       1.045       1.381       1.158      47.450
        37          A    PHE_120          No       1.112       1.077       1.798       1.520      48.688
        38          A    GLY_121          No       0.937       0.913       1.042       0.913      48.988
        39          A    THR_122          No       0.798       0.767       0.962       0.833      48.168
        40          A    PRO_123          No       0.715       0.719       0.851       0.763      48.162
        41          A    ARG_124          No       0.726       0.726       2.403       1.940      49.915
        42          A    ASP_125          No       0.699       0.700       1.105       0.934      49.752
        43          A    LYS_126         Yes       0.679       0.772       0.806       0.772      47.938
        44          A    ALA_127          No       0.714       0.690       0.928       0.712      48.508
        45          A    GLU_128          No       0.642       0.634       1.244       1.026      48.342
        46          A    MET_129          No       0.608       0.620       1.011       0.814      46.422
        47          A    PHE_130          No       0.592       0.585       1.246       0.998      44.238
        48          A    ARG_131          No       0.567       0.574       1.458       1.193      43.185
        49          A    GLU_132          No       0.574       0.598       1.092       0.900      42.108
        50          A    ARG_133          No       0.576       0.619       0.678       0.652      38.962
        51          A    TYR_134          No       0.546       0.573       0.806       0.728      40.150
        52          A    THR_135          No       0.620       0.629       0.806       0.684      43.372
        53          A    ILE_136          No       0.612       0.642       1.359       0.978      41.642
        54          A    LEU_137          No       0.537       0.569       0.780       0.628      41.410
        55          A    HIS_138          No       0.569       0.596       1.016       0.853      44.980
        56          A    GLN_139          No       0.797       0.827       1.236       1.052      50.252
        57          A    ARG_140          No       0.948       1.067       0.829       0.915      53.755
        58          A    THR_141          No       0.961       1.003       1.149       1.053      58.348
        59          A    HIS_142          No       0.981       1.086       1.309       1.221      64.807
        60          A    ARG_143          No       1.168       1.226       2.048       1.760      69.375
        61          A    HIS_144          No       1.361       1.539       1.876       1.735      75.192
        62          A    GLU_145          No       1.457       1.500       2.017       1.808      78.415
        63          A    LEU_146          No       1.751       1.784       2.197       1.947      15.148
        64          A    PHE_147          No       2.118       2.281       2.629       2.480      15.222
        65          A    THR_148          No       2.594       2.769       2.888       2.800      15.655
        66          A    PRO_149          No       2.940       3.182       2.719       2.996      15.082
        67          A    PRO_150          No       3.713       3.736       3.323       3.570      16.222
        68          A    VAL_151          No       5.110       5.204       5.942       5.491      19.118
        69          A    ILE_152          No       5.512       5.527       5.782       5.631      19.520
        70          A    GLY_153          No       5.446       5.129       5.967       5.129      19.318
        71          A    SER_154          No       4.142       4.164       5.047       4.480      18.618
        72          A    HIS_155          No       2.932       3.285       2.922       3.068      17.660
        73          A    PRO_156          No       4.380       4.354       4.547       4.421      19.120
        74          A    ASP_157          No       3.993       3.774       4.436       4.126      20.015
        75          A    GLU_158          No       3.890       4.000       4.343       4.188      19.572
        76          A    SER_159          No       4.185       4.106       4.866       4.375      18.415
        77          A    GLY_160          No       3.670       3.681       3.794       3.681      17.062
        78          A    SER_161          No       2.949       2.807       3.468       3.045      18.732
        79          A    LYS_162          No       1.755       1.841       2.207       2.011      16.152
        80          A    PHE_163          No       1.454       1.445       3.140       2.587      66.670
        81          A    GLN_164          No       1.381       1.316       2.494       2.035      63.978
        82          A    LEU_165          No       1.029       1.133       1.513       1.267      58.835
        83          A    LYS_166          No       1.086       1.034       1.776       1.434      55.090
        84          A    THR_167          No       0.972       0.975       1.273       1.092      51.562
        85          A    ILE_168          No       0.807       0.866       0.892       0.845      50.080
        86          A    GLU_169          No       1.067       1.114       2.045       1.702      49.760
        87          A    THR_170          No       1.273       1.338       1.835       1.542      50.635
        88          A    LEU_171          No       1.287       1.334       1.638       1.440      53.288
        89          A    LEU_172          No       1.349       1.512       1.642       1.540      58.340
        90          A    GLY_173          No       2.082       2.179       2.369       2.179      62.998
        91          A    SER_174          No       2.418       2.524       2.754       2.601      65.385
        92          A    THR_175          No       3.648       3.629       4.402       3.964      67.032
        93          A    THR_176          No       3.184       2.968       3.472       3.174      63.692
        94          A    LYS_177          No       2.469       2.389       3.169       2.803      60.018
        95          A    ILE_178          No       1.711       1.811       2.035       1.883      57.662
        96          A    GLY_179          No       1.679       1.741       1.912       1.741      58.410
        97          A    ASP_180          No       1.198       1.206       2.132       1.747      57.912
        98          A    ALA_181          No       0.989       0.935       1.236       0.974      53.202
        99          A    ILE_182          No       0.821       0.821       1.607       1.189      47.570
       100          A    VAL_183          No       0.685       0.683       1.374       0.947      41.922
       101          A    LEU_184          No       0.598       0.612       0.985       0.756      37.832
       102          A    GLY_185          No       0.556       0.550       0.637       0.550      34.330
       103          A    MET_186          No       0.515       0.539       0.782       0.661      35.652
       104          A    ILE_187          No       0.599       0.631       0.992       0.769      40.552
       105          A    THR_188          No       0.724       0.741       0.850       0.768      46.292
       106          A    GLN_189         Yes       0.891       1.044       1.273       1.155      53.400
       107          A    LEU_190         Yes       1.256       1.335       2.133       1.705      58.470
       108          A    LYS_191         Yes       1.496       1.338       2.630       2.088      62.353
       109          A    GLU_192         Yes       1.541       1.514       2.554       2.162      62.680
       110          A    GLY_193         Yes       1.233       1.248       1.303       1.248      61.073
       111          A    LYS_194         Yes       1.148       1.062       2.386       1.858      55.560
       112          A    PHE_195          No       0.830       0.876       1.428       1.207      48.452
       113          A    PHE_196          No       0.749       0.728       1.193       1.020      43.008
       114          A    LEU_197          No       0.618       0.654       0.798       0.684      40.168
       115          A    GLU_198          No       0.599       0.585       1.216       0.976      40.790
       116          A    ASP_199          No       0.638       0.696       1.052       0.901      41.272
       117          A    PRO_200          No       0.832       0.988       0.866       0.932      41.293
       118          A    THR_201          No       1.278       1.296       1.728       1.476      41.450
       119          A    GLY_202          No       0.878       0.842       0.983       0.842      43.298
       120          A    THR_203          No       0.796       0.814       1.341       1.036      45.230
       121          A    VAL_204          No       0.796       0.791       0.922       0.809      46.222
       122          A    GLN_205          No       0.864       0.853       1.371       1.163      49.420
       123          A    LEU_206          No       0.861       0.912       1.252       1.024      49.405
       124          A    ASP_207          No       0.949       0.928       1.100       1.020      46.885
       125          A    LEU_208          No       0.916       0.981       1.394       1.140      46.015
       126          A    SER_209          No       1.151       1.172       1.251       1.198      45.362
       127          A    LYS_210          No       1.162       1.135       2.037       1.636      43.285
       128          A    ALA_211          No       0.932       0.971       1.029       0.962      41.238
       129          A    GLN_212          No       0.926       0.907       2.123       1.678      39.755
       130          A    PHE_213          No       0.861       0.927       0.999       0.967      36.490
       131          A    HIS_214          No       1.001       0.943       2.048       1.678      36.348
       132          A    SER_215          No       0.928       1.026       1.337       1.132      35.298
       133          A    GLY_216          No       0.767       0.792       0.821       0.792      33.035
       134          A    LEU_217          No       0.692       0.694       1.038       0.826      32.897
       135          A    TYR_218          No       0.679       0.730       1.213       1.031      33.762
       136          A    THR_219          No       0.705       0.725       0.822       0.745      33.218
       137          A    GLU_220         Yes       0.788       1.005       1.369       1.224      34.502
       138          A    ALA_221          No       0.697       0.711       0.897       0.722      34.185
       139          A    CYS_222          No       0.638       0.609       1.009       0.795      32.190
       140          A    PHE_223          No       0.476       0.520       0.656       0.600      32.690
       141          A    VAL_224          No       0.546       0.556       0.792       0.611      33.845
       142          A    LEU_225          No       0.647       0.694       1.347       0.993      36.995
       143          A    ALA_226          No       0.699       0.710       0.867       0.715      42.752
       144          A    GLU_227          No       0.788       0.784       1.848       1.482      48.740
       145          A    GLY_228          No       0.858       0.871       0.932       0.871      49.802
       146          A    TRP_229          No       0.955       0.940       1.249       1.158      49.528
       147          A    PHE_230          No       0.987       1.059       1.735       1.472      51.725
       148          A    GLU_231          No       1.159       1.149       1.709       1.495      55.285
       149          A    ASP_232          No       1.369       1.315       2.152       1.798      54.590
       150          A    GLN_233          No       1.169       1.153       1.966       1.636      52.338
       151          A    VAL_234          No       0.949       0.961       1.279       1.058      43.105
       152          A    PHE_235          No       0.820       0.843       1.193       1.039      39.565
       153          A    HIS_236          No       0.894       0.883       1.092       1.008      38.735
       154          A    VAL_237          No       0.792       0.851       0.891       0.831      38.905
       155          A    ASN_238          No       0.890       0.891       1.475       1.208      41.598
       156          A    ALA_239          No       0.853       0.824       1.068       0.850      40.115
       157          A    PHE_240          No       0.735       0.893       1.139       1.020      35.728
       158          A    GLY_241          No       0.816       0.753       0.967       0.753      33.470
       159          A    PHE_242          No       0.735       0.748       1.321       1.091      35.412
       160          A    PRO_243          No       0.705       0.742       0.825       0.765      38.352
       161          A    PRO_244          No       0.804       0.877       1.095       0.961      41.210
       162          A    THR_245          No       0.707       0.793       1.277       0.998      42.488
       163          A    GLU_246          No       0.791       0.778       1.108       0.982      44.323
       164          A    PRO_247          No       0.881       0.852       1.017       0.915      44.875
       165          A    SER_248          No       0.837       0.876       1.077       0.944      46.543
       166          A    SER_249          No       0.879       0.904       1.086       0.962      47.817
       167          A    THR_250          No       1.046       1.126       1.401       1.235      47.933
       168          A    THR_251          No       1.439       1.534       1.541       1.522      49.990
       169          A    ARG_252          No       1.478       1.517       1.584       1.552      53.302
       170          A    ALA_253          No       1.625       1.728       2.076       1.781      56.400
       171          A    TYR_254          No       1.795       1.729       2.981       2.596      59.615
       172          A    TYR_255          No       1.509       1.485       1.883       1.744      57.895
       173          A    GLY_256          No       1.196       1.214       1.280       1.214      58.542
       174          A    ASN_257          No       1.060       1.144       1.197       1.167      58.018
       175          A    ILE_258          No       1.042       1.010       1.827       1.395      52.842
       176          A    ASN_259          No       0.878       0.930       0.880       0.902      48.080
       177          A    PHE_260          No       0.853       0.864       1.518       1.267      45.615
       178          A    PHE_261          No       0.693       0.693       0.765       0.732      44.282
       179          A    GLY_262          No       0.752       0.766       0.837       0.766      43.630
       180          A    GLY_263          No       0.935       0.930       1.077       0.930      51.690
       181          A    PRO_264          No       1.117       1.268       1.329       1.285      59.078
       182          A    SER_265          No       1.017       0.985       1.526       1.188      63.785
       183          A    ASN_266          No       1.051       1.035       2.027       1.604      65.862
       184          A    THR_267          No       0.982       0.963       1.181       1.039      63.817
       185          A    SER_268          No       0.858       0.874       1.360       1.051      61.778
       186          A    VAL_269          No       0.813       0.828       0.943       0.839      59.555
       187          A    LYS_270          No       0.801       0.867       0.824       0.826      61.768
       188          A    THR_271          No       0.946       1.115       1.206       1.131      63.342
       189          A    SER_272          No       1.275       1.302       1.853       1.511      60.450
       190          A    ALA_273          No       1.664       1.646       1.977       1.697      57.938
       191          A    LYS_274          No       1.692       1.652       2.974       2.413      56.452
       192          A    LEU_275          No       1.287       1.295       1.489       1.356      54.308
       193          A    LYS_276          No       1.390       1.452       2.403       1.979      57.063
       194          A    GLN_277          No       1.704       1.677       2.807       2.362      60.150
       195          A    LEU_278          No       1.411       1.382       1.587       1.460      58.465
       196          A    GLU_279          No       1.318       1.416       1.536       1.483      58.293
       197          A    GLU_280          No       1.921       1.966       2.671       2.394      61.842
       198          A    GLU_281          No       2.131       2.132       2.898       2.603      62.003
       199          A    ASN_282          No       1.752       1.715       2.626       2.199      60.205
       200          A    LYS_283          No       1.493       1.470       3.343       2.601      55.942
       201          A    ASP_284          No       1.214       1.412       1.733       1.586      48.315
       202          A    ALA_285          No       0.776       0.796       0.983       0.809      40.265
       203          A    MET_286          No       0.643       0.650       1.176       0.941      33.958
       204          A    PHE_287          No       0.558       0.603       1.113       0.911      30.825
       205          A    VAL_288          No       0.484       0.501       0.923       0.637      27.530
       206          A    PHE_289          No       0.467       0.492       0.661       0.594      22.982
       207          A    LEU_290          No       0.548       0.540       1.083       0.770      24.365
       208          A    SER_291          No       0.581       0.606       0.707       0.636      23.412
       209          A    ASP_292          No       0.718       0.725       1.254       1.036      26.952
       210          A    VAL_293          No       0.597       0.619       1.181       0.824      26.540
       211          A    TRP_294          No       0.688       0.720       0.849       0.808      25.998
       212          A    LEU_295          No       0.753       0.801       0.895       0.809      27.390
       213          A    ASP_296          No       0.903       0.936       1.253       1.113      32.020
       214          A    GLN_297          No       0.912       0.923       1.213       1.085      34.852
       215          A    VAL_298          No       1.061       1.042       1.641       1.267      32.800
       216          A    GLU_299          No       1.061       1.041       2.075       1.705      30.950
       217          A    VAL_300          No       0.894       0.906       1.066       0.940      28.970
       218          A    LEU_301          No       0.940       0.943       1.384       1.110      31.065
       219          A    GLU_302          No       0.958       0.961       1.496       1.282      30.700
       220          A    LYS_303          No       0.908       0.901       1.405       1.155      27.885
       221          A    LEU_304          No       0.807       0.822       1.039       0.888      27.690
       222          A    ARG_305          No       0.879       0.901       1.170       1.060      31.623
       223          A    ILE_306          No       0.986       0.945       1.441       1.154      29.888
       224          A    MET_307          No       0.805       0.816       1.051       0.919      28.445
       225          A    PHE_308          No       0.763       0.806       1.051       0.938      28.472
       226          A    ALA_309          No       0.943       0.963       1.128       0.975      29.818
       227          A    GLY_310          No       0.986       0.976       1.102       0.976      29.750
       228          A    TYR_311          No       0.831       0.883       1.246       1.096      31.720
       229          A    SER_312          No       1.000       1.019       1.524       1.205      36.195
       230          A    PRO_313          No       1.141       1.129       1.251       1.173      38.925
       231          A    ALA_314          No       0.992       0.947       1.268       0.991      40.408
       232          A    PRO_315          No       0.795       0.802       0.936       0.851      39.038
       233          A    PRO_316          No       0.682       0.705       0.750       0.719      35.392
       234          A    THR_317          No       0.683       0.678       1.146       0.861      32.973
       235          A    CYS_318          No       0.567       0.565       0.939       0.740      33.305
       236          A    PHE_319          No       0.482       0.522       0.745       0.656      29.522
       237          A    ILE_320          No       0.464       0.480       0.865       0.618      28.420
       238          A    LEU_321          No       0.480       0.509       1.107       0.774      28.737
       239          A    CYS_322          No       0.566       0.836       0.962       0.889      29.330
       240          A    GLY_323          No       0.605       0.701       0.723       0.701      36.002
       241          A    ASN_324          No       0.670       0.686       1.493       1.147      34.142
       242          A    PHE_325          No       0.679       0.732       1.062       0.916      28.648
       243          A    SER_326          No       0.862       0.874       1.360       1.052      29.807
       244          A    SER_327          No       0.919       1.012       0.977       0.999      34.585
       245          A    ALA_328          No       1.271       1.245       1.607       1.300      42.438
       246          A    PRO_329          No       1.599       1.601       1.838       1.691      52.550
       247          A    TYR_330          No       1.570       1.530       2.569       2.241      61.103
       248          A    GLY_331          No       1.543       1.633       1.673       1.633      66.802
       249          A    LYS_332          No       1.589       1.520       2.633       2.154      70.180
       250          A    ASN_333          No       1.205       1.168       1.696       1.449      64.090
       251          A    GLN_334          No       1.015       1.008       2.071       1.680      53.182
       252          A    VAL_335          No       0.896       0.917       1.423       1.090      42.755
       253          A    GLN_336          No       0.922       0.913       1.915       1.549      36.728
       254          A    ALA_337          No       0.905       0.879       1.085       0.898      34.420
       255          A    LEU_338          No       0.778       0.778       1.082       0.889      34.850
       256          A    LYS_339          No       0.791       0.803       1.249       1.035      36.385
       257          A    ASP_340          No       0.843       0.829       1.606       1.293      37.370
       258          A    SER_341          No       0.768       0.759       0.917       0.810      34.238
       259          A    LEU_342          No       0.695       0.717       0.940       0.784      33.988
       260          A    LYS_343          No       0.837       0.841       1.996       1.521      37.022
       261          A    THR_344          No       0.822       0.846       1.264       1.012      34.910
       262          A    LEU_345          No       0.703       0.730       0.825       0.738      31.785
       263          A    ALA_346          No       0.767       0.805       0.941       0.808      32.082
       264          A    ASP_347          No       0.891       0.910       1.699       1.378      32.552
       265          A    ILE_348          No       0.850       0.914       1.306       1.064      31.858
       266          A    ILE_349          No       0.758       0.802       0.807       0.769      34.113
       267          A    CYS_350          No       0.927       0.967       1.518       1.232      37.595
       268          A    GLU_351          No       1.022       1.006       2.125       1.728      35.670
       269          A    TYR_352          No       0.904       0.903       1.027       0.982      36.062
       270          A    PRO_353          No       0.968       0.969       1.129       1.024      38.385
       271          A    ASP_354          No       0.987       0.981       1.451       1.249      40.622
       272          A    ILE_355          No       0.795       0.828       0.963       0.849      37.758
       273          A    HIS_356          No       0.785       0.834       0.925       0.886      37.560
       274          A    GLN_357          No       0.954       0.989       2.023       1.633      43.060
       275          A    SER_358          No       1.088       1.353       1.439       1.377      42.150
       276          A    SER_359          No       0.756       0.869       1.055       0.922      39.770
       277          A    ARG_360          No       0.701       0.694       1.437       1.189      38.930
       278          A    PHE_361          No       0.547       0.595       0.760       0.692      33.277
       279          A    VAL_362          No       0.503       0.517       0.719       0.552      29.658
       280          A    PHE_363          No       0.492       0.513       0.715       0.636      27.632
       281          A    VAL_364          No       0.490       0.543       0.674       0.545      25.362
       282          A    PRO_365          No       0.545       0.573       0.626       0.590      24.877
       283          A    GLY_366          No       0.590       0.596       0.631       0.596      24.822
       284          A    PRO_367          No       0.708       0.768       0.765       0.763      28.488
       285          A    GLU_368          No       0.836       0.841       1.720       1.416      33.048
       286          A    ASP_369          No       0.670       0.709       1.017       0.886      33.132
       287          A    PRO_370          No       0.817       0.759       0.895       0.804      35.032
       288          A    GLY_371          No       0.759       1.008       0.863       1.008      39.115
       289          A    PHE_372          No       0.739       0.819       1.249       1.066      38.230
       290          A    GLY_373          No       0.714       0.728       0.775       0.728      33.930
       291          A    SER_374          No       0.752       0.779       1.255       0.956      32.975
       292          A    ILE_375          No       0.643       0.655       0.906       0.736      31.465
       293          A    LEU_376          No       0.577       0.602       0.873       0.696      30.533
       294          A    PRO_377          No       0.543       0.586       0.600       0.588      29.693
       295          A    ARG_378          No       0.574       0.582       0.603       0.592      29.582
       296          A    PRO_379          No       0.651       0.633       0.749       0.678      31.710
       297          A    PRO_380          No       0.635       0.716       0.756       0.724      33.232
       298          A    LEU_381          No       0.703       0.726       1.115       0.875      31.932
       299          A    ALA_382          No       0.825       0.797       1.064       0.828      31.732
       300          A    GLU_383          No       0.877       0.875       1.670       1.381      34.688
       301          A    SER_384          No       0.969       0.957       1.245       1.057      36.695
       302          A    ILE_385          No       0.793       0.817       0.995       0.866      34.863
       303          A    THR_386          No       0.748       0.786       0.867       0.797      35.685
       304          A    ASN_387          No       0.973       1.031       1.622       1.352      41.500
       305          A    GLU_388          No       1.136       1.190       1.763       1.541      43.230
       306          A    PHE_389          No       0.823       0.833       0.863       0.845      40.808
       307          A    ARG_390          No       0.872       0.919       1.581       1.355      42.355
       308          A    GLN_391          No       1.058       1.126       2.026       1.669      41.268
       309          A    ARG_392          No       0.868       0.876       1.810       1.516      36.275
       310          A    VAL_393          No       0.758       0.800       0.899       0.803      35.995
       311          A    PRO_394          No       0.931       0.915       1.147       1.002      38.372
       312          A    PHE_395          No       0.765       0.794       1.553       1.274      42.598
       313          A    SER_396          No       0.702       0.735       0.849       0.772      40.152
       314          A    VAL_397          No       0.642       0.633       1.267       0.875      36.890
       315          A    PHE_398          No       0.557       0.621       0.821       0.744      33.618
       316          A    THR_399          No       0.520       0.529       0.641       0.551      32.550
       317          A    THR_400          No       0.512       0.517       0.626       0.537      30.228
       318          A    ASN_401          No       0.485       0.514       0.575       0.544      27.085
       319          A    PRO_402          No       0.482       0.505       0.587       0.534      28.765
       320          A    CYS_403          No       0.497       0.501       0.628       0.552      31.950
       321          A    ARG_404          No       0.491       0.530       0.631       0.587      32.425
       322          A    ILE_405          No       0.533       0.556       0.794       0.627      32.938
       323          A    GLN_406          No       0.658       0.732       1.182       0.998      34.368
       324          A    TYR_407          No       0.679       0.678       0.884       0.812      38.075
       325          A    CYS_408          No       0.718       0.738       1.108       0.913      39.588
       326          A    THR_409          No       0.718       0.692       0.931       0.781      40.380
       327          A    GLN_410          No       0.593       0.608       1.083       0.892      40.805
       328          A    GLU_411          No       0.528       0.542       0.972       0.820      37.160
       329          A    ILE_412          No       0.511       0.521       0.752       0.589      32.380
       330          A    THR_413          No       0.522       0.516       0.970       0.708      30.780
       331          A    VAL_414          No       0.446       0.471       0.706       0.519      27.295
       332          A    PHE_415          No       0.487       0.507       0.699       0.622      25.420
       333          A    ARG_416          No       0.574       0.608       1.028       0.873      28.542
       334          A    GLU_417          No       0.635       0.675       1.005       0.883      30.092
       335          A    ASP_418          No       0.687       0.755       1.649       1.300      30.758
       336          A    LEU_419          No       0.809       0.833       1.509       1.150      30.392
       337          A    VAL_420          No       0.902       0.943       1.235       1.034      31.235
       338          A    ASN_421          No       1.172       1.150       2.264       1.784      32.388
       339          A    LYS_422          No       0.948       1.000       0.979       0.968      32.732
       340          A    MET_423          No       0.836       0.900       1.004       0.927      35.648
       341          A    CYS_424          No       1.116       1.213       1.769       1.486      37.685
       342          A    ARG_425         Yes       1.241       1.276       3.062       2.530      34.115
       343          A    ASN_426         Yes       1.123       1.260       1.733       1.514      35.372
       344          A    CYS_427         Yes       1.014       1.097       1.528       1.297      40.202
       345          A    VAL_428          No       1.081       1.052       1.604       1.256      39.955
       346          A    ARG_429          No       1.019       1.021       2.157       1.792      39.680
       347          A    PHE_430          No       1.141       1.136       1.836       1.571      39.658
       348          A    PRO_431          No       1.201       1.244       1.244       1.238      37.518
       349          A    SER_432          No       1.645       1.510       2.177       1.756      38.387
       350          A    SER_433          No       1.735       1.803       2.326       1.993      41.638
       351          A    ASN_434          No       2.061       1.946       2.756       2.376      41.942
       352          A    LEU_435          No       1.445       1.363       2.383       1.874      35.765
       353          A    ALA_436          No       1.196       1.094       1.650       1.193      29.185
       354          A    ILE_437          No       0.877       0.846       1.401       1.092      27.278
       355          A    PRO_438          No       0.701       0.729       0.900       0.787      28.710
       356          A    ASN_439          No       0.778       0.802       1.693       1.328      33.038
       357          A    HIS_440          No       0.762       0.732       1.195       1.018      31.792
       358          A    PHE_441          No       0.654       0.651       1.008       0.871      28.795
       359          A    VAL_442          No       0.649       0.673       0.864       0.711      33.715
       360          A    LYS_443          No       0.682       0.718       1.643       1.244      36.112
       361          A    THR_444          No       0.599       0.617       0.720       0.639      34.238
       362          A    ILE_445          No       0.539       0.553       0.989       0.721      31.805
       363          A    LEU_446          No       0.560       0.567       0.814       0.650      34.642
       364          A    SER_447          No       0.516       0.536       0.924       0.684      32.955
       365          A    GLN_448          No       0.514       0.558       0.603       0.581      30.942
       366          A    GLY_449          No       0.548       0.539       0.617       0.539      28.232
       367          A    HIS_450          No       0.493       0.520       0.591       0.559      26.480
       368          A    LEU_451          No       0.533       0.589       0.763       0.629      27.205
       369          A    THR_452          No       0.589       0.601       0.794       0.661      24.515
       370          A    PRO_453          No       0.624       0.668       0.681       0.669      26.345
       371          A    LEU_454          No       0.646       0.667       1.045       0.813      28.910
       372          A    PRO_455          No       0.743       0.732       0.854       0.777      30.030
       373          A    LEU_456         Yes       0.780       0.894       1.291       1.037      33.148
       374          A    TYR_457         Yes       1.089       1.151       1.403       1.320      34.802
       375          A    VAL_458          No       0.962       0.959       1.459       1.132      30.852
       376          A    CYS_459          No       0.924       0.882       1.399       1.125      29.395
       377          A    PRO_460          No       0.783       0.761       0.942       0.831      29.430
       378          A    VAL_461          No       0.678       0.720       1.369       0.960      31.845
       379          A    TYR_462          No       0.710       0.724       0.813       0.779      32.855
       380          A    TRP_463          No       0.662       0.679       0.773       0.742      34.338
       381          A    ALA_464          No       0.674       0.676       0.919       0.698      35.175
       382          A    TYR_465          No       0.608       0.617       1.220       1.006      35.298
       383          A    ASP_466          No       0.536       0.541       0.590       0.565      35.130
       384          A    TYR_467          No       0.545       0.550       0.749       0.682      33.730
       385          A    ALA_468          No       0.547       0.569       0.782       0.581      32.328
       386          A    LEU_469          No       0.512       0.528       0.924       0.683      34.092
       387          A    ARG_470          No       0.556       0.624       0.647       0.632      35.603
       388          A    VAL_471          No       0.606       0.655       1.027       0.767      33.495
       389          A    TYR_472          No       0.631       0.690       0.834       0.782      36.215
       390          A    PRO_473          No       0.749       0.723       0.952       0.816      36.448
       391          A    VAL_474          No       0.697       0.700       1.115       0.836      35.640
       392          A    PRO_475          No       0.582       0.587       0.638       0.604      34.248
       393          A    ASP_476          No       0.529       0.540       0.939       0.775      35.035
       394          A    LEU_477          No       0.529       0.543       0.789       0.619      32.277
       395          A    LEU_478          No       0.506       0.566       1.354       0.942      29.335
       396          A    VAL_479          No       0.488       0.527       0.705       0.551      30.848
       397          A    ILE_480          No       0.549       0.597       1.061       0.787      28.680
       398          A    ALA_481          No       0.553       0.576       0.763       0.581      26.912
       399          A    ASP_482          No       0.698       0.711       1.203       1.000      30.592
       400          A    LYS_483          No       0.806       0.859       1.367       1.118      33.278
       401          A    TYR_484          No       0.810       0.820       1.038       0.962      33.862
       402          A    ASP_485          No       0.811       0.780       1.627       1.288      33.350
       403          A    PRO_486          No       0.673       0.763       0.804       0.772      30.145
       404          A    PHE_487          No       0.625       0.605       0.725       0.676      26.620
       405          A    THR_488          No       0.607       0.695       1.183       0.895      32.335
       406          A    THR_489          No       0.608       0.624       0.792       0.670      36.270
       407          A    THR_490          No       0.663       0.712       0.823       0.736      40.957
       408          A    ASN_491          No       0.677       0.662       0.886       0.778      40.105
       409          A    THR_492          No       0.687       0.719       0.809       0.737      42.308
       410          A    GLU_493          No       0.777       0.762       1.594       1.304      43.730
       411          A    CYS_494          No       0.575       0.606       0.664       0.621      40.353
       412          A    LEU_495          No       0.563       0.573       1.146       0.827      35.900
       413          A    CYS_496          No       0.578       0.642       0.760       0.687      35.125
       414          A    ILE_497          No       0.565       0.557       1.080       0.782      28.155
       415          A    ASN_498          No       0.541       0.557       0.651       0.602      26.982
       416          A    PRO_499          No       0.615       0.645       0.655       0.645      27.220
       417          A    GLY_500          No       0.689       0.683       0.756       0.683      28.908
       418          A    SER_501          No       0.830       0.830       1.067       0.916      29.988
       419          A    PHE_502          No       0.697       0.761       0.723       0.734      26.950
       420          A    PRO_503          No       0.920       1.022       0.897       0.972      29.568
       421          A    ARG_504          No       1.114       1.156       1.224       1.195      31.858
       422          A    SER_505          No       1.071       1.115       1.046       1.091      29.668
       423          A    GLY_506          No       1.139       1.095       1.222       1.095      26.010
       424          A    PHE_507          No       0.853       0.876       1.008       0.954      24.995
       425          A    SER_508          No       0.814       0.772       1.362       0.994      24.400
       426          A    PHE_509          No       0.623       0.660       0.733       0.700      27.072
       427          A    LYS_510          No       0.570       0.585       0.846       0.693      28.865
       428          A    VAL_511          No       0.584       0.624       1.273       0.869      31.378
       429          A    PHE_512          No       0.589       0.599       0.760       0.697      31.560
       430          A    TYR_513          No       0.669       0.711       1.114       0.968      32.948
       431          A    PRO_514          No       0.824       0.924       0.857       0.888      38.070
       432          A    SER_515          No       1.114       1.163       1.645       1.338      42.635
       433          A    ASN_516          No       1.076       1.046       1.794       1.457      41.472
       434          A    LYS_517          No       0.883       0.927       2.313       1.773      39.525
       435          A    THR_518          No       0.802       0.755       1.240       0.952      36.425
       436          A    VAL_519          No       0.686       0.757       1.159       0.885      32.772
       437          A    GLU_520          No       0.712       0.672       1.602       1.284      34.255
       438          A    ASP_521          No       0.754       0.758       1.721       1.344      32.032
       439          A    SER_522          No       0.761       0.765       1.195       0.922      27.070
       440          A    LYS_523          No       0.859       0.904       2.178       1.662      24.740
       441          A    LEU_524          No       0.970       1.234       1.538       1.335      26.125
       442          A    GLN_525          No       1.574       1.986       3.134       2.668      27.800
       443          A    GLY_526          No       3.206       3.312       3.485       3.312      28.887
       444          A    PHE_527          No       3.722       3.693       4.816       4.395      29.862
       445          A    NMA_527          No       4.832       4.578         n/a       4.578       0.000
       446          B   ACE_2149          No         n/a       4.379         n/a       4.379       0.000
       447          B   SER_2150          No       3.370       3.396       4.451       3.782      59.845
       448          B   TYR_2151          No       2.942       2.676       5.367       4.603      58.848
       449          B   VAL_2152          No       2.480       2.654       2.866       2.713      57.063
       450          B   LEU_2153          No       2.500       2.586       2.526       2.537      57.788
       451          B   PRO_2154          No       2.877       2.749       3.263       2.952      60.528
       452          B   GLU_2155          No       2.798       2.747       3.732       3.353      63.292
       453          B   VAL_2156          No       2.084       2.197       2.066       2.125      62.000
       454          B   ILE_2157          No       2.333       2.198       2.914       2.527      62.830
       455          B   CYS_2158          No       2.187       2.300       2.331       2.311      64.010
       456          B   ARG_2159          No       2.019       2.196       2.021       2.078      65.535
       457          B   SER_2160          No       2.668       2.817       2.855       2.821      64.902
       458          B   CYS_2161          No       3.824       3.696       4.428       4.037      63.940
       459          B   ASN_2162          No       3.734       3.656       4.553       4.124      65.697
       460          B   PHE_2163          No       3.157       3.086       4.043       3.681      65.838
       461          B   CYS_2164          No       2.789       2.826       3.180       2.984      65.727
       462          B   ARG_2165          No       2.402       2.379       2.217       2.266      64.720
       463          B   ASP_2166          No       2.143       2.157       2.602       2.398      61.875
       464          B   LEU_2167          No       1.923       1.975       2.118       2.002      57.427
       465          B   ASP_2168          No       1.947       1.853       2.293       2.088      56.000
       466          B   LEU_2169          No       2.031       2.145       2.564       2.319      55.765
       467          B   CYS_2170          No       2.417       2.427       3.033       2.717      59.735
       468          B   LYS_2171          No       2.315       2.233       3.300       2.821      62.060
       469          B   ASP_2172          No       1.862       1.825       2.131       1.992      64.122
       470          B   SER_2173          No       1.782       1.948       2.016       1.963      67.958
       471          B   SER_2174          No       2.374       2.324       3.261       2.671      70.615
       472          B   PHE_2175          No       2.762       3.045       3.627       3.391      17.865
       473          B   SER_2176          No       4.046       4.262       4.812       4.454      23.285
       474          B   GLU_2177          No       5.450       5.692       5.994       5.859      29.292
       475          B   ASP_2178          No       6.001       5.869       6.170       6.017      24.580
       476          B   GLY_2179          No       5.877       5.654       6.415       5.654      17.942
       477          B   ALA_2180          No       4.994       4.556       5.604       4.752      14.643
       478          B   VAL_2181          No       3.568       3.727       4.104       3.862      10.923
       479          B   LEU_2182          No       2.732       2.538       3.292       2.888      14.210
       480          B   PRO_2183          No       2.174       2.113       2.807       2.404      66.272
       481          B   GLN_2184          No       1.970       1.930       3.185       2.683      63.225
       482          B   TRP_2185          No       1.417       1.484       1.300       1.355      57.448
       483          B   LEU_2186          No       1.963       1.914       3.014       2.461      53.775
       484          B   CYS_2187          No       1.965       2.234       2.362       2.294      54.560
       485          B   SER_2188          No       3.057       3.329       3.432       3.362      56.260
       486          B   ASN_2189          No       3.539       3.457       4.717       4.134      55.160
       487          B   CYS_2190          No       3.073       3.181       3.085       3.141      56.625
       488          B   GLN_2191          No       4.066       3.919       5.938       5.134      55.658
       489          B   ALA_2192          No       3.074       2.946       3.275       3.000      56.940
       490          B   PRO_2193          No       2.093       2.043       2.463       2.211      59.455
       491          B   TYR_2194          No       1.320       1.380       1.644       1.535      60.955
       492          B   ASP_2195          No       1.228       1.111       1.615       1.390      61.620
       493          B   SER_2196          No       0.992       0.965       1.486       1.161      60.855
       494          B   SER_2197          No       1.026       1.027       1.224       1.095      57.980
       495          B   ALA_2198          No       0.967       0.966       1.156       0.983      54.010
       496          B   ILE_2199          No       0.762       0.798       1.034       0.875      52.990
       497          B   GLU_2200          No       0.819       0.837       1.267       1.107      52.602
       498          B   MET_2201          No       0.837       0.896       1.413       1.189      49.910
       499          B   THR_2202          No       0.910       0.926       1.318       1.077      43.358
       500          B   LEU_2203          No       0.906       0.922       1.320       1.080      42.250
       501          B   VAL_2204          No       0.839       0.868       1.124       0.936      44.350
       502          B   GLU_2205          No       0.960       0.965       1.526       1.317      47.465
       503          B   VAL_2206          No       0.983       0.982       1.400       1.121      47.165
       504          B   LEU_2207          No       0.880       0.873       1.642       1.231      48.165
       505          B   GLN_2208          No       0.817       0.823       1.421       1.182      51.378
       506          B   LYS_2209          No       0.900       0.897       2.032       1.562      52.635
       507          B   LYS_2210          No       0.917       0.883       1.723       1.351      51.090
       508          B   LEU_2211          No       0.785       0.790       1.417       1.061      45.968
       509          B   MET_2212          No       0.785       0.835       1.224       1.036      43.060
       510          B   ALA_2213          No       0.862       0.865       1.048       0.879      41.887
       511          B   PHE_2214          No       0.748       0.782       1.406       1.184      40.418
       512          B   THR_2215          No       0.770       0.844       1.014       0.895      41.770
       513          B   LEU_2216         Yes       0.889       0.932       1.472       1.155      44.713
       514          B   GLN_2217          No       0.798       0.784       0.921       0.841      49.032
       515          B   ASP_2218         Yes       0.814       0.821       1.401       1.160      52.988
       516          B   LEU_2219         Yes       0.754       0.795       1.258       0.973      56.930
       517          B   VAL_2220          No       0.918       0.931       1.095       0.967      61.752
       518          B   CYS_2221          No       1.154       1.208       1.443       1.313      62.870
       519          B   LEU_2222          No       1.552       1.674       2.058       1.829      61.238
       520          B   LYS_2223          No       1.922       2.072       2.291       2.169      62.533
       521          B   CYS_2224          No       1.889       1.930       2.345       2.126      65.338
       522          B   ARG_2225          No       1.848       1.765       4.210       3.491      65.695
       523          B   GLY_2226          No       1.285       1.271       1.379       1.271      62.445
       524          B   VAL_2227         Yes       0.942       0.973       1.453       1.138      57.562
       525          B   LYS_2228         Yes       0.811       0.854       0.836       0.829      54.853
       526          B   GLU_2229         Yes       0.935       0.973       1.756       1.478      56.812
       527          B   THR_2230         Yes       0.862       0.861       0.996       0.900      54.455
       528          B   SER_2231         Yes       0.792       0.820       1.113       0.920      52.632
       529          B   MET_2232          No       0.791       0.813       0.982       0.878      53.385
       530          B   PRO_2233          No       0.908       0.866       1.018       0.923      55.285
       531          B   VAL_2234          No       1.044       1.060       1.536       1.224      58.015
       532          B   TYR_2235          No       1.373       1.623       2.563       2.262      61.607
       533          B   CYS_2236          No       2.249       2.418       2.171       2.302      64.648
       534          B   SER_2237          No       2.802       2.823       3.140       2.927      68.300
       535          B   CYS_2238          No       3.107       3.025       3.995       3.493      68.568
       536          B   ALA_2239          No       2.520       2.407       2.977       2.506      66.630
       537          B   GLY_2240          No       1.825       1.717       2.147       1.717      62.445
       538          B   ASP_2241          No       1.101       1.187       1.655       1.443      55.982
       539          B   PHE_2242          No       0.916       0.949       1.011       0.984      50.005
       540          B   ALA_2243          No       0.908       0.876       1.124       0.904      48.592
       541          B   LEU_2244          No       0.848       0.911       1.052       0.947      46.317
       542          B   THR_2245          No       0.974       1.037       1.056       1.028      47.860
       543          B   ILE_2246          No       1.069       1.123       1.228       1.142      50.515
       544          B   HIS_2247          No       1.508       1.462       2.831       2.353      53.890
       545          B   THR_2248          No       1.576       1.558       1.849       1.672      56.128
       546          B   GLN_2249          No       1.693       1.677       2.859       2.394      58.322
       547          B   VAL_2250          No       1.771       1.730       2.214       1.904      58.982
       548          B   PHE_2251          No       1.545       1.517       1.788       1.658      58.595
       549          B   MET_2252          No       1.372       1.391       2.122       1.807      58.010
       550          B   GLU_2253          No       1.487       1.486       2.102       1.853      59.305
       551          B   GLN_2254          No       1.552       1.502       2.239       1.927      60.120
       552          B   ILE_2255          No       1.324       1.321       1.503       1.381      56.222
       553          B   GLY_2256          No       1.358       1.378       1.362       1.378      53.853
       554          B   ILE_2257          No       1.494       1.442       1.843       1.617      54.232
       555          B   PHE_2258          No       1.237       1.230       1.605       1.439      56.365
       556          B   ARG_2259          No       1.194       1.252       1.740       1.565      59.973
       557          B   ASN_2260          No       1.482       1.482       2.016       1.763      60.585
       558          B   ILE_2261          No       1.447       1.415       1.706       1.530      60.595
       559          B   ALA_2262          No       1.211       1.291       1.246       1.268      61.740
       560          B   GLN_2263          No       1.506       1.574       2.299       1.996      65.030
       561          B   HIS_2264          No       1.715       1.710       2.105       1.942      65.185
       562          B   TYR_2265          No       1.512       1.538       1.767       1.686      60.410
       563          B   GLY_2266          No       1.553       1.531       1.609       1.531      59.055
       564          B   MET_2267          No       1.162       1.203       1.099       1.133      56.415
       565          B   SER_2268          No       1.297       1.244       1.698       1.411      54.892
       566          B   TYR_2269          No       1.024       1.016       1.093       1.062      50.750
       567          B   LEU_2270          No       0.985       1.031       1.354       1.142      47.137
       568          B   LEU_2271          No       1.213       1.377       1.825       1.556      45.575
       569          B   GLU_2272          No       1.058       1.028       1.866       1.557      45.750
       570          B   THR_2273          No       0.926       0.933       1.023       0.954      48.358
       571          B   LEU_2274          No       0.924       0.942       1.233       1.051      48.853
       572          B   GLU_2275          No       0.989       0.991       1.857       1.535      48.405
       573          B   TRP_2276          No       0.940       0.973       1.035       1.011      46.115
       574          B   LEU_2277          No       1.071       1.159       1.417       1.236      49.383
       575          B   LEU_2278          No       1.271       1.452       1.746       1.559      53.465
       576          B   GLN_2279          No       1.358       1.599       2.289       1.999      59.882
       577          B   LYS_2280          No       2.439       2.464       3.112       2.805      63.552
       578          B   ASN_2281          No       2.431       2.424       3.012       2.732      65.958
       579          B   PRO_2282          No       3.775       3.623       4.439       3.948      67.125
       580          B   NMA_2282          No       4.823       4.588         n/a       4.588       0.000
