# Supplementary material for: Delineating Pixantrone Maleate’s adroit activity against cervical cancer proteins through multitargeted docking-based MM\GBSA, QM-DFT and MD simulation
Source: PLoS One. 2023 Dec 15;18(12):e0295714. doi: 10.1371/journal.pone.0295714 (PMC10723688; doi:10.1371/journal.pone.0295714)
Supplement: S1 Dataset — (ZIP) [file pone.0295714.s001.zip › Data_2_6UJB/raw-data/L-Properties.dat]

  Frame #         RMSD         rGyr      intraHB        MolSA         SASA          PSA
        0        0.000        3.731            0      307.930       50.842      219.988
        1        0.795        3.665            1      310.395       54.555      233.302
        2        0.910        3.658            1      312.250       39.554      242.439
        3        0.739        3.705            1      312.743       71.236      234.487
        4        0.595        3.795            1      314.561       67.251      230.440
        5        0.773        3.725            1      313.260       85.661      236.644
        6        0.775        3.721            1      315.535       81.157      238.133
        7        0.685        3.719            1      313.123       86.607      228.217
        8        0.759        3.762            1      316.861       96.148      236.040
        9        0.718        3.711            1      311.832       87.681      235.252
       10        0.721        3.787            1      315.224       75.042      235.007
       11        0.770        3.732            1      313.474       86.315      239.990
       12        0.903        3.612            0      311.425      104.874      235.963
       13        0.914        3.614            0      309.430      112.941      241.391
       14        0.709        3.632            0      311.289      102.041      243.062
       15        0.792        3.688            0      314.173      100.614      244.680
       16        0.845        3.615            0      309.382       96.908      241.956
       17        0.839        3.614            0      310.580       84.294      240.854
       18        0.874        3.573            0      305.426       85.649      237.430
       19        0.711        3.657            0      309.761       92.974      246.287
       20        0.704        3.655            0      310.208      100.558      240.615
       21        0.740        3.608            0      309.185       87.080      239.359
       22        0.732        3.606            0      306.875       87.314      239.003
       23        0.763        3.630            0      309.924       94.306      243.615
       24        0.702        3.682            0      311.971      109.802      237.287
       25        0.790        3.676            0      312.480       89.970      234.463
       26        0.724        3.666            0      310.512       97.894      235.870
       27        0.756        3.621            0      309.128      103.139      238.799
       28        0.788        3.633            0      310.501      101.292      234.012
       29        0.766        3.629            0      308.728       91.472      243.287
       30        0.703        3.679            0      310.317       86.070      244.197
       31        0.909        3.594            0      309.383       95.954      242.138
       32        0.894        3.585            0      307.115       93.952      239.398
       33        0.747        3.632            0      309.053      111.692      240.373
       34        0.811        3.681            0      309.765       95.240      239.078
       35        0.689        3.690            0      310.188      103.004      242.124
       36        0.785        3.666            0      310.571       95.436      237.393
       37        0.761        3.632            0      308.045      107.500      242.455
       38        0.717        3.736            0      315.766       99.411      245.308
       39        0.681        3.695            0      310.216       97.946      241.744
       40        0.706        3.725            0      311.378      107.693      235.484
       41        0.802        3.674            0      310.548      102.688      236.506
       42        0.682        3.725            0      312.889      104.859      236.760
       43        0.723        3.644            0      308.739       98.353      244.402
       44        0.767        3.671            0      312.271      106.440      241.289
       45        0.746        3.639            0      308.867      120.913      241.887
       46        0.701        3.679            0      309.538      124.822      236.328
       47        0.801        3.608            0      310.869      130.156      242.611
       48        0.767        3.655            0      310.827      117.410      238.614
       49        0.732        3.658            0      309.933      125.909      242.074
       50        0.720        3.701            0      312.962      127.329      238.308
       51        0.694        3.702            0      312.916      127.170      242.460
       52        0.825        3.621            0      310.597      125.861      245.176
       53        0.698        3.669            0      310.947      102.679      240.048
       54        0.715        3.629            0      308.985      128.588      240.972
       55        0.779        3.645            0      311.771      117.134      243.019
       56        0.730        3.671            0      312.238      118.707      243.138
       57        0.762        3.615            0      307.714      117.970      237.662
       58        0.734        3.651            0      310.950      129.459      243.884
       59        0.749        3.604            0      307.121      114.592      241.439
       60        0.779        3.636            0      313.872      153.086      244.280
       61        0.780        3.563            0      304.196      127.636      241.086
       62        0.812        3.619            0      309.166      139.904      237.414
       63        0.761        3.655            0      314.005      117.947      244.323
       64        0.715        3.672            0      310.138      119.602      243.525
       65        0.724        3.678            0      311.818      128.200      240.858
       66        0.715        3.651            0      308.007      131.569      234.265
       67        0.813        3.712            0      313.895      145.391      238.013
       68        0.727        3.735            0      314.769      143.590      235.244
       69        0.682        3.740            0      314.880      134.561      241.675
       70        0.839        3.555            0      307.023      124.778      243.676
       71        0.790        3.609            0      309.035      141.632      244.114
       72        0.730        3.643            0      310.391      127.588      241.256
       73        0.702        3.705            0      313.322      125.528      240.313
       74        0.743        3.643            0      308.677      125.076      244.052
       75        0.692        3.668            0      310.105      132.606      238.039
       76        0.646        3.762            0      314.281      128.158      239.502
       77        0.712        3.658            0      311.748      130.949      241.567
       78        0.708        3.687            0      312.220      132.426      242.595
       79        0.691        3.675            0      309.275      122.732      237.866
       80        0.671        3.710            0      313.561      139.958      240.715
       81        0.735        3.637            0      312.783      139.476      239.135
       82        0.671        3.669            0      310.032      128.443      237.332
       83        0.734        3.648            0      309.945      123.031      238.261
       84        0.744        3.727            0      314.225      129.962      238.252
       85        0.716        3.659            0      309.091      130.760      237.188
       86        0.751        3.644            0      309.247      133.220      238.531
       87        0.754        3.670            0      311.015      128.805      241.035
       88        0.696        3.751            0      313.653      127.012      240.766
       89        0.739        3.656            0      311.165      131.306      243.518
       90        0.800        3.656            0      311.834      118.704      239.608
       91        0.706        3.663            0      307.918      112.377      238.610
       92        0.631        3.698            1      311.632      125.078      243.175
       93        0.816        3.603            0      309.076      124.740      238.448
       94        0.844        3.636            1      309.677      118.802      236.990
       95        0.745        3.660            0      309.941      132.325      235.292
       96        0.819        3.685            1      313.114      121.298      239.995
       97        0.861        3.592            1      307.255      117.954      233.376
       98        0.844        3.609            1      308.165      118.885      237.168
       99        0.784        3.639            1      311.206      119.677      239.379
      100        0.627        3.750            0      314.626      122.049      235.242
      101        0.752        3.617            1      308.691      126.101      237.863
      102        0.797        3.637            1      308.913      125.768      234.961
      103        0.694        3.705            1      310.735      125.673      236.225
      104        0.776        3.664            1      308.702      112.348      230.870
      105        0.707        3.647            1      309.256      115.276      239.915
      106        0.761        3.584            1      307.188      130.905      240.141
      107        0.868        3.618            1      310.945      128.096      239.446
      108        0.712        3.637            0      307.352      117.483      235.467
      109        0.827        3.553            1      304.903      108.173      237.864
      110        0.849        3.631            1      307.189      113.383      238.300
      111        0.892        3.521            1      305.224      129.625      241.925
      112        0.929        3.479            1      302.309      129.327      234.791
      113        0.793        3.576            1      309.550      120.307      234.820
      114        0.640        3.643            1      309.632      103.028      238.259
      115        0.814        3.586            0      306.902      113.122      244.044
      116        0.812        3.687            1      312.117      113.224      232.795
      117        0.916        3.599            1      307.247      114.736      235.063
      118        0.796        3.657            1      309.173      116.421      240.320
      119        0.767        3.645            1      309.224      121.495      235.351
      120        0.699        3.662            1      309.695      104.718      238.275
      121        0.775        3.614            1      309.667      109.572      236.938
      122        0.778        3.633            1      307.832      115.182      238.298
      123        0.754        3.674            0      312.915      131.547      239.449
      124        0.762        3.640            1      310.531      120.769      238.517
      125        0.794        3.578            1      307.310      129.492      241.231
      126        0.745        3.684            1      311.238      122.088      240.230
      127        0.794        3.611            1      308.471      110.565      237.298
      128        0.749        3.688            1      311.523      131.302      233.106
      129        0.960        3.609            1      309.011      120.352      234.499
      130        0.777        3.658            0      309.578      100.078      240.423
      131        0.898        3.640            0      309.136       96.730      234.830
      132        0.810        3.615            1      306.058      103.878      235.691
      133        0.687        3.719            1      313.268       91.608      234.848
      134        0.822        3.669            1      312.046      101.206      239.658
      135        0.701        3.695            1      309.713      104.080      237.611
      136        0.718        3.662            0      308.356      102.779      234.968
      137        0.794        3.611            1      308.031      102.093      237.745
      138        0.799        3.666            1      309.137      100.450      237.900
      139        0.770        3.665            0      307.787      102.177      239.691
      140        0.697        3.668            1      307.697      104.400      240.257
      141        0.769        3.600            1      307.626      101.164      239.038
      142        0.751        3.629            1      308.754      102.944      239.524
      143        0.673        3.627            1      307.021      106.706      237.668
      144        0.747        3.599            1      307.270      117.071      235.674
      145        0.761        3.666            1      311.391       97.031      237.010
      146        0.825        3.619            0      308.564       94.630      237.476
      147        0.770        3.626            1      307.539      108.468      240.516
      148        0.862        3.600            1      307.154      106.632      234.028
      149        0.600        3.696            1      310.704      106.943      238.635
      150        0.645        3.704            1      310.285      110.558      238.188
      151        0.688        3.653            0      310.258      112.692      236.137
      152        0.764        3.659            1      311.769      111.658      238.241
      153        0.780        3.621            0      305.422       97.037      236.831
      154        0.789        3.629            1      307.132      107.700      235.079
      155        0.712        3.578            1      302.645      107.693      235.497
      156        0.794        3.605            1      308.026      120.590      241.182
      157        0.841        3.552            1      306.205      112.591      243.219
      158        0.756        3.647            0      309.029      118.137      242.385
      159        0.887        3.625            1      307.940      111.654      238.157
      160        0.813        3.570            1      308.321      111.952      240.545
      161        0.717        3.704            1      311.422      103.041      216.837
      162        0.739        3.662            1      310.667      113.784      237.982
      163        0.823        3.610            1      305.159      105.513      235.818
      164        0.830        3.635            0      309.639      104.166      237.411
      165        0.758        3.652            1      311.702       96.115      234.888
      166        0.850        3.593            0      309.426      102.055      240.670
      167        0.747        3.591            1      305.035      101.657      236.407
      168        0.736        3.627            1      307.832      102.498      240.158
      169        0.639        3.655            1      307.618      102.555      243.086
      170        0.805        3.599            1      307.051      105.227      238.530
      171        0.916        3.496            1      301.377      100.078      240.194
      172        0.752        3.587            1      306.403      112.557      239.581
      173        0.647        3.703            1      312.500      114.903      240.482
      174        0.785        3.647            1      309.657      106.156      239.862
      175        0.805        3.648            1      309.547      102.019      244.420
      176        0.774        3.675            0      310.884      106.891      240.126
      177        0.867        3.630            1      309.276      102.124      235.051
      178        0.805        3.670            1      307.892       86.793      235.894
      179        0.778        3.629            1      309.026      103.789      236.407
      180        0.825        3.657            0      311.229      110.523      241.646
      181        0.807        3.613            1      309.299       99.036      235.807
      182        0.857        3.633            0      312.935      101.964      239.893
      183        0.758        3.624            0      308.045       93.561      240.469
      184        0.808        3.666            0      310.519      124.548      237.258
      185        0.686        3.637            1      307.989      113.516      241.032
      186        0.723        3.668            1      310.468      109.607      239.860
      187        0.841        3.602            0      307.956      110.080      238.211
      188        0.795        3.660            0      311.807       98.241      235.255
      189        0.822        3.630            1      308.103      113.872      237.299
      190        0.795        3.660            1      312.791      113.406      238.673
      191        0.797        3.681            0      309.966      102.033      236.646
      192        0.867        3.485            1      302.344      114.167      240.694
      193        0.790        3.585            0      309.121      120.636      242.397
      194        0.751        3.584            1      305.174       99.858      246.891
      195        0.761        3.619            1      308.214      125.694      244.218
      196        0.757        3.602            1      308.029      117.681      241.120
      197        0.791        3.592            1      307.823      112.931      237.021
      198        0.860        3.564            0      304.613      109.781      236.805
      199        0.843        3.519            0      303.650      114.094      240.020
      200        0.836        3.562            1      306.781      115.327      235.306
      201        0.873        3.555            1      304.907      105.947      241.111
      202        0.865        3.525            1      304.790      122.403      234.575
      203        0.707        3.602            1      307.728      114.340      238.908
      204        0.901        3.533            1      302.384      100.989      240.036
      205        0.763        3.571            1      307.384      106.543      235.160
      206        0.893        3.495            1      303.867      108.327      238.790
      207        0.871        3.526            0      306.724      103.879      236.010
      208        0.818        3.575            0      306.459      106.335      242.911
      209        0.870        3.546            0      307.138      102.055      235.703
      210        0.835        3.530            1      303.898      108.737      244.670
      211        0.826        3.568            0      306.164      115.791      241.050
      212        0.897        3.545            0      308.186      116.522      239.823
      213        0.764        3.622            1      308.925      110.484      236.025
      214        0.737        3.580            1      306.963      106.603      235.803
      215        0.818        3.550            1      305.144      110.870      242.319
      216        0.784        3.562            0      305.889       91.074      244.427
      217        0.779        3.623            0      308.631      110.907      241.940
      218        0.862        3.504            1      302.895      109.767      241.006
      219        0.865        3.546            0      304.033      110.536      240.272
      220        0.831        3.534            1      304.905      110.953      242.168
      221        0.770        3.564            1      305.477       97.679      240.557
      222        0.820        3.548            2      306.096      100.753      237.476
      223        0.837        3.566            1      307.656       93.275      238.554
      224        0.789        3.546            2      307.055      110.704      231.260
      225        0.868        3.576            2      307.054      112.276      237.283
      226        0.774        3.638            2      311.136       98.509      230.861
      227        0.862        3.551            2      303.128       89.847      227.707
      228        0.886        3.536            2      307.289      113.019      235.186
      229        0.839        3.533            2      304.534       86.122      229.408
      230        0.805        3.567            2      304.809      101.924      223.755
      231        0.864        3.543            2      302.777      105.215      236.756
      232        0.872        3.526            1      304.906      112.124      228.888
      233        0.792        3.588            2      308.377       97.827      230.172
      234        0.790        3.570            2      305.992      112.013      227.557
      235        0.817        3.572            2      307.358       97.620      236.280
      236        0.767        3.577            2      305.333      111.880      230.523
      237        0.792        3.595            2      304.361      107.197      236.894
      238        0.803        3.564            2      304.937       94.317      235.326
      239        0.808        3.589            2      305.201       94.629      233.336
      240        0.805        3.601            2      307.427      103.101      230.270
      241        0.819        3.568            2      305.650       98.805      231.659
      242        0.759        3.569            0      306.412      105.408      230.147
      243        0.856        3.597            1      305.457      111.453      239.492
      244        0.838        3.546            2      307.114      114.146      232.663
      245        0.790        3.608            2      306.652      109.295      230.220
      246        0.851        3.591            2      306.848      110.068      235.708
      247        0.796        3.594            2      305.863       88.640      230.179
      248        0.748        3.637            1      308.894      108.689      235.998
      249        0.823        3.556            2      304.331      100.929      237.804
      250        0.789        3.562            2      303.314       92.969      233.388
      251        0.757        3.645            2      311.399      103.151      238.223
      252        0.814        3.563            2      304.066      112.222      233.741
      253        0.824        3.579            2      306.950       98.765      240.321
      254        0.742        3.598            1      307.511      110.142      234.333
      255        0.817        3.579            1      302.865       94.342      231.495
      256        0.707        3.662            2      310.009       90.897      233.812
      257        0.755        3.638            2      310.243       93.829      241.236
      258        0.748        3.619            2      308.207       91.150      234.413
      259        0.896        3.521            2      305.140       94.960      230.008
      260        0.795        3.623            2      308.748      108.778      235.116
      261        0.880        3.530            1      302.895      106.925      234.783
      262        0.752        3.617            2      307.378       95.998      230.225
      263        0.807        3.564            2      305.364       99.186      241.609
      264        0.755        3.578            2      305.110      108.546      240.331
      265        0.761        3.570            2      304.266       94.539      230.873
      266        0.826        3.623            1      308.854      110.413      235.519
      267        0.863        3.613            2      308.553      115.224      233.230
      268        0.745        3.604            2      307.623       91.394      235.375
      269        0.800        3.601            2      309.018       89.317      233.169
      270        0.806        3.591            2      308.499      102.809      234.726
      271        0.817        3.574            1      308.729       84.700      234.241
      272        0.759        3.602            2      306.101       85.986      235.274
      273        0.786        3.592            2      308.050      100.257      239.053
      274        0.822        3.543            2      306.406       81.792      235.434
      275        0.866        3.582            1      306.194       84.727      234.591
      276        0.777        3.557            2      304.267      103.213      235.432
      277        0.721        3.596            2      305.621       92.245      231.616
      278        0.867        3.571            2      309.455      102.391      231.044
      279        0.755        3.596            2      305.641       92.481      235.876
      280        0.802        3.549            2      303.088      108.796      238.002
      281        0.830        3.615            2      307.251       90.502      238.356
      282        0.742        3.582            2      305.019       88.874      239.106
      283        0.838        3.598            2      306.294      103.861      235.807
      284        0.838        3.604            2      306.193       91.139      235.415
      285        0.858        3.549            1      305.463      102.546      230.554
      286        0.798        3.607            1      307.916       99.043      232.997
      287        0.778        3.576            2      306.121       92.691      230.437
      288        0.811        3.592            1      307.896       94.816      237.342
      289        0.831        3.570            1      305.534       94.340      237.154
      290        0.779        3.572            2      309.156       97.642      230.394
      291        0.851        3.570            1      304.756       75.270      232.887
      292        0.846        3.526            1      302.926      102.121      230.272
      293        0.716        3.632            2      308.188       81.284      234.719
      294        0.853        3.530            2      301.100      104.969      233.749
      295        0.800        3.603            1      307.608      108.979      236.240
      296        0.908        3.533            0      303.241       92.555      233.790
      297        0.781        3.590            2      305.746       88.787      220.599
      298        0.831        3.600            1      307.527       83.926      233.281
      299        0.866        3.576            1      306.487       95.814      241.086
      300        0.767        3.598            2      306.442       84.972      233.487
      301        0.722        3.630            1      308.893      100.809      229.921
      302        0.818        3.579            2      305.714       94.587      229.653
      303        0.730        3.627            2      307.766       91.436      240.015
      304        0.695        3.642            1      308.349      100.575      240.284
      305        0.857        3.569            2      306.473      104.943      237.104
      306        0.849        3.544            1      304.539      110.585      241.139
      307        0.814        3.577            2      308.820       86.294      235.072
      308        0.822        3.564            2      304.817       98.413      229.247
      309        0.744        3.606            1      306.692       80.079      232.680
      310        0.760        3.588            2      306.745      104.529      229.268
      311        0.694        3.646            2      308.053       99.501      240.458
      312        0.818        3.582            1      307.942       97.580      239.818
      313        0.910        3.535            1      307.174       85.706      233.410
      314        0.852        3.515            2      303.372      119.875      235.895
      315        0.831        3.580            2      307.923      107.288      236.455
      316        0.887        3.525            2      304.677      105.774      230.298
      317        0.848        3.572            1      307.135       95.892      237.118
      318        0.791        3.596            1      308.360      110.314      236.422
      319        0.717        3.629            2      308.144       97.832      233.586
      320        0.798        3.572            2      306.108      102.653      234.591
      321        0.780        3.610            2      307.666      102.305      236.586
      322        0.790        3.619            1      310.070      101.644      239.549
      323        0.882        3.540            1      304.203       95.063      238.439
      324        0.759        3.626            2      309.296       86.292      242.492
      325        0.781        3.645            2      310.406       88.947      238.432
      326        0.766        3.590            2      305.731       91.086      237.721
      327        0.820        3.644            1      309.601      114.621      240.984
      328        0.774        3.644            2      310.318      110.274      242.057
      329        0.808        3.577            2      303.857       85.734      235.913
      330        0.794        3.569            0      305.341      110.268      232.396
      331        0.776        3.619            2      308.727      111.618      235.449
      332        0.838        3.576            2      303.509       88.688      234.402
      333        0.816        3.573            2      302.432       85.636      237.247
      334        0.790        3.665            1      311.409      107.991      244.100
      335        0.934        3.526            2      304.190       88.966      235.991
      336        0.722        3.627            2      307.010      117.602      236.086
      337        0.816        3.603            1      308.011      108.418      238.312
      338        0.835        3.575            1      307.511       97.096      227.662
      339        0.732        3.636            2      309.506      102.299      236.562
      340        0.742        3.630            2      308.332      107.151      238.559
      341        0.898        3.512            2      302.077       95.889      238.602
      342        0.814        3.585            2      305.857      125.363      236.795
      343        0.846        3.538            2      303.412      116.411      229.548
      344        0.889        3.516            1      302.567      101.380      231.531
      345        0.897        3.529            1      301.875       95.082      237.160
      346        0.764        3.637            2      306.979       96.862      239.693
      347        0.854        3.604            2      309.581       98.633      240.552
      348        0.729        3.601            2      305.432       94.340      231.233
      349        0.828        3.557            2      305.674       94.904      236.033
      350        0.770        3.605            1      308.849       98.345      231.170
      351        0.755        3.599            1      306.420       99.961      236.971
      352        0.730        3.641            2      309.216      104.287      229.655
      353        0.804        3.613            1      307.199      104.967      235.230
      354        0.834        3.572            2      304.194       97.071      239.230
      355        0.843        3.562            2      305.400      112.452      237.061
      356        0.815        3.584            1      305.823      110.900      238.721
      357        0.835        3.571            2      304.695      119.344      231.098
      358        0.802        3.567            2      304.576       83.475      230.830
      359        0.747        3.604            1      306.661       99.141      229.693
      360        0.773        3.587            1      306.286       97.857      228.714
      361        0.868        3.539            1      304.143      110.739      236.048
      362        0.863        3.573            2      306.378       95.309      235.216
      363        0.822        3.572            1      304.208      102.638      231.050
      364        0.799        3.594            1      306.266      115.132      232.489
      365        0.772        3.611            2      310.069      113.736      235.247
      366        0.834        3.552            1      304.497      108.996      236.124
      367        0.858        3.546            2      303.500      115.821      243.241
      368        0.840        3.568            2      305.592      110.392      235.484
      369        0.805        3.587            2      304.852      105.179      232.136
      370        0.762        3.579            2      303.503      110.715      233.678
      371        0.810        3.560            1      304.061      102.635      233.643
      372        0.864        3.522            2      300.874       95.972      235.765
      373        0.788        3.578            2      306.238      108.985      232.916
      374        0.811        3.576            1      306.940       87.600      237.923
      375        0.819        3.569            1      304.565      102.249      236.639
      376        0.754        3.632            1      308.010      105.205      236.960
      377        0.807        3.570            1      306.096       96.417      235.888
      378        0.780        3.590            2      306.343      104.875      241.054
      379        0.936        3.520            0      305.325      112.314      232.975
      380        0.862        3.509            1      302.442       89.568      238.448
      381        0.878        3.530            2      302.628      100.456      230.505
      382        0.686        3.644            1      310.362      100.775      234.884
      383        0.756        3.593            1      306.114      111.869      235.704
      384        0.737        3.630            2      308.984       99.509      233.746
      385        0.891        3.532            1      303.094       95.949      235.677
      386        0.760        3.567            2      303.658      109.832      233.038
      387        0.727        3.632            2      307.385      106.584      232.446
      388        0.804        3.562            1      305.272       92.282      234.932
      389        0.896        3.497            1      302.497       94.470      236.606
      390        0.846        3.529            1      303.274       91.314      235.065
      391        0.842        3.518            1      301.540       91.399      229.964
      392        0.767        3.562            1      303.295      111.792      229.054
      393        0.841        3.544            1      303.430       80.293      228.955
      394        0.923        3.511            1      304.121      100.873      230.298
      395        0.818        3.593            2      307.052      107.354      233.749
      396        0.822        3.581            1      305.798      100.035      233.928
      397        0.968        3.475            1      304.841      100.298      235.816
      398        0.772        3.601            1      306.811      109.966      238.232
      399        0.914        3.487            1      301.635      106.476      240.786
      400        0.943        3.472            1      303.203      102.666      236.452
      401        0.849        3.574            2      304.351      106.281      230.586
      402        0.804        3.600            1      307.280      111.788      235.220
      403        0.886        3.508            1      305.044      105.088      237.046
      404        0.734        3.632            1      306.888      113.932      236.581
      405        0.801        3.572            2      303.982       88.673      235.017
      406        0.799        3.570            2      303.610      108.922      236.468
      407        0.833        3.571            2      306.219      101.570      226.817
      408        0.837        3.580            0      304.350       93.534      233.211
      409        0.883        3.555            2      302.681      110.736      236.819
      410        0.867        3.572            1      307.649       84.474      236.254
      411        0.760        3.587            1      308.578      105.324      231.964
      412        0.870        3.570            2      306.893      107.824      235.338
      413        0.773        3.580            2      304.440      100.268      239.171
      414        0.831        3.558            1      305.165      102.702      238.267
      415        0.813        3.590            2      309.069      120.642      234.012
      416        0.805        3.601            2      309.186      118.955      237.090
      417        0.898        3.509            2      300.874       96.616      230.958
      418        0.664        3.651            2      308.630      103.475      234.290
      419        0.890        3.553            2      307.120      107.918      239.112
      420        0.860        3.577            2      306.278      109.994      233.532
      421        0.842        3.551            2      304.349      116.924      241.192
      422        0.805        3.644            2      308.717      126.106      232.187
      423        0.843        3.599            2      307.531      115.604      233.948
      424        0.917        3.599            1      308.690      111.019      233.578
      425        0.809        3.616            2      308.018      114.102      236.253
      426        0.862        3.624            1      309.027      111.303      236.250
      427        0.700        3.622            2      307.025       96.033      237.530
      428        0.939        3.497            2      302.789       94.178      230.051
      429        0.628        3.688            2      310.752       99.034      231.871
      430        0.901        3.534            2      308.499      110.622      238.913
      431        0.808        3.579            2      306.191      129.505      233.536
      432        0.895        3.530            1      306.410      134.244      233.045
      433        0.840        3.560            2      304.733      108.098      235.993
      434        0.812        3.567            1      304.385       94.458      237.435
      435        0.873        3.531            2      305.008      112.503      233.042
      436        0.819        3.543            2      305.163      116.867      235.377
      437        0.813        3.636            1      306.578      117.213      233.425
      438        0.721        3.604            0      307.781      102.055      243.698
      439        0.810        3.597            0      309.520      120.262      240.017
      440        0.748        3.647            0      308.314      112.565      237.919
      441        0.760        3.654            0      310.009      118.563      241.323
      442        0.778        3.649            1      310.566      119.862      239.103
      443        0.793        3.684            1      310.872      120.044      234.617
      444        0.600        3.715            1      313.895      102.657      242.563
      445        0.858        3.598            0      306.092      117.661      236.852
      446        0.786        3.614            0      307.631      122.930      241.734
      447        0.651        3.700            1      311.086      109.296      236.573
      448        0.774        3.601            1      307.027       93.772      241.827
      449        0.814        3.577            0      307.201      103.141      238.032
      450        0.845        3.588            1      305.875      105.256      233.359
      451        0.787        3.657            0      312.605       98.539      233.868
      452        0.792        3.637            0      309.389      101.943      236.378
      453        0.778        3.674            1      311.116      105.730      234.972
      454        0.772        3.684            0      314.335      107.660      241.896
      455        0.796        3.646            0      312.126      116.921      241.244
      456        0.884        3.557            1      307.240      109.313      244.734
      457        0.785        3.677            1      310.965      107.924      242.105
      458        0.808        3.594            1      307.266      109.645      242.512
      459        0.848        3.663            0      310.310       92.190      234.669
      460        0.845        3.569            0      304.656      101.232      236.622
      461        0.780        3.631            0      308.574      103.402      239.400
      462        0.828        3.670            0      313.323      101.247      239.284
      463        0.745        3.645            1      311.488      102.335      243.715
      464        0.774        3.558            1      304.717      100.567      239.145
      465        0.789        3.624            1      309.179      110.086      239.737
      466        0.805        3.633            1      312.707      105.300      237.445
      467        0.776        3.600            0      306.205      100.425      237.814
      468        0.824        3.608            0      309.023      103.056      237.884
      469        0.879        3.584            0      307.766      103.607      236.920
      470        0.801        3.616            0      309.515      105.326      240.500
      471        0.834        3.585            1      304.861       98.371      237.833
      472        0.811        3.626            1      309.848      100.079      233.219
      473        0.774        3.628            0      309.270      101.752      238.468
      474        0.736        3.650            1      310.391      101.506      240.737
      475        0.757        3.603            0      306.788       94.392      240.294
      476        0.722        3.641            0      308.570       99.663      234.907
      477        0.721        3.650            1      308.787       96.260      241.552
      478        0.843        3.590            0      308.342      103.765      241.625
      479        0.802        3.620            0      308.497       98.324      234.806
      480        0.695        3.656            0      308.234      109.023      238.681
      481        0.716        3.646            1      310.357      103.199      232.919
      482        0.759        3.609            0      308.634      101.635      241.305
      483        0.707        3.613            1      307.056      104.651      236.385
      484        0.742        3.615            1      307.512      117.689      240.036
      485        0.765        3.611            1      306.486      105.059      236.026
      486        0.821        3.582            1      306.844      117.601      238.423
      487        0.690        3.675            1      312.537      109.297      238.986
      488        0.726        3.641            1      311.268      100.457      241.194
      489        0.840        3.633            0      308.946      107.991      234.296
      490        0.782        3.585            1      306.212      110.642      239.820
      491        0.736        3.653            1      310.393      113.828      235.063
      492        0.807        3.550            0      306.235      113.284      234.396
      493        0.820        3.547            1      305.670      105.312      240.685
      494        0.892        3.551            1      306.845      100.702      246.106
      495        0.799        3.606            1      309.084      112.274      237.805
      496        0.722        3.696            1      311.179      112.237      237.766
      497        0.778        3.625            1      307.878       95.028      233.018
      498        0.820        3.603            1      308.416       98.050      238.981
      499        0.809        3.598            0      307.330       95.763      240.021
      500        0.740        3.679            1      312.574      114.220      236.779
      501        0.702        3.671            0      310.668      103.610      235.283
      502        0.755        3.663            0      310.043      112.677      239.660
      503        0.791        3.687            1      311.732      101.328      232.750
      504        0.857        3.666            0      309.491      114.647      234.195
      505        0.792        3.570            1      306.361      107.302      236.729
      506        0.707        3.680            1      313.232      118.791      236.778
      507        0.826        3.625            0      308.969      108.474      238.609
      508        0.752        3.617            0      306.350      110.190      237.720
      509        0.855        3.538            0      304.059      110.532      239.587
      510        0.810        3.638            0      311.389      105.113      235.487
      511        0.743        3.674            1      313.137      114.775      238.585
      512        0.821        3.659            0      312.000      109.477      240.454
      513        0.720        3.689            0      311.924       99.937      238.751
      514        0.720        3.686            0      310.143      102.224      239.962
      515        0.778        3.595            1      306.870       94.553      239.473
      516        0.781        3.624            1      308.904       96.025      241.095
      517        0.888        3.622            0      309.977       88.642      235.843
      518        0.803        3.633            0      311.589       87.678      237.707
      519        0.831        3.612            0      310.670      102.968      238.296
      520        0.695        3.688            0      311.639      106.783      244.536
      521        0.709        3.710            0      311.995      107.485      240.114
      522        0.708        3.650            0      309.036      104.097      239.919
      523        0.748        3.665            0      312.581      124.083      238.692
      524        0.833        3.593            0      308.194      104.406      236.567
      525        0.760        3.602            0      306.003      115.523      238.720
      526        0.729        3.712            0      311.465      130.934      244.922
      527        0.833        3.666            0      314.539      107.988      237.148
      528        0.777        3.663            0      309.470      105.525      237.919
      529        0.758        3.583            0      307.594      109.802      237.067
      530        0.743        3.655            0      309.621      100.611      240.626
      531        0.842        3.618            0      311.063      115.287      238.927
      532        0.815        3.563            0      306.984      100.776      237.125
      533        0.720        3.670            0      309.751       97.487      238.805
      534        0.676        3.673            0      309.339       97.030      242.036
      535        0.792        3.639            0      311.604      112.210      237.525
      536        0.852        3.650            0      308.134       95.014      239.902
      537        0.793        3.622            0      309.241      103.697      239.562
      538        0.680        3.679            0      310.163      107.767      241.189
      539        0.766        3.680            0      311.445      112.444      240.613
      540        0.807        3.674            0      311.103      101.914      240.587
      541        0.769        3.674            0      311.079      100.411      241.811
      542        0.746        3.687            0      312.486       99.919      239.288
      543        0.686        3.720            0      312.707       98.984      241.604
      544        0.776        3.677            0      308.156      100.464      242.069
      545        0.738        3.644            0      309.563      112.097      240.221
      546        0.717        3.677            0      309.394      102.593      237.933
      547        0.787        3.639            0      309.953       89.899      241.090
      548        0.816        3.654            0      311.155       90.237      237.737
      549        0.860        3.635            0      308.790       98.609      240.296
      550        0.811        3.641            0      310.897      111.541      240.278
      551        0.772        3.664            0      309.367      107.084      234.683
      552        0.758        3.682            0      312.901       88.926      240.821
      553        0.819        3.601            1      309.275       94.184      239.376
      554        0.775        3.676            1      310.529      100.239      237.158
      555        0.881        3.605            1      308.657       99.341      238.410
      556        0.764        3.672            1      311.489      108.525      239.887
      557        0.788        3.610            1      307.001       88.904      246.605
      558        0.786        3.592            1      305.724       87.826      235.334
      559        0.847        3.633            0      310.601       96.794      234.466
      560        0.771        3.578            1      308.018      104.703      240.724
      561        0.760        3.670            0      312.129       97.886      238.575
      562        0.879        3.578            0      307.978       94.548      237.008
      563        0.776        3.647            1      309.336      108.734      244.712
      564        0.772        3.619            1      308.931       92.564      240.085
      565        0.843        3.581            1      307.075      105.665      232.784
      566        0.816        3.600            0      309.064       96.645      238.172
      567        0.698        3.649            1      309.267      108.649      237.802
      568        0.834        3.635            0      310.300      105.575      235.269
      569        0.695        3.620            1      305.482       95.580      236.898
      570        0.768        3.608            1      308.412       90.598      241.779
      571        0.717        3.676            1      310.134      105.289      238.188
      572        0.631        3.724            0      312.105      100.010      240.921
      573        0.727        3.665            0      309.892      107.589      240.185
      574        0.678        3.713            0      313.534      101.870      241.688
      575        0.719        3.667            0      310.609       93.193      241.913
      576        0.749        3.717            0      313.809      107.190      237.681
      577        0.785        3.655            0      311.367       96.900      239.387
      578        0.798        3.705            0      312.512      104.687      239.081
      579        0.777        3.651            0      312.199       94.669      239.206
      580        0.696        3.650            0      307.559       89.146      239.262
      581        0.700        3.673            0      308.281       90.707      241.151
      582        0.791        3.664            0      312.814      108.017      245.535
      583        0.737        3.698            0      309.431      100.014      238.676
      584        0.764        3.625            0      309.261       98.230      239.412
      585        0.702        3.669            0      308.088       96.830      241.184
      586        0.785        3.670            0      310.992      101.056      243.574
      587        0.737        3.711            0      310.422       96.899      238.732
      588        0.786        3.641            0      310.003       97.801      233.157
      589        0.772        3.664            0      310.942      104.144      237.744
      590        0.724        3.642            0      310.471      103.011      238.940
      591        0.753        3.653            0      310.970      112.149      236.677
      592        0.739        3.643            0      310.639      105.183      241.241
      593        0.699        3.665            0      309.751       98.388      246.864
      594        0.832        3.664            0      311.699      102.442      237.482
      595        0.763        3.722            0      314.565      111.154      233.818
      596        0.813        3.724            0      314.167      106.703      234.873
      597        0.697        3.724            0      310.717       97.738      244.585
      598        0.759        3.750            0      314.831      113.026      241.438
      599        0.746        3.711            0      313.487      106.491      236.654
      600        0.699        3.661            0      310.067      103.176      237.613
      601        0.743        3.730            0      315.528      111.464      238.389
      602        0.729        3.682            0      308.877       90.335      236.091
      603        0.779        3.695            0      311.981      104.850      234.493
      604        0.742        3.757            0      314.039      103.354      242.427
      605        0.742        3.701            0      310.996       98.763      238.600
      606        0.749        3.734            0      313.984      105.332      242.362
      607        0.744        3.655            0      309.761      102.325      241.110
      608        0.737        3.636            0      307.576       95.931      235.334
      609        0.696        3.699            0      310.914       95.833      245.567
      610        0.727        3.705            0      313.759      104.200      238.856
      611        0.811        3.656            0      310.606       97.758      241.718
      612        0.872        3.722            0      312.677       82.718      234.864
      613        0.753        3.677            0      310.388       94.997      236.694
      614        0.773        3.642            0      308.795       90.532      239.407
      615        0.763        3.630            0      308.476       98.952      239.205
      616        0.799        3.572            0      307.437       87.680      248.087
      617        0.798        3.563            0      309.199       89.177      240.510
      618        0.816        3.562            0      306.517       89.568      240.622
      619        0.794        3.547            0      304.715       86.925      237.689
      620        0.767        3.593            0      309.534       87.109      238.766
      621        0.777        3.579            0      308.473       87.216      246.679
      622        0.828        3.540            0      305.209       82.824      243.627
      623        0.855        3.540            0      305.150       80.921      239.709
      624        0.869        3.535            0      307.389       80.109      234.363
      625        0.869        3.538            0      308.006       88.116      239.985
      626        0.737        3.602            0      309.496       94.570      241.881
      627        0.784        3.543            0      304.949       82.013      241.399
      628        0.692        3.651            0      306.924      103.037      241.051
      629        0.739        3.675            0      312.061      104.377      245.971
      630        0.741        3.617            0      311.334       87.407      243.225
      631        0.748        3.665            0      311.656       91.758      237.228
      632        0.708        3.673            0      311.950       93.820      243.483
      633        0.689        3.669            0      310.816      104.114      240.659
      634        0.736        3.653            0      311.097      109.468      247.333
      635        0.684        3.623            0      306.723       94.419      237.175
      636        0.734        3.629            0      310.282      102.635      240.404
      637        0.799        3.653            0      311.789       99.027      241.300
      638        0.703        3.704            0      311.299       98.166      238.867
      639        0.777        3.624            0      309.904      106.153      240.895
      640        0.689        3.678            0      310.967      104.319      239.612
      641        0.764        3.616            0      310.640      104.447      239.873
      642        0.751        3.672            0      311.654      100.035      241.410
      643        0.733        3.686            0      311.485      100.486      242.036
      644        0.764        3.637            0      309.912       89.338      246.066
      645        0.824        3.673            0      313.183      100.557      242.973
      646        0.727        3.683            0      309.654       94.176      245.901
      647        0.755        3.649            0      306.712       91.975      241.415
      648        0.718        3.626            0      310.179       87.397      240.650
      649        0.717        3.661            0      310.624       97.113      241.115
      650        0.701        3.644            0      309.245       89.449      240.823
      651        0.724        3.717            0      311.914      100.829      242.901
      652        0.793        3.640            0      310.758       94.030      236.319
      653        0.773        3.645            0      312.315       92.879      235.706
      654        0.772        3.631            0      308.293       89.423      239.735
      655        0.742        3.639            0      309.788       94.567      241.578
      656        0.722        3.652            0      308.472      102.243      246.021
      657        0.768        3.664            0      310.571      100.076      236.224
      658        0.755        3.639            0      307.510      100.573      235.619
      659        0.760        3.682            0      309.483       97.715      236.724
      660        0.780        3.679            0      310.789      112.657      241.126
      661        0.816        3.585            0      307.244      104.320      242.273
      662        0.680        3.684            0      311.104      103.464      235.004
      663        0.741        3.621            0      308.491      105.790      242.753
      664        0.689        3.707            0      312.779       98.724      241.406
      665        0.769        3.613            0      307.189      108.279      236.829
      666        0.799        3.642            0      308.824      106.280      236.528
      667        0.738        3.667            0      312.229      100.224      240.730
      668        0.813        3.582            0      308.517      108.573      243.627
      669        0.741        3.664            0      311.652      112.624      239.703
      670        0.731        3.682            0      311.994      107.506      236.113
      671        0.730        3.706            0      313.536       96.054      240.246
      672        0.749        3.688            0      313.311       80.134      239.176
      673        0.791        3.670            0      311.474       90.523      238.832
      674        0.737        3.619            0      308.819       98.986      239.578
      675        0.793        3.585            0      308.279      110.538      243.962
      676        0.721        3.634            0      306.037      109.969      242.985
      677        0.696        3.629            0      309.617       95.334      236.578
      678        0.800        3.660            0      311.503      101.492      241.441
      679        0.690        3.707            0      313.669       90.681      239.478
      680        0.744        3.648            0      309.805      105.450      244.664
      681        0.771        3.603            0      309.754      101.673      240.254
      682        0.735        3.695            0      314.168      100.931      240.731
      683        0.769        3.674            0      311.832      103.163      241.084
      684        0.695        3.680            0      310.214      102.583      243.424
      685        0.703        3.735            0      313.617      109.867      239.109
      686        0.745        3.597            0      308.265       96.616      243.877
      687        0.763        3.746            0      312.547       80.071      238.876
      688        0.635        3.751            0      315.011       83.746      239.157
      689        0.679        3.719            0      312.363       92.403      238.293
      690        0.758        3.692            0      313.302       96.929      237.845
      691        0.803        3.673            0      311.189       94.589      237.000
      692        0.801        3.647            0      310.166       66.568      238.733
      693        0.727        3.666            0      308.212       79.451      241.067
      694        0.780        3.635            0      312.062       77.191      236.969
      695        0.791        3.633            0      309.424       80.202      242.065
      696        0.808        3.622            0      310.753       94.744      237.662
      697        0.795        3.624            0      308.687       97.922      240.620
      698        0.763        3.584            0      306.026      100.029      242.487
      699        0.822        3.672            0      311.426      103.262      241.126
      700        0.712        3.613            0      306.009       97.012      241.782
      701        0.742        3.638            0      310.794       92.825      244.600
      702        0.763        3.653            0      310.564       97.337      241.939
      703        0.750        3.644            0      310.939      113.672      243.775
      704        0.812        3.663            0      311.276      100.438      235.962
      705        0.795        3.628            0      310.975       98.180      243.916
      706        0.694        3.712            0      311.521      102.763      233.117
      707        0.708        3.667            0      308.757       86.482      239.489
      708        0.742        3.638            0      306.844       90.138      235.508
      709        0.743        3.652            0      309.837       97.881      238.137
      710        0.758        3.638            0      308.438       96.865      242.378
      711        0.770        3.612            0      307.246      101.202      242.634
      712        0.759        3.648            0      309.204      110.893      239.750
      713        0.736        3.681            0      312.344      101.381      240.531
      714        0.723        3.707            0      314.909       92.740      238.053
      715        0.703        3.698            0      311.635       93.934      236.389
      716        0.816        3.619            0      309.158       93.679      240.203
      717        0.705        3.654            0      309.241      101.829      236.832
      718        0.755        3.640            0      310.213       90.176      243.673
      719        0.678        3.687            0      311.201       93.337      242.395
      720        0.759        3.701            0      310.546      104.646      243.509
      721        0.767        3.612            0      308.262       91.878      244.695
      722        0.723        3.670            0      309.229      102.873      243.306
      723        0.738        3.625            0      311.567      102.911      242.998
      724        0.733        3.601            0      307.531      110.494      236.493
      725        0.738        3.659            0      308.198       99.881      241.620
      726        0.721        3.686            0      309.993      102.375      238.430
      727        0.716        3.685            0      310.766      106.156      245.471
      728        0.719        3.687            0      312.687      106.999      238.095
      729        0.783        3.702            0      314.084      100.050      237.561
      730        0.772        3.636            0      311.378       92.660      243.434
      731        0.733        3.727            0      312.743      107.999      241.980
      732        0.826        3.586            0      309.476       94.958      241.641
      733        0.759        3.636            0      308.842      105.583      241.373
      734        0.904        3.517            0      306.623       80.527      244.598
      735        0.783        3.576            0      307.129       79.258      245.036
      736        0.865        3.562            0      308.123       81.237      240.714
      737        0.830        3.549            0      304.818       80.492      243.497
      738        0.937        3.471            0      302.591       71.305      237.592
      739        0.838        3.540            0      308.550       77.297      235.572
      740        0.811        3.551            0      305.931       95.890      232.348
      741        0.763        3.608            0      310.472      100.408      239.784
      742        0.699        3.650            0      308.475       97.132      239.758
      743        0.716        3.639            0      308.494       96.216      241.700
      744        0.747        3.689            0      310.372      105.119      243.252
      745        0.757        3.645            0      312.283       96.144      239.878
      746        0.729        3.657            0      310.276       98.775      238.731
      747        0.746        3.657            0      311.089       98.881      240.231
      748        0.712        3.696            0      310.649      103.562      242.028
      749        0.682        3.713            0      311.816      104.806      240.074
      750        0.752        3.653            0      310.279      101.356      242.194
      751        0.690        3.690            0      313.948      105.907      245.647
      752        0.728        3.633            0      311.186       90.381      238.076
      753        0.701        3.670            0      309.364       95.574      240.133
      754        0.663        3.735            0      312.855      101.694      239.092
      755        0.704        3.649            0      309.629      104.541      240.622
      756        0.685        3.676            0      310.514       94.080      240.919
      757        0.670        3.710            0      312.910       95.261      241.473
      758        0.763        3.631            0      309.486       92.131      243.514
      759        0.715        3.730            0      312.945       84.125      244.837
      760        0.795        3.635            0      309.395       93.721      242.050
      761        0.654        3.693            0      309.723       96.511      239.078
      762        0.735        3.691            0      312.352      110.457      237.810
      763        0.690        3.708            0      310.960      102.941      235.128
      764        0.803        3.609            0      308.508      102.262      242.551
      765        0.712        3.621            0      306.346       98.198      237.084
      766        0.717        3.665            0      310.569       97.244      241.464
      767        0.762        3.707            0      312.140       90.649      240.364
      768        0.744        3.627            0      308.379       94.725      240.444
      769        0.757        3.665            0      312.511       94.121      242.849
      770        0.732        3.641            0      309.216       92.672      237.776
      771        0.729        3.678            0      309.081       93.199      240.924
      772        0.715        3.664            0      310.652       97.641      236.312
      773        0.748        3.640            0      312.099       99.143      241.380
      774        0.745        3.629            0      306.187       95.609      242.837
      775        0.750        3.656            0      310.441       92.206      246.745
      776        0.736        3.673            0      310.390      100.855      234.891
      777        0.674        3.686            0      311.101       96.081      240.725
      778        0.740        3.676            0      312.023       97.611      242.911
      779        0.935        3.606            0      308.796       87.614      237.867
      780        0.702        3.642            0      308.257       96.441      242.344
      781        0.734        3.680            0      311.240       95.441      240.273
      782        0.729        3.672            0      312.399       99.368      243.700
      783        0.763        3.668            0      311.081      100.519      237.582
      784        0.742        3.680            0      310.774      103.866      238.627
      785        0.702        3.698            0      312.328      101.233      244.312
      786        0.717        3.683            0      311.878      109.453      240.812
      787        0.726        3.719            0      312.480       92.399      239.880
      788        0.717        3.643            0      308.070      101.536      237.457
      789        0.758        3.669            0      313.339       97.149      243.589
      790        0.695        3.666            0      310.771      102.655      245.008
      791        0.760        3.691            0      313.602       97.805      242.610
      792        0.643        3.709            0      310.585      100.198      233.970
      793        0.772        3.668            0      310.677       94.348      241.503
      794        0.726        3.678            0      310.551       99.871      244.554
      795        0.691        3.700            0      309.600       97.450      238.819
      796        0.732        3.649            0      310.501      101.007      237.559
      797        0.712        3.724            0      310.801       95.164      240.537
      798        0.666        3.692            0      311.951       94.858      243.030
      799        0.709        3.680            0      311.374       85.147      242.083
      800        0.781        3.638            0      309.085       87.483      245.018
      801        0.680        3.671            0      308.948       90.480      239.334
      802        0.678        3.666            0      308.968       94.961      238.324
      803        0.713        3.722            0      312.394       85.406      243.414
      804        0.735        3.666            0      309.271       97.949      246.053
      805        0.696        3.671            0      309.260      101.040      241.399
      806        0.747        3.690            0      314.095      110.457      239.825
      807        0.727        3.665            0      311.693       92.622      243.548
      808        0.702        3.693            0      311.653       94.347      240.816
      809        0.740        3.689            0      310.929       88.856      246.571
      810        0.736        3.681            0      311.985       89.975      240.282
      811        0.689        3.689            0      312.812       92.813      238.083
      812        0.744        3.696            0      312.957       92.720      237.898
      813        0.752        3.699            0      313.600      108.289      235.361
      814        0.715        3.693            0      311.776      100.578      239.295
      815        0.648        3.696            0      311.416      100.019      238.329
      816        0.688        3.686            0      309.307       98.605      244.822
      817        0.695        3.653            0      309.035       91.212      242.485
      818        0.788        3.635            0      310.890      104.871      233.994
      819        0.685        3.711            0      312.559       95.968      241.696
      820        0.718        3.692            0      310.298       90.307      244.743
      821        0.777        3.700            0      314.383       95.538      241.896
      822        0.762        3.630            0      307.063      103.768      245.229
      823        0.754        3.624            0      309.064       74.403      239.946
      824        0.858        3.598            0      309.164       84.220      241.355
      825        0.727        3.681            0      310.178      107.085      237.155
      826        0.818        3.583            0      308.721       92.218      245.509
      827        0.812        3.559            0      307.606       77.415      240.621
      828        0.816        3.555            0      305.776       89.111      244.232
      829        0.686        3.676            0      311.446       82.329      241.765
      830        0.795        3.626            0      308.782       98.432      245.737
      831        0.751        3.655            0      312.036      104.641      239.887
      832        0.699        3.716            0      312.834       97.031      237.061
      833        0.690        3.671            0      308.865      100.022      240.993
      834        0.664        3.683            0      310.363       95.439      244.010
      835        0.660        3.720            0      313.670      101.769      236.700
      836        0.757        3.633            0      309.955       90.046      242.076
      837        0.771        3.691            0      311.884       98.809      244.862
      838        0.778        3.633            0      309.978       89.646      240.684
      839        0.772        3.723            0      314.543       92.297      243.154
      840        0.729        3.672            0      311.744      102.825      240.761
      841        0.709        3.668            0      310.981      104.326      240.104
      842        0.708        3.689            0      311.692      104.805      236.375
      843        0.708        3.625            0      311.609       98.063      236.906
      844        0.788        3.571            0      307.199       88.751      238.579
      845        0.725        3.650            0      310.055       93.216      237.858
      846        0.690        3.672            0      307.723       91.223      242.922
      847        0.769        3.644            0      309.030       96.699      238.468
      848        0.745        3.594            0      306.146       91.195      241.355
      849        0.790        3.674            0      312.815       96.315      234.801
      850        0.778        3.644            0      310.004      108.497      237.659
      851        0.748        3.668            0      310.669      112.085      237.135
      852        0.812        3.629            0      310.298      111.607      242.146
      853        0.725        3.665            0      311.406      112.851      239.762
      854        0.755        3.628            0      310.611      110.893      240.062
      855        0.736        3.635            0      309.296       95.853      238.997
      856        0.756        3.654            0      314.724       95.983      239.881
      857        0.723        3.718            0      313.656       98.425      241.800
      858        0.739        3.665            0      310.439      103.239      239.676
      859        0.746        3.630            0      310.464       82.506      241.588
      860        0.743        3.632            0      310.283       90.207      240.349
      861        0.972        3.702            0      312.569       98.789      233.322
      862        0.847        3.603            0      306.963       97.139      239.518
      863        0.842        3.610            1      310.880       97.232      237.980
      864        0.738        3.662            0      311.655       95.233      245.058
      865        0.729        3.652            0      310.420      108.215      242.259
      866        0.769        3.660            0      311.486      100.750      243.532
      867        0.778        3.624            0      310.088       90.810      238.357
      868        0.782        3.609            0      307.996       98.832      242.153
      869        0.745        3.650            0      309.487      105.184      239.367
      870        0.687        3.680            0      310.729      101.991      238.196
      871        0.695        3.669            0      312.382       98.054      242.621
      872        0.710        3.691            0      313.584       96.607      242.462
      873        0.732        3.640            0      310.370       91.397      232.326
      874        0.710        3.712            0      314.657      104.190      239.672
      875        0.719        3.669            0      310.049       92.131      238.290
      876        0.768        3.685            0      313.877      105.154      242.003
      877        0.708        3.695            0      313.433      103.996      244.551
      878        0.711        3.661            0      308.505       98.638      242.017
      879        0.787        3.676            0      313.582      111.030      235.795
      880        0.696        3.665            0      309.067      105.672      240.888
      881        0.707        3.663            0      309.739       96.359      248.055
      882        0.756        3.667            0      311.050       99.722      239.934
      883        0.730        3.681            0      310.037      102.109      241.709
      884        0.779        3.651            0      312.104       91.054      238.691
      885        0.719        3.652            0      309.980      101.579      239.068
      886        0.666        3.649            0      307.602       99.866      237.531
      887        0.730        3.687            0      310.475      101.083      238.548
      888        0.638        3.715            0      311.625      104.583      234.076
      889        0.720        3.690            0      312.018       93.599      236.799
      890        0.745        3.669            0      310.266       92.617      242.262
      891        0.744        3.658            0      309.625       99.575      243.593
      892        0.687        3.687            0      311.957       95.308      241.958
      893        0.727        3.674            0      312.870       97.023      240.714
      894        0.719        3.700            0      313.360       90.912      240.018
      895        0.716        3.652            0      309.882       87.589      240.166
      896        0.755        3.665            0      310.995       93.914      240.519
      897        0.775        3.675            0      311.648       91.466      239.746
      898        0.764        3.655            0      311.757       84.859      241.839
      899        0.707        3.699            0      314.096      102.361      244.483
      900        0.752        3.615            0      308.782      101.756      240.764
      901        0.709        3.620            0      307.648       98.725      241.527
      902        0.711        3.687            0      310.846      106.486      239.690
      903        0.723        3.699            0      315.526      104.976      239.263
      904        0.695        3.655            0      308.658      111.634      241.200
      905        0.777        3.692            0      314.371      115.605      240.321
      906        0.792        3.617            0      310.027      113.045      240.777
      907        0.794        3.673            0      312.240      100.186      241.473
      908        0.685        3.755            0      313.725      121.101      240.386
      909        0.681        3.692            0      312.333      111.839      241.593
      910        0.661        3.709            0      313.268      109.923      242.209
      911        0.750        3.639            0      309.457      106.134      238.310
      912        0.794        3.611            0      308.679      102.606      236.570
      913        0.633        3.681            0      309.794      100.461      244.478
      914        0.764        3.643            0      309.483      107.425      239.118
      915        0.762        3.639            0      309.254       92.868      242.586
      916        0.723        3.661            0      310.577       93.954      237.843
      917        0.738        3.699            0      315.014       80.654      243.730
      918        0.715        3.594            0      304.217       96.453      245.878
      919        0.852        3.622            0      310.100       97.765      240.926
      920        0.769        3.635            1      309.470      101.073      241.991
      921        0.753        3.631            1      311.106       99.450      236.090
      922        0.709        3.625            1      308.237      101.279      238.108
      923        0.680        3.721            1      312.743      103.599      235.049
      924        0.613        3.703            1      310.375      102.392      236.085
      925        0.672        3.633            1      307.924      101.273      240.523
      926        0.612        3.698            1      310.143      106.146      236.529
      927        0.752        3.618            1      306.770       93.982      239.841
      928        0.730        3.644            1      308.723       98.084      240.977
      929        0.645        3.770            1      313.763      101.129      234.614
      930        0.633        3.717            1      313.884       92.292      241.799
      931        0.682        3.649            1      308.645       94.722      234.289
      932        0.730        3.607            1      306.011       87.328      240.822
      933        0.682        3.710            1      310.913      100.886      244.456
      934        0.731        3.660            0      311.326       89.491      237.944
      935        0.813        3.648            1      308.897       88.018      233.678
      936        0.687        3.643            1      308.457       95.716      239.529
      937        0.750        3.600            1      306.333       94.230      235.263
      938        0.691        3.678            1      312.102       95.505      234.860
      939        0.783        3.608            1      308.376      101.204      237.702
      940        0.651        3.683            1      310.177      106.138      240.611
      941        0.819        3.613            1      307.208       99.301      237.331
      942        0.691        3.675            1      311.135      100.697      236.047
      943        0.671        3.644            1      308.995       85.410      238.411
      944        0.753        3.647            1      308.393       81.149      236.724
      945        0.845        3.612            0      309.864       89.625      240.067
      946        0.762        3.609            0      306.646       78.593      238.834
      947        0.753        3.624            1      308.248       91.669      243.592
      948        0.768        3.667            1      310.967       89.113      240.000
      949        0.736        3.680            0      310.175       92.721      240.152
      950        0.777        3.617            1      307.239       88.546      244.368
      951        0.829        3.595            0      307.997       97.724      242.660
      952        0.724        3.619            1      308.840      101.904      238.481
      953        0.742        3.620            1      308.805       93.116      236.353
      954        0.834        3.630            1      309.641       91.574      237.292
      955        0.700        3.713            1      311.490       94.774      233.921
      956        0.747        3.640            0      310.920       91.257      237.106
      957        0.687        3.702            0      313.516       84.233      241.784
      958        0.728        3.674            0      311.876       95.138      241.972
      959        0.721        3.660            0      311.380       86.304      243.774
      960        0.736        3.661            1      310.891       91.792      233.864
      961        0.850        3.607            1      309.795       84.995      233.343
      962        0.793        3.583            0      308.636       92.843      235.433
      963        0.832        3.645            0      311.240       79.263      239.791
      964        0.763        3.615            0      306.637      100.579      232.594
      965        0.848        3.645            1      310.208       83.444      239.123
      966        0.720        3.651            1      310.052       94.509      237.925
      967        0.708        3.647            1      308.405       95.610      236.433
      968        0.757        3.688            0      311.078       99.544      241.238
      969        0.805        3.633            1      307.098       97.437      236.631
      970        0.800        3.603            1      307.197       94.101      233.846
      971        0.746        3.644            0      310.142       96.474      236.363
      972        0.792        3.627            0      308.320       92.177      235.679
      973        0.813        3.577            1      306.257       85.058      234.295
      974        0.859        3.656            0      312.861       88.624      235.165
      975        0.813        3.668            1      311.811      102.807      231.164
      976        0.858        3.628            0      308.513       90.677      235.211
      977        0.749        3.588            1      305.800       92.616      235.776
      978        0.820        3.664            0      308.690       95.827      238.519
      979        0.963        3.562            1      307.549       80.529      238.228
      980        0.703        3.668            1      311.096       92.081      234.737
      981        0.735        3.636            1      307.693       95.927      235.682
      982        0.820        3.637            1      308.567       84.181      233.124
      983        0.696        3.669            1      310.431       92.073      237.702
      984        0.650        3.665            0      310.615       85.501      244.697
      985        0.856        3.610            0      310.460       87.736      243.156
      986        0.804        3.638            1      307.746       94.831      235.143
      987        0.731        3.586            1      305.232       99.028      238.071
      988        0.743        3.653            1      308.417       95.351      235.437
      989        0.855        3.617            1      309.235       92.048      234.370
      990        0.757        3.655            0      308.446       87.628      234.359
      991        0.710        3.649            1      308.540       98.736      235.680
      992        0.756        3.581            1      305.998       94.431      239.289
      993        0.672        3.701            0      312.219       87.013      238.541
      994        0.663        3.658            1      307.196       96.287      234.628
      995        0.721        3.651            1      309.146       98.418      241.256
      996        0.854        3.611            0      310.097       88.086      244.409
      997        0.807        3.633            1      308.921       89.695      244.629
      998        0.773        3.632            0      307.903       90.443      245.007
      999        0.734        3.671            1      311.912      102.900      237.881
     1000        0.797        3.607            0      307.188      104.076      235.895
