# Supplementary material for: Delineating Pixantrone Maleate’s adroit activity against cervical cancer proteins through multitargeted docking-based MM\GBSA, QM-DFT and MD simulation
Source: PLoS One. 2023 Dec 15;18(12):e0295714. doi: 10.1371/journal.pone.0295714 (PMC10723688; doi:10.1371/journal.pone.0295714)
Supplement: S1 Dataset — (ZIP) [file pone.0295714.s001.zip › Data_2_6UJB/raw-data/L_RMSF.dat]

   # Atom# PDBResName  wrt_Protein   wrt_Ligand 
         1                   1.072        0.121
         2                   1.041        0.120
         3                   1.102        0.161
         4                   1.046        0.168
         5                   1.087        0.121
         6                   1.060        0.114
         7                   1.102        0.158
         8                   1.045        0.144
         9                   1.168        0.283
        10                   1.086        0.332
        11                   1.162        0.235
        12                   1.080        0.213
        13                   1.101        0.216
        14                   1.140        0.195
        15                   1.048        0.175
        16                   1.190        0.243
        17                   1.091        0.181
        18                   1.130        0.492
        19                   1.412        0.761
        20                   1.139        0.221
        21                   1.030        0.500
        22                   1.093        0.424
        23                   1.428        0.555
        24                   1.304        0.642
