# Supplementary material for: Delineating Pixantrone Maleate’s adroit activity against cervical cancer proteins through multitargeted docking-based MM\GBSA, QM-DFT and MD simulation
Source: PLoS One. 2023 Dec 15;18(12):e0295714. doi: 10.1371/journal.pone.0295714 (PMC10723688; doi:10.1371/journal.pone.0295714)
Supplement: S1 Dataset — (ZIP) [file pone.0295714.s001.zip › Data_2_6UJB/raw-data/L_Torsions.dat]

## Torsion are defined with the following atomIDs:
# dihed1: ai= 18268 aj= 18274 ak= 18271 al= 18265
# dihed2: ai= 18274 aj= 18271 ak= 18265 al= 18258
# dihed3: ai= 18271 aj= 18265 ak= 18258 al= 18252
# dihed4: ai= 18251 aj= 18257 ak= 18266 al= 18272
# dihed5: ai= 18257 aj= 18266 ak= 18272 al= 18273
# dihed6: ai= 18266 aj= 18272 ak= 18273 al= 18269
# Frame#   dihed1   dihed2   dihed3   dihed4   dihed5   dihed6
0  162.940  -63.040  170.330  -99.798  -93.270  -32.119
1 -158.924   66.955   61.533 -163.374   71.730 -178.425
2 -174.928   76.587   55.054 -133.641  158.042  160.372
3 -174.736   99.749   74.893 -147.591   95.746 -176.067
4 -167.621  103.999   96.282 -177.465  103.337  178.870
5  164.944   57.643   77.373 -145.003  118.986  160.729
6 -175.734   78.911   77.054 -153.571  137.836  170.036
7 -179.148   80.423   76.851 -163.750  115.609 -166.807
8 -171.751   92.542   71.867 -154.470  125.206  159.419
9  167.696   48.334   67.302 -160.028  128.338  170.424
10 -179.692   80.012   83.640 -142.415  152.376  171.614
11 -173.158   79.965   88.464 -130.518  111.227  166.930
12 -177.532   93.280   71.395  -96.454  100.471  159.050
13  167.369   75.072   87.399 -105.951   84.962 -178.071
14 -170.816   76.300   78.591  -83.700  -94.838  156.120
15 -168.091   39.274   81.718  -78.882 -105.055 -168.736
16 -176.222  -66.482  109.517  -98.656  -77.096  169.580
17 -178.444  -55.727  104.584  -87.734  -86.164  178.457
18  173.460  -47.120   88.675  -88.278 -103.527  176.356
19 -177.001   75.123   70.900  -86.848 -103.656 -173.822
20 -175.089   92.243   84.202  -78.840  -97.170  161.190
21 -176.625   82.271   77.879  -84.030  -70.873 -178.468
22  150.379   39.955   73.643  -80.266 -104.841  169.248
23 -178.665   82.104   69.659  -86.228  -81.247 -153.417
24 -170.309   75.675   86.646  -72.399  -92.549 -162.261
25 -164.327   59.140   83.936  -78.613  -86.285  173.797
26  164.169   54.439   76.326  -80.601 -111.433 -173.002
27  172.344   67.954   69.958  -82.620  -92.631  160.106
28 -176.234   81.354   71.021  -65.255 -116.202  174.922
29 -178.380   52.867   72.811  -75.261  -94.506 -162.797
30 -176.959   62.097   78.704  -83.235  -85.449 -166.457
31 -175.897  -71.925  104.273  -76.743  -89.604  169.725
32  172.497  -57.616  106.700  -75.073  -98.401 -166.232
33  171.595   45.006   80.463  -70.467  -95.115 -171.721
34  170.088  117.964   90.692  -71.136  -98.164  175.980
35  164.430   68.446   80.468  -84.363  -75.939  179.076
36  176.314   68.115   74.101  -73.723 -127.908 -164.148
37 -161.683   95.737   73.724  -82.876  -67.366 -171.755
38 -179.360  103.997   86.081  -80.866  -86.355 -152.667
39  174.991   86.937   88.719  -94.102  -72.793  172.083
40 -175.699  100.013   78.064  -76.087  -92.677 -168.820
41 -179.200   69.043   76.203  -89.153 -163.304  172.572
42  173.071   90.005   80.401  -80.290  -88.947 -176.245
43  159.478   56.256   80.006  -74.421  -95.946 -163.919
44  175.091   75.593   73.509  -69.844 -104.368 -167.581
45 -171.669   76.166   68.136  -91.195 -100.773  178.108
46  172.104   66.399   75.826  -94.137  -86.528 -171.880
47  178.560   68.555   67.316  -92.763  -93.128  164.940
48 -162.003   62.232   77.729  -83.145 -137.457  176.661
49 -176.398  101.556   74.763  -78.058  -97.382  165.510
50 -177.413   81.204   74.221  -77.020  -97.983  179.204
51  172.031   92.256   77.018  -89.378  -76.731 -179.350
52  179.233   78.319   59.015  -74.358 -116.490 -173.364
53 -178.289   70.126   89.904  -74.405  -94.032 -169.170
54  169.554   58.041   77.311  -74.786  -60.137 -165.549
55 -179.006   87.800   70.488  -81.113  -67.857  174.381
56  179.703   80.167   70.607  -73.557  -98.795  171.467
57  167.242   81.473   72.258  -75.254  -84.422  179.921
58 -165.449   84.583   76.946  -77.901  -78.898 -165.240
59  171.106   72.641   73.088  -79.844  -81.455 -163.508
60 -175.193   73.629   69.430  -76.261  -99.790  164.213
61 -166.994   80.341   75.233  -82.780  -56.988 -166.424
62 -174.156  106.489   50.644  -89.561 -102.283  175.685
63  176.359   90.780   57.483  -69.362  -86.256  177.783
64  173.547   71.129   82.138  -78.742 -112.718  160.546
65 -162.834   83.440   81.447  -78.583  -83.698 -177.342
66 -166.363   94.638   76.069  -82.574  -79.831 -166.269
67  175.855  106.753   71.583  -82.256  -74.232 -161.209
68 -174.667   90.724   81.366  -68.971 -127.208  167.918
69 -178.780   87.281   77.883  -91.734 -120.905  176.060
70 -176.365   77.429   78.931  -78.396  -59.213  173.886
71 -175.824   81.427   67.162  -77.799  -87.245  175.336
72  159.065   48.247   73.328  -85.644  -88.422  174.673
73 -179.794  100.294   77.648  -79.106 -112.862  170.736
74  176.344   65.047   74.951  -83.789  -88.677 -177.358
75 -175.485   78.823   82.429  -80.243 -112.445  175.989
76 -176.465   92.591   90.489  -92.704 -121.486 -172.847
77  172.920   76.963   76.811  -91.386  -98.576  172.753
78 -172.488  111.253   73.199  -84.041  -88.129  175.589
79  179.354   75.080   85.733  -82.116  -86.406 -163.461
80  174.932   78.931   74.397  -81.013 -100.867 -172.148
81  168.436   46.233   80.812  -80.661  -80.387  177.478
82 -164.326   72.630   76.539  -86.270  -96.533  170.531
83 -172.657   80.876   72.798  -80.000  -71.405 -173.881
84 -179.686  118.983   85.281  -73.897 -102.211  173.127
85  179.701   62.996   88.374  -83.710  -89.150 -169.573
86  176.619   74.541   65.370  -76.053 -113.868 -162.265
87  162.788   86.957   79.144  -69.295 -104.370 -174.818
88  180.000   63.252   96.024  -80.312 -114.274 -170.406
89 -172.954  107.616   75.467  -80.719 -103.730  168.772
90 -178.353  -68.852  113.342  -95.784  -90.475  171.317
91 -178.056  -49.175  127.956  -81.485  -93.060 -174.900
92 -179.865  -51.273  126.507  -86.944  -88.508 -170.461
93  176.380  -71.880  116.123  -74.582  -84.416 -175.773
94 -169.246  -76.396  106.297  -74.874 -128.074  171.848
95  175.102  -70.932  122.301  -86.666  -68.496 -178.390
96  160.986  -89.177  116.778  -77.434 -113.560  161.583
97  175.187  -82.028  103.413  -76.115 -102.926 -169.512
98  176.916  -90.444  103.031  -69.280  -66.479 -153.717
99  174.717  -72.302  119.116  -91.344  -48.486 -167.476
100 -171.371  -75.787  128.461  -94.690  -88.615 -163.819
101 -176.812  -74.947  116.806  -81.605  -95.980  153.933
102 -178.749  -80.034  117.369  -82.439  -80.555 -177.522
103 -174.650  -73.222  130.554  -90.699  -72.464 -170.066
104  177.316  -83.396  124.701  -79.534  -80.875 -168.112
105 -177.639  -53.073  111.504  -89.413  -79.699 -166.529
106  179.122  -51.214  115.953  -81.935  -88.967  162.203
107  173.681  -74.469  107.774  -75.525 -107.215  174.673
108 -177.770  -67.434  123.593  -81.342  -97.130  166.065
109 -157.715  -47.552  106.835  -99.944  -66.242 -179.608
110  179.534  -57.320  105.587  -93.087 -158.277 -171.884
111  172.647  -70.519  102.178  -72.415  -85.939  177.284
112  158.160  -70.983  101.421  -74.164  -42.038  174.117
113  156.969  -89.516  116.906  -75.045  -68.356  173.209
114  175.263  -48.902  122.229  -82.748  -77.171 -163.792
115 -168.053  -43.672  102.486  -82.349 -111.963  179.651
116 -171.528  -84.477  120.109  -77.040  -94.766  168.111
117  175.400  -64.525  116.724  -95.039  160.689 -166.351
118 -174.623  -82.417  119.475  -92.192  -94.051  175.418
119  169.147  -88.419  117.708  -82.144  -90.089 -177.959
120  175.298  -54.088  128.599  -76.406  -87.214 -165.937
121 -175.275  -46.493  126.934  -69.676  -91.476 -179.591
122 -172.632  -87.684  116.463  -85.933  -71.701 -158.062
123  178.663  -72.265  116.971 -100.595 -164.482 -173.878
124 -177.057  -70.561  126.164  -77.534  -85.502 -168.231
125 -167.679  -71.311  108.821  -68.949 -109.326 -179.269
126  179.694  -59.270  120.713  -82.929  -98.071  178.567
127 -166.604  -52.760  111.971  -73.600 -107.673  159.547
128 -170.163  -70.259  119.356  -77.635 -108.384 -174.214
129 -173.743  -64.093  100.053  -83.433  179.354  171.601
130 -179.378  -63.783  103.699  -83.194  -91.746 -166.009
131  176.854  -79.564  111.235  -79.539 -164.878  178.298
132  177.118  -65.276  115.198  -85.681  -92.160 -179.071
133  163.384  -72.423  130.021  -88.308  -85.116  176.075
134 -174.350  -76.852  115.581  -86.506  -89.629  166.812
135 -179.018  -64.177  127.076  -76.246  -94.332 -169.817
136 -172.667  -60.542  124.490  -86.250  -82.578 -172.521
137  173.408  -76.550  118.954  -66.892  -92.380 -166.950
138  179.264  -70.601  116.887  -78.439  -98.316 -159.319
139  169.326  -63.026  110.850  -85.579 -113.519 -174.270
140  179.470  -65.592  121.589  -88.761  -93.194 -169.777
141  174.477  -54.683  109.060  -77.329  -74.579 -179.918
142 -176.512  -48.471  113.325  -68.478  -83.463 -168.402
143 -177.489  -53.036  127.349  -84.373  -89.930 -179.789
144  173.730  -59.782  118.273  -77.377  -98.398  175.223
145 -175.512  -77.104  116.076  -83.720  -73.733 -177.668
146  168.738  -68.276  108.577  -76.595 -104.103  165.891
147 -178.528  -60.983  125.744  -85.941  -85.627 -171.491
148 -176.701  -86.940  116.024  -74.036 -109.153  171.708
149 -174.828  -57.038  140.141  -89.986  -63.298 -168.939
150 -167.508  -39.368  118.923  -78.185 -115.761  168.681
151 -174.245  -74.616  132.811  -77.427  -98.690  175.280
152  172.570  -65.244  122.659  -88.862 -145.464  169.653
153  159.133  -66.117  113.839  -83.511  -80.755 -161.425
154 -177.995  -72.776  112.288  -73.997 -130.665 -170.308
155  164.145  -50.393  117.952  -81.046 -102.113 -172.673
156 -177.803  -38.321  114.157  -80.187 -143.705 -172.035
157  175.945  -81.826  119.994  -82.610  -53.045 -177.133
158  174.336  -46.991  116.569  -73.582 -112.680  170.505
159 -177.528  -62.063   92.720  -67.916 -118.486  177.169
160 -173.414  -52.379  123.415  -75.262  -66.301  169.523
161   23.720 -104.939 -166.182  -92.773  -67.830 -175.787
162  172.176  -53.539  123.625  -71.907  -83.258 -179.318
163  174.756  -58.292  112.472  -72.213  -97.692 -166.534
164  179.580  -75.987  111.370  -68.959 -103.442 -166.727
165  170.561  -83.729  127.190  -57.943  -98.678 -163.877
166 -170.196  -60.647   96.562  -73.590  -89.339  174.667
167  179.180  -69.054  107.348  -83.410  -82.738 -167.550
168 -170.847  -63.950  122.206  -87.724  -82.500 -159.744
169  177.434  -53.116  118.986  -86.100  -93.224 -176.382
170  178.908  -70.476  111.446  -86.736  -81.956  162.401
171 -168.623  -64.909  107.737  -76.784  -72.615  173.763
172  172.569  -66.370  127.062  -79.455  -85.022  179.159
173 -176.324  -58.653  128.747  -67.462  -90.802 -159.556
174 -171.774  -70.184  109.940  -76.830  -92.494 -163.201
175 -173.290  -65.975  113.418  -83.421  -83.982 -172.381
176  167.706  -60.731  114.395  -76.415 -104.871 -174.329
177  178.140  -86.418  113.585  -75.793  -96.276 -163.876
178  175.940  -74.402  114.170  -80.855 -102.115 -163.633
179 -174.125  -60.540  122.788  -69.883 -104.269 -169.211
180 -170.978  -59.700  122.740  -69.608 -101.366 -156.935
181  178.749  -51.729  114.478  -80.345 -100.654 -170.568
182  165.981  -86.102   99.285  -81.180  -94.847 -167.176
183 -173.736  -39.285  108.987  -89.238 -105.074  177.800
184 -171.740  -90.644  118.168  -88.461  -73.341 -171.762
185  170.584  -53.275  113.800  -85.391  -97.481  167.694
186  174.633  -70.950  115.236  -79.286  -87.310 -159.733
187 -176.958  -79.650  100.009  -74.359  -84.745 -165.207
188 -172.818  -42.437  110.529  -73.402  -99.027 -170.250
189 -176.337  -69.092  111.353  -82.009 -104.864 -177.578
190  177.877  -67.722  110.838  -74.655  -81.170 -169.539
191  164.590  -45.575  121.127  -78.000 -172.895  167.977
192 -173.550  -49.908  111.981  -72.776  -63.685 -179.027
193 -177.839  -42.719  109.475  -89.245  -89.943 -179.191
194  170.922   58.261   76.203  -77.443  -85.905  179.177
195 -171.946  -43.074  114.827  -85.381  -96.084  179.318
196  176.927  -39.932  108.585  -82.057  -82.587  179.997
197  177.386  -67.578  107.683  -77.918  -90.656  172.640
198  177.376  -76.453  105.078  -90.832  -99.982  172.586
199 -166.498  -48.220  104.403  -80.978  -90.109  174.160
200  173.685  -83.565  107.930  -80.310  -88.157  159.647
201 -163.736  -90.060  108.891  -77.591  -75.019 -177.552
202 -179.109  -74.228  118.753  -75.974  -77.904  163.192
203  170.461  -47.702  115.643  -84.312  -91.324  165.555
204 -176.581  -82.601  105.383  -89.921  -62.682 -166.318
205  154.150  -54.037  114.823  -80.878  -76.502  177.967
206  179.143  -41.428  112.880  -74.191  -45.194 -166.523
207  179.886  -55.628  111.659  -67.264  -96.161  179.829
208 -176.537  -57.130  106.835  -85.174  -73.192  179.861
209  171.503  -71.083  108.734  -63.254  -72.449  164.804
210 -161.471  -49.962  108.989  -81.648  -62.448 -164.572
211 -178.496  -52.858   97.276  -80.494  -82.749  175.383
212  166.599  -68.895  119.160  -62.772  -47.677 -171.841
213  175.512  -76.280  112.443  -76.691 -100.918 -179.216
214  179.115  -63.706  128.140  -83.224  -66.749  165.721
215  171.428  -56.068   99.763  -74.089  -96.684 -173.515
216  169.315  -22.910  109.116  -75.033  -80.263 -171.472
217  173.003  -57.716  120.367  -75.046 -116.393 -178.321
218 -168.900  -33.828  114.672  -74.099  -75.753 -177.881
219  177.333  -69.040  104.253  -76.507  -91.779  175.018
220 -178.033  -60.194  110.800  -81.663  -61.594  166.399
221  168.128  -69.487  116.022  -82.698  -90.170  178.270
222 -175.013  -53.922  123.000 -124.898   60.422 -171.630
223 -178.686  -63.284  110.073 -138.259   61.192 -172.824
224  176.348  -62.750  121.920 -132.133   51.357 -162.233
225  156.480  -76.419  110.480 -132.546   57.649 -168.109
226  160.232  -81.089  110.764 -151.168   53.070 -175.691
227 -172.384  -63.858  104.801 -138.827   77.638 -154.618
228  175.093  -67.599  112.734 -125.165   69.494 -175.012
229  153.041  -68.762  108.252 -140.823   60.123  178.443
230  153.184  -54.982  110.267 -140.997   46.440 -159.397
231 -163.797  -47.941  104.068 -135.555   53.177 -159.510
232 -179.868  -53.990  103.715 -134.952   55.995 -153.650
233  175.229  -59.405   99.658 -154.415   69.660 -142.524
234  158.075  -73.178  117.340 -143.661   57.149 -152.735
235  168.127  -67.050  111.421 -145.906   75.295 -176.241
236  177.515  -59.382  123.365 -139.915   53.126 -166.079
237 -175.475  -73.094  111.002 -150.459   60.142  179.090
238  179.666  -54.961  107.369 -149.725   70.000 -166.802
239  178.045  -59.692  100.969 -161.498   69.190 -158.739
240  151.358  -71.328  111.377 -153.461   55.126 -163.240
241  176.549  -83.475  118.434 -142.024   46.955 -160.018
242 -175.806  -48.922  106.797 -150.949   60.517 -149.616
243 -170.409  -80.323   93.421 -147.115   52.116 -165.822
244 -179.553  -66.992  112.047 -133.458   62.552 -160.640
245  160.146  -75.539  114.593 -151.879   65.268 -168.284
246 -170.540  -85.895   94.697 -146.023   66.746 -159.632
247  160.372  -50.090  109.445 -163.694   70.706 -162.544
248  174.345  -54.834  122.174 -146.249   54.655 -166.197
249 -171.384  -64.330  114.428 -136.687   67.203 -170.667
250  169.582  -43.142  115.447 -150.181   54.654 -174.045
251 -177.532  -29.332  108.889 -149.025   62.558 -172.046
252 -167.570  -47.794  107.417 -140.788   65.292 -169.855
253  175.308  -59.042  111.612 -132.528   56.929 -168.216
254  176.180  -51.358  122.462 -140.435   49.131 -164.223
255 -167.461  -63.196  117.177 -145.470   48.671 -158.013
256 -171.502  -43.841  103.057 -158.941   68.692 -173.895
257 -173.106  -59.504  114.713 -149.231   65.770  179.657
258  175.286  -80.741  120.862 -155.266   65.162 -164.097
259  170.360  -61.224   93.634 -144.953   61.619 -155.007
260 -167.672  -44.560  112.503 -145.212   52.275 -172.931
261 -175.155  -73.879  111.640 -136.404   56.746 -174.471
262  160.814  -78.168  115.281 -143.066   44.106 -161.639
263 -170.981  -53.227  120.234 -127.376   40.910 -167.355
264 -167.214  -46.294  120.356 -127.768   49.611  178.109
265  177.767  -37.542  113.887 -143.600   51.710 -157.438
266  171.152  -73.625  116.324 -143.843   55.679 -175.384
267  169.822  -96.933  101.226 -150.316   58.949 -176.904
268  176.804  -73.255  113.279 -139.370   53.910 -146.133
269  163.285  -64.655  109.695 -142.934   57.341 -157.815
270  176.047  -62.049  112.829 -145.473   65.936 -164.985
271 -179.439  -47.335  110.204 -141.665   55.035 -158.635
272  179.097  -52.851  129.427 -139.633   49.635  167.953
273 -162.578  -61.447  121.046 -136.975   50.999 -167.333
274 -177.799  -56.812  112.199 -123.818   44.340 -157.590
275  171.824  -71.801  103.211 -148.241   60.737 -168.622
276  174.695  -38.091  116.755 -136.953   53.965 -172.326
277  172.000  -65.214  121.694 -133.239   47.679 -145.122
278  179.645  -63.263  119.478 -131.378   72.601 -168.626
279 -178.936  -68.188  109.078 -147.932   61.672 -162.532
280 -167.140  -63.657  120.648 -136.685   53.777 -167.457
281 -161.799  -69.466  108.285 -143.964   46.087 -170.260
282 -178.258  -52.908  119.462 -101.791  -27.890 -160.865
283  175.787  -76.590  109.518 -138.030   48.327 -162.598
284 -175.203  -76.159  115.737 -146.901   63.425 -166.616
285  169.105  -62.171  104.484 -133.454   63.020 -167.343
286  175.927  -50.136  114.517 -153.172   61.909 -176.056
287  177.434  -48.319  118.499 -135.504   59.697 -154.688
288 -178.597  -50.475  105.621 -145.009   60.760 -167.001
289  179.700  -52.276  109.153 -144.826   52.352 -158.265
290  176.544  -59.481  109.415 -130.135   36.981 -137.728
291 -169.282  -51.123  111.965 -143.243   70.612 -166.331
292  171.322  -65.993  109.057 -133.169   54.417 -149.151
293 -175.287  -53.633  137.456 -126.349   67.666  167.540
294  179.709  -71.032  109.778 -131.612   57.108 -162.649
295  173.649  -51.677  111.575 -138.458   66.725 -163.615
296 -170.885  -49.275  108.056 -144.803   52.208 -163.860
297  175.008  -59.444  128.900 -130.920   58.927 -159.425
298  175.234  -83.920  116.400 -144.810   54.962 -159.897
299 -176.786  -54.670  106.702 -136.120   46.723 -173.351
300 -171.282  -46.669  115.025 -145.865   63.020 -165.729
301  175.125  -57.698  115.274 -144.328   60.371 -145.421
302  173.231  -72.538  104.494 -143.243   66.379 -169.166
303  179.363  -61.973  126.997 -134.273   56.445 -172.628
304  170.257  -41.705  118.376 -148.014   64.203 -161.621
305 -166.007  -76.677  112.542 -129.276   52.400 -179.261
306  172.640  -45.830  101.802 -121.036   48.176 -170.039
307  157.074  -82.841  110.295 -142.247   50.657 -148.219
308  170.036  -66.707  114.803 -149.120   68.973 -161.466
309 -174.470  -53.012  110.855 -142.635   48.219 -167.306
310 -174.687  -68.120  131.539 -135.179   65.313 -159.399
311 -161.844  -62.612  124.749 -156.403   56.560 -160.849
312 -176.900  -49.395  112.607 -143.587   37.882 -146.920
313  177.934  -86.382  114.208 -120.145   66.946 -173.717
314 -174.086  -56.188  119.196 -105.800   55.943 -170.607
315 -170.822  -65.755  111.467 -127.599   70.509  177.425
316 -173.674  -60.104  110.818 -133.968   50.319 -165.871
317 -157.753  -59.024  106.547 -141.475   78.620  178.820
318  179.613  -69.283  111.959 -142.183   52.918 -156.836
319 -176.151  -65.073  120.532 -148.587   62.930 -154.956
320  175.779  -53.030  117.768 -125.798   57.196 -161.394
321 -169.242  -66.191  120.695 -146.505   62.467 -167.511
322  171.628  -53.395  110.962 -139.681   57.643 -171.075
323 -170.158  -52.037  102.798 -137.082   68.002  177.774
324 -162.820  -58.193  117.463 -140.507   56.121 -170.166
325  168.672  -57.903  118.072 -150.151   62.239 -179.500
326  177.239  -26.570  104.818 -144.321   62.903 -164.946
327 -175.028  -44.065  111.816 -154.635   59.437 -170.618
328 -171.958  -62.119  118.572 -150.163   67.194  176.814
329 -169.908  -58.726   98.556 -140.554   69.701 -168.296
330 -178.722  -37.234  108.829 -150.995   64.953 -171.316
331  179.674  -62.776  107.580 -144.044   64.566 -163.268
332 -179.632  -59.456  104.946 -150.362   65.153 -174.485
333 -177.755  -63.212  113.352 -140.808   63.606  170.559
334 -171.854  -45.630  120.947 -153.106   63.073 -172.862
335 -160.052  -53.133  102.175 -138.752   54.583 -158.237
336 -169.993  -66.734  118.493 -145.074   61.277 -175.508
337 -171.664  -49.190  102.608 -141.136   54.372 -159.150
338  167.957  -64.752  115.300 -136.087   59.656 -164.300
339 -167.684  -52.467  119.796 -154.863   55.188 -156.609
340  179.071  -45.555  117.138 -149.491   54.329 -168.245
341 -162.838  -56.476  115.207 -117.995   65.785  168.174
342 -169.798  -53.401  112.087 -136.680   46.379 -158.824
343  177.645  -57.734  100.718 -139.610   53.793 -155.619
344  176.975  -58.805  115.518 -125.405   85.319 -154.272
345 -176.938  -75.718  107.382 -128.445   60.360 -177.928
346 -164.420  -67.204  116.568 -150.818   67.146  173.573
347  164.610  -76.127  111.609 -136.453   56.192 -171.786
348  163.910  -62.373  116.743 -147.241   63.120 -167.319
349  178.660  -53.672  105.892 -127.750   40.625 -165.852
350  174.100  -61.108  108.726 -139.631   54.752 -155.350
351  174.086  -52.817  118.634 -146.797   62.177 -169.125
352  162.949  -77.827  121.645 -134.014   49.622 -165.493
353  179.237  -58.955  116.336 -141.692   69.245 -172.616
354 -179.481  -49.018  103.324 -142.690   53.769 -172.772
355  173.720  -74.751  110.382 -139.432   56.624 -176.137
356  175.741  -55.290  110.046 -143.717   57.865 -167.447
357  168.201  -57.516  108.975 -150.451   70.563 -170.354
358  167.953  -55.379  116.161 -137.176   64.840 -169.491
359 -179.864  -55.868  113.937 -159.747   79.937 -170.435
360  159.726  -62.048  119.780 -138.944   52.069 -160.244
361 -177.160  -58.341  111.731 -135.286   47.587 -168.037
362 -179.479  -61.861  104.015 -142.812   66.713 -165.824
363  170.733  -77.306  104.486 -148.527   57.032 -159.610
364  162.733  -71.869  119.276 -139.007   58.713 -153.902
365  171.826  -66.520  114.019 -135.102   74.574 -179.322
366  176.143  -67.758  101.109 -130.034   43.507 -167.216
367 -170.205  -55.984  107.546 -135.963   65.843 -173.022
368  171.042  -70.958  113.870 -141.612   66.237 -177.219
369 -176.818  -60.090  105.709 -148.985   50.707 -153.526
370  170.277  -50.189  120.259 -150.104   71.700 -166.165
371  169.936  -50.929  111.717 -146.524   54.783 -167.168
372 -175.135  -63.498  105.127 -135.314   55.437 -170.960
373  163.583  -74.454  121.645 -136.482   64.270 -172.494
374  178.793  -58.272  111.400 -140.416   69.823 -173.569
375 -165.773  -60.465  110.942 -141.201   54.067 -147.898
376  174.501  -59.598  105.389 -144.576   60.797 -175.049
377  166.319  -50.739  123.395 -116.047   63.207 -178.570
378 -176.469  -42.438  118.466 -130.884   36.063  167.928
379 -178.512  -63.410  111.671 -125.854   56.041  174.461
380 -177.937  -36.568  102.297 -121.608   53.652  178.022
381  160.664  -78.722  107.753 -130.433   42.231  175.937
382  160.405  -46.192  120.890 -142.647   62.720 -163.718
383 -174.276  -56.076  116.992 -142.501   60.227 -164.387
384  174.122  -65.302  114.767 -168.520   72.543 -165.862
385  167.792  -53.394  100.589 -145.377   49.727 -165.678
386  177.140  -51.055  110.334 -133.920   43.401 -172.755
387 -159.978  -46.210  116.062 -144.369   54.598 -171.856
388 -174.723  -50.765  112.113 -133.334   42.417 -155.467
389 -173.998  -56.069  106.947 -123.052   53.898 -156.160
390  172.036  -44.181  100.294 -121.830   58.036 -159.663
391 -179.157  -63.521  117.669 -131.806   59.717 -161.993
392  166.686  -52.038  113.134 -152.206   57.872 -149.439
393  171.746  -68.023  119.047 -131.524   50.236 -160.114
394  174.834  -77.275  104.870 -126.069   60.255 -175.312
395  174.260  -75.316  110.487 -141.337   63.474 -173.401
396 -171.630  -65.655  104.314 -155.311   61.961 -163.441
397  164.600  -63.920  106.378 -113.482   41.217 -172.438
398  173.790  -44.213  112.504 -151.227   63.372 -164.501
399 -171.332  -51.760  109.479 -121.683   49.241 -176.675
400 -175.750  -59.779  108.899 -116.604   57.069  175.248
401  161.520  -73.299  106.161 -152.854   53.780  179.150
402 -176.752  -86.622  116.145 -142.298   64.413 -173.641
403 -173.327  -46.825  108.638 -125.007   47.863 -155.470
404  177.572  -61.724  126.550 -151.099   54.587 -160.259
405 -175.201  -59.097  115.050 -140.045   54.888 -168.205
406 -175.702  -63.274  110.944 -140.422   56.432 -163.215
407 -178.091  -37.870  102.228 -140.873   61.273 -144.450
408 -170.827  -59.322  107.767 -156.864   60.806 -156.992
409  175.674  -75.408  101.427 -133.964   46.561 -171.928
410 -175.273  -58.362  107.091 -132.611   73.768 -167.160
411  163.127  -66.854  117.162 -127.143   60.470 -160.002
412 -171.956  -67.260   98.010 -139.152   60.683 -170.285
413 -173.414  -57.267  119.314 -142.497   50.536 -168.642
414 -172.140  -43.862  117.064 -121.956   38.702 -152.636
415  175.142  -57.064  114.546 -136.724   52.365 -159.671
416  173.309  -75.309  122.730 -123.786   43.299 -166.556
417  171.877  -70.826  104.886 -128.693   50.133 -160.352
418 -178.095  -57.280  115.959 -154.471   58.342 -154.589
419 -177.175  -63.400  107.939 -123.645   51.862  175.600
420  170.374  -63.434  105.844 -135.395   36.528  179.977
421 -176.735  -71.430  112.712 -124.353   43.722 -174.733
422 -178.689  -70.514  111.215 -134.135   77.465  176.362
423 -170.244  -58.835  123.088 -116.363   85.883 -177.603
424 -173.011  -84.076  104.160 -124.282   80.781 -169.896
425  176.785  -56.937  117.012 -139.001   69.279 -179.518
426 -168.142  -32.155  116.601 -127.640   82.953 -176.441
427 -179.635  -56.270  131.865 -132.779   50.079  179.612
428  171.016  -69.639   98.437 -123.449   63.941 -176.473
429  178.819  -50.653  128.373 -169.121   58.986  171.239
430  178.016  -57.401  112.732 -118.527   50.773 -164.889
431  176.669  -54.856  115.574 -137.901   51.790 -162.667
432 -175.305  -67.037  107.729 -114.939   63.309 -164.369
433 -176.914  -30.273  124.688 -120.611   52.133 -153.730
434  176.224  -40.060  118.067 -125.325   39.728  165.101
435  172.802  -62.969   98.380 -129.487   57.477 -164.557
436 -174.369  -55.401  110.302 -129.611   47.671 -162.690
437  171.217  -64.317  116.571  -94.576 -168.243  174.236
438  169.208  -45.347  116.752  -99.072  -62.679 -174.946
439 -179.548  -63.596  107.056  -77.040  -75.375 -177.014
440  170.764  -68.870  111.207  -70.708  -84.442 -153.971
441 -169.041  -59.773  112.553  -74.165 -101.580 -173.204
442 -175.219  -59.337  122.076  -70.998  -89.586 -178.005
443  174.774  -66.108  114.686  -74.999  -93.781 -166.371
444  177.504  -44.686  143.617  -79.646  -92.509 -165.580
445 -175.700  -69.595  107.100  -82.957 -102.460  179.533
446 -179.631  -61.266  112.737  -87.790  -90.332  179.565
447 -174.872  -57.115  135.099  -85.188  -92.508 -174.232
448 -164.486  -66.427  121.789  -89.553  -63.246 -172.771
449  172.805  -73.885  110.898  -78.578  -56.383 -169.293
450 -179.589  -86.501  103.530  -87.440  -93.531 -178.178
451  153.596  -74.246  108.403  -82.977 -102.203 -178.875
452  174.835  -56.201  123.994  -70.572 -101.124 -170.532
453  168.734  -77.756  129.621  -68.976  -89.962  177.718
454 -177.403  -60.023  114.261  -85.827  -81.765  175.547
455  173.566  -61.395  108.372  -65.065  -96.858 -171.968
456  173.436  -48.231  103.072  -67.693  -89.016  158.781
457 -174.330  -67.984  117.408  -84.016  -99.091 -170.378
458  171.256  -21.539  101.068  -72.045  -92.678 -172.855
459  174.395  -85.976  105.972  -92.452  -78.137 -163.279
460 -172.079  -47.741  101.847  -83.872  -83.384  178.622
461 -173.697  -63.003  124.029  -73.754 -104.774 -179.537
462  168.313  -58.148  100.934  -73.210 -109.488 -173.307
463  163.350  -45.941  124.190  -73.771 -128.181  179.428
464 -153.092  -43.840  119.805  -78.820  -81.687 -177.949
465 -173.819  -71.851  122.306  -72.877 -112.092  171.671
466 -170.977  -76.573  124.776  -65.717 -109.336  170.378
467  170.163  -63.979  111.736  -69.165  -87.160 -166.532
468 -173.875  -59.604  116.677  -67.934 -116.690 -175.264
469  162.206  -66.854  115.299  -68.656 -114.814  172.423
470 -150.704  -40.362  118.117  -74.510  -84.678 -158.135
471 -175.205  -66.772  117.687  -75.858  -83.604 -165.951
472  167.576  -80.893  110.610  -78.837 -112.446  168.551
473  177.701  -70.595  118.583  -72.791  -99.249 -174.903
474 -166.492  -40.161  119.396  -78.385 -107.680  170.998
475 -179.116  -47.992  112.901  -84.507  -81.984  174.633
476 -170.132  -56.325  126.611  -79.516 -110.735 -179.736
477 -169.925  -54.072  122.243  -78.681 -111.725  176.321
478  178.060  -72.603  116.280  -64.344 -103.759 -179.426
479  167.456  -52.174  113.641  -72.595  -84.257 -162.487
480 -162.751  -39.024  122.605  -90.912  -97.705  177.416
481  164.080  -54.184  124.435  -89.612  -81.899  172.390
482 -178.815  -37.740  119.753  -75.002  -71.722 -177.769
483 -165.953  -42.885  120.193  -80.675  -86.307  159.828
484 -178.856  -57.408  135.928  -70.723  -89.789 -168.005
485 -173.116  -60.740  112.634  -80.944 -102.463 -162.023
486  168.463  -66.197  110.702  -69.860  -90.750 -172.210
487  177.920  -61.525  125.934  -88.932  -99.028  160.744
488  176.983  -73.921  122.821  -99.380  -75.411  167.536
489 -176.821  -59.663  111.716  -77.509  -81.907 -175.982
490 -175.863  -59.284  109.393  -71.771  -81.937 -174.156
491  172.715  -85.006  113.694  -71.991  -91.909 -139.947
492  170.884  -60.481  115.896  -77.024  -81.082  172.339
493 -171.861  -52.465  117.553  -73.608  -83.586  161.307
494 -171.005  -61.295  105.532  -66.650  -97.139  168.773
495 -168.876  -53.612  104.078  -80.022  -93.431  167.949
496  178.385  -79.709  122.905  -77.611 -102.934 -170.188
497 -171.184  -73.000  116.184  -82.070 -107.591 -175.460
498  171.995  -56.722  101.831  -76.766  -98.241  169.876
499  165.213  -65.651  111.942  -74.209  -81.975 -163.423
500  172.101  -63.654  126.314  -67.520  -95.558  179.959
501  173.674  -73.544  128.522  -85.015 -102.667 -171.851
502 -162.274  -59.423  126.729  -78.720  -96.190  172.789
503  172.809  -68.697  114.586  -71.438 -133.963  179.810
504 -163.163  -48.086  119.976  -75.776 -166.996  174.120
505 -177.100  -60.780  121.260  -74.749  -99.535  174.208
506 -165.005  -36.466  134.317  -76.509  -65.639  177.263
507  175.040  -63.016  114.562  -70.835  -82.021 -160.889
508 -170.710  -51.237  115.790  -83.457 -118.183 -176.441
509 -179.715  -65.390  109.492  -69.687  -85.790 -164.085
510 -179.923  -61.946  115.140  -72.422 -114.459 -174.474
511 -174.126  -47.806  130.214  -60.435  -98.675 -178.846
512 -174.411  -59.384  112.089  -67.428 -110.651 -178.280
513  178.259  -66.724  133.950  -73.773 -123.521  177.853
514 -172.854  -58.267  116.461  -86.282 -100.261 -176.634
515 -160.860  -46.112  115.728  -71.729  -98.455 -176.977
516 -174.797  -53.192  114.247  -73.124  -99.240 -165.042
517  178.135  -46.694   91.688  -75.978 -112.806 -177.580
518 -159.798   74.674   72.996  -71.754  -88.372 -167.549
519 -168.334   88.857   62.332  -73.404  -88.557 -171.318
520 -177.739   77.787   94.166  -89.675  -84.572 -170.615
521 -179.166  107.550   75.402  -81.819  -85.600 -179.661
522  178.240   79.370   78.910  -84.000 -107.406  166.910
523  160.440   92.688   73.015  -76.958 -104.594 -169.733
524 -159.655   98.660   65.264  -76.213  -82.059  157.403
525  177.232   53.918   66.690  -83.487 -106.917  167.329
526  166.860   82.754   78.912  -93.688 -136.438  177.706
527  179.530   83.361   64.050  -78.470 -138.380 -170.144
528  171.412   90.469   72.517  -78.860 -129.438 -165.323
529 -173.854   64.370   72.727  -85.793 -104.237  167.713
530 -169.229   69.342   76.865  -87.149  -81.954  174.373
531  173.809   98.151   60.414  -67.006 -110.903 -178.118
532  178.318   75.892   68.726  -83.410  -78.404  166.900
533 -170.472   76.755   71.987  -82.702  -85.126 -174.204
534  171.045   79.359   83.744  -74.067 -102.497 -157.073
535 -176.376   67.225   81.485  -75.573 -103.028  171.728
536  178.875   47.912   79.989  -78.232 -167.213 -153.338
537  176.628   71.529   59.666  -77.877  -69.926 -174.238
538 -178.904   66.502   74.697  -89.613  -87.093 -167.450
539 -178.407   75.610   86.371  -76.389  -85.215 -167.410
540 -174.846   99.502   76.683  -79.014 -108.266 -169.682
541 -162.554  -59.016  114.939  -82.802 -126.505 -170.716
542  163.972   83.373   65.702  -86.463  -98.673  173.819
543 -179.407   63.924   89.252  -85.510 -123.351 -177.595
544  179.978   92.967   80.735  -78.460  -65.287 -160.529
545 -155.587   93.110   78.323  -72.973  -79.751 -177.285
546 -175.109   69.197   80.084  -96.268  -76.394  172.453
547  169.755   -2.618   82.684  -81.073  -93.840 -172.392
548  179.652  -69.384  111.663  -83.526  -84.434 -175.369
549  179.247  -83.147  112.244  -85.302 -109.027  169.519
550  171.678  -65.729  112.918  -78.910  -97.860  178.378
551 -165.780  -72.001  120.120  -77.403 -109.243 -165.310
552  167.569  -64.229  124.459  -91.940  -87.568 -172.057
553 -167.777  -39.924  119.315  -69.020  -98.300 -176.046
554 -175.503  -57.053  117.838  -86.575 -107.845  179.888
555 -167.680  -55.894  104.559  -58.387 -128.252  165.522
556  175.785  -42.469  122.930  -61.322 -116.901  174.373
557 -155.758  -38.888  129.575  -72.236  -79.121 -178.937
558  169.777  -71.719  115.026  -78.505 -115.853  169.716
559  171.544  -66.415  109.384  -82.400  -69.650 -166.977
560  178.119  -38.265  108.773  -90.934  -75.340  178.568
561  164.307  -47.969  120.654  -78.136 -129.089  178.192
562 -175.565  -86.320  104.235  -68.315 -118.211  172.742
563 -172.141  -51.321  118.636  -79.464  -88.733  178.122
564 -173.788  -60.772  123.106  -76.083  -98.479  161.569
565 -179.014  -73.572  115.060  -66.657  -96.713  172.169
566 -166.942  -63.344  109.759  -76.891  -95.792 -179.584
567  169.901  -65.850  127.476  -74.144  -88.604 -177.971
568  175.052  -65.457   99.189  -72.442 -107.045  161.835
569  168.162  -55.199  112.687  -85.842  -96.646  173.418
570 -166.771  -43.460  119.183  -85.364  -87.477 -172.693
571  177.792  -64.239  133.102  -74.235 -113.690 -175.987
572  177.209   84.964   89.978  -96.871  -93.000 -167.524
573 -168.521   94.491   79.183  -79.381  -95.464 -175.063
574 -177.985   77.117   76.254  -80.212  -91.287 -159.773
575  178.585   77.786   74.971  -85.080  -83.419 -168.296
576  176.627   89.715   86.314  -82.517  -89.785  179.090
577 -158.751   93.074   65.814  -84.708  -64.512 -177.782
578  175.283  110.838   75.060  -63.722 -112.249 -179.265
579 -176.493   78.907   64.536  -94.316  -91.834 -173.541
580  174.045   86.220   85.715  -79.491  -82.520 -176.681
581  172.632   81.387   74.294  -89.491 -100.255 -168.522
582  178.510   89.449   67.206  -70.652 -127.424 -172.527
583  177.758   90.687   75.414  -82.325 -133.049 -175.453
584 -155.715   77.812   85.311  -82.034 -102.544  178.257
585 -179.097   74.446   83.876  -74.452 -118.027 -161.189
586  174.159   70.344   83.360  -70.790 -107.880 -174.150
587 -178.699   85.397   77.391  -88.296 -106.277 -171.818
588 -171.194   67.614   74.933  -92.618  -99.284 -174.786
589 -179.543   75.595   64.381  -75.220 -114.528 -178.564
590 -174.826   70.693   73.846  -81.023 -103.030  168.873
591 -177.589   71.528   69.239  -79.926 -116.706  168.626
592 -162.983   91.180   71.003  -83.069 -108.861  170.617
593 -169.738   76.842   81.118  -99.594  -98.649  170.358
594  178.245   68.347   74.012  -83.302  -93.947  178.145
595  174.775  106.136   59.744  -93.250 -104.159 -177.454
596 -167.766  103.282   76.610  -75.323 -163.467  176.965
597  161.299   85.670  100.765  -93.849 -101.420 -179.831
598  163.741   94.749   76.257  -88.472 -162.187 -170.406
599  172.794  101.000   81.108  -78.206 -122.157  178.949
600  170.957   94.161   69.676  -81.317  -85.816 -179.569
601 -179.232  112.735   80.452  -75.794  -89.835 -177.225
602  172.553   77.040   85.078  -76.017 -122.857 -174.594
603 -176.332   79.581   71.567  -83.972 -102.084 -162.384
604  167.248   99.262   80.398  -83.732 -100.441  176.485
605 -170.439   90.394   72.921  -79.542 -105.050 -172.205
606  177.389   79.687   89.005  -85.932 -134.908  177.336
607  175.154   93.926   80.100  -63.537 -117.930 -179.443
608 -169.697   97.218   74.909  -86.276 -120.148 -179.122
609  172.692   86.976   85.459  -83.110  -96.886 -176.173
610 -164.807   91.504   86.350  -68.581 -108.162  173.880
611 -174.789   75.622   72.769  -71.999 -122.859 -167.237
612 -165.964   76.720   77.601  -82.679 -138.756 -165.466
613 -179.838   80.190   82.418  -81.708 -111.198 -165.746
614 -179.973   82.918   63.615  -87.609 -110.370 -165.537
615 -172.830   63.309   73.914  -88.385 -101.656  178.936
616 -172.192   61.100   78.483  -85.771  -59.849 -166.946
617 -178.239   84.422   76.080  -74.592  -82.308  178.716
618 -177.242   91.515   70.756  -75.257  -58.454  172.275
619  151.727   54.947   75.480  -80.871 -110.426  168.315
620 -164.902   78.134   72.280  -76.151  -97.990  172.422
621 -178.262   64.939   82.282  -80.782  -80.402  173.506
622  179.785   65.680   74.436  -82.999  -66.578 -176.346
623  174.988   38.893   69.963  -85.590  -98.178  174.404
624 -176.589   91.834   58.153  -75.373  -82.168  156.917
625 -169.779   43.883   65.949  -79.096  -78.680 -179.284
626  174.477   89.830   73.939  -71.163  -89.538  167.936
627 -177.344   77.925   77.226  -87.499  -74.919  178.727
628  179.564   80.309   85.194  -83.227 -103.313  179.861
629  179.305   93.119   79.778  -77.025  -93.645  171.673
630 -179.899   83.260   78.643  -74.923  -86.178  175.539
631  174.962   98.075   73.366  -74.632 -101.827 -167.821
632  166.881   80.716   79.364  -80.509  -94.428  177.107
633  165.323   60.128   84.349  -82.184  -94.607  168.352
634 -179.529   81.137   71.931  -81.891  -85.763 -169.360
635  177.170   30.214   93.627  -78.370  -90.979  178.268
636 -177.698   63.160   74.841  -79.278  -84.534 -175.569
637  168.375   82.175   64.777  -76.805  -96.760  179.256
638 -174.344   81.669   83.803  -90.283 -111.447 -175.450
639  176.137   80.241   72.128  -66.324 -108.222  175.333
640  178.811   83.425   81.165  -79.089 -111.405  172.438
641  173.552   86.654   60.041  -82.025  -70.417  169.821
642  179.130   79.726   74.930  -79.966 -103.727 -178.123
643 -175.438   87.173   77.660  -81.110  -94.591  162.632
644 -169.423   88.054   79.557  -73.133  -90.961 -161.337
645 -177.745   92.943   74.703  -62.398 -116.112 -177.379
646 -170.965  105.870   86.574  -80.338  -87.189 -169.837
647  160.417   87.836   92.652  -72.983  -72.689 -167.997
648  176.988   64.257   83.493  -90.297  -74.029  166.836
649 -176.228   93.472   75.811  -77.259  -87.020 -168.930
650 -177.524   84.532   61.984  -79.403  -88.276 -177.158
651  166.362   80.172   76.651  -73.747 -132.800  178.502
652 -160.499   83.391   71.159  -68.673 -108.116  173.364
653 -166.279   97.442   72.187  -68.337 -104.073  167.744
654 -173.558   59.303   76.962  -76.890 -118.074 -173.505
655 -177.657   58.288   78.949  -81.229 -105.170  178.796
656  169.003   62.640   79.838  -78.376 -104.487  163.795
657 -174.509   79.392   71.862  -78.109  -88.796 -177.222
658  172.208   85.960   70.765  -72.177  -97.038 -171.672
659  175.730  117.089   84.351  -85.019  -67.821  178.784
660  175.927  102.914   71.565  -80.203  -85.756 -173.457
661 -174.365  112.527   64.429  -73.830  -75.781  168.303
662 -175.243   80.067   91.270  -85.358  -80.733 -170.489
663 -178.500   91.957   77.159  -75.047 -104.204  178.330
664 -173.996   84.582   87.142  -83.067  -87.555  172.492
665  173.261   74.047   81.183  -66.729 -107.259  169.332
666 -179.385   66.221   65.622  -81.061 -111.988 -166.326
667  163.941   78.114   74.560  -79.301  -84.252  178.072
668 -174.338   59.704   74.009  -76.821 -107.931  175.429
669 -155.812   84.589   75.656  -73.602  -73.087 -159.938
670  169.121   90.862   80.616  -75.904  -87.884 -175.071
671 -176.162   71.795   78.284  -85.321 -115.519 -174.536
672 -171.945   95.517   71.923  -69.379  -94.211 -175.680
673 -156.449   67.814   66.957  -79.308 -110.714 -177.412
674 -174.310   64.092   81.570  -88.584 -106.773  158.882
675 -179.342   80.118   71.056  -77.777  -79.356  166.722
676 -171.261  120.310   86.889  -72.950 -109.349  164.108
677 -174.595   84.879   83.779  -80.626  -89.090  155.017
678 -171.544   99.537   52.192  -83.710 -113.386  179.679
679 -169.766   84.244   80.011  -82.374  -90.278 -171.819
680 -172.492   82.053   69.678  -77.368  -87.652 -166.640
681 -175.948   57.364   80.081  -83.104  -83.679  173.384
682 -176.006   88.347   73.013  -69.916 -102.460 -166.386
683 -171.051   89.420   67.163  -76.173 -105.792  179.308
684 -177.724   89.412   73.001  -92.412  -69.887 -158.823
685 -163.911   98.566   74.723  -75.373 -121.706  172.192
686  174.671   64.944   62.687  -86.655  -86.187 -178.598
687 -176.620   84.003   84.672  -68.286 -114.459 -177.483
688  176.480   62.142   93.870  -81.382  -95.134 -162.936
689 -177.870   86.584   84.493  -80.458 -106.422 -171.597
690 -179.428   99.638   73.248  -70.255 -110.118 -168.692
691  175.474   85.217   68.540  -75.255 -106.309 -174.181
692 -168.942   71.477   61.339  -78.498 -106.114 -179.873
693  178.072   79.634   63.436  -84.141 -110.175 -169.121
694 -172.905   92.558   62.284  -67.777 -102.127 -176.835
695 -173.027   48.641   81.302  -98.436 -132.760  169.894
696 -175.756  107.423   64.115  -74.495  -93.777 -168.239
697  172.519  101.825   73.808  -66.070 -108.313  165.710
698  166.272   66.394   65.997  -79.425  -94.131  170.972
699 -168.401   72.641   84.328  -72.964 -110.274 -171.640
700 -165.951   77.977   79.529  -90.243  -61.733 -168.446
701  175.189   70.575   75.483  -84.716 -115.205  162.910
702 -166.109   75.073   69.430  -82.684 -137.635 -169.346
703 -165.947   60.339   84.569  -81.714  -99.108  169.761
704 -169.738   48.848   75.660  -75.023 -130.277 -168.850
705  167.495   79.015   63.870  -82.769  -88.005 -173.591
706  175.751   67.548   81.376  -84.063 -151.355  160.325
707  178.774   67.022   75.918  -76.760 -109.603 -165.325
708 -178.436   69.366   66.118  -84.505  -93.328  178.020
709  178.660   81.075   73.766  -80.818 -108.711 -178.815
710 -168.958   82.304   70.140  -74.937 -114.413 -170.120
711 -178.418   67.205   71.476  -85.729  -96.234  175.488
712  169.194   83.235   78.770  -64.821  -89.080  170.112
713 -173.600   59.449   84.938  -82.901  -95.031 -177.939
714  179.481   93.555   79.393  -68.661 -115.990 -164.758
715 -169.468   75.063   71.373  -94.574  -75.812  179.144
716 -178.433   89.406   67.847  -78.187  -80.372  177.043
717  165.567   89.651   64.905  -84.888  -97.852 -179.688
718  177.497   55.637   71.547  -76.276 -116.707  177.501
719  177.388   83.838   96.979  -77.571  -82.451 -161.408
720  178.145  101.295   84.750  -77.217  -86.333 -166.383
721  177.520   57.959   84.865  -83.709  -84.076  179.785
722 -177.958   75.634   86.827  -99.770 -106.349 -179.965
723 -172.617   96.194   79.251  -76.391  -88.488  169.303
724 -176.783   73.017   74.997  -75.931  -84.941 -173.841
725  172.127   77.443   77.650  -76.582 -100.435 -171.632
726  170.525   86.221   76.367  -84.023  -95.129  179.273
727 -171.275   69.035   86.978  -84.373  -98.827  178.489
728  178.457   89.585   70.445  -76.221 -122.788  169.328
729  178.495   96.629   90.026  -78.382  -85.676 -175.388
730 -174.165   79.750   80.100  -77.348  -95.062 -165.260
731  170.080   93.997   77.286  -77.899 -104.662 -164.561
732 -168.085   77.586   72.135  -91.362  -60.322  172.772
733  169.572   76.653   80.406  -70.074  -92.658 -167.080
734  166.306   84.467   68.641  -82.854  -66.930  170.943
735 -172.875   56.982   86.095  -86.057  -75.678  178.363
736  168.211   80.929   76.806  -79.036  -46.889  169.709
737  174.551   76.198   80.237  -85.127  -26.717 -178.968
738 -173.004   63.937   68.032  -70.841  -42.101 -164.886
739 -176.330   81.810   74.332  -76.533  -68.273 -179.999
740  177.199   63.771   68.746  -78.690  -83.227  152.942
741 -168.722   95.587   73.277  -74.403  -88.230  168.534
742 -171.927   89.076   81.162  -87.415  -85.929  166.898
743  172.929   81.781   76.763  -70.726  -98.752 -165.532
744  163.110  101.013   82.625  -75.074 -116.273  177.417
745  172.823   82.979   69.917  -78.103  -72.040 -171.108
746 -178.552   53.923   70.976  -78.293 -117.531 -179.872
747 -178.422   93.712   67.685  -73.654  -91.717 -176.207
748  171.977   97.941   72.143  -77.964 -102.842 -177.113
749 -175.065   90.439   90.854  -77.242  -89.227 -170.250
750  175.785   81.394   73.396  -79.475  -79.424 -168.402
751  176.646   85.100   95.399  -75.430  -89.742 -165.457
752  178.642   80.097   78.484  -80.273 -102.784  156.488
753 -179.481   78.558   87.238  -80.957  -95.019 -174.239
754 -174.265   83.003   94.789  -99.339  -73.481  177.264
755  167.219   75.848   69.325  -70.658 -102.780  174.431
756 -178.022   58.745   85.084  -81.456 -114.725  168.391
757  172.437   75.848   70.586  -87.735 -128.939  166.464
758 -166.304   54.866   92.606  -77.766  -95.005  172.288
759  179.771  107.783   83.045  -88.135  -83.168 -179.610
760 -177.190   62.241   74.915  -77.988 -119.629  174.305
761  173.127   85.873   77.765  -85.292 -101.220 -167.382
762  175.082   78.429   84.156  -69.347 -118.316  173.341
763 -174.855   75.907   85.023  -87.024 -124.166  171.713
764 -179.517   65.199   72.022  -64.963 -106.817 -163.419
765  158.172   64.860   67.761  -84.739 -110.822  174.376
766 -176.702   63.769   83.625  -79.140 -123.709 -164.430
767  176.580   95.048   66.209  -82.739 -140.311 -169.047
768 -172.431   78.910   72.834  -80.492 -109.812 -171.374
769 -170.979   67.801   71.589  -92.578 -102.940  179.392
770  178.807   64.516   73.376  -69.024 -105.788 -174.589
771  175.703   84.458   82.511  -79.785 -111.284  169.851
772  177.672   44.624   81.209  -91.777 -107.404 -177.378
773 -177.131   81.170   75.184  -64.459  -98.468  175.807
774  177.923   80.927   76.265  -82.946  -87.714 -160.056
775  177.942   64.586   77.584  -83.993 -108.993 -178.283
776 -177.714   79.346   78.028  -84.452 -118.685 -178.287
777 -172.193   83.937   84.308  -85.923  -96.187 -175.547
778  167.396   77.604   68.935  -81.975  -98.182 -167.948
779 -168.526   85.321   72.969 -101.461  104.397  165.941
780  172.528   80.114   81.055  -79.195  -95.865 -172.594
781 -170.341   63.295   89.287  -86.468 -111.735 -176.737
782 -173.855   78.002   79.165  -71.269 -104.929  175.473
783  175.102   75.803   65.863  -77.149 -103.448  177.226
784  171.692   72.615   80.374  -71.015 -130.964 -175.039
785  176.029   89.723   82.333  -81.533  -85.016 -171.093
786  170.376   89.900   76.388  -85.388 -106.210 -177.653
787 -167.564  101.718   65.927  -76.187 -108.674 -160.959
788  170.263   90.519   76.817  -86.286  -90.357 -159.412
789  171.281   98.847   73.993  -66.672 -104.738  167.832
790  169.499   74.067   77.933  -82.263  -92.526 -165.866
791 -176.017   63.626   88.540  -68.208 -111.398  179.306
792 -174.789   98.050   83.563  -83.418 -102.225 -172.191
793  179.573   39.475   84.455  -71.016 -131.175 -174.137
794  168.766   78.196   73.966  -79.472 -125.151 -160.939
795 -176.553   95.688   76.224  -85.114 -116.408 -177.711
796  177.193   67.999   75.684  -82.674 -125.770  179.189
797  175.219   91.118   85.390  -78.575 -117.574 -175.882
798  174.182   74.423   81.433  -84.191  -91.779 -170.408
799 -179.230   75.987   75.535  -78.350 -113.980 -177.512
800  162.023   77.267   58.095  -80.044  -96.865  174.602
801 -173.926   90.180   73.131  -87.309  -86.014  176.712
802  178.903   68.110   69.370  -83.367 -106.899 -161.191
803  176.195   86.627   82.287  -78.647 -104.712 -176.754
804  179.245   98.102   77.346  -73.613 -115.632 -170.853
805  179.757   73.208   87.076  -70.806 -111.938 -165.781
806 -170.012   77.423   77.494  -79.557  -90.105 -164.604
807  177.103   88.939   83.386  -82.573 -103.441  163.890
808 -176.738   82.702   78.577  -85.301  -98.662  175.707
809  167.354   92.450   83.092  -86.076 -101.591  179.220
810  178.046   89.567   75.478  -93.289  -85.944 -175.418
811  163.076   62.343   71.519  -77.335  -97.745 -175.500
812  178.527   67.927   86.377  -59.366 -121.470 -175.309
813 -167.186   86.555   73.574  -67.812 -108.279 -174.786
814  178.539   98.668   72.265  -79.907 -121.898 -173.215
815 -169.122  105.612   87.424  -84.983  -92.268  175.338
816  173.531   65.531   74.059  -98.059 -113.430 -162.805
817  175.109   75.975   74.570  -83.651 -107.161  173.462
818 -164.398   77.819   78.964  -59.372 -129.432  166.399
819  175.373   98.810   77.398  -84.189 -108.960  170.565
820 -173.748   72.309   78.802  -74.769 -105.623 -178.141
821 -174.332   73.155   79.375  -81.513 -120.963 -177.947
822  163.592   92.549   78.568  -77.500 -101.636 -169.343
823 -173.737   59.967   73.083  -82.393 -107.301 -174.140
824 -178.207   99.864   71.926  -68.402 -111.038  172.421
825 -175.740   97.453   85.722  -83.889 -101.510 -171.194
826  170.156   83.903   77.006  -72.026  -73.357  166.424
827 -169.188   81.978   67.185  -76.438  -76.808  172.491
828  179.951   77.998   74.383  -83.848  -69.258 -168.253
829 -179.035   85.238   68.784  -90.769 -115.003 -166.402
830  169.759   78.013   75.016  -79.392 -114.863 -163.711
831 -169.370   77.561   76.324  -83.426 -105.780  174.664
832 -163.836   95.208   84.154  -75.593 -111.189 -170.243
833  171.837   81.920   71.557  -80.530 -111.062  177.494
834  173.768   70.630   86.936  -82.605  -80.088 -166.501
835 -178.370   91.530   80.874  -89.135  -96.569 -164.900
836  178.641   66.609   79.024  -71.226  -96.354 -177.245
837  176.805   68.668   78.879  -70.884 -151.741 -170.737
838 -170.902   52.208   78.803  -72.450 -129.938  165.923
839  170.593   96.932   68.671  -85.875  -84.369 -179.195
840 -178.763   72.936   82.742  -76.042 -104.798 -175.362
841  172.258   91.842   76.362  -77.051 -114.915 -176.247
842  165.344   91.209   79.913  -70.265 -126.978  164.568
843 -158.323   81.879   92.206  -75.127  -78.156 -162.502
844  162.215   40.087   71.116  -80.731  -86.724  158.667
845  169.623   86.124   76.172  -74.447  -63.252  176.889
846  168.583   92.149   84.158  -78.310 -100.622  176.184
847  175.497   95.238   74.389  -69.801 -129.306  167.675
848  172.480   67.001   76.786  -84.909 -102.856 -176.489
849 -174.569   73.559   65.137  -83.551 -127.299  176.726
850 -176.542   96.251   64.544  -65.924  -85.629 -165.747
851  169.865   68.030   77.303  -81.030 -102.101  175.215
852 -165.900   72.602   62.035  -73.080 -103.453 -168.264
853 -178.795   75.966   76.358  -77.122  -92.084  170.982
854 -168.106   86.388   74.508  -72.030 -106.524  179.320
855 -173.499   46.293   83.842  -82.083  -98.538  166.242
856  171.301   85.528   65.773  -77.647  -91.024 -179.421
857 -161.808  102.822   73.777  -83.920 -117.219 -163.749
858 -179.387   44.202   88.699  -96.426 -114.918  177.071
859  171.950   83.248   64.830  -91.923  -53.478 -177.708
860  177.641   66.433   75.028  -77.903  -90.923 -165.422
861  167.850  101.860   82.914 -103.945   98.747  164.036
862 -169.976   83.876   82.970 -117.041   67.707  169.158
863 -170.190   83.583   58.832 -124.740   84.801 -175.994
864  171.898   77.821   70.915  -91.932  -66.405  177.197
865  178.663   82.538   75.166  -72.301  -99.504 -160.620
866 -168.896   84.531   74.975  -77.688  -99.423 -175.960
867  178.635   86.898   61.360  -71.151  -90.266  161.667
868 -176.271   59.656   77.772  -69.063 -125.208  174.106
869  166.818   81.715   73.209  -71.447 -103.978 -161.550
870  172.785   45.112   85.688  -78.815 -119.252 -178.206
871  178.596   82.284   83.355  -82.363  -93.726  178.126
872  177.614   69.299   83.466  -91.002 -120.950 -175.057
873 -179.167   66.917   76.008  -79.775  -75.540 -169.913
874 -178.079  107.210   80.563  -78.720  -92.412  175.399
875  179.874   79.382   74.000  -79.498 -117.272  171.857
876  176.971   52.005   80.783  -73.945 -120.264  168.950
877 -176.308   77.485   88.567  -68.501  -82.894 -168.311
878  171.304   75.216   86.929  -78.222 -103.100  177.525
879  178.101   91.151   68.837  -63.073 -114.926  173.216
880 -165.782   91.007   81.484  -93.249  -91.427 -167.858
881 -169.987   69.372   85.428  -75.059 -109.788  173.162
882  171.057   95.176   86.442  -70.787  -78.128 -166.964
883  170.671   82.543   72.268  -75.954 -106.269 -172.076
884 -170.013   70.948   74.387  -69.158 -105.389 -177.364
885 -170.124   70.615   84.583  -78.757 -114.260 -178.199
886 -178.723   79.227   80.957  -81.545  -94.894 -166.927
887 -172.236   95.130   71.953  -79.046 -120.213  172.133
888  175.903   87.111   92.760  -79.753 -103.486 -168.895
889 -179.888   81.216   74.726  -72.512 -108.686  160.758
890  149.544   67.147   68.822  -78.508 -108.579  176.838
891 -176.036   80.117   75.143  -87.127 -116.408 -175.046
892  179.414   75.964   80.219  -83.225  -96.701 -165.142
893  176.428   86.350   73.493  -80.739  -89.851 -173.055
894 -178.033   74.114   76.193  -82.799 -106.251 -178.801
895  148.808   75.359   76.652  -68.854 -101.483  172.472
896 -163.080   78.957   74.409  -92.740  -94.345  166.466
897  163.245   91.304   83.588  -70.141  -79.586 -166.106
898  175.748   86.427   80.179  -87.061 -117.443  177.650
899  172.830   89.615   68.817  -90.210 -106.590 -175.399
900 -169.116   69.922   87.117  -82.963  -98.256  179.699
901 -177.275   76.588   79.062  -72.105 -102.644  177.738
902  169.661   80.580   83.108  -83.475 -125.257 -172.118
903 -174.435   66.974   82.548  -87.444 -110.472  168.136
904  169.774   72.065   87.719  -76.029  -93.024 -173.636
905 -170.593   80.558   72.869  -64.272 -120.447 -171.213
906 -171.771   78.400   76.787  -78.348  -96.305 -176.611
907 -178.169   70.543   76.475  -83.775 -132.187 -170.067
908 -172.647   95.989   81.308  -91.344 -101.608 -174.578
909  175.052   85.005   74.213  -77.189 -101.705 -165.337
910  179.521   84.878   85.702  -80.111 -131.319  168.484
911 -176.573   64.317   76.501  -78.569 -105.230 -168.686
912 -164.276   78.139   77.363  -65.716 -111.470  167.245
913  154.981   78.781   88.763  -88.600  -92.979 -179.947
914  177.559   96.761   75.308  -68.519  -88.646  175.070
915 -179.533   58.952   77.506  -78.355 -121.497  173.765
916  175.470   68.900   83.894  -80.764  -89.167 -176.660
917 -175.431   85.107   80.262  -77.628 -113.430 -154.947
918  175.895   64.601   83.992  -80.925  -98.232 -166.311
919 -169.637  -88.143  104.728  -86.103 -116.442  173.882
920  179.409  -67.695  117.584  -80.683  -94.905  169.246
921  175.899  -54.105  117.460  -79.438 -115.564  163.033
922 -166.899  -55.431  121.151  -84.547  -97.686  168.283
923  176.144  -64.848  138.665  -93.858  -98.535  175.761
924  174.222  -43.929  130.982  -75.023 -127.823 -179.708
925 -166.866  -28.313  118.350  -86.958 -116.026  168.124
926  176.182  -51.363  141.599  -77.160 -104.892  176.805
927 -164.751  -26.660  117.841  -87.240 -134.617 -166.800
928 -157.498  -63.056  126.763  -83.409  -96.115  178.021
929  170.302  -52.421  147.485  -80.984 -132.374  177.241
930 -174.735  -58.027  128.894  -86.783  -95.223 -165.483
931 -173.994  -43.590  121.232  -74.256 -116.561 -179.182
932 -178.095  -54.014  122.713  -71.955 -106.869 -178.257
933  178.376  101.652  100.485  -83.227  -85.432 -179.793
934  172.113  -56.557  120.195  -74.931  -96.484 -177.278
935  176.727  -70.069  109.542  -86.403 -112.011  171.318
936 -178.046  -62.917  123.466  -75.581 -110.311 -174.134
937 -168.404  -35.663  118.077  -70.451 -113.284  176.334
938  168.006  -48.314  133.562  -70.841 -104.182  170.979
939  177.095  -55.030  115.018  -75.199 -123.095 -179.464
940  175.341  -55.626  128.511  -80.755 -108.325  166.843
941 -178.767  -44.698  105.191  -64.224 -120.677 -178.355
942  173.770  -69.322  127.674  -69.584 -115.559 -172.185
943 -173.513  -62.387  126.843  -84.300 -108.387  160.949
944  176.560  -65.523  117.287  -97.539  -98.517 -170.569
945 -172.517  -50.510  102.787  -72.036 -105.954 -174.804
946 -163.847  -33.892  111.761  -73.629 -120.462  172.994
947 -174.610  -36.088  116.854  -72.297 -123.568  175.110
948  178.269  -66.851  115.461  -84.304 -121.726 -175.709
949 -177.360  -42.897  121.085  -71.807 -119.014 -165.230
950 -168.837  -54.048  123.292  -77.108 -106.805 -179.502
951  177.423  -56.747  109.751  -82.842 -105.870  179.343
952 -159.151  -50.719  119.863  -72.283  -92.264  172.136
953  174.467  -57.854  114.828  -72.077 -111.115  175.050
954 -172.828  -64.832  106.310  -68.924 -124.484 -176.407
955  176.890  -67.114  129.705  -89.147 -115.403 -179.536
956  175.662  -62.321  118.360  -84.277  -85.902 -156.596
957 -162.822  -52.195  122.445  -86.457 -115.171  178.540
958  178.989  -36.404  117.037  -75.697 -114.462 -176.825
959  179.903  -67.834  118.736  -85.375 -101.580 -179.817
960  173.864  -53.631  117.685  -79.019  -88.196 -166.481
961 -178.378  -78.005  109.119  -72.987  -99.782 -177.196
962  155.375  -56.631  109.059  -79.521  -97.534  170.691
963  159.839  -68.462  114.748  -83.776  -91.673 -170.435
964 -167.421  -56.214  127.523  -81.544  -93.608  171.487
965  173.459  -87.484  106.309  -76.194 -137.346 -175.259
966 -166.998  -29.309  115.269  -59.641  -97.094 -174.367
967 -169.461  -52.201  122.440  -78.565 -114.197  170.304
968 -177.081  -78.377  128.245  -79.673 -103.763 -164.653
969  173.551  -68.337  116.500  -75.495 -138.779 -177.902
970  178.278  -64.883  112.620  -69.416 -110.925  172.936
971 -161.645  -77.840  123.600  -71.910 -103.787 -175.732
972  174.881  -47.131  117.794  -67.875  -93.067 -173.580
973 -171.057  -83.995  109.815  -78.040  -82.795  178.304
974 -170.383  -87.825  106.948  -66.189  -93.315 -174.204
975  169.367  -74.911  111.658  -71.759 -114.214 -179.807
976  172.546  -76.518  107.989  -65.936 -118.572  176.801
977  157.148  -71.554  117.122  -81.825  -84.099 -173.500
978  171.501  -58.085  106.577  -74.187 -127.476 -177.543
979 -178.536  -94.325   96.527  -78.701  -93.187  166.202
980 -174.825  -56.354  124.093  -77.068 -111.720  171.963
981 -179.837  -44.797  118.271  -76.803  -95.440 -167.818
982  168.303  -66.545  111.484  -75.067  -97.033 -166.896
983 -163.984  -59.915  124.291  -73.485 -109.895 -172.244
984 -177.901  -61.826  122.322  -84.866 -111.127  177.549
985 -172.858  -69.955  105.212  -77.383  -98.562 -178.888
986  173.577  -42.685  105.583  -68.461 -118.582 -165.846
987 -175.915  -52.983  118.076  -67.389 -103.697  169.360
988 -164.553  -51.167  118.575  -79.408 -114.420  170.816
989  176.382  -52.038  108.599  -65.895 -109.672 -166.102
990 -169.234  -63.012  120.175  -72.730 -100.353 -169.759
991 -177.133  -48.969  120.466  -72.256  -99.114  172.379
992 -174.815  -45.634  115.672  -71.383 -120.893 -178.894
993 -171.432  -60.347  129.716  -71.633 -123.794 -178.763
994 -178.420  -59.724  125.296  -73.713  -87.936 -153.578
995  176.679  -63.230  126.139  -80.681  -80.854 -173.268
996 -165.681  -50.626  110.418  -70.461 -117.653  176.324
997 -164.386  -62.030  118.909  -89.235 -103.687 -178.123
998 -168.887  -62.150  120.415  -79.802  -96.434  177.041
999  169.744  -72.156  128.527  -73.376 -101.394  176.936
1000  171.496  -50.949  105.795  -82.466 -104.033 -165.742
