# Supplementary material for: Delineating Pixantrone Maleate’s adroit activity against cervical cancer proteins through multitargeted docking-based MM\GBSA, QM-DFT and MD simulation
Source: PLoS One. 2023 Dec 15;18(12):e0295714. doi: 10.1371/journal.pone.0295714 (PMC10723688; doi:10.1371/journal.pone.0295714)
Supplement: S1 Dataset — (ZIP) [file pone.0295714.s001.zip › Data_2_6UJB/raw-data/PL-Contacts_HBond.dat]

  # Frame#   Residue#      Chain    ResName   AtomName  LigandFragment  LigandAtomName 
         0        280          A        VAL          O        L-FRAG_0              H4 
         0        162          A        ASP        OD2        L-FRAG_1              H7 
         0         24          A        ASP        OD1        L-FRAG_2              H9 
         0         23          A        VAL          O        L-FRAG_2             H10 
         0        408          A        MET          O        L-FRAG_2             H21 
         0        279          A        SER         HG        L-FRAG_0              O2 
         0        407          A        SER         HG        L-FRAG_0              O1 
         0        253          B        LYS        HZ3        L-FRAG_0              N1 
         1        344          A        ILE          O        L-FRAG_0              H4 
         1        280          A        VAL          O        L-FRAG_1              H7 
         1         24          A        ASP        OD1        L-FRAG_2             H10 
         1         23          A        VAL          O        L-FRAG_2             H21 
         1        225          A        SER         HG        L-FRAG_0              O2 
         1        279          A        SER         HG        L-FRAG_0              O2 
         1        253          B        LYS        HZ1        L-FRAG_0              N1 
         2        344          A        ILE          O        L-FRAG_0              H4 
         2         98          A        VAL          O        L-FRAG_2              H9 
         2         23          A        VAL          O        L-FRAG_2             H10 
         2        280          A        VAL          O        L-FRAG_1             H20 
         2         97          A        SER         HG        L-FRAG_0              O1 
         2        279          A        SER         HG        L-FRAG_0              O2 
         2        253          B        LYS        HZ2        L-FRAG_0              N1 
         3        344          A        ILE          O        L-FRAG_0              H4 
         3         98          A        VAL          O        L-FRAG_2              H9 
         3         23          A        VAL          O        L-FRAG_2             H10 
         3        280          A        VAL          O        L-FRAG_1             H20 
         3        279          A        SER         HG        L-FRAG_0              O2 
         3        253          B        LYS        HZ2        L-FRAG_0              N1 
         4        344          A        ILE          O        L-FRAG_0              H4 
         4         98          A        VAL          O        L-FRAG_2              H9 
         4         23          A        VAL          O        L-FRAG_2             H10 
         4        280          A        VAL          O        L-FRAG_1             H20 
         4        279          A        SER         HG        L-FRAG_0              O2 
         4        253          B        LYS        HZ2        L-FRAG_0              N1 
         5        344          A        ILE          O        L-FRAG_0              H4 
         5        280          A        VAL          O        L-FRAG_1              H7 
         5         98          A        VAL          O        L-FRAG_2              H9 
         5         23          A        VAL          O        L-FRAG_2             H10 
         5        279          A        SER         HG        L-FRAG_0              O2 
         5        253          B        LYS        HZ2        L-FRAG_0              N1 
         6        344          A        ILE          O        L-FRAG_0              H4 
         6         98          A        VAL          O        L-FRAG_2              H9 
         6         23          A        VAL          O        L-FRAG_2             H10 
         6        280          A        VAL          O        L-FRAG_1             H20 
         6        279          A        SER         HG        L-FRAG_0              O2 
         6        253          B        LYS        HZ2        L-FRAG_0              N1 
         7        344          A        ILE          O        L-FRAG_0              H4 
         7        280          A        VAL          O        L-FRAG_1              H8 
         7         98          A        VAL          O        L-FRAG_2              H9 
         7         23          A        VAL          O        L-FRAG_2             H10 
         7        279          A        SER         HG        L-FRAG_0              O2 
         7        253          B        LYS        HZ2        L-FRAG_0              N1 
         8        344          A        ILE          O        L-FRAG_0              H4 
         8         98          A        VAL          O        L-FRAG_2              H9 
         8         23          A        VAL          O        L-FRAG_2             H10 
         8        280          A        VAL          O        L-FRAG_1             H20 
         8        279          A        SER         HG        L-FRAG_0              O2 
         8        253          B        LYS        HZ2        L-FRAG_0              N1 
         9        344          A        ILE          O        L-FRAG_0              H4 
         9        280          A        VAL          O        L-FRAG_1              H8 
         9         24          A        ASP        OD1        L-FRAG_2              H9 
         9         23          A        VAL          O        L-FRAG_2             H10 
         9        279          A        SER         HG        L-FRAG_0              O2 
         9        407          A        SER         HG        L-FRAG_0              O1 
        10        344          A        ILE          O        L-FRAG_0              H4 
        10        280          A        VAL          O        L-FRAG_1              H8 
        10         24          A        ASP        OD1        L-FRAG_2             H10 
        10         98          A        VAL          O        L-FRAG_2             H10 
        10         23          A        VAL          O        L-FRAG_2             H21 
        10        279          A        SER         HG        L-FRAG_0              O2 
        11        344          A        ILE          O        L-FRAG_0              H4 
        11        280          A        VAL          O        L-FRAG_1              H7 
        11         98          A        VAL          O        L-FRAG_2             H10 
        11         23          A        VAL          O        L-FRAG_2             H21 
        11        279          A        SER         HG        L-FRAG_0              O2 
        11        407          A        SER         HG        L-FRAG_0              O1 
        11        253          B        LYS        HZ2        L-FRAG_0              N1 
        12        344          A        ILE          O        L-FRAG_0              H4 
        12        408          A        MET          O        L-FRAG_0              H5 
        12        280          A        VAL          O        L-FRAG_1              H7 
        12         98          A        VAL          O        L-FRAG_2             H10 
        12         23          A        VAL          O        L-FRAG_2             H21 
        12        279          A        SER         HG        L-FRAG_0              O2 
        12        407          A        SER         HG        L-FRAG_0              O1 
        13        344          A        ILE          O        L-FRAG_0              H4 
        13        408          A        MET          O        L-FRAG_0              H5 
        13        280          A        VAL          O        L-FRAG_1              H8 
        13         98          A        VAL          O        L-FRAG_2             H10 
        13         23          A        VAL          O        L-FRAG_2             H21 
        13        279          A        SER         HG        L-FRAG_0              O2 
        13        407          A        SER         HG        L-FRAG_0              O1 
        14        344          A        ILE          O        L-FRAG_0              H4 
        14        408          A        MET          O        L-FRAG_0              H5 
        14        280          A        VAL          O        L-FRAG_1              H7 
        14        279          A        SER         HG        L-FRAG_0              O2 
        14        407          A        SER         HG        L-FRAG_0              O1 
        15        344          A        ILE          O        L-FRAG_0              H4 
        15        408          A        MET          O        L-FRAG_0              H5 
        15        280          A        VAL          O        L-FRAG_1              H8 
        15         23          A        VAL          O        L-FRAG_2              H9 
        15        279          A        SER         HG        L-FRAG_0              O2 
        15        407          A        SER         HG        L-FRAG_0              O1 
        16        344          A        ILE          O        L-FRAG_0              H4 
        16        408          A        MET          O        L-FRAG_0              H5 
        16        226          A        VAL          O        L-FRAG_1              H7 
        16         24          A        ASP        OD2        L-FRAG_2              H9 
        16         23          A        VAL          O        L-FRAG_2              H9 
        16        279          A        SER         HG        L-FRAG_0              O2 
        16        407          A        SER         HG        L-FRAG_0              O1 
        17        344          A        ILE          O        L-FRAG_0              H4 
        17        408          A        MET          O        L-FRAG_0              H5 
        17        226          A        VAL          O        L-FRAG_1              H8 
        17        280          A        VAL          O        L-FRAG_1             H20 
        17         24          A        ASP        OD2        L-FRAG_2             H21 
        17        279          A        SER         HG        L-FRAG_0              O2 
        17        407          A        SER         HG        L-FRAG_0              O1 
        18        344          A        ILE          O        L-FRAG_0              H4 
        18        408          A        MET          O        L-FRAG_0              H5 
        18        280          A        VAL          O        L-FRAG_1              H8 
        18         24          A        ASP        OD2        L-FRAG_2              H9 
        18         23          A        VAL          O        L-FRAG_2              H9 
        18        279          A        SER         HG        L-FRAG_0              O2 
        18        407          A        SER         HG        L-FRAG_0              O1 
        19        344          A        ILE          O        L-FRAG_0              H4 
        19        408          A        MET          O        L-FRAG_0              H5 
        19         24          A        ASP        OD2        L-FRAG_2              H9 
        19        280          A        VAL          O        L-FRAG_1             H20 
        19         23          A        VAL          O        L-FRAG_2             H21 
        19        279          A        SER         HG        L-FRAG_0              O2 
        19        407          A        SER         HG        L-FRAG_0              O1 
        20        344          A        ILE          O        L-FRAG_0              H4 
        20        408          A        MET          O        L-FRAG_0              H5 
        20         24          A        ASP        OD2        L-FRAG_2              H9 
        20        280          A        VAL          O        L-FRAG_1             H20 
        20        279          A        SER         HG        L-FRAG_0              O2 
        20        407          A        SER         HG        L-FRAG_0              O1 
        21        344          A        ILE          O        L-FRAG_0              H4 
        21        408          A        MET          O        L-FRAG_0              H5 
        21         23          A        VAL          O        L-FRAG_2              H9 
        21        280          A        VAL          O        L-FRAG_1             H20 
        21        279          A        SER         HG        L-FRAG_0              O2 
        21        407          A        SER         HG        L-FRAG_0              O1 
        22        344          A        ILE          O        L-FRAG_0              H4 
        22        408          A        MET          O        L-FRAG_0              H5 
        22        280          A        VAL          O        L-FRAG_1              H8 
        22         24          A        ASP        OD2        L-FRAG_2              H9 
        22        279          A        SER         HG        L-FRAG_0              O2 
        22        407          A        SER         HG        L-FRAG_0              O1 
        23        344          A        ILE          O        L-FRAG_0              H4 
        23        408          A        MET          O        L-FRAG_0              H5 
        23        280          A        VAL          O        L-FRAG_1              H7 
        23         24          A        ASP        OD2        L-FRAG_2              H9 
        23         23          A        VAL          O        L-FRAG_2             H21 
        23        279          A        SER         HG        L-FRAG_0              O2 
        23        407          A        SER         HG        L-FRAG_0              O1 
        24        344          A        ILE          O        L-FRAG_0              H4 
        24        408          A        MET          O        L-FRAG_0              H5 
        24        280          A        VAL          O        L-FRAG_1              H7 
        24         24          A        ASP        OD2        L-FRAG_2              H9 
        24         23          A        VAL          O        L-FRAG_2             H21 
        24        279          A        SER         HG        L-FRAG_0              O2 
        24        407          A        SER         HG        L-FRAG_0              O1 
        25        344          A        ILE          O        L-FRAG_0              H4 
        25        408          A        MET          O        L-FRAG_0              H5 
        25         23          A        VAL          O        L-FRAG_2             H10 
        25        280          A        VAL          O        L-FRAG_1             H20 
        25         24          A        ASP        OD2        L-FRAG_2             H21 
        25        279          A        SER         HG        L-FRAG_0              O2 
        25        407          A        SER         HG        L-FRAG_0              O1 
        26        344          A        ILE          O        L-FRAG_0              H4 
        26        408          A        MET          O        L-FRAG_0              H5 
        26        226          A        VAL          O        L-FRAG_1              H8 
        26         23          A        VAL          O        L-FRAG_2             H10 
        26        280          A        VAL          O        L-FRAG_1             H20 
        26         24          A        ASP        OD2        L-FRAG_2             H21 
        26        279          A        SER         HG        L-FRAG_0              O2 
        26        407          A        SER         HG        L-FRAG_0              O1 
        26        253          B        LYS        HZ1        L-FRAG_0              N1 
        27        344          A        ILE          O        L-FRAG_0              H4 
        27        408          A        MET          O        L-FRAG_0              H5 
        27        280          A        VAL          O        L-FRAG_1              H7 
        27        279          A        SER         HG        L-FRAG_0              O2 
        27        407          A        SER         HG        L-FRAG_0              O1 
        28        344          A        ILE          O        L-FRAG_0              H4 
        28        408          A        MET          O        L-FRAG_0              H5 
        28        279          A        SER         HG        L-FRAG_0              O2 
        28        407          A        SER         HG        L-FRAG_0              O1 
        29        344          A        ILE          O        L-FRAG_0              H4 
        29        408          A        MET          O        L-FRAG_0              H5 
        29         23          A        VAL          O        L-FRAG_2             H10 
        29        280          A        VAL          O        L-FRAG_1             H20 
        29         24          A        ASP        OD2        L-FRAG_2             H21 
        29        279          A        SER         HG        L-FRAG_0              O2 
        29        407          A        SER         HG        L-FRAG_0              O1 
        30        344          A        ILE          O        L-FRAG_0              H4 
        30        408          A        MET          O        L-FRAG_0              H5 
        30        226          A        VAL          O        L-FRAG_1              H8 
        30         23          A        VAL          O        L-FRAG_2              H9 
        30         24          A        ASP        OD2        L-FRAG_2             H10 
        30        280          A        VAL          O        L-FRAG_1             H20 
        30        279          A        SER         HG        L-FRAG_0              O2 
        30        407          A        SER         HG        L-FRAG_0              O1 
        31        344          A        ILE          O        L-FRAG_0              H4 
        31        408          A        MET          O        L-FRAG_0              H5 
        31        280          A        VAL          O        L-FRAG_1              H7 
        31         24          A        ASP        OD2        L-FRAG_2              H9 
        31         23          A        VAL          O        L-FRAG_2             H21 
        31        279          A        SER         HG        L-FRAG_0              O2 
        31        407          A        SER         HG        L-FRAG_0              O1 
        32        344          A        ILE          O        L-FRAG_0              H4 
        32        408          A        MET          O        L-FRAG_0              H5 
        32        280          A        VAL          O        L-FRAG_1              H8 
        32         23          A        VAL          O        L-FRAG_2              H9 
        32         24          A        ASP        OD2        L-FRAG_2             H10 
        32        279          A        SER         HG        L-FRAG_0              O2 
        32        407          A        SER         HG        L-FRAG_0              O1 
        33        344          A        ILE          O        L-FRAG_0              H4 
        33        408          A        MET          O        L-FRAG_0              H5 
        33        280          A        VAL          O        L-FRAG_1              H8 
        33         24          A        ASP        OD2        L-FRAG_2              H9 
        33         23          A        VAL          O        L-FRAG_2             H21 
        33        279          A        SER         HG        L-FRAG_0              O2 
        33        407          A        SER         HG        L-FRAG_0              O1 
        34        344          A        ILE          O        L-FRAG_0              H4 
        34        408          A        MET          O        L-FRAG_0              H5 
        34        280          A        VAL          O        L-FRAG_1              H7 
        34         24          A        ASP        OD2        L-FRAG_2              H9 
        34        279          A        SER         HG        L-FRAG_0              O2 
        34        407          A        SER         HG        L-FRAG_0              O1 
        35        344          A        ILE          O        L-FRAG_0              H4 
        35        408          A        MET          O        L-FRAG_0              H5 
        35        280          A        VAL          O        L-FRAG_1              H7 
        35         24          A        ASP        OD2        L-FRAG_2              H9 
        35         23          A        VAL          O        L-FRAG_2             H21 
        35        279          A        SER         HG        L-FRAG_0              O2 
        35        407          A        SER         HG        L-FRAG_0              O1 
        36        344          A        ILE          O        L-FRAG_0              H4 
        36        408          A        MET          O        L-FRAG_0              H5 
        36        280          A        VAL          O        L-FRAG_1              H7 
        36        279          A        SER         HG        L-FRAG_0              O2 
        36        407          A        SER         HG        L-FRAG_0              O1 
        37        344          A        ILE          O        L-FRAG_0              H4 
        37        408          A        MET          O        L-FRAG_0              H5 
        37        280          A        VAL          O        L-FRAG_1              H8 
        37         23          A        VAL          O        L-FRAG_2              H9 
        37        279          A        SER         HG        L-FRAG_0              O2 
        37        407          A        SER         HG        L-FRAG_0              O1 
        37        253          B        LYS        HZ3        L-FRAG_0              N1 
        38        344          A        ILE          O        L-FRAG_0              H4 
        38        408          A        MET          O        L-FRAG_0              H5 
        38         23          A        VAL          O        L-FRAG_2             H10 
        38        280          A        VAL          O        L-FRAG_1             H20 
        38         24          A        ASP        OD2        L-FRAG_2             H21 
        38        279          A        SER         HG        L-FRAG_0              O2 
        38        407          A        SER         HG        L-FRAG_0              O1 
        39        344          A        ILE          O        L-FRAG_0              H4 
        39        408          A        MET          O        L-FRAG_0              H5 
        39        280          A        VAL          O        L-FRAG_1              H7 
        39         23          A        VAL          O        L-FRAG_2              H9 
        39        279          A        SER         HG        L-FRAG_0              O2 
        39        407          A        SER         HG        L-FRAG_0              O1 
        39        253          B        LYS        HZ1        L-FRAG_0              N1 
        40        344          A        ILE          O        L-FRAG_0              H4 
        40        408          A        MET          O        L-FRAG_0              H5 
        40        280          A        VAL          O        L-FRAG_1              H7 
        40         23          A        VAL          O        L-FRAG_2              H9 
        40         24          A        ASP        OD2        L-FRAG_2             H10 
        40        279          A        SER         HG        L-FRAG_0              O2 
        40        407          A        SER         HG        L-FRAG_0              O1 
        41        344          A        ILE          O        L-FRAG_0              H4 
        41        408          A        MET          O        L-FRAG_0              H5 
        41        280          A        VAL          O        L-FRAG_1              H8 
        41         23          A        VAL          O        L-FRAG_2             H10 
        41        279          A        SER         HG        L-FRAG_0              O2 
        41        407          A        SER         HG        L-FRAG_0              O1 
        42        344          A        ILE          O        L-FRAG_0              H4 
        42        408          A        MET          O        L-FRAG_0              H5 
        42        280          A        VAL          O        L-FRAG_1              H8 
        42         23          A        VAL          O        L-FRAG_2              H9 
        42        279          A        SER         HG        L-FRAG_0              O2 
        42        407          A        SER         HG        L-FRAG_0              O1 
        43        344          A        ILE          O        L-FRAG_0              H4 
        43        408          A        MET          O        L-FRAG_0              H5 
        43        280          A        VAL          O        L-FRAG_1              H8 
        43         24          A        ASP        OD2        L-FRAG_2              H9 
        43         23          A        VAL          O        L-FRAG_2             H21 
        43        279          A        SER         HG        L-FRAG_0              O2 
        43        407          A        SER         HG        L-FRAG_0              O1 
        44        344          A        ILE          O        L-FRAG_0              H4 
        44        408          A        MET          O        L-FRAG_0              H5 
        44        280          A        VAL          O        L-FRAG_1              H8 
        44         23          A        VAL          O        L-FRAG_2             H10 
        44        279          A        SER         HG        L-FRAG_0              O2 
        44        407          A        SER         HG        L-FRAG_0              O1 
        45        344          A        ILE          O        L-FRAG_0              H4 
        45        408          A        MET          O        L-FRAG_0              H5 
        45        280          A        VAL          O        L-FRAG_1              H8 
        45        279          A        SER         HG        L-FRAG_0              O2 
        45        407          A        SER         HG        L-FRAG_0              O1 
        46        344          A        ILE          O        L-FRAG_0              H4 
        46        408          A        MET          O        L-FRAG_0              H5 
        46        280          A        VAL          O        L-FRAG_1              H8 
        46         24          A        ASP        OD2        L-FRAG_2              H9 
        46         23          A        VAL          O        L-FRAG_2             H21 
        46        279          A        SER         HG        L-FRAG_0              O2 
        46        407          A        SER         HG        L-FRAG_0              O1 
        47        344          A        ILE          O        L-FRAG_0              H4 
        47        408          A        MET          O        L-FRAG_0              H5 
        47        280          A        VAL          O        L-FRAG_1              H8 
        47        279          A        SER         HG        L-FRAG_0              O2 
        48        344          A        ILE          O        L-FRAG_0              H4 
        48        408          A        MET          O        L-FRAG_0              H5 
        48        280          A        VAL          O        L-FRAG_1              H8 
        48         24          A        ASP        OD1        L-FRAG_2              H9 
        48        279          A        SER         HG        L-FRAG_0              O2 
        48        407          A        SER         HG        L-FRAG_0              O1 
        49        344          A        ILE          O        L-FRAG_0              H4 
        49        408          A        MET          O        L-FRAG_0              H5 
        49        280          A        VAL          O        L-FRAG_1             H20 
        49         24          A        ASP        OD1        L-FRAG_2             H21 
        49        279          A        SER         HG        L-FRAG_0              O2 
        50        344          A        ILE          O        L-FRAG_0              H4 
        50        408          A        MET          O        L-FRAG_0              H5 
        50        280          A        VAL          O        L-FRAG_1              H8 
        50         24          A        ASP        OD1        L-FRAG_2             H21 
        50        279          A        SER         HG        L-FRAG_0              O2 
        50        407          A        SER         HG        L-FRAG_0              O1 
        51        344          A        ILE          O        L-FRAG_0              H4 
        51        408          A        MET          O        L-FRAG_0              H5 
        51         23          A        VAL          O        L-FRAG_2              H9 
        51         24          A        ASP        OD1        L-FRAG_2             H10 
        51        280          A        VAL          O        L-FRAG_1             H20 
        51        279          A        SER         HG        L-FRAG_0              O2 
        51        407          A        SER         HG        L-FRAG_0              O1 
        52        344          A        ILE          O        L-FRAG_0              H4 
        52        408          A        MET          O        L-FRAG_0              H5 
        52         24          A        ASP        OD1        L-FRAG_2             H10 
        52        280          A        VAL          O        L-FRAG_1             H20 
        52        279          A        SER         HG        L-FRAG_0              O2 
        52        407          A        SER         HG        L-FRAG_0              O1 
        53        344          A        ILE          O        L-FRAG_0              H4 
        53        408          A        MET          O        L-FRAG_0              H5 
        53        280          A        VAL          O        L-FRAG_1              H8 
        53         23          A        VAL          O        L-FRAG_2             H10 
        53         24          A        ASP        OD1        L-FRAG_2             H21 
        53        279          A        SER         HG        L-FRAG_0              O2 
        53        407          A        SER         HG        L-FRAG_0              O1 
        54        344          A        ILE          O        L-FRAG_0              H4 
        54        408          A        MET          O        L-FRAG_0              H5 
        54         23          A        VAL          O        L-FRAG_2             H10 
        54        280          A        VAL          O        L-FRAG_1             H20 
        54        279          A        SER         HG        L-FRAG_0              O2 
        54        407          A        SER         HG        L-FRAG_0              O1 
        55        344          A        ILE          O        L-FRAG_0              H4 
        55        408          A        MET          O        L-FRAG_0              H5 
        55         23          A        VAL          O        L-FRAG_2              H9 
        55        280          A        VAL          O        L-FRAG_1             H20 
        55        279          A        SER         HG        L-FRAG_0              O2 
        55        407          A        SER         HG        L-FRAG_0              O1 
        56        344          A        ILE          O        L-FRAG_0              H4 
        56        408          A        MET          O        L-FRAG_0              H5 
        56        280          A        VAL          O        L-FRAG_1              H7 
        56         24          A        ASP        OD1        L-FRAG_2             H10 
        56        279          A        SER         HG        L-FRAG_0              O2 
        56        407          A        SER         HG        L-FRAG_0              O1 
        57        344          A        ILE          O        L-FRAG_0              H4 
        57        408          A        MET          O        L-FRAG_0              H5 
        57        280          A        VAL          O        L-FRAG_1              H7 
        57         23          A        VAL          O        L-FRAG_2             H21 
        57        279          A        SER         HG        L-FRAG_0              O2 
        57        407          A        SER         HG        L-FRAG_0              O1 
        58        344          A        ILE          O        L-FRAG_0              H4 
        58        408          A        MET          O        L-FRAG_0              H5 
        58         23          A        VAL          O        L-FRAG_2              H9 
        58         24          A        ASP        OD1        L-FRAG_2             H10 
        58        280          A        VAL          O        L-FRAG_1             H20 
        58        279          A        SER         HG        L-FRAG_0              O2 
        58        407          A        SER         HG        L-FRAG_0              O1 
        59        344          A        ILE          O        L-FRAG_0              H4 
        59        408          A        MET          O        L-FRAG_0              H5 
        59        280          A        VAL          O        L-FRAG_1              H8 
        59         23          A        VAL          O        L-FRAG_2              H9 
        59         24          A        ASP        OD1        L-FRAG_2             H10 
        59        279          A        SER         HG        L-FRAG_0              O2 
        59        407          A        SER         HG        L-FRAG_0              O1 
        60        344          A        ILE          O        L-FRAG_0              H4 
        60        408          A        MET          O        L-FRAG_0              H5 
        60         24          A        ASP        OD1        L-FRAG_2              H9 
        60        280          A        VAL          O        L-FRAG_1             H20 
        60        279          A        SER         HG        L-FRAG_0              O2 
        60        407          A        SER         HG        L-FRAG_0              O1 
        61        344          A        ILE          O        L-FRAG_0              H4 
        61        408          A        MET          O        L-FRAG_0              H5 
        61         23          A        VAL          O        L-FRAG_2              H9 
        61        280          A        VAL          O        L-FRAG_1             H20 
        61        279          A        SER         HG        L-FRAG_0              O2 
        61        407          A        SER         HG        L-FRAG_0              O1 
        62        344          A        ILE          O        L-FRAG_0              H4 
        62        408          A        MET          O        L-FRAG_0              H5 
        62         23          A        VAL          O        L-FRAG_2              H9 
        62         24          A        ASP        OD2        L-FRAG_2             H10 
        62        280          A        VAL          O        L-FRAG_1             H20 
        62        279          A        SER         HG        L-FRAG_0              O2 
        62        407          A        SER         HG        L-FRAG_0              O1 
        63        344          A        ILE          O        L-FRAG_0              H4 
        63        408          A        MET          O        L-FRAG_0              H5 
        63        280          A        VAL          O        L-FRAG_1              H7 
        63         24          A        ASP        OD2        L-FRAG_2             H10 
        63        279          A        SER         HG        L-FRAG_0              O2 
        63        407          A        SER         HG        L-FRAG_0              O1 
        64        344          A        ILE          O        L-FRAG_0              H4 
        64        408          A        MET          O        L-FRAG_0              H5 
        64        280          A        VAL          O        L-FRAG_1             H20 
        64         24          A        ASP        OD2        L-FRAG_2             H21 
        64        279          A        SER         HG        L-FRAG_0              O2 
        64        407          A        SER         HG        L-FRAG_0              O1 
        65        344          A        ILE          O        L-FRAG_0              H4 
        65        408          A        MET          O        L-FRAG_0              H5 
        65        280          A        VAL          O        L-FRAG_1              H8 
        65         23          A        VAL          O        L-FRAG_2              H9 
        65         24          A        ASP        OD2        L-FRAG_2             H10 
        65        279          A        SER         HG        L-FRAG_0              O2 
        65        407          A        SER         HG        L-FRAG_0              O1 
        66        344          A        ILE          O        L-FRAG_0              H4 
        66        408          A        MET          O        L-FRAG_0              H5 
        66         23          A        VAL          O        L-FRAG_2              H9 
        66         24          A        ASP        OD2        L-FRAG_2             H10 
        66        279          A        SER         HG        L-FRAG_0              O2 
        66        407          A        SER         HG        L-FRAG_0              O1 
        67        344          A        ILE          O        L-FRAG_0              H4 
        67        408          A        MET          O        L-FRAG_0              H5 
        67        280          A        VAL          O        L-FRAG_1              H8 
        67         24          A        ASP        OD2        L-FRAG_2              H9 
        67         23          A        VAL          O        L-FRAG_2             H21 
        67        279          A        SER         HG        L-FRAG_0              O2 
        67        407          A        SER         HG        L-FRAG_0              O1 
        68        344          A        ILE          O        L-FRAG_0              H4 
        68        408          A        MET          O        L-FRAG_0              H5 
        68         24          A        ASP        OD2        L-FRAG_2              H9 
        68        280          A        VAL          O        L-FRAG_1             H20 
        68        279          A        SER         HG        L-FRAG_0              O2 
        68        407          A        SER         HG        L-FRAG_0              O1 
        69        344          A        ILE          O        L-FRAG_0              H4 
        69        408          A        MET          O        L-FRAG_0              H5 
        69        280          A        VAL          O        L-FRAG_1              H8 
        69         24          A        ASP        OD2        L-FRAG_2             H21 
        69        279          A        SER         HG        L-FRAG_0              O2 
        69        407          A        SER         HG        L-FRAG_0              O1 
        70        344          A        ILE          O        L-FRAG_0              H4 
        70        408          A        MET          O        L-FRAG_0              H5 
        70        280          A        VAL          O        L-FRAG_1              H8 
        70        279          A        SER         HG        L-FRAG_0              O2 
        70        407          A        SER         HG        L-FRAG_0              O1 
        71        344          A        ILE          O        L-FRAG_0              H4 
        71        408          A        MET          O        L-FRAG_0              H5 
        71        280          A        VAL          O        L-FRAG_1              H8 
        71         23          A        VAL          O        L-FRAG_2              H9 
        71        279          A        SER         HG        L-FRAG_0              O2 
        71        407          A        SER         HG        L-FRAG_0              O1 
        72        344          A        ILE          O        L-FRAG_0              H4 
        72        408          A        MET          O        L-FRAG_0              H5 
        72        280          A        VAL          O        L-FRAG_1              H8 
        72         24          A        ASP        OD2        L-FRAG_2              H9 
        72        279          A        SER         HG        L-FRAG_0              O2 
        72        407          A        SER         HG        L-FRAG_0              O1 
        73        344          A        ILE          O        L-FRAG_0              H4 
        73        408          A        MET          O        L-FRAG_0              H5 
        73        280          A        VAL          O        L-FRAG_1              H7 
        73         24          A        ASP        OD2        L-FRAG_2             H10 
        73        279          A        SER         HG        L-FRAG_0              O2 
        73        407          A        SER         HG        L-FRAG_0              O1 
        74        344          A        ILE          O        L-FRAG_0              H4 
        74        408          A        MET          O        L-FRAG_0              H5 
        74        280          A        VAL          O        L-FRAG_1              H8 
        74         23          A        VAL          O        L-FRAG_2              H9 
        74         24          A        ASP        OD2        L-FRAG_2             H10 
        74        279          A        SER         HG        L-FRAG_0              O2 
        74        407          A        SER         HG        L-FRAG_0              O1 
        75        344          A        ILE          O        L-FRAG_0              H4 
        75        408          A        MET          O        L-FRAG_0              H5 
        75        280          A        VAL          O        L-FRAG_1              H7 
        75         24          A        ASP        OD2        L-FRAG_2             H21 
        75        279          A        SER         HG        L-FRAG_0              O2 
        75        407          A        SER         HG        L-FRAG_0              O1 
        76        344          A        ILE          O        L-FRAG_0              H4 
        76        408          A        MET          O        L-FRAG_0              H5 
        76         24          A        ASP        OD2        L-FRAG_2             H10 
        76        279          A        SER         HG        L-FRAG_0              O2 
        76        407          A        SER         HG        L-FRAG_0              O1 
        77        344          A        ILE          O        L-FRAG_0              H4 
        77        408          A        MET          O        L-FRAG_0              H5 
        77         24          A        ASP        OD2        L-FRAG_2             H10 
        77        280          A        VAL          O        L-FRAG_1             H20 
        77        279          A        SER         HG        L-FRAG_0              O2 
        77        407          A        SER         HG        L-FRAG_0              O1 
        78        344          A        ILE          O        L-FRAG_0              H4 
        78        408          A        MET          O        L-FRAG_0              H5 
        78        280          A        VAL          O        L-FRAG_1              H7 
        78         24          A        ASP        OD2        L-FRAG_2              H9 
        78        279          A        SER         HG        L-FRAG_0              O2 
        78        407          A        SER         HG        L-FRAG_0              O1 
        79        344          A        ILE          O        L-FRAG_0              H4 
        79        408          A        MET          O        L-FRAG_0              H5 
        79        280          A        VAL          O        L-FRAG_1              H7 
        79         24          A        ASP        OD2        L-FRAG_2              H9 
        79         23          A        VAL          O        L-FRAG_2             H21 
        79        279          A        SER         HG        L-FRAG_0              O2 
        79        407          A        SER         HG        L-FRAG_0              O1 
        80        344          A        ILE          O        L-FRAG_0              H4 
        80        408          A        MET          O        L-FRAG_0              H5 
        80         23          A        VAL          O        L-FRAG_2              H9 
        80         24          A        ASP        OD2        L-FRAG_2             H10 
        80        280          A        VAL          O        L-FRAG_1             H20 
        80        279          A        SER         HG        L-FRAG_0              O2 
        80        407          A        SER         HG        L-FRAG_0              O1 
        81        344          A        ILE          O        L-FRAG_0              H4 
        81        408          A        MET          O        L-FRAG_0              H5 
        81        280          A        VAL          O        L-FRAG_1              H7 
        81         23          A        VAL          O        L-FRAG_2             H21 
        81        279          A        SER         HG        L-FRAG_0              O2 
        81        407          A        SER         HG        L-FRAG_0              O1 
        82        344          A        ILE          O        L-FRAG_0              H4 
        82        408          A        MET          O        L-FRAG_0              H5 
        82         24          A        ASP        OD2        L-FRAG_2              H9 
        82        280          A        VAL          O        L-FRAG_1             H20 
        82        279          A        SER         HG        L-FRAG_0              O2 
        82        407          A        SER         HG        L-FRAG_0              O1 
        83        344          A        ILE          O        L-FRAG_0              H4 
        83        408          A        MET          O        L-FRAG_0              H5 
        83         24          A        ASP        OD2        L-FRAG_2              H9 
        83        280          A        VAL          O        L-FRAG_1             H20 
        83         23          A        VAL          O        L-FRAG_2             H21 
        83        279          A        SER         HG        L-FRAG_0              O2 
        83        407          A        SER         HG        L-FRAG_0              O1 
        84        344          A        ILE          O        L-FRAG_0              H4 
        84        408          A        MET          O        L-FRAG_0              H5 
        84        280          A        VAL          O        L-FRAG_1              H8 
        84         24          A        ASP        OD2        L-FRAG_2             H10 
        84        279          A        SER         HG        L-FRAG_0              O2 
        84        407          A        SER         HG        L-FRAG_0              O1 
        85        344          A        ILE          O        L-FRAG_0              H4 
        85        408          A        MET          O        L-FRAG_0              H5 
        85        280          A        VAL          O        L-FRAG_1              H7 
        85         24          A        ASP        OD2        L-FRAG_2              H9 
        85         23          A        VAL          O        L-FRAG_2             H21 
        85        279          A        SER         HG        L-FRAG_0              O2 
        85        407          A        SER         HG        L-FRAG_0              O1 
        86        344          A        ILE          O        L-FRAG_0              H4 
        86        408          A        MET          O        L-FRAG_0              H5 
        86        280          A        VAL          O        L-FRAG_1              H8 
        86         24          A        ASP        OD2        L-FRAG_2              H9 
        86         23          A        VAL          O        L-FRAG_2             H21 
        86        279          A        SER         HG        L-FRAG_0              O2 
        86        407          A        SER         HG        L-FRAG_0              O1 
        87        344          A        ILE          O        L-FRAG_0              H4 
        87        408          A        MET          O        L-FRAG_0              H5 
        87        280          A        VAL          O        L-FRAG_1              H8 
        87         24          A        ASP        OD2        L-FRAG_2             H10 
        87        279          A        SER         HG        L-FRAG_0              O2 
        87        407          A        SER         HG        L-FRAG_0              O1 
        88        344          A        ILE          O        L-FRAG_0              H4 
        88        408          A        MET          O        L-FRAG_0              H5 
        88        280          A        VAL          O        L-FRAG_1              H7 
        88         24          A        ASP        OD2        L-FRAG_2             H10 
        88        279          A        SER         HG        L-FRAG_0              O2 
        88        407          A        SER         HG        L-FRAG_0              O1 
        89        344          A        ILE          O        L-FRAG_0              H4 
        89        408          A        MET          O        L-FRAG_0              H5 
        89         23          A        VAL          O        L-FRAG_2              H9 
        89        279          A        SER         HG        L-FRAG_0              O2 
        90        344          A        ILE          O        L-FRAG_0              H4 
        90        408          A        MET          O        L-FRAG_0              H5 
        90        280          A        VAL          O        L-FRAG_1              H7 
        90         23          A        VAL          O        L-FRAG_2             H10 
        90        279          A        SER         HG        L-FRAG_0              O2 
        90        407          A        SER         HG        L-FRAG_0              O1 
        91        279          A        SER         OG        L-FRAG_0              H4 
        91        408          A        MET          O        L-FRAG_0              H5 
        91        280          A        VAL          O        L-FRAG_1              H7 
        91         23          A        VAL          O        L-FRAG_2              H9 
        91        407          A        SER         HG        L-FRAG_0              O1 
        92        408          A        MET          O        L-FRAG_0              H5 
        92        226          A        VAL          O        L-FRAG_1              H7 
        92        280          A        VAL          O        L-FRAG_1              H8 
        92         23          A        VAL          O        L-FRAG_2             H10 
        92        279          A        SER         HG        L-FRAG_0              O2 
        92        407          A        SER         HG        L-FRAG_0              O1 
        93        408          A        MET          O        L-FRAG_0              H5 
        93        280          A        VAL          O        L-FRAG_1              H8 
        93         23          A        VAL          O        L-FRAG_2             H10 
        93        279          A        SER         HG        L-FRAG_0              O2 
        93        407          A        SER         HG        L-FRAG_0              O1 
        94        408          A        MET          O        L-FRAG_0              H5 
        94        280          A        VAL          O        L-FRAG_1              H7 
        94         24          A        ASP        OD2        L-FRAG_2              H9 
        94        226          A        VAL          O        L-FRAG_1             H20 
        94        279          A        SER         HG        L-FRAG_0              O2 
        94        407          A        SER         HG        L-FRAG_0              O1 
        95        408          A        MET          O        L-FRAG_0              H5 
        95        280          A        VAL          O        L-FRAG_1              H7 
        95         23          A        VAL          O        L-FRAG_2             H21 
        95        279          A        SER         HG        L-FRAG_0              O2 
        95        407          A        SER         HG        L-FRAG_0              O1 
        96        408          A        MET          O        L-FRAG_0              H5 
        96        280          A        VAL          O        L-FRAG_1              H7 
        96         24          A        ASP        OD2        L-FRAG_2              H9 
        96        279          A        SER         HG        L-FRAG_0              O2 
        97        408          A        MET          O        L-FRAG_0              H5 
        97        280          A        VAL          O        L-FRAG_1              H7 
        97         23          A        VAL          O        L-FRAG_2             H10 
        97        279          A        SER         HG        L-FRAG_0              O2 
        97        407          A        SER         HG        L-FRAG_0              O1 
        98        408          A        MET          O        L-FRAG_0              H5 
        98         23          A        VAL          O        L-FRAG_2              H9 
        98        280          A        VAL          O        L-FRAG_1             H20 
        98        279          A        SER         HG        L-FRAG_0              O2 
        98        407          A        SER         HG        L-FRAG_0              O1 
        99        279          A        SER         OG        L-FRAG_0              H4 
        99        408          A        MET          O        L-FRAG_0              H5 
        99         23          A        VAL          O        L-FRAG_2             H10 
        99        280          A        VAL          O        L-FRAG_1             H20 
        99        407          A        SER         HG        L-FRAG_0              O1 
       100        408          A        MET          O        L-FRAG_0              H5 
       100         23          A        VAL          O        L-FRAG_2             H10 
       100        280          A        VAL          O        L-FRAG_1             H20 
       100        279          A        SER         HG        L-FRAG_0              O2 
       100        407          A        SER         HG        L-FRAG_0              O1 
       101        408          A        MET          O        L-FRAG_0              H5 
       101        226          A        VAL          O        L-FRAG_1              H8 
       101        280          A        VAL          O        L-FRAG_1             H20 
       101        279          A        SER         HG        L-FRAG_0              O2 
       101        407          A        SER         HG        L-FRAG_0              O1 
       102        408          A        MET          O        L-FRAG_0              H5 
       102        226          A        VAL          O        L-FRAG_1              H8 
       102         24          A        ASP        OD2        L-FRAG_2              H9 
       102        280          A        VAL          O        L-FRAG_1             H20 
       102         23          A        VAL          O        L-FRAG_2             H21 
       102        279          A        SER         HG        L-FRAG_0              O2 
       102        407          A        SER         HG        L-FRAG_0              O1 
       103        408          A        MET          O        L-FRAG_0              H5 
       103        226          A        VAL          O        L-FRAG_1              H7 
       103        280          A        VAL          O        L-FRAG_1              H8 
       103         23          A        VAL          O        L-FRAG_2              H9 
       103        407          A        SER         HG        L-FRAG_0              O1 
       104        408          A        MET          O        L-FRAG_0              H5 
       104        280          A        VAL          O        L-FRAG_1              H8 
       104         23          A        VAL          O        L-FRAG_2             H10 
       104         24          A        ASP        OD2        L-FRAG_2             H21 
       104        279          A        SER         HG        L-FRAG_0              O2 
       104        407          A        SER         HG        L-FRAG_0              O1 
       105        408          A        MET          O        L-FRAG_0              H5 
       105        280          A        VAL          O        L-FRAG_1              H8 
       105         24          A        ASP        OD2        L-FRAG_2              H9 
       105         23          A        VAL          O        L-FRAG_2             H21 
       105        279          A        SER         HG        L-FRAG_0              O2 
       105        407          A        SER         HG        L-FRAG_0              O1 
       106        408          A        MET          O        L-FRAG_0              H5 
       106        226          A        VAL          O        L-FRAG_1              H7 
       106        280          A        VAL          O        L-FRAG_1              H8 
       106        279          A        SER         HG        L-FRAG_0              O2 
       106        407          A        SER         HG        L-FRAG_0              O1 
       107        408          A        MET          O        L-FRAG_0              H5 
       107        226          A        VAL          O        L-FRAG_1              H8 
       107         24          A        ASP        OD2        L-FRAG_2              H9 
       107        280          A        VAL          O        L-FRAG_1             H20 
       107        279          A        SER         HG        L-FRAG_0              O2 
       107        407          A        SER         HG        L-FRAG_0              O1 
       108        408          A        MET          O        L-FRAG_0              H5 
       108        280          A        VAL          O        L-FRAG_1              H8 
       108        279          A        SER         HG        L-FRAG_0              O2 
       108        407          A        SER         HG        L-FRAG_0              O1 
       109        408          A        MET          O        L-FRAG_0              H5 
       109        280          A        VAL          O        L-FRAG_1             H20 
       109        279          A        SER         HG        L-FRAG_0              O2 
       109        407          A        SER         HG        L-FRAG_0              O1 
       110        408          A        MET          O        L-FRAG_0              H5 
       110        280          A        VAL          O        L-FRAG_1              H8 
       110         23          A        VAL          O        L-FRAG_2              H9 
       110        279          A        SER         HG        L-FRAG_0              O2 
       110        407          A        SER         HG        L-FRAG_0              O1 
       111        408          A        MET          O        L-FRAG_0              H5 
       111        226          A        VAL          O        L-FRAG_1              H7 
       111        280          A        VAL          O        L-FRAG_1              H8 
       111        279          A        SER         HG        L-FRAG_0              O2 
       111        407          A        SER         HG        L-FRAG_0              O1 
       112        279          A        SER         OG        L-FRAG_0              H4 
       112        408          A        MET          O        L-FRAG_0              H5 
       112        226          A        VAL          O        L-FRAG_1              H7 
       112        280          A        VAL          O        L-FRAG_1              H8 
       112        407          A        SER         HG        L-FRAG_0              O1 
       113        408          A        MET          O        L-FRAG_0              H5 
       113        226          A        VAL          O        L-FRAG_1             H20 
       113        279          A        SER         HG        L-FRAG_0              O2 
       113        407          A        SER         HG        L-FRAG_0              O1 
       114        408          A        MET          O        L-FRAG_0              H5 
       114         23          A        VAL          O        L-FRAG_2              H9 
       114        226          A        VAL          O        L-FRAG_1             H20 
       114        407          A        SER         HG        L-FRAG_0              O1 
       115        408          A        MET          O        L-FRAG_0              H5 
       115        280          A        VAL          O        L-FRAG_1              H8 
       115         24          A        ASP        OD2        L-FRAG_2              H9 
       115        279          A        SER         HG        L-FRAG_0              O2 
       115        407          A        SER         HG        L-FRAG_0              O1 
       116        408          A        MET          O        L-FRAG_0              H5 
       116        280          A        VAL          O        L-FRAG_1              H7 
       116         24          A        ASP        OD2        L-FRAG_2             H10 
       116        226          A        VAL          O        L-FRAG_1             H20 
       116        279          A        SER         HG        L-FRAG_0              O2 
       116        407          A        SER         HG        L-FRAG_0              O1 
       117        408          A        MET          O        L-FRAG_0              H5 
       117         24          A        ASP        OD2        L-FRAG_2              H9 
       117        280          A        VAL          O        L-FRAG_1             H20 
       117        279          A        SER         HG        L-FRAG_0              O2 
       117        407          A        SER         HG        L-FRAG_0              O1 
       118        408          A        MET          O        L-FRAG_0              H5 
       118        280          A        VAL          O        L-FRAG_1              H7 
       118         23          A        VAL          O        L-FRAG_2              H9 
       118         24          A        ASP        OD2        L-FRAG_2             H10 
       118        226          A        VAL          O        L-FRAG_1             H20 
       118        279          A        SER         HG        L-FRAG_0              O2 
       118        407          A        SER         HG        L-FRAG_0              O1 
       119        408          A        MET          O        L-FRAG_0              H5 
       119        226          A        VAL          O        L-FRAG_1              H8 
       119        280          A        VAL          O        L-FRAG_1             H20 
       119        279          A        SER         HG        L-FRAG_0              O2 
       119        407          A        SER         HG        L-FRAG_0              O1 
       120        408          A        MET          O        L-FRAG_0              H5 
       120        280          A        VAL          O        L-FRAG_1              H8 
       120         24          A        ASP        OD2        L-FRAG_2              H9 
       120         23          A        VAL          O        L-FRAG_2             H21 
       120        279          A        SER         HG        L-FRAG_0              O2 
       120        407          A        SER         HG        L-FRAG_0              O1 
       121        408          A        MET          O        L-FRAG_0              H5 
       121        280          A        VAL          O        L-FRAG_1              H8 
       121         23          A        VAL          O        L-FRAG_2             H10 
       121         24          A        ASP        OD2        L-FRAG_2             H21 
       121        279          A        SER         HG        L-FRAG_0              O2 
       121        407          A        SER         HG        L-FRAG_0              O1 
       122        408          A        MET          O        L-FRAG_0              H5 
       122        280          A        VAL          O        L-FRAG_1              H7 
       122         23          A        VAL          O        L-FRAG_2              H9 
       122         24          A        ASP        OD2        L-FRAG_2             H10 
       122        279          A        SER         HG        L-FRAG_0              O2 
       122        407          A        SER         HG        L-FRAG_0              O1 
       123        408          A        MET          O        L-FRAG_0              H5 
       123         24          A        ASP        OD2        L-FRAG_2              H9 
       123        280          A        VAL          O        L-FRAG_1             H20 
       123        279          A        SER         HG        L-FRAG_0              O2 
       123        407          A        SER         HG        L-FRAG_0              O1 
       124        408          A        MET          O        L-FRAG_0              H5 
       124        280          A        VAL          O        L-FRAG_1              H7 
       124         23          A        VAL          O        L-FRAG_2             H21 
       124        279          A        SER         HG        L-FRAG_0              O2 
       124        407          A        SER         HG        L-FRAG_0              O1 
       125        408          A        MET          O        L-FRAG_0              H5 
       125        226          A        VAL          O        L-FRAG_1              H7 
       125        280          A        VAL          O        L-FRAG_1              H8 
       125        279          A        SER         HG        L-FRAG_0              O2 
       126        408          A        MET          O        L-FRAG_0              H5 
       126        280          A        VAL          O        L-FRAG_1              H8 
       126         23          A        VAL          O        L-FRAG_2              H9 
       126        279          A        SER         HG        L-FRAG_0              O2 
       126        407          A        SER         HG        L-FRAG_0              O1 
       127        408          A        MET          O        L-FRAG_0              H5 
       127        280          A        VAL          O        L-FRAG_1              H8 
       127         24          A        ASP        OD2        L-FRAG_2             H10 
       127        279          A        SER         HG        L-FRAG_0              O2 
       127        407          A        SER         HG        L-FRAG_0              O1 
       128        408          A        MET          O        L-FRAG_0              H5 
       128        226          A        VAL          O        L-FRAG_1              H8 
       128         23          A        VAL          O        L-FRAG_2              H9 
       128         24          A        ASP        OD2        L-FRAG_2             H10 
       128        280          A        VAL          O        L-FRAG_1             H20 
       128        279          A        SER         HG        L-FRAG_0              O2 
       128        407          A        SER         HG        L-FRAG_0              O1 
       129        279          A        SER         OG        L-FRAG_0              H4 
       129        408          A        MET          O        L-FRAG_0              H5 
       129        280          A        VAL          O        L-FRAG_1              H8 
       129         98          A        VAL          O        L-FRAG_2             H10 
       129         24          A        ASP        OD2        L-FRAG_2             H21 
       129         23          A        VAL          O        L-FRAG_2             H21 
       129        407          A        SER         HG        L-FRAG_0              O1 
       130        408          A        MET          O        L-FRAG_0              H5 
       130        280          A        VAL          O        L-FRAG_1             H20 
       130         23          A        VAL          O        L-FRAG_2             H21 
       130        279          A        SER         HG        L-FRAG_0              O2 
       130        407          A        SER         HG        L-FRAG_0              O1 
       131        279          A        SER         OG        L-FRAG_0              H4 
       131        408          A        MET          O        L-FRAG_0              H5 
       131        280          A        VAL          O        L-FRAG_1              H8 
       131         23          A        VAL          O        L-FRAG_2              H9 
       131        407          A        SER         HG        L-FRAG_0              O1 
       132        408          A        MET          O        L-FRAG_0              H5 
       132        280          A        VAL          O        L-FRAG_1              H8 
       132         23          A        VAL          O        L-FRAG_2             H10 
       132         24          A        ASP        OD2        L-FRAG_2             H21 
       132        279          A        SER         HG        L-FRAG_0              O2 
       132        407          A        SER         HG        L-FRAG_0              O1 
       133        408          A        MET          O        L-FRAG_0              H5 
       133        280          A        VAL          O        L-FRAG_1              H8 
       133         23          A        VAL          O        L-FRAG_2              H9 
       133        279          A        SER         HG        L-FRAG_0              O2 
       133        407          A        SER         HG        L-FRAG_0              O1 
       134        408          A        MET          O        L-FRAG_0              H5 
       134        280          A        VAL          O        L-FRAG_1              H8 
       134         23          A        VAL          O        L-FRAG_2              H9 
       134        279          A        SER         HG        L-FRAG_0              O2 
       134        407          A        SER         HG        L-FRAG_0              O1 
       135        408          A        MET          O        L-FRAG_0              H5 
       135        226          A        VAL          O        L-FRAG_1              H8 
       135        280          A        VAL          O        L-FRAG_1             H20 
       135         23          A        VAL          O        L-FRAG_2             H21 
       135        279          A        SER         HG        L-FRAG_0              O2 
       135        407          A        SER         HG        L-FRAG_0              O1 
       136        408          A        MET          O        L-FRAG_0              H5 
       136         23          A        VAL          O        L-FRAG_2             H10 
       136        280          A        VAL          O        L-FRAG_1             H20 
       136        279          A        SER         HG        L-FRAG_0              O2 
       136        407          A        SER         HG        L-FRAG_0              O1 
       137        408          A        MET          O        L-FRAG_0              H5 
       137        280          A        VAL          O        L-FRAG_1             H20 
       137         23          A        VAL          O        L-FRAG_2             H21 
       137        407          A        SER         HG        L-FRAG_0              O1 
       138        408          A        MET          O        L-FRAG_0              H5 
       138        226          A        VAL          O        L-FRAG_1              H7 
       138        280          A        VAL          O        L-FRAG_1              H8 
       138         24          A        ASP        OD2        L-FRAG_2              H9 
       138         23          A        VAL          O        L-FRAG_2             H21 
       138        407          A        SER         HG        L-FRAG_0              O1 
       139        408          A        MET          O        L-FRAG_0              H5 
       139        280          A        VAL          O        L-FRAG_1              H8 
       139         23          A        VAL          O        L-FRAG_2             H21 
       139        279          A        SER         HG        L-FRAG_0              O2 
       139        407          A        SER         HG        L-FRAG_0              O1 
       140        408          A        MET          O        L-FRAG_0              H5 
       140        280          A        VAL          O        L-FRAG_1              H8 
       140         23          A        VAL          O        L-FRAG_2              H9 
       140        279          A        SER         HG        L-FRAG_0              O2 
       140        407          A        SER         HG        L-FRAG_0              O1 
       141        408          A        MET          O        L-FRAG_0              H5 
       141        280          A        VAL          O        L-FRAG_1              H8 
       141         23          A        VAL          O        L-FRAG_2             H10 
       141        279          A        SER         HG        L-FRAG_0              O2 
       141        407          A        SER         HG        L-FRAG_0              O1 
       142        408          A        MET          O        L-FRAG_0              H5 
       142        280          A        VAL          O        L-FRAG_1              H8 
       142         23          A        VAL          O        L-FRAG_2             H10 
       142        279          A        SER         HG        L-FRAG_0              O2 
       142        407          A        SER         HG        L-FRAG_0              O1 
       143        408          A        MET          O        L-FRAG_0              H5 
       143        280          A        VAL          O        L-FRAG_1             H20 
       143        279          A        SER         HG        L-FRAG_0              O2 
       144        408          A        MET          O        L-FRAG_0              H5 
       144         23          A        VAL          O        L-FRAG_2             H10 
       144        280          A        VAL          O        L-FRAG_1             H20 
       144        279          A        SER         HG        L-FRAG_0              O2 
       144        407          A        SER         HG        L-FRAG_0              O1 
       145        408          A        MET          O        L-FRAG_0              H5 
       145         23          A        VAL          O        L-FRAG_2             H10 
       145        280          A        VAL          O        L-FRAG_1             H20 
       145        407          A        SER         HG        L-FRAG_0              O1 
       146        408          A        MET          O        L-FRAG_0              H5 
       146         24          A        ASP        OD1        L-FRAG_2             H10 
       146        280          A        VAL          O        L-FRAG_1             H20 
       146        279          A        SER         HG        L-FRAG_0              O2 
       146        407          A        SER         HG        L-FRAG_0              O1 
       147        408          A        MET          O        L-FRAG_0              H5 
       147         24          A        ASP        OD2        L-FRAG_2              H9 
       147        280          A        VAL          O        L-FRAG_1             H20 
       147         23          A        VAL          O        L-FRAG_2             H21 
       147        279          A        SER         HG        L-FRAG_0              O2 
       147        407          A        SER         HG        L-FRAG_0              O1 
       148        408          A        MET          O        L-FRAG_0              H5 
       148        280          A        VAL          O        L-FRAG_1             H20 
       148         24          A        ASP        OD1        L-FRAG_2             H21 
       148        407          A        SER         HG        L-FRAG_0              O1 
       149        408          A        MET          O        L-FRAG_0              H5 
       149        280          A        VAL          O        L-FRAG_1              H7 
       149         23          A        VAL          O        L-FRAG_2              H9 
       149        279          A        SER         HG        L-FRAG_0              O2 
       149        407          A        SER         HG        L-FRAG_0              O1 
       150        408          A        MET          O        L-FRAG_0              H5 
       150        280          A        VAL          O        L-FRAG_1              H7 
       150         24          A        ASP        OD1        L-FRAG_2              H9 
       150        279          A        SER         HG        L-FRAG_0              O2 
       150        407          A        SER         HG        L-FRAG_0              O1 
       151        408          A        MET          O        L-FRAG_0              H5 
       151        280          A        VAL          O        L-FRAG_1              H7 
       151         23          A        VAL          O        L-FRAG_2             H10 
       151        279          A        SER         HG        L-FRAG_0              O2 
       151        407          A        SER         HG        L-FRAG_0              O1 
       152        408          A        MET          O        L-FRAG_0              H5 
       152         24          A        ASP        OD1        L-FRAG_2              H9 
       152        280          A        VAL          O        L-FRAG_1             H20 
       152        279          A        SER         HG        L-FRAG_0              O2 
       152        407          A        SER         HG        L-FRAG_0              O1 
       153        408          A        MET          O        L-FRAG_0              H5 
       153        280          A        VAL          O        L-FRAG_1              H7 
       153         23          A        VAL          O        L-FRAG_2             H10 
       153        279          A        SER         HG        L-FRAG_0              O2 
       153        407          A        SER         HG        L-FRAG_0              O1 
       154        408          A        MET          O        L-FRAG_0              H5 
       154        280          A        VAL          O        L-FRAG_1              H7 
       154         24          A        ASP        OD1        L-FRAG_2              H9 
       154        279          A        SER         HG        L-FRAG_0              O2 
       154        407          A        SER         HG        L-FRAG_0              O1 
       155        408          A        MET          O        L-FRAG_0              H5 
       155         24          A        ASP        OD1        L-FRAG_2             H10 
       155         23          A        VAL          O        L-FRAG_2             H10 
       155        280          A        VAL          O        L-FRAG_1             H20 
       155        279          A        SER         HG        L-FRAG_0              O2 
       155        407          A        SER         HG        L-FRAG_0              O1 
       156        408          A        MET          O        L-FRAG_0              H5 
       156         24          A        ASP        OD2        L-FRAG_2              H9 
       156        279          A        SER         HG        L-FRAG_0              O2 
       156        407          A        SER         HG        L-FRAG_0              O1 
       157        408          A        MET          O        L-FRAG_0              H5 
       157         24          A        ASP        OD2        L-FRAG_2              H9 
       157        280          A        VAL          O        L-FRAG_1             H20 
       157        407          A        SER         HG        L-FRAG_0              O1 
       158        408          A        MET          O        L-FRAG_0              H5 
       158        280          A        VAL          O        L-FRAG_1             H20 
       158        279          A        SER         HG        L-FRAG_0              O2 
       158        407          A        SER         HG        L-FRAG_0              O1 
       159        279          A        SER         OG        L-FRAG_0              H4 
       159        408          A        MET          O        L-FRAG_0              H5 
       159        280          A        VAL          O        L-FRAG_1              H7 
       159         23          A        VAL          O        L-FRAG_2             H10 
       159        407          A        SER         HG        L-FRAG_0              O1 
       160        408          A        MET          O        L-FRAG_0              H5 
       160        280          A        VAL          O        L-FRAG_1             H20 
       160        407          A        SER         HG        L-FRAG_0              O1 
       161        408          A        MET          O        L-FRAG_0              H5 
       161         23          A        VAL          O        L-FRAG_2              H9 
       161         24          A        ASP        OD1        L-FRAG_2             H10 
       161        279          A        SER         HG        L-FRAG_0              O2 
       161        407          A        SER         HG        L-FRAG_0              O1 
       162        408          A        MET          O        L-FRAG_0              H5 
       162        280          A        VAL          O        L-FRAG_1              H7 
       162         23          A        VAL          O        L-FRAG_2              H9 
       162         24          A        ASP        OD1        L-FRAG_2             H10 
       162        279          A        SER         HG        L-FRAG_0              O2 
       162        407          A        SER         HG        L-FRAG_0              O1 
       163        279          A        SER         OG        L-FRAG_0              H4 
       163        408          A        MET          O        L-FRAG_0              H5 
       163        280          A        VAL          O        L-FRAG_1              H7 
       163         23          A        VAL          O        L-FRAG_2             H10 
       163        226          A        VAL          O        L-FRAG_1             H20 
       163        407          A        SER         HG        L-FRAG_0              O1 
       164        408          A        MET          O        L-FRAG_0              H5 
       164        280          A        VAL          O        L-FRAG_1              H7 
       164         23          A        VAL          O        L-FRAG_2              H9 
       164         24          A        ASP        OD1        L-FRAG_2             H10 
       164        279          A        SER         HG        L-FRAG_0              O2 
       164        407          A        SER         HG        L-FRAG_0              O1 
       165        408          A        MET          O        L-FRAG_0              H5 
       165        280          A        VAL          O        L-FRAG_1              H7 
       165         23          A        VAL          O        L-FRAG_2             H10 
       165         24          A        ASP        OD1        L-FRAG_2             H21 
       165        279          A        SER         HG        L-FRAG_0              O2 
       165        407          A        SER         HG        L-FRAG_0              O1 
       166        408          A        MET          O        L-FRAG_0              H5 
       166        280          A        VAL          O        L-FRAG_1              H7 
       166         24          A        ASP        OD1        L-FRAG_2              H9 
       166        279          A        SER         HG        L-FRAG_0              O2 
       166        407          A        SER         HG        L-FRAG_0              O1 
       167        408          A        MET          O        L-FRAG_0              H5 
       167        280          A        VAL          O        L-FRAG_1              H7 
       167         23          A        VAL          O        L-FRAG_2              H9 
       167        226          A        VAL          O        L-FRAG_1             H20 
       167        279          A        SER         HG        L-FRAG_0              O2 
       167        407          A        SER         HG        L-FRAG_0              O1 
       168        408          A        MET          O        L-FRAG_0              H5 
       168        280          A        VAL          O        L-FRAG_1              H7 
       168         23          A        VAL          O        L-FRAG_2             H10 
       168        279          A        SER         HG        L-FRAG_0              O2 
       168        407          A        SER         HG        L-FRAG_0              O1 
       169        408          A        MET          O        L-FRAG_0              H5 
       169        280          A        VAL          O        L-FRAG_1              H8 
       169         23          A        VAL          O        L-FRAG_2             H10 
       169        279          A        SER         HG        L-FRAG_0              O2 
       169        407          A        SER         HG        L-FRAG_0              O1 
       170        279          A        SER         OG        L-FRAG_0              H4 
       170        408          A        MET          O        L-FRAG_0              H5 
       170        226          A        VAL          O        L-FRAG_1              H8 
       170         24          A        ASP        OD1        L-FRAG_2              H9 
       170        280          A        VAL          O        L-FRAG_1             H20 
       170        407          A        SER         HG        L-FRAG_0              O1 
       171        408          A        MET          O        L-FRAG_0              H5 
       171        280          A        VAL          O        L-FRAG_1              H7 
       171        226          A        VAL          O        L-FRAG_1             H20 
       171        279          A        SER         HG        L-FRAG_0              O2 
       171        407          A        SER         HG        L-FRAG_0              O1 
       172        408          A        MET          O        L-FRAG_0              H5 
       172        280          A        VAL          O        L-FRAG_1              H8 
       172        279          A        SER         HG        L-FRAG_0              O2 
       172        407          A        SER         HG        L-FRAG_0              O1 
       173        408          A        MET          O        L-FRAG_0              H5 
       173        280          A        VAL          O        L-FRAG_1              H7 
       173         23          A        VAL          O        L-FRAG_2             H21 
       173        279          A        SER         HG        L-FRAG_0              O2 
       173        407          A        SER         HG        L-FRAG_0              O1 
       174        279          A        SER         OG        L-FRAG_0              H4 
       174        408          A        MET          O        L-FRAG_0              H5 
       174        280          A        VAL          O        L-FRAG_1              H7 
       174         23          A        VAL          O        L-FRAG_2              H9 
       174        407          A        SER         HG        L-FRAG_0              O1 
       175        408          A        MET          O        L-FRAG_0              H5 
       175        280          A        VAL          O        L-FRAG_1              H7 
       175         23          A        VAL          O        L-FRAG_2              H9 
       175         24          A        ASP        OD1        L-FRAG_2             H10 
       175        226          A        VAL          O        L-FRAG_1             H20 
       175        279          A        SER         HG        L-FRAG_0              O2 
       175        407          A        SER         HG        L-FRAG_0              O1 
       176        408          A        MET          O        L-FRAG_0              H5 
       176        226          A        VAL          O        L-FRAG_1              H7 
       176        280          A        VAL          O        L-FRAG_1              H8 
       176         23          A        VAL          O        L-FRAG_2             H10 
       176        279          A        SER         HG        L-FRAG_0              O2 
       176        407          A        SER         HG        L-FRAG_0              O1 
       177        408          A        MET          O        L-FRAG_0              H5 
       177         23          A        VAL          O        L-FRAG_2             H10 
       177        280          A        VAL          O        L-FRAG_1             H20 
       177         24          A        ASP        OD1        L-FRAG_2             H21 
       177        407          A        SER         HG        L-FRAG_0              O1 
       178        408          A        MET          O        L-FRAG_0              H5 
       178        226          A        VAL          O        L-FRAG_1              H7 
       178        280          A        VAL          O        L-FRAG_1              H8 
       178         23          A        VAL          O        L-FRAG_2              H9 
       178         24          A        ASP        OD1        L-FRAG_2             H10 
       178        279          A        SER         HG        L-FRAG_0              O2 
       178        407          A        SER         HG        L-FRAG_0              O1 
       179        408          A        MET          O        L-FRAG_0              H5 
       179        280          A        VAL          O        L-FRAG_1              H7 
       179         24          A        ASP        OD1        L-FRAG_2              H9 
       179        226          A        VAL          O        L-FRAG_1             H20 
       179         23          A        VAL          O        L-FRAG_2             H21 
       179        407          A        SER         HG        L-FRAG_0              O1 
       180        408          A        MET          O        L-FRAG_0              H5 
       180        280          A        VAL          O        L-FRAG_1              H7 
       180         24          A        ASP        OD1        L-FRAG_2              H9 
       180        226          A        VAL          O        L-FRAG_1             H20 
       180         23          A        VAL          O        L-FRAG_2             H21 
       180        279          A        SER         HG        L-FRAG_0              O2 
       180        407          A        SER         HG        L-FRAG_0              O1 
       181        408          A        MET          O        L-FRAG_0              H5 
       181        280          A        VAL          O        L-FRAG_1              H7 
       181         23          A        VAL          O        L-FRAG_2             H10 
       181         24          A        ASP        OD1        L-FRAG_2             H21 
       181        279          A        SER         HG        L-FRAG_0              O2 
       181        407          A        SER         HG        L-FRAG_0              O1 
       182        408          A        MET          O        L-FRAG_0              H5 
       182        280          A        VAL          O        L-FRAG_1              H8 
       182         24          A        ASP        OD1        L-FRAG_2             H21 
       182        279          A        SER         HG        L-FRAG_0              O2 
       182        407          A        SER         HG        L-FRAG_0              O1 
       183        408          A        MET          O        L-FRAG_0              H5 
       183        280          A        VAL          O        L-FRAG_1             H20 
       183         23          A        VAL          O        L-FRAG_2             H21 
       183        279          A        SER         HG        L-FRAG_0              O2 
       183        407          A        SER         HG        L-FRAG_0              O1 
       184        408          A        MET          O        L-FRAG_0              H5 
       184         23          A        VAL          O        L-FRAG_2             H10 
       184        280          A        VAL          O        L-FRAG_1             H20 
       184        407          A        SER         HG        L-FRAG_0              O1 
       185        408          A        MET          O        L-FRAG_0              H5 
       185        280          A        VAL          O        L-FRAG_1             H20 
       185        407          A        SER         HG        L-FRAG_0              O1 
       186        408          A        MET          O        L-FRAG_0              H5 
       186        226          A        VAL          O        L-FRAG_1              H7 
       186         23          A        VAL          O        L-FRAG_2              H9 
       186        279          A        SER         HG        L-FRAG_0              O2 
       186        407          A        SER         HG        L-FRAG_0              O1 
       187        344          A        ILE          O        L-FRAG_0              H4 
       187        408          A        MET          O        L-FRAG_0              H5 
       187        226          A        VAL          O        L-FRAG_1              H8 
       187         23          A        VAL          O        L-FRAG_2              H9 
       187        280          A        VAL          O        L-FRAG_1             H20 
       187        279          A        SER         HG        L-FRAG_0              O2 
       187        407          A        SER         HG        L-FRAG_0              O1 
       188        344          A        ILE          O        L-FRAG_0              H4 
       188        408          A        MET          O        L-FRAG_0              H5 
       188        226          A        VAL          O        L-FRAG_1              H7 
       188        280          A        VAL          O        L-FRAG_1              H8 
       188         23          A        VAL          O        L-FRAG_2              H9 
       188         24          A        ASP        OD1        L-FRAG_2             H10 
       188        279          A        SER         HG        L-FRAG_0              O2 
       188        407          A        SER         HG        L-FRAG_0              O1 
       189        408          A        MET          O        L-FRAG_0              H5 
       189         23          A        VAL          O        L-FRAG_2             H10 
       189        280          A        VAL          O        L-FRAG_1             H20 
       189        279          A        SER         HG        L-FRAG_0              O2 
       189        407          A        SER         HG        L-FRAG_0              O1 
       190        408          A        MET          O        L-FRAG_0              H5 
       190        280          A        VAL          O        L-FRAG_1              H7 
       190         23          A        VAL          O        L-FRAG_2             H10 
       190        226          A        VAL          O        L-FRAG_1             H20 
       190         24          A        ASP        OD1        L-FRAG_2             H21 
       190        279          A        SER         HG        L-FRAG_0              O2 
       190        407          A        SER         HG        L-FRAG_0              O1 
       191        279          A        SER         OG        L-FRAG_0              H4 
       191        408          A        MET          O        L-FRAG_0              H5 
       191        280          A        VAL          O        L-FRAG_1              H7 
       191         24          A        ASP        OD1        L-FRAG_2             H21 
       191        407          A        SER         HG        L-FRAG_0              O1 
       192        408          A        MET          O        L-FRAG_0              H5 
       192        280          A        VAL          O        L-FRAG_1              H8 
       192        407          A        SER         HG        L-FRAG_0              O1 
       193        408          A        MET          O        L-FRAG_0              H5 
       193        280          A        VAL          O        L-FRAG_1              H7 
       193        279          A        SER         HG        L-FRAG_0              O2 
       193        407          A        SER         HG        L-FRAG_0              O1 
       194        408          A        MET          O        L-FRAG_0              H5 
       194        280          A        VAL          O        L-FRAG_1             H20 
       194        279          A        SER         HG        L-FRAG_0              O2 
       194        407          A        SER         HG        L-FRAG_0              O1 
       195        408          A        MET          O        L-FRAG_0              H5 
       195        280          A        VAL          O        L-FRAG_1              H7 
       195        226          A        VAL          O        L-FRAG_1             H20 
       195        407          A        SER         HG        L-FRAG_0              O1 
       196        408          A        MET          O        L-FRAG_0              H5 
       196        280          A        VAL          O        L-FRAG_1              H7 
       196        279          A        SER         HG        L-FRAG_0              O2 
       196        407          A        SER         HG        L-FRAG_0              O1 
       197        408          A        MET          O        L-FRAG_0              H5 
       197        280          A        VAL          O        L-FRAG_1              H7 
       197        279          A        SER         HG        L-FRAG_0              O2 
       197        407          A        SER         HG        L-FRAG_0              O1 
       198        279          A        SER         OG        L-FRAG_0              H4 
       198        408          A        MET          O        L-FRAG_0              H5 
       198        226          A        VAL          O        L-FRAG_1              H7 
       198        280          A        VAL          O        L-FRAG_1              H8 
       198        407          A        SER         HG        L-FRAG_0              O1 
       199        408          A        MET          O        L-FRAG_0              H5 
       199        280          A        VAL          O        L-FRAG_1              H8 
       199        279          A        SER         HG        L-FRAG_0              O2 
       199        407          A        SER         HG        L-FRAG_0              O1 
       200        279          A        SER         OG        L-FRAG_0              H4 
       200        408          A        MET          O        L-FRAG_0              H5 
       200        280          A        VAL          O        L-FRAG_1              H8 
       200        407          A        SER         HG        L-FRAG_0              O1 
       201        408          A        MET          O        L-FRAG_0              H5 
       201        280          A        VAL          O        L-FRAG_1              H7 
       201        226          A        VAL          O        L-FRAG_1             H20 
       201        279          A        SER         HG        L-FRAG_0              O2 
       201        407          A        SER         HG        L-FRAG_0              O1 
       202        408          A        MET          O        L-FRAG_0              H5 
       202        280          A        VAL          O        L-FRAG_1             H20 
       202        407          A        SER         HG        L-FRAG_0              O1 
       203        408          A        MET          O        L-FRAG_0              H5 
       203        280          A        VAL          O        L-FRAG_1             H20 
       203        407          A        SER         HG        L-FRAG_0              O1 
       204        408          A        MET          O        L-FRAG_0              H5 
       204        226          A        VAL          O        L-FRAG_1              H7 
       204        280          A        VAL          O        L-FRAG_1              H8 
       204        279          A        SER         HG        L-FRAG_0              O2 
       204        407          A        SER         HG        L-FRAG_0              O1 
       205        408          A        MET          O        L-FRAG_0              H5 
       205        280          A        VAL          O        L-FRAG_1             H20 
       205        279          A        SER         HG        L-FRAG_0              O2 
       205        407          A        SER         HG        L-FRAG_0              O1 
       206        279          A        SER         OG        L-FRAG_0              H4 
       206        408          A        MET          O        L-FRAG_0              H5 
       206        226          A        VAL          O        L-FRAG_1              H7 
       206        280          A        VAL          O        L-FRAG_1              H8 
       206        407          A        SER         HG        L-FRAG_0              O1 
       207        408          A        MET          O        L-FRAG_0              H5 
       207        280          A        VAL          O        L-FRAG_1              H7 
       207        279          A        SER         HG        L-FRAG_0              O2 
       207        407          A        SER         HG        L-FRAG_0              O1 
       208        279          A        SER         OG        L-FRAG_0              H4 
       208        408          A        MET          O        L-FRAG_0              H5 
       208        280          A        VAL          O        L-FRAG_1             H20 
       208        279          A        SER         HG        L-FRAG_0              O2 
       208        407          A        SER         HG        L-FRAG_0              O1 
       209        408          A        MET          O        L-FRAG_0              H5 
       209        280          A        VAL          O        L-FRAG_1              H7 
       209        226          A        VAL          O        L-FRAG_1             H20 
       209        279          A        SER         HG        L-FRAG_0              O2 
       209        407          A        SER         HG        L-FRAG_0              O1 
       210        279          A        SER         OG        L-FRAG_0              H4 
       210        408          A        MET          O        L-FRAG_0              H5 
       210        280          A        VAL          O        L-FRAG_1              H7 
       210        226          A        VAL          O        L-FRAG_1             H20 
       210        407          A        SER         HG        L-FRAG_0              O1 
       211        408          A        MET          O        L-FRAG_0              H5 
       211        280          A        VAL          O        L-FRAG_1              H7 
       211        226          A        VAL          O        L-FRAG_1             H20 
       211        279          A        SER         HG        L-FRAG_0              O2 
       211        407          A        SER         HG        L-FRAG_0              O1 
       212        408          A        MET          O        L-FRAG_0              H5 
       212        280          A        VAL          O        L-FRAG_1              H7 
       212        279          A        SER         HG        L-FRAG_0              O2 
       212        407          A        SER         HG        L-FRAG_0              O1 
       213        279          A        SER         OG        L-FRAG_0              H4 
       213        408          A        MET          O        L-FRAG_0              H5 
       213        280          A        VAL          O        L-FRAG_1              H7 
       213        407          A        SER         HG        L-FRAG_0              O1 
       214        408          A        MET          O        L-FRAG_0              H5 
       214        280          A        VAL          O        L-FRAG_1              H7 
       214        279          A        SER         HG        L-FRAG_0              O2 
       214        407          A        SER         HG        L-FRAG_0              O1 
       215        408          A        MET          O        L-FRAG_0              H5 
       215        226          A        VAL          O        L-FRAG_1              H8 
       215        280          A        VAL          O        L-FRAG_1             H20 
       215        279          A        SER         HG        L-FRAG_0              O2 
       215        407          A        SER         HG        L-FRAG_0              O1 
       216        408          A        MET          O        L-FRAG_0              H5 
       216        280          A        VAL          O        L-FRAG_1             H20 
       216        279          A        SER         HG        L-FRAG_0              O2 
       216        407          A        SER         HG        L-FRAG_0              O1 
       217        408          A        MET          O        L-FRAG_0              H5 
       217        280          A        VAL          O        L-FRAG_1              H7 
       217         23          A        VAL          O        L-FRAG_2             H10 
       217         24          A        ASP        OD1        L-FRAG_2             H21 
       217        279          A        SER         HG        L-FRAG_0              O2 
       217        407          A        SER         HG        L-FRAG_0              O1 
       218        408          A        MET          O        L-FRAG_0              H5 
       218        280          A        VAL          O        L-FRAG_1              H7 
       218        226          A        VAL          O        L-FRAG_1              H7 
       218        279          A        SER         HG        L-FRAG_0              O2 
       218        407          A        SER         HG        L-FRAG_0              O1 
       219        408          A        MET          O        L-FRAG_0              H5 
       219        280          A        VAL          O        L-FRAG_1              H7 
       219        279          A        SER         HG        L-FRAG_0              O2 
       219        407          A        SER         HG        L-FRAG_0              O1 
       220        408          A        MET          O        L-FRAG_0              H5 
       220        226          A        VAL          O        L-FRAG_1              H8 
       220        280          A        VAL          O        L-FRAG_1             H20 
       220        279          A        SER         HG        L-FRAG_0              O2 
       220        407          A        SER         HG        L-FRAG_0              O1 
       221        279          A        SER         OG        L-FRAG_0              H4 
       221        408          A        MET          O        L-FRAG_0              H5 
       221        280          A        VAL          O        L-FRAG_1             H20 
       221        226          A        VAL          O        L-FRAG_1             H20 
       222        280          A        VAL          O        L-FRAG_1              H7 
       222        279          A        SER         HG        L-FRAG_0              O2 
       222        407          A        SER         HG        L-FRAG_0              O1 
       223        280          A        VAL          O        L-FRAG_1              H7 
       223        226          A        VAL          O        L-FRAG_1             H20 
       223        279          A        SER         HG        L-FRAG_0              O2 
       224        280          A        VAL          O        L-FRAG_1              H7 
       224        279          A        SER         HG        L-FRAG_0              O2 
       225        226          A        VAL          O        L-FRAG_1              H7 
       225        280          A        VAL          O        L-FRAG_1              H8 
       225        279          A        SER         HG        L-FRAG_0              O2 
       226        279          A        SER         OG        L-FRAG_0              H4 
       226        226          A        VAL          O        L-FRAG_1              H7 
       226        280          A        VAL          O        L-FRAG_1              H8 
       226        407          A        SER         HG        L-FRAG_0              O1 
       227        279          A        SER         OG        L-FRAG_0              H4 
       227        226          A        VAL          O        L-FRAG_1              H8 
       227        280          A        VAL          O        L-FRAG_1             H20 
       228        279          A        SER         OG        L-FRAG_0              H4 
       228        226          A        VAL          O        L-FRAG_1              H8 
       228        280          A        VAL          O        L-FRAG_1             H20 
       229        280          A        VAL          O        L-FRAG_1              H7 
       229        407          A        SER         HG        L-FRAG_0              O1 
       230        226          A        VAL          O        L-FRAG_1              H7 
       230        280          A        VAL          O        L-FRAG_1              H8 
       231        279          A        SER         OG        L-FRAG_0              H4 
       231        226          A        VAL          O        L-FRAG_1              H8 
       231        280          A        VAL          O        L-FRAG_1             H20 
       232        279          A        SER         OG        L-FRAG_0              H4 
       232        280          A        VAL          O        L-FRAG_1             H20 
       233        280          A        VAL          O        L-FRAG_1              H7 
       233        226          A        VAL          O        L-FRAG_1             H20 
       233        279          A        SER         HG        L-FRAG_0              O2 
       234        279          A        SER         OG        L-FRAG_0              H4 
       234        226          A        VAL          O        L-FRAG_1              H7 
       235        279          A        SER         OG        L-FRAG_0              H4 
       235        226          A        VAL          O        L-FRAG_1             H20 
       236        280          A        VAL          O        L-FRAG_1              H7 
       237        280          A        VAL          O        L-FRAG_1              H7 
       237        226          A        VAL          O        L-FRAG_1             H20 
       237        279          A        SER         HG        L-FRAG_0              O2 
       238        279          A        SER         OG        L-FRAG_0              H4 
       238        280          A        VAL          O        L-FRAG_1              H7 
       238        226          A        VAL          O        L-FRAG_1             H20 
       239        226          A        VAL          O        L-FRAG_1              H7 
       239        280          A        VAL          O        L-FRAG_1              H8 
       239        279          A        SER         HG        L-FRAG_0              O2 
       240        279          A        SER         OG        L-FRAG_0              H4 
       240        280          A        VAL          O        L-FRAG_1             H20 
       241        279          A        SER         OG        L-FRAG_0              H4 
       241        280          A        VAL          O        L-FRAG_1              H7 
       241        226          A        VAL          O        L-FRAG_1             H20 
       242        280          A        VAL          O        L-FRAG_1              H7 
       242        226          A        VAL          O        L-FRAG_1             H20 
       242        279          A        SER         HG        L-FRAG_0              O2 
       242        407          A        SER         HG        L-FRAG_0              O1 
       243        226          A        VAL          O        L-FRAG_1              H7 
       243        280          A        VAL          O        L-FRAG_1              H8 
       243        279          A        SER         HG        L-FRAG_0              O2 
       244        280          A        VAL          O        L-FRAG_1              H7 
       244        279          A        SER         HG        L-FRAG_0              O2 
       245        280          A        VAL          O        L-FRAG_1              H7 
       245        226          A        VAL          O        L-FRAG_1             H20 
       245        279          A        SER         HG        L-FRAG_0              O2 
       246        226          A        VAL          O        L-FRAG_1              H8 
       246        280          A        VAL          O        L-FRAG_1             H20 
       246        279          A        SER         HG        L-FRAG_0              O2 
       246        407          A        SER         HG        L-FRAG_0              O1 
       247        280          A        VAL          O        L-FRAG_1              H7 
       247        279          A        SER         HG        L-FRAG_0              O2 
       248        279          A        SER         OG        L-FRAG_0              H4 
       248        280          A        VAL          O        L-FRAG_1              H7 
       248        226          A        VAL          O        L-FRAG_1             H20 
       248        407          A        SER         HG        L-FRAG_0              O1 
       249        226          A        VAL          O        L-FRAG_1              H8 
       249        280          A        VAL          O        L-FRAG_1             H20 
       249        279          A        SER         HG        L-FRAG_0              O2 
       249        407          A        SER         HG        L-FRAG_0              O1 
       250        280          A        VAL          O        L-FRAG_1              H8 
       250        279          A        SER         HG        L-FRAG_0              O2 
       251        280          A        VAL          O        L-FRAG_1              H8 
       251        279          A        SER         HG        L-FRAG_0              O2 
       252        280          A        VAL          O        L-FRAG_1              H7 
       252        279          A        SER         HG        L-FRAG_0              O2 
       253        280          A        VAL          O        L-FRAG_1              H7 
       253        279          A        SER         HG        L-FRAG_0              O2 
       254        280          A        VAL          O        L-FRAG_1              H8 
       254        279          A        SER         HG        L-FRAG_0              O2 
       255        226          A        VAL          O        L-FRAG_1              H8 
       255        280          A        VAL          O        L-FRAG_1             H20 
       255        279          A        SER         HG        L-FRAG_0              O2 
       256        280          A        VAL          O        L-FRAG_1             H20 
       256        407          A        SER         HG        L-FRAG_0              O1 
       257        226          A        VAL          O        L-FRAG_1              H8 
       257        280          A        VAL          O        L-FRAG_1             H20 
       258        279          A        SER         OG        L-FRAG_0              H4 
       258        280          A        VAL          O        L-FRAG_1              H7 
       258        226          A        VAL          O        L-FRAG_1             H20 
       259        280          A        VAL          O        L-FRAG_1              H7 
       259        226          A        VAL          O        L-FRAG_1             H20 
       260        279          A        SER         OG        L-FRAG_0              H4 
       260        280          A        VAL          O        L-FRAG_1              H7 
       261        279          A        SER         OG        L-FRAG_0              H4 
       261        280          A        VAL          O        L-FRAG_1              H8 
       261        225          A        SER         HG        L-FRAG_0              O2 
       262        280          A        VAL          O        L-FRAG_1              H8 
       262        279          A        SER         HG        L-FRAG_0              O2 
       263        279          A        SER         OG        L-FRAG_0              H4 
       263        280          A        VAL          O        L-FRAG_1              H7 
       263        226          A        VAL          O        L-FRAG_1             H20 
       264        226          A        VAL          O        L-FRAG_1              H8 
       264        280          A        VAL          O        L-FRAG_1             H20 
       264        279          A        SER         HG        L-FRAG_0              O2 
       264        407          A        SER         HG        L-FRAG_0              O1 
       265        279          A        SER         OG        L-FRAG_0              H4 
       265        280          A        VAL          O        L-FRAG_1             H20 
       266        279          A        SER         OG        L-FRAG_0              H4 
       266        226          A        VAL          O        L-FRAG_1              H8 
       266        280          A        VAL          O        L-FRAG_1             H20 
       267        279          A        SER         OG        L-FRAG_0              H4 
       267        280          A        VAL          O        L-FRAG_1              H8 
       268        280          A        VAL          O        L-FRAG_1              H7 
       268        226          A        VAL          O        L-FRAG_1             H20 
       268        279          A        SER         HG        L-FRAG_0              O2 
       269        280          A        VAL          O        L-FRAG_1              H7 
       269        226          A        VAL          O        L-FRAG_1             H20 
       269        407          A        SER         HG        L-FRAG_0              O1 
       270        279          A        SER         OG        L-FRAG_0              H4 
       270        280          A        VAL          O        L-FRAG_1              H7 
       271        226          A        VAL          O        L-FRAG_1              H7 
       271        280          A        VAL          O        L-FRAG_1              H8 
       271        279          A        SER         HG        L-FRAG_0              O2 
       272        279          A        SER         OG        L-FRAG_0              H4 
       272        226          A        VAL          O        L-FRAG_1              H8 
       272        280          A        VAL          O        L-FRAG_1             H20 
       273        279          A        SER         OG        L-FRAG_0              H4 
       273        280          A        VAL          O        L-FRAG_1              H7 
       273        226          A        VAL          O        L-FRAG_1             H20 
       274        279          A        SER         OG        L-FRAG_0              H4 
       274        226          A        VAL          O        L-FRAG_1              H7 
       274        280          A        VAL          O        L-FRAG_1              H8 
       275        279          A        SER         OG        L-FRAG_0              H4 
       275        226          A        VAL          O        L-FRAG_1              H8 
       275        280          A        VAL          O        L-FRAG_1             H20 
       276        280          A        VAL          O        L-FRAG_1              H7 
       277        279          A        SER         OG        L-FRAG_0              H4 
       277        226          A        VAL          O        L-FRAG_1             H20 
       278        280          A        VAL          O        L-FRAG_1             H20 
       279        226          A        VAL          O        L-FRAG_1              H7 
       279        280          A        VAL          O        L-FRAG_1              H8 
       279        279          A        SER         HG        L-FRAG_0              O2 
       280        226          A        VAL          O        L-FRAG_1              H8 
       280        280          A        VAL          O        L-FRAG_1             H20 
       281        279          A        SER         OG        L-FRAG_0              H4 
       281        226          A        VAL          O        L-FRAG_1              H7 
       281        280          A        VAL          O        L-FRAG_1              H8 
       282        280          A        VAL          O        L-FRAG_1             H20 
       283        226          A        VAL          O        L-FRAG_1              H8 
       283        280          A        VAL          O        L-FRAG_1             H20 
       284        279          A        SER         OG        L-FRAG_0              H4 
       284        226          A        VAL          O        L-FRAG_1              H8 
       284        280          A        VAL          O        L-FRAG_1             H20 
       284        253          B        LYS        HZ2        L-FRAG_0              N1 
       285        279          A        SER         OG        L-FRAG_0              H4 
       285        226          A        VAL          O        L-FRAG_1              H7 
       286        279          A        SER         OG        L-FRAG_0              H4 
       286        226          A        VAL          O        L-FRAG_1              H8 
       286        280          A        VAL          O        L-FRAG_1             H20 
       287        280          A        VAL          O        L-FRAG_1              H8 
       287        279          A        SER         HG        L-FRAG_0              O2 
       288        279          A        SER         OG        L-FRAG_0              H4 
       288        280          A        VAL          O        L-FRAG_1              H8 
       289        280          A        VAL          O        L-FRAG_1              H7 
       289        226          A        VAL          O        L-FRAG_1             H20 
       289        279          A        SER         HG        L-FRAG_0              O2 
       290        279          A        SER         OG        L-FRAG_0              H4 
       290        280          A        VAL          O        L-FRAG_1              H7 
       290        226          A        VAL          O        L-FRAG_1             H20 
       291        279          A        SER         OG        L-FRAG_0              H4 
       291        280          A        VAL          O        L-FRAG_1             H20 
       292        279          A        SER         OG        L-FRAG_0              H4 
       292        280          A        VAL          O        L-FRAG_1              H7 
       292        226          A        VAL          O        L-FRAG_1             H20 
       293        279          A        SER         OG        L-FRAG_0              H4 
       293        280          A        VAL          O        L-FRAG_1              H8 
       294        279          A        SER         OG        L-FRAG_0              H4 
       294        226          A        VAL          O        L-FRAG_1              H7 
       294        280          A        VAL          O        L-FRAG_1              H8 
       295        279          A        SER         OG        L-FRAG_0              H4 
       295        280          A        VAL          O        L-FRAG_1             H20 
       296        279          A        SER         OG        L-FRAG_0              H4 
       296        280          A        VAL          O        L-FRAG_1              H7 
       296        225          A        SER         HG        L-FRAG_0              O2 
       297        279          A        SER         OG        L-FRAG_0              H4 
       297        280          A        VAL          O        L-FRAG_1              H7 
       298        226          A        VAL          O        L-FRAG_1              H8 
       298        279          A        SER         HG        L-FRAG_0              O2 
       299        279          A        SER         OG        L-FRAG_0              H4 
       299        226          A        VAL          O        L-FRAG_1              H7 
       299        280          A        VAL          O        L-FRAG_1              H8 
       300        280          A        VAL          O        L-FRAG_1             H20 
       301        279          A        SER         OG        L-FRAG_0              H4 
       301        226          A        VAL          O        L-FRAG_1              H7 
       301        280          A        VAL          O        L-FRAG_1              H8 
       302        280          A        VAL          O        L-FRAG_1              H7 
       302        226          A        VAL          O        L-FRAG_1             H20 
       303        279          A        SER         OG        L-FRAG_0              H4 
       303        280          A        VAL          O        L-FRAG_1              H7 
       304        279          A        SER         OG        L-FRAG_0              H4 
       304        226          A        VAL          O        L-FRAG_1              H7 
       304        280          A        VAL          O        L-FRAG_1              H8 
       305        279          A        SER         OG        L-FRAG_0              H4 
       305        226          A        VAL          O        L-FRAG_1              H7 
       305        280          A        VAL          O        L-FRAG_1              H8 
       305        407          A        SER         HG        L-FRAG_0              O1 
       306        280          A        VAL          O        L-FRAG_1              H7 
       306        279          A        SER         HG        L-FRAG_0              O2 
       306        407          A        SER         HG        L-FRAG_0              O1 
       307        279          A        SER         OG        L-FRAG_0              H4 
       307        226          A        VAL          O        L-FRAG_1             H20 
       308        279          A        SER         OG        L-FRAG_0              H4 
       308        226          A        VAL          O        L-FRAG_1              H7 
       308        280          A        VAL          O        L-FRAG_1              H8 
       309        279          A        SER         OG        L-FRAG_0              H4 
       309        226          A        VAL          O        L-FRAG_1              H8 
       309        280          A        VAL          O        L-FRAG_1             H20 
       310        279          A        SER         OG        L-FRAG_0              H4 
       310        280          A        VAL          O        L-FRAG_1             H20 
       311        280          A        VAL          O        L-FRAG_1              H8 
       311        279          A        SER         HG        L-FRAG_0              O2 
       312        279          A        SER         OG        L-FRAG_0              H4 
       312        226          A        VAL          O        L-FRAG_1              H7 
       312        280          A        VAL          O        L-FRAG_1              H8 
       313        279          A        SER         OG        L-FRAG_0              H4 
       313        226          A        VAL          O        L-FRAG_1             H20 
       314        279          A        SER         OG        L-FRAG_0              H4 
       314        407          A        SER         OG        L-FRAG_0              H5 
       314        280          A        VAL          O        L-FRAG_1             H20 
       315        279          A        SER         OG        L-FRAG_0              H4 
       315        226          A        VAL          O        L-FRAG_1              H7 
       315        280          A        VAL          O        L-FRAG_1              H8 
       316        279          A        SER         OG        L-FRAG_0              H4 
       316        226          A        VAL          O        L-FRAG_1              H8 
       316        280          A        VAL          O        L-FRAG_1             H20 
       317        280          A        VAL          O        L-FRAG_1              H7 
       317        226          A        VAL          O        L-FRAG_1             H20 
       317        279          A        SER         HG        L-FRAG_0              O2 
       318        279          A        SER         OG        L-FRAG_0              H4 
       318        280          A        VAL          O        L-FRAG_1              H7 
       318        226          A        VAL          O        L-FRAG_1             H20 
       319        279          A        SER         OG        L-FRAG_0              H4 
       319        280          A        VAL          O        L-FRAG_1              H7 
       319        226          A        VAL          O        L-FRAG_1             H20 
       320        279          A        SER         OG        L-FRAG_0              H4 
       320        226          A        VAL          O        L-FRAG_1              H7 
       320        280          A        VAL          O        L-FRAG_1              H8 
       321        279          A        SER         OG        L-FRAG_0              H4 
       321        280          A        VAL          O        L-FRAG_1              H7 
       322        226          A        VAL          O        L-FRAG_1              H7 
       322        280          A        VAL          O        L-FRAG_1              H8 
       322        279          A        SER         HG        L-FRAG_0              O2 
       323        226          A        VAL          O        L-FRAG_1              H8 
       323        280          A        VAL          O        L-FRAG_1             H20 
       323        279          A        SER         HG        L-FRAG_0              O2 
       324        226          A        VAL          O        L-FRAG_1              H8 
       324        280          A        VAL          O        L-FRAG_1             H20 
       324        225          A        SER         HG        L-FRAG_0              O2 
       324        279          A        SER         HG        L-FRAG_0              O2 
       325        280          A        VAL          O        L-FRAG_1              H7 
       325        226          A        VAL          O        L-FRAG_1             H20 
       325        279          A        SER         HG        L-FRAG_0              O2 
       326        226          A        VAL          O        L-FRAG_1              H7 
       326        280          A        VAL          O        L-FRAG_1              H8 
       326        279          A        SER         HG        L-FRAG_0              O2 
       327        279          A        SER         OG        L-FRAG_0              H4 
       327        226          A        VAL          O        L-FRAG_1              H7 
       327        280          A        VAL          O        L-FRAG_1              H8 
       327        253          B        LYS        HZ2        L-FRAG_0              N1 
       328        226          A        VAL          O        L-FRAG_1              H7 
       328        280          A        VAL          O        L-FRAG_1              H8 
       328        279          A        SER         HG        L-FRAG_0              O2 
       329        226          A        VAL          O        L-FRAG_1              H8 
       329        280          A        VAL          O        L-FRAG_1             H20 
       329        279          A        SER         HG        L-FRAG_0              O2 
       330        280          A        VAL          O        L-FRAG_1              H8 
       330        279          A        SER         HG        L-FRAG_0              O2 
       331        280          A        VAL          O        L-FRAG_1              H7 
       331        226          A        VAL          O        L-FRAG_1             H20 
       332        279          A        SER         OG        L-FRAG_0              H4 
       332        226          A        VAL          O        L-FRAG_1              H8 
       332        280          A        VAL          O        L-FRAG_1             H20 
       333        280          A        VAL          O        L-FRAG_1              H7 
       333        226          A        VAL          O        L-FRAG_1             H20 
       334        279          A        SER         OG        L-FRAG_0              H4 
       334        280          A        VAL          O        L-FRAG_1              H8 
       335        279          A        SER         OG        L-FRAG_0              H4 
       335        226          A        VAL          O        L-FRAG_1              H7 
       335        280          A        VAL          O        L-FRAG_1              H8 
       336        226          A        VAL          O        L-FRAG_1              H8 
       336        280          A        VAL          O        L-FRAG_1             H20 
       336        279          A        SER         HG        L-FRAG_0              O2 
       337        226          A        VAL          O        L-FRAG_1              H7 
       337        280          A        VAL          O        L-FRAG_1              H8 
       337        279          A        SER         HG        L-FRAG_0              O2 
       338        279          A        SER         OG        L-FRAG_0              H4 
       338        280          A        VAL          O        L-FRAG_1              H7 
       338        226          A        VAL          O        L-FRAG_1             H20 
       339        226          A        VAL          O        L-FRAG_1              H7 
       339        280          A        VAL          O        L-FRAG_1              H8 
       339        279          A        SER         HG        L-FRAG_0              O2 
       340        279          A        SER         OG        L-FRAG_0              H4 
       340        280          A        VAL          O        L-FRAG_1              H7 
       340        226          A        VAL          O        L-FRAG_1             H20 
       341        280          A        VAL          O        L-FRAG_1             H20 
       342        280          A        VAL          O        L-FRAG_1             H20 
       343        279          A        SER         OG        L-FRAG_0              H4 
       343        226          A        VAL          O        L-FRAG_1              H8 
       343        280          A        VAL          O        L-FRAG_1             H20 
       343        407          A        SER         HG        L-FRAG_0              O1 
       344        279          A        SER         OG        L-FRAG_0              H4 
       344        407          A        SER         OG        L-FRAG_0              H5 
       344        226          A        VAL          O        L-FRAG_1              H7 
       344        280          A        VAL          O        L-FRAG_1              H8 
       345        279          A        SER         OG        L-FRAG_0              H4 
       345        226          A        VAL          O        L-FRAG_1              H8 
       345        280          A        VAL          O        L-FRAG_1             H20 
       346        226          A        VAL          O        L-FRAG_1              H7 
       346        280          A        VAL          O        L-FRAG_1              H8 
       347        279          A        SER         OG        L-FRAG_0              H4 
       347        226          A        VAL          O        L-FRAG_1              H7 
       348        279          A        SER         OG        L-FRAG_0              H4 
       348        226          A        VAL          O        L-FRAG_1              H8 
       348        280          A        VAL          O        L-FRAG_1             H20 
       349        279          A        SER         OG        L-FRAG_0              H4 
       349        280          A        VAL          O        L-FRAG_1              H7 
       349        226          A        VAL          O        L-FRAG_1             H20 
       350        280          A        VAL          O        L-FRAG_1              H8 
       350        279          A        SER         HG        L-FRAG_0              O2 
       351        279          A        SER         OG        L-FRAG_0              H4 
       351        280          A        VAL          O        L-FRAG_1              H8 
       352        279          A        SER         OG        L-FRAG_0              H4 
       352        226          A        VAL          O        L-FRAG_1             H20 
       353        279          A        SER         OG        L-FRAG_0              H4 
       353        226          A        VAL          O        L-FRAG_1              H7 
       353        280          A        VAL          O        L-FRAG_1              H8 
       354        280          A        VAL          O        L-FRAG_1              H8 
       354        279          A        SER         HG        L-FRAG_0              O2 
       354        407          A        SER         HG        L-FRAG_0              O1 
       355        279          A        SER         OG        L-FRAG_0              H4 
       355        280          A        VAL          O        L-FRAG_1              H7 
       355        226          A        VAL          O        L-FRAG_1             H20 
       356        279          A        SER         OG        L-FRAG_0              H4 
       356        280          A        VAL          O        L-FRAG_1              H7 
       357        280          A        VAL          O        L-FRAG_1             H20 
       357        279          A        SER         HG        L-FRAG_0              O2 
       357        407          A        SER         HG        L-FRAG_0              O1 
       358        279          A        SER         OG        L-FRAG_0              H4 
       358        280          A        VAL          O        L-FRAG_1             H20 
       359        279          A        SER         OG        L-FRAG_0              H4 
       359        280          A        VAL          O        L-FRAG_1             H20 
       360        279          A        SER         OG        L-FRAG_0              H4 
       360        226          A        VAL          O        L-FRAG_1              H7 
       360        280          A        VAL          O        L-FRAG_1              H8 
       361        279          A        SER         OG        L-FRAG_0              H4 
       361        226          A        VAL          O        L-FRAG_1              H7 
       361        280          A        VAL          O        L-FRAG_1              H8 
       362        279          A        SER         OG        L-FRAG_0              H4 
       362        226          A        VAL          O        L-FRAG_1              H7 
       362        280          A        VAL          O        L-FRAG_1              H8 
       363        279          A        SER         OG        L-FRAG_0              H4 
       363        280          A        VAL          O        L-FRAG_1              H8 
       364        279          A        SER         OG        L-FRAG_0              H4 
       364        226          A        VAL          O        L-FRAG_1             H20 
       365        280          A        VAL          O        L-FRAG_1              H7 
       365        279          A        SER         HG        L-FRAG_0              O2 
       366        226          A        VAL          O        L-FRAG_1              H7 
       366        280          A        VAL          O        L-FRAG_1              H8 
       366        279          A        SER         HG        L-FRAG_0              O2 
       367        279          A        SER         OG        L-FRAG_0              H4 
       367        226          A        VAL          O        L-FRAG_1              H8 
       367        280          A        VAL          O        L-FRAG_1             H20 
       368        279          A        SER         OG        L-FRAG_0              H4 
       368        280          A        VAL          O        L-FRAG_1              H7 
       368        226          A        VAL          O        L-FRAG_1             H20 
       369        279          A        SER         OG        L-FRAG_0              H4 
       369        280          A        VAL          O        L-FRAG_1              H7 
       369        226          A        VAL          O        L-FRAG_1             H20 
       370        279          A        SER         OG        L-FRAG_0              H4 
       370        226          A        VAL          O        L-FRAG_1              H8 
       370        280          A        VAL          O        L-FRAG_1             H20 
       371        279          A        SER         OG        L-FRAG_0              H4 
       371        280          A        VAL          O        L-FRAG_1              H7 
       371        226          A        VAL          O        L-FRAG_1             H20 
       372        279          A        SER         OG        L-FRAG_0              H4 
       372        226          A        VAL          O        L-FRAG_1              H8 
       372        280          A        VAL          O        L-FRAG_1             H20 
       373        279          A        SER         OG        L-FRAG_0              H4 
       373        226          A        VAL          O        L-FRAG_1              H8 
       373        280          A        VAL          O        L-FRAG_1             H20 
       374        279          A        SER         OG        L-FRAG_0              H4 
       374        280          A        VAL          O        L-FRAG_1              H8 
       375        279          A        SER         OG        L-FRAG_0              H4 
       375        226          A        VAL          O        L-FRAG_1              H7 
       375        280          A        VAL          O        L-FRAG_1              H8 
       376        279          A        SER         OG        L-FRAG_0              H4 
       376        280          A        VAL          O        L-FRAG_1              H7 
       376        226          A        VAL          O        L-FRAG_1             H20 
       376        407          A        SER         HG        L-FRAG_0              O1 
       377        279          A        SER         OG        L-FRAG_0              H4 
       377        226          A        VAL          O        L-FRAG_1              H8 
       377        280          A        VAL          O        L-FRAG_1             H20 
       377        407          A        SER         HG        L-FRAG_0              O1 
       378        226          A        VAL          O        L-FRAG_1              H7 
       378        280          A        VAL          O        L-FRAG_1              H8 
       378        279          A        SER         HG        L-FRAG_0              O2 
       379        279          A        SER         OG        L-FRAG_0              H4 
       379        280          A        VAL          O        L-FRAG_1             H20 
       380        226          A        VAL          O        L-FRAG_1              H8 
       380        280          A        VAL          O        L-FRAG_1             H20 
       380        279          A        SER         HG        L-FRAG_0              O2 
       381        226          A        VAL          O        L-FRAG_1              H7 
       381        280          A        VAL          O        L-FRAG_1              H8 
       381        279          A        SER         HG        L-FRAG_0              O2 
       382        279          A        SER         OG        L-FRAG_0              H4 
       382        280          A        VAL          O        L-FRAG_1             H20 
       383        279          A        SER         OG        L-FRAG_0              H4 
       383        280          A        VAL          O        L-FRAG_1             H20 
       384        226          A        VAL          O        L-FRAG_1              H8 
       384        280          A        VAL          O        L-FRAG_1             H20 
       384        407          A        SER         HG        L-FRAG_0              O1 
       385        279          A        SER         OG        L-FRAG_0              H4 
       385        280          A        VAL          O        L-FRAG_1              H8 
       385        253          B        LYS        HZ3        L-FRAG_0              N1 
       386        226          A        VAL          O        L-FRAG_1              H8 
       386        280          A        VAL          O        L-FRAG_1             H20 
       386        279          A        SER         HG        L-FRAG_0              O2 
       386        407          A        SER         HG        L-FRAG_0              O1 
       387        226          A        VAL          O        L-FRAG_1              H8 
       387        280          A        VAL          O        L-FRAG_1             H20 
       387        279          A        SER         HG        L-FRAG_0              O2 
       387        407          A        SER         HG        L-FRAG_0              O1 
       388        279          A        SER         OG        L-FRAG_0              H4 
       388        280          A        VAL          O        L-FRAG_1              H7 
       388        226          A        VAL          O        L-FRAG_1             H20 
       388        407          A        SER         HG        L-FRAG_0              O1 
       389        279          A        SER         OG        L-FRAG_0              H4 
       389        226          A        VAL          O        L-FRAG_1              H8 
       389        280          A        VAL          O        L-FRAG_1             H20 
       389        407          A        SER         HG        L-FRAG_0              O1 
       390        226          A        VAL          O        L-FRAG_1              H7 
       390        280          A        VAL          O        L-FRAG_1              H8 
       390        279          A        SER         HG        L-FRAG_0              O2 
       391        279          A        SER         OG        L-FRAG_0              H4 
       391        226          A        VAL          O        L-FRAG_1              H8 
       391        280          A        VAL          O        L-FRAG_1             H20 
       392        279          A        SER         OG        L-FRAG_0              H4 
       392        226          A        VAL          O        L-FRAG_1              H7 
       392        280          A        VAL          O        L-FRAG_1              H8 
       392        407          A        SER         HG        L-FRAG_0              O1 
       393        279          A        SER         OG        L-FRAG_0              H4 
       393        280          A        VAL          O        L-FRAG_1              H7 
       393        226          A        VAL          O        L-FRAG_1             H20 
       394        279          A        SER         OG        L-FRAG_0              H4 
       394        226          A        VAL          O        L-FRAG_1              H7 
       394        280          A        VAL          O        L-FRAG_1              H8 
       395        279          A        SER         OG        L-FRAG_0              H4 
       395        226          A        VAL          O        L-FRAG_1              H7 
       395        280          A        VAL          O        L-FRAG_1              H8 
       396        279          A        SER         OG        L-FRAG_0              H4 
       396        280          A        VAL          O        L-FRAG_1              H7 
       396        226          A        VAL          O        L-FRAG_1             H20 
       397        279          A        SER         OG        L-FRAG_0              H4 
       397        280          A        VAL          O        L-FRAG_1              H7 
       397        226          A        VAL          O        L-FRAG_1             H20 
       398        279          A        SER         OG        L-FRAG_0              H4 
       398        280          A        VAL          O        L-FRAG_1              H8 
       399        280          A        VAL          O        L-FRAG_1              H7 
       399        279          A        SER         HG        L-FRAG_0              O2 
       399        407          A        SER         HG        L-FRAG_0              O1 
       400        280          A        VAL          O        L-FRAG_1              H8 
       400        279          A        SER         HG        L-FRAG_0              O2 
       400        407          A        SER         HG        L-FRAG_0              O1 
       401        279          A        SER         OG        L-FRAG_0              H4 
       401        280          A        VAL          O        L-FRAG_1              H8 
       402        279          A        SER         OG        L-FRAG_0              H4 
       402        280          A        VAL          O        L-FRAG_1              H8 
       403        226          A        VAL          O        L-FRAG_1              H7 
       403        280          A        VAL          O        L-FRAG_1              H8 
       403        279          A        SER         HG        L-FRAG_0              O2 
       404        226          A        VAL          O        L-FRAG_1              H8 
       404        280          A        VAL          O        L-FRAG_1             H20 
       404        279          A        SER         HG        L-FRAG_0              O2 
       405        280          A        VAL          O        L-FRAG_1              H7 
       406        279          A        SER         OG        L-FRAG_0              H4 
       406        226          A        VAL          O        L-FRAG_1              H7 
       406        280          A        VAL          O        L-FRAG_1              H8 
       407        279          A        SER         OG        L-FRAG_0              H4 
       407        280          A        VAL          O        L-FRAG_1              H7 
       408        279          A        SER         OG        L-FRAG_0              H4 
       408        280          A        VAL          O        L-FRAG_1              H8 
       409        279          A        SER         OG        L-FRAG_0              H4 
       409        226          A        VAL          O        L-FRAG_1              H8 
       409        280          A        VAL          O        L-FRAG_1             H20 
       409        407          A        SER         HG        L-FRAG_0              O1 
       410        280          A        VAL          O        L-FRAG_1              H8 
       410        279          A        SER         HG        L-FRAG_0              O2 
       411        279          A        SER         OG        L-FRAG_0              H4 
       411        280          A        VAL          O        L-FRAG_1              H7 
       411        226          A        VAL          O        L-FRAG_1             H20 
       411        407          A        SER         HG        L-FRAG_0              O1 
       412        279          A        SER         OG        L-FRAG_0              H4 
       412        226          A        VAL          O        L-FRAG_1              H7 
       412        280          A        VAL          O        L-FRAG_1              H8 
       413        226          A        VAL          O        L-FRAG_1              H7 
       413        280          A        VAL          O        L-FRAG_1              H8 
       414        279          A        SER         OG        L-FRAG_0              H4 
       414        226          A        VAL          O        L-FRAG_1              H7 
       414        280          A        VAL          O        L-FRAG_1              H8 
       415        226          A        VAL          O        L-FRAG_1              H8 
       415        280          A        VAL          O        L-FRAG_1             H20 
       416        279          A        SER         OG        L-FRAG_0              H4 
       416        225          A        SER         HG        L-FRAG_0              O2 
       417        279          A        SER         OG        L-FRAG_0              H4 
       417        226          A        VAL          O        L-FRAG_1              H7 
       417        280          A        VAL          O        L-FRAG_1              H8 
       418        407          A        SER         OG        L-FRAG_0              H5 
       418        226          A        VAL          O        L-FRAG_1              H7 
       418        280          A        VAL          O        L-FRAG_1              H8 
       419        279          A        SER         OG        L-FRAG_0              H4 
       419        226          A        VAL          O        L-FRAG_1              H8 
       419        280          A        VAL          O        L-FRAG_1             H20 
       420        226          A        VAL          O        L-FRAG_1              H7 
       420        280          A        VAL          O        L-FRAG_1              H8 
       420        279          A        SER         HG        L-FRAG_0              O2 
       420        407          A        SER         HG        L-FRAG_0              O1 
       421        279          A        SER         OG        L-FRAG_0              H4 
       421        226          A        VAL          O        L-FRAG_1              H7 
       421        280          A        VAL          O        L-FRAG_1              H8 
       422        279          A        SER         OG        L-FRAG_0              H4 
       422        226          A        VAL          O        L-FRAG_1              H8 
       422         23          A        VAL          O        L-FRAG_2              H9 
       422        280          A        VAL          O        L-FRAG_1             H20 
       422        407          A        SER         HG        L-FRAG_0              O1 
       423        279          A        SER         OG        L-FRAG_0              H4 
       423        280          A        VAL          O        L-FRAG_1              H7 
       423         23          A        VAL          O        L-FRAG_2              H9 
       423        407          A        SER         HG        L-FRAG_0              O1 
       424        407          A        SER         OG        L-FRAG_0              H5 
       424        280          A        VAL          O        L-FRAG_1              H7 
       424         23          A        VAL          O        L-FRAG_2              H9 
       424        226          A        VAL          O        L-FRAG_1             H20 
       425        279          A        SER         OG        L-FRAG_0              H4 
       425         23          A        VAL          O        L-FRAG_2              H9 
       425        280          A        VAL          O        L-FRAG_1             H20 
       425         98          A        VAL          O        L-FRAG_2             H21 
       425        407          A        SER         HG        L-FRAG_0              O1 
       426        279          A        SER         OG        L-FRAG_0              H4 
       426        280          A        VAL          O        L-FRAG_1              H8 
       426         23          A        VAL          O        L-FRAG_2              H9 
       426        407          A        SER         HG        L-FRAG_0              O1 
       427        279          A        SER         OG        L-FRAG_0              H4 
       427        280          A        VAL          O        L-FRAG_1              H7 
       428        226          A        VAL          O        L-FRAG_1              H7 
       428        280          A        VAL          O        L-FRAG_1              H8 
       429        280          A        VAL          O        L-FRAG_1              H7 
       429         98          A        VAL          O        L-FRAG_2             H10 
       429        226          A        VAL          O        L-FRAG_1             H20 
       429        279          A        SER         HG        L-FRAG_0              O2 
       430        226          A        VAL          O        L-FRAG_1              H7 
       430        280          A        VAL          O        L-FRAG_1              H8 
       430        279          A        SER         HG        L-FRAG_0              O2 
       430        407          A        SER         HG        L-FRAG_0              O1 
       431        280          A        VAL          O        L-FRAG_1              H7 
       432        279          A        SER         OG        L-FRAG_0              H4 
       432        280          A        VAL          O        L-FRAG_1              H8 
       432        407          A        SER         HG        L-FRAG_0              O1 
       433        279          A        SER         OG        L-FRAG_0              H4 
       433        280          A        VAL          O        L-FRAG_1              H7 
       434        280          A        VAL          O        L-FRAG_1              H7 
       434        279          A        SER         HG        L-FRAG_0              O2 
       435        279          A        SER         OG        L-FRAG_0              H4 
       435        280          A        VAL          O        L-FRAG_1             H20 
       435        407          A        SER         HG        L-FRAG_0              O1 
       436        280          A        VAL          O        L-FRAG_1             H20 
       436        279          A        SER         HG        L-FRAG_0              O2 
       437        279          A        SER         OG        L-FRAG_0              H4 
       437        280          A        VAL          O        L-FRAG_1              H7 
       437         24          A        ASP        OD1        L-FRAG_2             H21 
       437        407          A        SER         HG        L-FRAG_0              O1 
       438         23          A        VAL          O        L-FRAG_2              H9 
       438         24          A        ASP        OD1        L-FRAG_2             H10 
       438        280          A        VAL          O        L-FRAG_1             H20 
       438        279          A        SER         HG        L-FRAG_0              O2 
       438        407          A        SER         HG        L-FRAG_0              O1 
       439        408          A        MET          O        L-FRAG_0              H5 
       439         23          A        VAL          O        L-FRAG_2             H10 
       439        280          A        VAL          O        L-FRAG_1             H20 
       439        279          A        SER         HG        L-FRAG_0              O2 
       439        407          A        SER         HG        L-FRAG_0              O1 
       440        408          A        MET          O        L-FRAG_0              H5 
       440         23          A        VAL          O        L-FRAG_2             H10 
       440        280          A        VAL          O        L-FRAG_1             H20 
       440        279          A        SER         HG        L-FRAG_0              O2 
       440        407          A        SER         HG        L-FRAG_0              O1 
       441        408          A        MET          O        L-FRAG_0              H5 
       441        280          A        VAL          O        L-FRAG_1              H7 
       441         23          A        VAL          O        L-FRAG_2             H10 
       441        279          A        SER         HG        L-FRAG_0              O2 
       441        407          A        SER         HG        L-FRAG_0              O1 
       442        408          A        MET          O        L-FRAG_0              H5 
       442        280          A        VAL          O        L-FRAG_1              H7 
       442         23          A        VAL          O        L-FRAG_2             H10 
       442        279          A        SER         HG        L-FRAG_0              O2 
       442        407          A        SER         HG        L-FRAG_0              O1 
       443        408          A        MET          O        L-FRAG_0              H5 
       443        280          A        VAL          O        L-FRAG_1              H7 
       443         23          A        VAL          O        L-FRAG_2              H9 
       443        226          A        VAL          O        L-FRAG_1             H20 
       443        279          A        SER         HG        L-FRAG_0              O2 
       443        407          A        SER         HG        L-FRAG_0              O1 
       444        408          A        MET          O        L-FRAG_0              H5 
       444        280          A        VAL          O        L-FRAG_1              H7 
       444         23          A        VAL          O        L-FRAG_2             H10 
       444         24          A        ASP        OD1        L-FRAG_2             H21 
       444        407          A        SER         HG        L-FRAG_0              O1 
       445        408          A        MET          O        L-FRAG_0              H5 
       445        226          A        VAL          O        L-FRAG_1              H8 
       445         23          A        VAL          O        L-FRAG_2             H10 
       445        280          A        VAL          O        L-FRAG_1             H20 
       445        279          A        SER         HG        L-FRAG_0              O2 
       445        407          A        SER         HG        L-FRAG_0              O1 
       446        279          A        SER         OG        L-FRAG_0              H4 
       446        408          A        MET          O        L-FRAG_0              H5 
       446        226          A        VAL          O        L-FRAG_1              H7 
       446        280          A        VAL          O        L-FRAG_1              H8 
       446         23          A        VAL          O        L-FRAG_2             H21 
       446        407          A        SER         HG        L-FRAG_0              O1 
       447        408          A        MET          O        L-FRAG_0              H5 
       447         24          A        ASP        OD2        L-FRAG_2              H9 
       447        280          A        VAL          O        L-FRAG_1             H20 
       447         23          A        VAL          O        L-FRAG_2             H21 
       447        279          A        SER         HG        L-FRAG_0              O2 
       447        407          A        SER         HG        L-FRAG_0              O1 
       448        408          A        MET          O        L-FRAG_0              H5 
       448         23          A        VAL          O        L-FRAG_2             H10 
       448        280          A        VAL          O        L-FRAG_1             H20 
       448         24          A        ASP        OD2        L-FRAG_2             H21 
       448        407          A        SER         HG        L-FRAG_0              O1 
       449        408          A        MET          O        L-FRAG_0              H5 
       449        280          A        VAL          O        L-FRAG_1              H7 
       449        226          A        VAL          O        L-FRAG_1             H20 
       449        279          A        SER         HG        L-FRAG_0              O2 
       449        407          A        SER         HG        L-FRAG_0              O1 
       450        279          A        SER         OG        L-FRAG_0              H4 
       450        408          A        MET          O        L-FRAG_0              H5 
       450        280          A        VAL          O        L-FRAG_1              H7 
       450         24          A        ASP        OD2        L-FRAG_2             H10 
       450        407          A        SER         HG        L-FRAG_0              O1 
       451        279          A        SER         OG        L-FRAG_0              H4 
       451        408          A        MET          O        L-FRAG_0              H5 
       451         23          A        VAL          O        L-FRAG_2              H9 
       451         24          A        ASP        OD1        L-FRAG_2             H10 
       451        280          A        VAL          O        L-FRAG_1             H20 
       451        407          A        SER         HG        L-FRAG_0              O1 
       452        408          A        MET          O        L-FRAG_0              H5 
       452         24          A        ASP        OD2        L-FRAG_2              H9 
       452        280          A        VAL          O        L-FRAG_1             H20 
       452         23          A        VAL          O        L-FRAG_2             H21 
       452        279          A        SER         HG        L-FRAG_0              O2 
       452        407          A        SER         HG        L-FRAG_0              O1 
       453        408          A        MET          O        L-FRAG_0              H5 
       453         23          A        VAL          O        L-FRAG_2             H10 
       453        280          A        VAL          O        L-FRAG_1             H20 
       453         24          A        ASP        OD2        L-FRAG_2             H21 
       453        279          A        SER         HG        L-FRAG_0              O2 
       453        407          A        SER         HG        L-FRAG_0              O1 
       454        408          A        MET          O        L-FRAG_0              H5 
       454        280          A        VAL          O        L-FRAG_1              H8 
       454         23          A        VAL          O        L-FRAG_2              H9 
       454        279          A        SER         HG        L-FRAG_0              O2 
       454        407          A        SER         HG        L-FRAG_0              O1 
       455        279          A        SER         OG        L-FRAG_0              H4 
       455        408          A        MET          O        L-FRAG_0              H5 
       455        280          A        VAL          O        L-FRAG_1              H7 
       455         23          A        VAL          O        L-FRAG_2             H21 
       455        407          A        SER         HG        L-FRAG_0              O1 
       456        279          A        SER         OG        L-FRAG_0              H4 
       456        408          A        MET          O        L-FRAG_0              H5 
       456        280          A        VAL          O        L-FRAG_1              H7 
       457        408          A        MET          O        L-FRAG_0              H5 
       457        280          A        VAL          O        L-FRAG_1              H7 
       457         23          A        VAL          O        L-FRAG_2             H10 
       457        407          A        SER         HG        L-FRAG_0              O1 
       458        408          A        MET          O        L-FRAG_0              H5 
       458        280          A        VAL          O        L-FRAG_1              H7 
       458         23          A        VAL          O        L-FRAG_2             H10 
       458        279          A        SER         HG        L-FRAG_0              O2 
       458        407          A        SER         HG        L-FRAG_0              O1 
       459        408          A        MET          O        L-FRAG_0              H5 
       459        280          A        VAL          O        L-FRAG_1              H7 
       459         23          A        VAL          O        L-FRAG_2              H9 
       459         24          A        ASP        OD2        L-FRAG_2             H10 
       459        279          A        SER         HG        L-FRAG_0              O2 
       459        407          A        SER         HG        L-FRAG_0              O1 
       460        279          A        SER         OG        L-FRAG_0              H4 
       460        408          A        MET          O        L-FRAG_0              H5 
       460        280          A        VAL          O        L-FRAG_1              H8 
       460         23          A        VAL          O        L-FRAG_2             H21 
       460        407          A        SER         HG        L-FRAG_0              O1 
       461        408          A        MET          O        L-FRAG_0              H5 
       461        280          A        VAL          O        L-FRAG_1              H8 
       461         23          A        VAL          O        L-FRAG_2              H9 
       461         24          A        ASP        OD1        L-FRAG_2             H10 
       461        279          A        SER         HG        L-FRAG_0              O2 
       461        407          A        SER         HG        L-FRAG_0              O1 
       462        408          A        MET          O        L-FRAG_0              H5 
       462        280          A        VAL          O        L-FRAG_1              H8 
       462         23          A        VAL          O        L-FRAG_2              H9 
       462         24          A        ASP        OD1        L-FRAG_2             H10 
       462        279          A        SER         HG        L-FRAG_0              O2 
       462        407          A        SER         HG        L-FRAG_0              O1 
       463        279          A        SER         OG        L-FRAG_0              H4 
       463        408          A        MET          O        L-FRAG_0              H5 
       463        280          A        VAL          O        L-FRAG_1              H8 
       463         24          A        ASP        OD1        L-FRAG_2              H9 
       463        407          A        SER         HG        L-FRAG_0              O1 
       464        408          A        MET          O        L-FRAG_0              H5 
       464        280          A        VAL          O        L-FRAG_1              H8 
       464         24          A        ASP        OD1        L-FRAG_2             H21 
       464        407          A        SER         HG        L-FRAG_0              O1 
       465        408          A        MET          O        L-FRAG_0              H5 
       465        280          A        VAL          O        L-FRAG_1              H7 
       465         24          A        ASP        OD1        L-FRAG_2              H9 
       465        279          A        SER         HG        L-FRAG_0              O2 
       465        407          A        SER         HG        L-FRAG_0              O1 
       466        408          A        MET          O        L-FRAG_0              H5 
       466         24          A        ASP        OD1        L-FRAG_2              H9 
       466        280          A        VAL          O        L-FRAG_1             H20 
       466         23          A        VAL          O        L-FRAG_2             H21 
       466        279          A        SER         HG        L-FRAG_0              O2 
       466        407          A        SER         HG        L-FRAG_0              O1 
       467        408          A        MET          O        L-FRAG_0              H5 
       467        280          A        VAL          O        L-FRAG_1              H7 
       467         23          A        VAL          O        L-FRAG_2             H10 
       467         24          A        ASP        OD1        L-FRAG_2             H21 
       467        279          A        SER         HG        L-FRAG_0              O2 
       467        407          A        SER         HG        L-FRAG_0              O1 
       468        408          A        MET          O        L-FRAG_0              H5 
       468        280          A        VAL          O        L-FRAG_1              H7 
       468         24          A        ASP        OD1        L-FRAG_2             H10 
       468        279          A        SER         HG        L-FRAG_0              O2 
       468        407          A        SER         HG        L-FRAG_0              O1 
       469        408          A        MET          O        L-FRAG_0              H5 
       469        280          A        VAL          O        L-FRAG_1              H7 
       469         24          A        ASP        OD1        L-FRAG_2              H9 
       469        279          A        SER         HG        L-FRAG_0              O2 
       469        407          A        SER         HG        L-FRAG_0              O1 
       470        279          A        SER         OG        L-FRAG_0              H4 
       470        408          A        MET          O        L-FRAG_0              H5 
       470        280          A        VAL          O        L-FRAG_1              H7 
       470         23          A        VAL          O        L-FRAG_2              H9 
       470         24          A        ASP        OD2        L-FRAG_2             H10 
       470        407          A        SER         HG        L-FRAG_0              O1 
       471        408          A        MET          O        L-FRAG_0              H5 
       471        280          A        VAL          O        L-FRAG_1              H7 
       471        226          A        VAL          O        L-FRAG_1             H20 
       471         23          A        VAL          O        L-FRAG_2             H21 
       471        279          A        SER         HG        L-FRAG_0              O2 
       471        407          A        SER         HG        L-FRAG_0              O1 
       472        408          A        MET          O        L-FRAG_0              H5 
       472        280          A        VAL          O        L-FRAG_1              H7 
       472         24          A        ASP        OD1        L-FRAG_2             H10 
       472        407          A        SER         HG        L-FRAG_0              O1 
       473        408          A        MET          O        L-FRAG_0              H5 
       473        226          A        VAL          O        L-FRAG_1              H7 
       473         23          A        VAL          O        L-FRAG_2              H9 
       473         24          A        ASP        OD2        L-FRAG_2             H10 
       473        279          A        SER         HG        L-FRAG_0              O2 
       473        407          A        SER         HG        L-FRAG_0              O1 
       474        408          A        MET          O        L-FRAG_0              H5 
       474        280          A        VAL          O        L-FRAG_1              H7 
       474         24          A        ASP        OD2        L-FRAG_2              H9 
       474        279          A        SER         HG        L-FRAG_0              O2 
       474        407          A        SER         HG        L-FRAG_0              O1 
       475        408          A        MET          O        L-FRAG_0              H5 
       475        280          A        VAL          O        L-FRAG_1              H7 
       475         23          A        VAL          O        L-FRAG_2             H10 
       475        279          A        SER         HG        L-FRAG_0              O2 
       475        407          A        SER         HG        L-FRAG_0              O1 
       476        279          A        SER         OG        L-FRAG_0              H4 
       476        408          A        MET          O        L-FRAG_0              H5 
       476        280          A        VAL          O        L-FRAG_1              H7 
       476         24          A        ASP        OD2        L-FRAG_2              H9 
       476         23          A        VAL          O        L-FRAG_2             H21 
       476        407          A        SER         HG        L-FRAG_0              O1 
       477        408          A        MET          O        L-FRAG_0              H5 
       477        280          A        VAL          O        L-FRAG_1              H7 
       477         24          A        ASP        OD1        L-FRAG_2              H9 
       477        407          A        SER         HG        L-FRAG_0              O1 
       478        279          A        SER         OG        L-FRAG_0              H4 
       478        408          A        MET          O        L-FRAG_0              H5 
       478        280          A        VAL          O        L-FRAG_1              H7 
       478         23          A        VAL          O        L-FRAG_2             H10 
       478         24          A        ASP        OD1        L-FRAG_2             H21 
       478        407          A        SER         HG        L-FRAG_0              O1 
       479        279          A        SER         OG        L-FRAG_0              H4 
       479        408          A        MET          O        L-FRAG_0              H5 
       479         23          A        VAL          O        L-FRAG_2              H9 
       479         24          A        ASP        OD1        L-FRAG_2             H10 
       479        280          A        VAL          O        L-FRAG_1             H20 
       479        407          A        SER         HG        L-FRAG_0              O1 
       480        408          A        MET          O        L-FRAG_0              H5 
       480         23          A        VAL          O        L-FRAG_2             H10 
       480        280          A        VAL          O        L-FRAG_1             H20 
       480         24          A        ASP        OD2        L-FRAG_2             H21 
       480        279          A        SER         HG        L-FRAG_0              O2 
       480        407          A        SER         HG        L-FRAG_0              O1 
       481        408          A        MET          O        L-FRAG_0              H5 
       481         23          A        VAL          O        L-FRAG_2             H10 
       481        280          A        VAL          O        L-FRAG_1             H20 
       481         24          A        ASP        OD2        L-FRAG_2             H21 
       481        407          A        SER         HG        L-FRAG_0              O1 
       482        408          A        MET          O        L-FRAG_0              H5 
       482        280          A        VAL          O        L-FRAG_1             H20 
       482         23          A        VAL          O        L-FRAG_2             H21 
       482        407          A        SER         HG        L-FRAG_0              O1 
       483        408          A        MET          O        L-FRAG_0              H5 
       483        280          A        VAL          O        L-FRAG_1             H20 
       483        407          A        SER         HG        L-FRAG_0              O1 
       484        408          A        MET          O        L-FRAG_0              H5 
       484         23          A        VAL          O        L-FRAG_2              H9 
       484        280          A        VAL          O        L-FRAG_1             H20 
       484        407          A        SER         HG        L-FRAG_0              O1 
       485        408          A        MET          O        L-FRAG_0              H5 
       485         24          A        ASP        OD1        L-FRAG_2             H10 
       485        280          A        VAL          O        L-FRAG_1             H20 
       485        407          A        SER         HG        L-FRAG_0              O1 
       486        408          A        MET          O        L-FRAG_0              H5 
       486        280          A        VAL          O        L-FRAG_1             H20 
       486        407          A        SER         HG        L-FRAG_0              O1 
       487        408          A        MET          O        L-FRAG_0              H5 
       487        226          A        VAL          O        L-FRAG_1              H8 
       487         24          A        ASP        OD2        L-FRAG_2             H10 
       487        280          A        VAL          O        L-FRAG_1             H20 
       487        279          A        SER         HG        L-FRAG_0              O2 
       488        408          A        MET          O        L-FRAG_0              H5 
       488         24          A        ASP        OD2        L-FRAG_2              H9 
       488        280          A        VAL          O        L-FRAG_1             H20 
       488        279          A        SER         HG        L-FRAG_0              O2 
       488        407          A        SER         HG        L-FRAG_0              O1 
       489        408          A        MET          O        L-FRAG_0              H5 
       489        280          A        VAL          O        L-FRAG_1              H7 
       489        226          A        VAL          O        L-FRAG_1             H20 
       489         23          A        VAL          O        L-FRAG_2             H21 
       489        279          A        SER         HG        L-FRAG_0              O2 
       489        407          A        SER         HG        L-FRAG_0              O1 
       490        408          A        MET          O        L-FRAG_0              H5 
       490         23          A        VAL          O        L-FRAG_2              H9 
       490        280          A        VAL          O        L-FRAG_1             H20 
       490        279          A        SER         HG        L-FRAG_0              O2 
       490        407          A        SER         HG        L-FRAG_0              O1 
       491        279          A        SER         OG        L-FRAG_0              H4 
       491        408          A        MET          O        L-FRAG_0              H5 
       491        280          A        VAL          O        L-FRAG_1              H7 
       491        226          A        VAL          O        L-FRAG_1             H20 
       491         23          A        VAL          O        L-FRAG_2             H21 
       491        407          A        SER         HG        L-FRAG_0              O1 
       492        408          A        MET          O        L-FRAG_0              H5 
       492        280          A        VAL          O        L-FRAG_1              H8 
       492        279          A        SER         HG        L-FRAG_0              O2 
       492        407          A        SER         HG        L-FRAG_0              O1 
       493        408          A        MET          O        L-FRAG_0              H5 
       493        280          A        VAL          O        L-FRAG_1              H7 
       493        279          A        SER         HG        L-FRAG_0              O2 
       493        407          A        SER         HG        L-FRAG_0              O1 
       494        408          A        MET          O        L-FRAG_0              H5 
       494        280          A        VAL          O        L-FRAG_1              H8 
       494         24          A        ASP        OD2        L-FRAG_2              H9 
       494        279          A        SER         HG        L-FRAG_0              O2 
       494        407          A        SER         HG        L-FRAG_0              O1 
       495        408          A        MET          O        L-FRAG_0              H5 
       495        280          A        VAL          O        L-FRAG_1              H8 
       495         24          A        ASP        OD2        L-FRAG_2             H10 
       495        279          A        SER         HG        L-FRAG_0              O2 
       495        407          A        SER         HG        L-FRAG_0              O1 
       496        408          A        MET          O        L-FRAG_0              H5 
       496         23          A        VAL          O        L-FRAG_2             H10 
       496        280          A        VAL          O        L-FRAG_1             H20 
       496        407          A        SER         HG        L-FRAG_0              O1 
       497        408          A        MET          O        L-FRAG_0              H5 
       497        280          A        VAL          O        L-FRAG_1              H8 
       497         23          A        VAL          O        L-FRAG_2             H10 
       497        279          A        SER         HG        L-FRAG_0              O2 
       497        407          A        SER         HG        L-FRAG_0              O1 
       498        408          A        MET          O        L-FRAG_0              H5 
       498        280          A        VAL          O        L-FRAG_1              H8 
       498         24          A        ASP        OD2        L-FRAG_2             H10 
       498        279          A        SER         HG        L-FRAG_0              O2 
       498        407          A        SER         HG        L-FRAG_0              O1 
       499        408          A        MET          O        L-FRAG_0              H5 
       499         23          A        VAL          O        L-FRAG_2              H9 
       499        280          A        VAL          O        L-FRAG_1             H20 
       499        279          A        SER         HG        L-FRAG_0              O2 
       499        407          A        SER         HG        L-FRAG_0              O1 
       500        408          A        MET          O        L-FRAG_0              H5 
       500         24          A        ASP        OD2        L-FRAG_2              H9 
       500        280          A        VAL          O        L-FRAG_1             H20 
       500        279          A        SER         HG        L-FRAG_0              O2 
       500        407          A        SER         HG        L-FRAG_0              O1 
       501        408          A        MET          O        L-FRAG_0              H5 
       501        280          A        VAL          O        L-FRAG_1              H7 
       501         23          A        VAL          O        L-FRAG_2             H10 
       501        226          A        VAL          O        L-FRAG_1             H20 
       501        279          A        SER         HG        L-FRAG_0              O2 
       501        407          A        SER         HG        L-FRAG_0              O1 
       502        408          A        MET          O        L-FRAG_0              H5 
       502        226          A        VAL          O        L-FRAG_1              H7 
       502        280          A        VAL          O        L-FRAG_1              H8 
       502         23          A        VAL          O        L-FRAG_2             H10 
       502         24          A        ASP        OD2        L-FRAG_2             H21 
       502        279          A        SER         HG        L-FRAG_0              O2 
       502        407          A        SER         HG        L-FRAG_0              O1 
       503        279          A        SER         OG        L-FRAG_0              H4 
       503        408          A        MET          O        L-FRAG_0              H5 
       503        280          A        VAL          O        L-FRAG_1             H20 
       503         24          A        ASP        OD2        L-FRAG_2             H21 
       503        407          A        SER         HG        L-FRAG_0              O1 
       504        408          A        MET          O        L-FRAG_0              H5 
       504        280          A        VAL          O        L-FRAG_1              H7 
       504         23          A        VAL          O        L-FRAG_2             H10 
       504        279          A        SER         HG        L-FRAG_0              O2 
       504        407          A        SER         HG        L-FRAG_0              O1 
       505        408          A        MET          O        L-FRAG_0              H5 
       505        280          A        VAL          O        L-FRAG_1              H8 
       505        279          A        SER         HG        L-FRAG_0              O2 
       505        407          A        SER         HG        L-FRAG_0              O1 
       506        279          A        SER         OG        L-FRAG_0              H4 
       506        408          A        MET          O        L-FRAG_0              H5 
       506        280          A        VAL          O        L-FRAG_1             H20 
       506         23          A        VAL          O        L-FRAG_2             H21 
       506        407          A        SER         HG        L-FRAG_0              O1 
       507        408          A        MET          O        L-FRAG_0              H5 
       507        226          A        VAL          O        L-FRAG_1              H8 
       507         23          A        VAL          O        L-FRAG_2             H10 
       507        280          A        VAL          O        L-FRAG_1             H20 
       507        279          A        SER         HG        L-FRAG_0              O2 
       507        407          A        SER         HG        L-FRAG_0              O1 
       508        408          A        MET          O        L-FRAG_0              H5 
       508        280          A        VAL          O        L-FRAG_1              H7 
       508         24          A        ASP        OD1        L-FRAG_2             H10 
       508        279          A        SER         HG        L-FRAG_0              O2 
       508        407          A        SER         HG        L-FRAG_0              O1 
       509        408          A        MET          O        L-FRAG_0              H5 
       509        280          A        VAL          O        L-FRAG_1              H7 
       509         24          A        ASP        OD1        L-FRAG_2             H10 
       509        279          A        SER         HG        L-FRAG_0              O2 
       509        407          A        SER         HG        L-FRAG_0              O1 
       510        408          A        MET          O        L-FRAG_0              H5 
       510        280          A        VAL          O        L-FRAG_1              H7 
       510         24          A        ASP        OD1        L-FRAG_2             H21 
       510        279          A        SER         HG        L-FRAG_0              O2 
       510        407          A        SER         HG        L-FRAG_0              O1 
       511        408          A        MET          O        L-FRAG_0              H5 
       511        280          A        VAL          O        L-FRAG_1              H8 
       511         24          A        ASP        OD1        L-FRAG_2             H10 
       511        279          A        SER         HG        L-FRAG_0              O2 
       511        407          A        SER         HG        L-FRAG_0              O1 
       512        408          A        MET          O        L-FRAG_0              H5 
       512        280          A        VAL          O        L-FRAG_1              H8 
       512         24          A        ASP        OD1        L-FRAG_2             H10 
       512        279          A        SER         HG        L-FRAG_0              O2 
       512        407          A        SER         HG        L-FRAG_0              O1 
       513        279          A        SER         OG        L-FRAG_0              H4 
       513        408          A        MET          O        L-FRAG_0              H5 
       513         24          A        ASP        OD1        L-FRAG_2             H10 
       513        280          A        VAL          O        L-FRAG_1             H20 
       513        407          A        SER         HG        L-FRAG_0              O1 
       514        408          A        MET          O        L-FRAG_0              H5 
       514         23          A        VAL          O        L-FRAG_2              H9 
       514         24          A        ASP        OD1        L-FRAG_2             H10 
       514        280          A        VAL          O        L-FRAG_1             H20 
       514        279          A        SER         HG        L-FRAG_0              O2 
       514        407          A        SER         HG        L-FRAG_0              O1 
       515        408          A        MET          O        L-FRAG_0              H5 
       515         23          A        VAL          O        L-FRAG_2              H9 
       515        280          A        VAL          O        L-FRAG_1             H20 
       515        279          A        SER         HG        L-FRAG_0              O2 
       515        407          A        SER         HG        L-FRAG_0              O1 
       516        408          A        MET          O        L-FRAG_0              H5 
       516        280          A        VAL          O        L-FRAG_1              H7 
       516         24          A        ASP        OD1        L-FRAG_2              H9 
       516        226          A        VAL          O        L-FRAG_1             H20 
       516         23          A        VAL          O        L-FRAG_2             H21 
       516        279          A        SER         HG        L-FRAG_0              O2 
       517        344          A        ILE          O        L-FRAG_0              H4 
       517        408          A        MET          O        L-FRAG_0              H5 
       517        226          A        VAL          O        L-FRAG_1              H7 
       517        280          A        VAL          O        L-FRAG_1              H8 
       517         24          A        ASP        OD1        L-FRAG_2             H10 
       517        279          A        SER         HG        L-FRAG_0              O2 
       517        407          A        SER         HG        L-FRAG_0              O1 
       518        344          A        ILE          O        L-FRAG_0              H4 
       518        408          A        MET          O        L-FRAG_0              H5 
       518         23          A        VAL          O        L-FRAG_2              H9 
       518         24          A        ASP        OD1        L-FRAG_2             H10 
       518        280          A        VAL          O        L-FRAG_1             H20 
       518        279          A        SER         HG        L-FRAG_0              O2 
       518        407          A        SER         HG        L-FRAG_0              O1 
       519        344          A        ILE          O        L-FRAG_0              H4 
       519        408          A        MET          O        L-FRAG_0              H5 
       519        280          A        VAL          O        L-FRAG_1              H8 
       519         23          A        VAL          O        L-FRAG_2             H10 
       519        279          A        SER         HG        L-FRAG_0              O2 
       519        407          A        SER         HG        L-FRAG_0              O1 
       520        344          A        ILE          O        L-FRAG_0              H4 
       520        408          A        MET          O        L-FRAG_0              H5 
       520        280          A        VAL          O        L-FRAG_1              H7 
       520         23          A        VAL          O        L-FRAG_2              H9 
       520        279          A        SER         HG        L-FRAG_0              O2 
       520        407          A        SER         HG        L-FRAG_0              O1 
       521        344          A        ILE          O        L-FRAG_0              H4 
       521        408          A        MET          O        L-FRAG_0              H5 
       521        280          A        VAL          O        L-FRAG_1              H7 
       521         23          A        VAL          O        L-FRAG_2              H9 
       521        279          A        SER         HG        L-FRAG_0              O2 
       521        407          A        SER         HG        L-FRAG_0              O1 
       522        344          A        ILE          O        L-FRAG_0              H4 
       522        408          A        MET          O        L-FRAG_0              H5 
       522        280          A        VAL          O        L-FRAG_1             H20 
       522        279          A        SER         HG        L-FRAG_0              O2 
       522        407          A        SER         HG        L-FRAG_0              O1 
       523        344          A        ILE          O        L-FRAG_0              H4 
       523        408          A        MET          O        L-FRAG_0              H5 
       523        280          A        VAL          O        L-FRAG_1              H8 
       523         23          A        VAL          O        L-FRAG_2             H10 
       523        279          A        SER         HG        L-FRAG_0              O2 
       523        407          A        SER         HG        L-FRAG_0              O1 
       524        344          A        ILE          O        L-FRAG_0              H4 
       524        408          A        MET          O        L-FRAG_0              H5 
       524        280          A        VAL          O        L-FRAG_1             H20 
       524        279          A        SER         HG        L-FRAG_0              O2 
       524        407          A        SER         HG        L-FRAG_0              O1 
       525        344          A        ILE          O        L-FRAG_0              H4 
       525        408          A        MET          O        L-FRAG_0              H5 
       525        280          A        VAL          O        L-FRAG_1              H7 
       525        279          A        SER         HG        L-FRAG_0              O2 
       526        344          A        ILE          O        L-FRAG_0              H4 
       526        408          A        MET          O        L-FRAG_0              H5 
       526        280          A        VAL          O        L-FRAG_1              H8 
       526         24          A        ASP        OD1        L-FRAG_2             H10 
       526        279          A        SER         HG        L-FRAG_0              O2 
       526        407          A        SER         HG        L-FRAG_0              O1 
       527        344          A        ILE          O        L-FRAG_0              H4 
       527        408          A        MET          O        L-FRAG_0              H5 
       527        280          A        VAL          O        L-FRAG_1              H8 
       527         24          A        ASP        OD2        L-FRAG_2             H10 
       527        279          A        SER         HG        L-FRAG_0              O2 
       527        407          A        SER         HG        L-FRAG_0              O1 
       528        344          A        ILE          O        L-FRAG_0              H4 
       528        408          A        MET          O        L-FRAG_0              H5 
       528        280          A        VAL          O        L-FRAG_1              H8 
       528         24          A        ASP        OD2        L-FRAG_2             H21 
       528        279          A        SER         HG        L-FRAG_0              O2 
       528        407          A        SER         HG        L-FRAG_0              O1 
       529        344          A        ILE          O        L-FRAG_0              H4 
       529        408          A        MET          O        L-FRAG_0              H5 
       529        280          A        VAL          O        L-FRAG_1              H7 
       529        279          A        SER         HG        L-FRAG_0              O2 
       529        407          A        SER         HG        L-FRAG_0              O1 
       530        344          A        ILE          O        L-FRAG_0              H4 
       530        408          A        MET          O        L-FRAG_0              H5 
       530        280          A        VAL          O        L-FRAG_1              H7 
       530         23          A        VAL          O        L-FRAG_2             H21 
       530        279          A        SER         HG        L-FRAG_0              O2 
       530        407          A        SER         HG        L-FRAG_0              O1 
       530        253          B        LYS        HZ1        L-FRAG_0              N1 
       531        344          A        ILE          O        L-FRAG_0              H4 
       531        408          A        MET          O        L-FRAG_0              H5 
       531        280          A        VAL          O        L-FRAG_1              H7 
       531        279          A        SER         HG        L-FRAG_0              O2 
       531        407          A        SER         HG        L-FRAG_0              O1 
       532        344          A        ILE          O        L-FRAG_0              H4 
       532        408          A        MET          O        L-FRAG_0              H5 
       532        280          A        VAL          O        L-FRAG_1              H7 
       532        279          A        SER         HG        L-FRAG_0              O2 
       532        407          A        SER         HG        L-FRAG_0              O1 
       533        344          A        ILE          O        L-FRAG_0              H4 
       533        408          A        MET          O        L-FRAG_0              H5 
       533        280          A        VAL          O        L-FRAG_1              H8 
       533         23          A        VAL          O        L-FRAG_2             H21 
       533        279          A        SER         HG        L-FRAG_0              O2 
       533        407          A        SER         HG        L-FRAG_0              O1 
       534        344          A        ILE          O        L-FRAG_0              H4 
       534        408          A        MET          O        L-FRAG_0              H5 
       534        280          A        VAL          O        L-FRAG_1              H7 
       534         24          A        ASP        OD1        L-FRAG_2              H9 
       534         23          A        VAL          O        L-FRAG_2             H21 
       534        279          A        SER         HG        L-FRAG_0              O2 
       534        407          A        SER         HG        L-FRAG_0              O1 
       535        344          A        ILE          O        L-FRAG_0              H4 
       535        408          A        MET          O        L-FRAG_0              H5 
       535        280          A        VAL          O        L-FRAG_1              H7 
       535         24          A        ASP        OD1        L-FRAG_2              H9 
       535        279          A        SER         HG        L-FRAG_0              O2 
       535        407          A        SER         HG        L-FRAG_0              O1 
       536        344          A        ILE          O        L-FRAG_0              H4 
       536        408          A        MET          O        L-FRAG_0              H5 
       536        280          A        VAL          O        L-FRAG_1              H7 
       536         24          A        ASP        OD1        L-FRAG_2              H9 
       536        279          A        SER         HG        L-FRAG_0              O2 
       536        407          A        SER         HG        L-FRAG_0              O1 
       536        253          B        LYS        HZ2        L-FRAG_0              N1 
       537        344          A        ILE          O        L-FRAG_0              H4 
       537        408          A        MET          O        L-FRAG_0              H5 
       537        280          A        VAL          O        L-FRAG_1             H20 
       537         23          A        VAL          O        L-FRAG_2             H21 
       537        279          A        SER         HG        L-FRAG_0              O2 
       537        407          A        SER         HG        L-FRAG_0              O1 
       538        344          A        ILE          O        L-FRAG_0              H4 
       538        408          A        MET          O        L-FRAG_0              H5 
       538        280          A        VAL          O        L-FRAG_1              H7 
       538         23          A        VAL          O        L-FRAG_2              H9 
       538        279          A        SER         HG        L-FRAG_0              O2 
       538        407          A        SER         HG        L-FRAG_0              O1 
       539        344          A        ILE          O        L-FRAG_0              H4 
       539        408          A        MET          O        L-FRAG_0              H5 
       539        280          A        VAL          O        L-FRAG_1              H8 
       539         23          A        VAL          O        L-FRAG_2             H10 
       539        279          A        SER         HG        L-FRAG_0              O2 
       539        407          A        SER         HG        L-FRAG_0              O1 
       540        344          A        ILE          O        L-FRAG_0              H4 
       540        408          A        MET          O        L-FRAG_0              H5 
       540        280          A        VAL          O        L-FRAG_1             H20 
       540         24          A        ASP        OD1        L-FRAG_2             H21 
       540        279          A        SER         HG        L-FRAG_0              O2 
       540        407          A        SER         HG        L-FRAG_0              O1 
       541        344          A        ILE          O        L-FRAG_0              H4 
       541        408          A        MET          O        L-FRAG_0              H5 
       541        280          A        VAL          O        L-FRAG_1              H7 
       541         24          A        ASP        OD1        L-FRAG_2             H10 
       541        279          A        SER         HG        L-FRAG_0              O2 
       541        407          A        SER         HG        L-FRAG_0              O1 
       542        344          A        ILE          O        L-FRAG_0              H4 
       542        408          A        MET          O        L-FRAG_0              H5 
       542        280          A        VAL          O        L-FRAG_1              H7 
       542         24          A        ASP        OD1        L-FRAG_2             H10 
       542        279          A        SER         HG        L-FRAG_0              O2 
       542        407          A        SER         HG        L-FRAG_0              O1 
       543        344          A        ILE          O        L-FRAG_0              H4 
       543        408          A        MET          O        L-FRAG_0              H5 
       543        280          A        VAL          O        L-FRAG_1              H7 
       543         24          A        ASP        OD1        L-FRAG_2             H10 
       543        279          A        SER         HG        L-FRAG_0              O2 
       543        407          A        SER         HG        L-FRAG_0              O1 
       544        344          A        ILE          O        L-FRAG_0              H4 
       544        408          A        MET          O        L-FRAG_0              H5 
       544        280          A        VAL          O        L-FRAG_1              H7 
       544         23          A        VAL          O        L-FRAG_2              H9 
       544        279          A        SER         HG        L-FRAG_0              O2 
       544        407          A        SER         HG        L-FRAG_0              O1 
       545        344          A        ILE          O        L-FRAG_0              H4 
       545        408          A        MET          O        L-FRAG_0              H5 
       545         23          A        VAL          O        L-FRAG_2              H9 
       545        279          A        SER         HG        L-FRAG_0              O2 
       545        407          A        SER         HG        L-FRAG_0              O1 
       546        344          A        ILE          O        L-FRAG_0              H4 
       546        408          A        MET          O        L-FRAG_0              H5 
       546         23          A        VAL          O        L-FRAG_2              H9 
       546        280          A        VAL          O        L-FRAG_1             H20 
       546        279          A        SER         HG        L-FRAG_0              O2 
       546        407          A        SER         HG        L-FRAG_0              O1 
       547        344          A        ILE          O        L-FRAG_0              H4 
       547        408          A        MET          O        L-FRAG_0              H5 
       547        226          A        VAL          O        L-FRAG_1              H7 
       547        280          A        VAL          O        L-FRAG_1              H8 
       547         23          A        VAL          O        L-FRAG_2              H9 
       547        279          A        SER         HG        L-FRAG_0              O2 
       547        407          A        SER         HG        L-FRAG_0              O1 
       548        408          A        MET          O        L-FRAG_0              H5 
       548        280          A        VAL          O        L-FRAG_1              H7 
       548         23          A        VAL          O        L-FRAG_2              H9 
       548        279          A        SER         HG        L-FRAG_0              O2 
       548        407          A        SER         HG        L-FRAG_0              O1 
       549        279          A        SER         OG        L-FRAG_0              H4 
       549        408          A        MET          O        L-FRAG_0              H5 
       549        280          A        VAL          O        L-FRAG_1              H7 
       549         24          A        ASP        OD1        L-FRAG_2             H21 
       549        407          A        SER         HG        L-FRAG_0              O1 
       550        408          A        MET          O        L-FRAG_0              H5 
       550        280          A        VAL          O        L-FRAG_1              H7 
       550         24          A        ASP        OD1        L-FRAG_2              H9 
       550        279          A        SER         HG        L-FRAG_0              O2 
       550        407          A        SER         HG        L-FRAG_0              O1 
       551        279          A        SER         OG        L-FRAG_0              H4 
       551        408          A        MET          O        L-FRAG_0              H5 
       551        280          A        VAL          O        L-FRAG_1              H7 
       551         23          A        VAL          O        L-FRAG_2              H9 
       551         24          A        ASP        OD1        L-FRAG_2             H10 
       551        407          A        SER         HG        L-FRAG_0              O1 
       552        279          A        SER         OG        L-FRAG_0              H4 
       552        408          A        MET          O        L-FRAG_0              H5 
       552         23          A        VAL          O        L-FRAG_2             H10 
       552        280          A        VAL          O        L-FRAG_1             H20 
       552        407          A        SER         HG        L-FRAG_0              O1 
       553        279          A        SER         OG        L-FRAG_0              H4 
       553        408          A        MET          O        L-FRAG_0              H5 
       553        280          A        VAL          O        L-FRAG_1             H20 
       553         24          A        ASP        OD1        L-FRAG_2             H21 
       553        407          A        SER         HG        L-FRAG_0              O1 
       554        279          A        SER         OG        L-FRAG_0              H4 
       554        408          A        MET          O        L-FRAG_0              H5 
       554         24          A        ASP        OD1        L-FRAG_2             H10 
       554        280          A        VAL          O        L-FRAG_1             H20 
       554        407          A        SER         HG        L-FRAG_0              O1 
       555        279          A        SER         OG        L-FRAG_0              H4 
       555        408          A        MET          O        L-FRAG_0              H5 
       555         24          A        ASP        OD1        L-FRAG_2             H10 
       555        280          A        VAL          O        L-FRAG_1             H20 
       555        407          A        SER         HG        L-FRAG_0              O1 
       556        279          A        SER         OG        L-FRAG_0              H4 
       556        408          A        MET          O        L-FRAG_0              H5 
       556        280          A        VAL          O        L-FRAG_1              H7 
       556         24          A        ASP        OD1        L-FRAG_2             H10 
       556        407          A        SER         HG        L-FRAG_0              O1 
       557        279          A        SER         OG        L-FRAG_0              H4 
       557        408          A        MET          O        L-FRAG_0              H5 
       557        280          A        VAL          O        L-FRAG_1              H7 
       557         23          A        VAL          O        L-FRAG_2             H10 
       557        407          A        SER         HG        L-FRAG_0              O1 
       558        279          A        SER         OG        L-FRAG_0              H4 
       558        408          A        MET          O        L-FRAG_0              H5 
       558        280          A        VAL          O        L-FRAG_1              H7 
       558         24          A        ASP        OD1        L-FRAG_2              H9 
       558        407          A        SER         HG        L-FRAG_0              O1 
       559        408          A        MET          O        L-FRAG_0              H5 
       559        280          A        VAL          O        L-FRAG_1              H7 
       559         23          A        VAL          O        L-FRAG_2              H9 
       559        279          A        SER         HG        L-FRAG_0              O2 
       559        407          A        SER         HG        L-FRAG_0              O1 
       560        408          A        MET          O        L-FRAG_0              H5 
       560        280          A        VAL          O        L-FRAG_1              H7 
       560         24          A        ASP        OD1        L-FRAG_2              H9 
       560         23          A        VAL          O        L-FRAG_2              H9 
       560        279          A        SER         HG        L-FRAG_0              O2 
       560        407          A        SER         HG        L-FRAG_0              O1 
       561        279          A        SER         OG        L-FRAG_0              H4 
       561        408          A        MET          O        L-FRAG_0              H5 
       561        280          A        VAL          O        L-FRAG_1              H8 
       561         24          A        ASP        OD1        L-FRAG_2             H21 
       561        407          A        SER         HG        L-FRAG_0              O1 
       562        279          A        SER         OG        L-FRAG_0              H4 
       562        408          A        MET          O        L-FRAG_0              H5 
       562        280          A        VAL          O        L-FRAG_1             H20 
       562         24          A        ASP        OD1        L-FRAG_2             H21 
       562        407          A        SER         HG        L-FRAG_0              O1 
       563        408          A        MET          O        L-FRAG_0              H5 
       563         23          A        VAL          O        L-FRAG_2              H9 
       563        280          A        VAL          O        L-FRAG_1             H20 
       563        279          A        SER         HG        L-FRAG_0              O2 
       563        407          A        SER         HG        L-FRAG_0              O1 
       564        279          A        SER         OG        L-FRAG_0              H4 
       564        408          A        MET          O        L-FRAG_0              H5 
       564         24          A        ASP        OD1        L-FRAG_2             H10 
       564        280          A        VAL          O        L-FRAG_1             H20 
       564        407          A        SER         HG        L-FRAG_0              O1 
       565        408          A        MET          O        L-FRAG_0              H5 
       565         24          A        ASP        OD1        L-FRAG_2              H9 
       565        280          A        VAL          O        L-FRAG_1             H20 
       565        279          A        SER         HG        L-FRAG_0              O2 
       565        407          A        SER         HG        L-FRAG_0              O1 
       566        408          A        MET          O        L-FRAG_0              H5 
       566        280          A        VAL          O        L-FRAG_1              H7 
       566         24          A        ASP        OD1        L-FRAG_2             H10 
       566        279          A        SER         HG        L-FRAG_0              O2 
       566        407          A        SER         HG        L-FRAG_0              O1 
       567        408          A        MET          O        L-FRAG_0              H5 
       567        280          A        VAL          O        L-FRAG_1              H7 
       567        279          A        SER         HG        L-FRAG_0              O2 
       567        407          A        SER         HG        L-FRAG_0              O1 
       568        408          A        MET          O        L-FRAG_0              H5 
       568        280          A        VAL          O        L-FRAG_1              H7 
       568        226          A        VAL          O        L-FRAG_1             H20 
       568         24          A        ASP        OD1        L-FRAG_2             H21 
       568        279          A        SER         HG        L-FRAG_0              O2 
       568        407          A        SER         HG        L-FRAG_0              O1 
       569        408          A        MET          O        L-FRAG_0              H5 
       569        280          A        VAL          O        L-FRAG_1              H8 
       569         24          A        ASP        OD1        L-FRAG_2              H9 
       569         23          A        VAL          O        L-FRAG_2             H21 
       569        407          A        SER         HG        L-FRAG_0              O1 
       570        279          A        SER         OG        L-FRAG_0              H4 
       570        408          A        MET          O        L-FRAG_0              H5 
       570         23          A        VAL          O        L-FRAG_2             H10 
       570        280          A        VAL          O        L-FRAG_1             H20 
       570         24          A        ASP        OD1        L-FRAG_2             H21 
       570        407          A        SER         HG        L-FRAG_0              O1 
       571        408          A        MET          O        L-FRAG_0              H5 
       571         24          A        ASP        OD1        L-FRAG_2              H9 
       571        280          A        VAL          O        L-FRAG_1             H20 
       571         23          A        VAL          O        L-FRAG_2             H21 
       571        407          A        SER         HG        L-FRAG_0              O1 
       572        344          A        ILE          O        L-FRAG_0              H4 
       572        408          A        MET          O        L-FRAG_0              H5 
       572         23          A        VAL          O        L-FRAG_2             H10 
       572        280          A        VAL          O        L-FRAG_1             H20 
       572        279          A        SER         HG        L-FRAG_0              O2 
       572        407          A        SER         HG        L-FRAG_0              O1 
       573        344          A        ILE          O        L-FRAG_0              H4 
       573        408          A        MET          O        L-FRAG_0              H5 
       573        280          A        VAL          O        L-FRAG_1             H20 
       573         23          A        VAL          O        L-FRAG_2             H21 
       573        279          A        SER         HG        L-FRAG_0              O2 
       573        407          A        SER         HG        L-FRAG_0              O1 
       574        344          A        ILE          O        L-FRAG_0              H4 
       574        408          A        MET          O        L-FRAG_0              H5 
       574         23          A        VAL          O        L-FRAG_2             H10 
       574        280          A        VAL          O        L-FRAG_1             H20 
       574         24          A        ASP        OD1        L-FRAG_2             H21 
       574        279          A        SER         HG        L-FRAG_0              O2 
       574        407          A        SER         HG        L-FRAG_0              O1 
       575        344          A        ILE          O        L-FRAG_0              H4 
       575        408          A        MET          O        L-FRAG_0              H5 
       575        280          A        VAL          O        L-FRAG_1              H8 
       575         23          A        VAL          O        L-FRAG_2             H10 
       575         24          A        ASP        OD1        L-FRAG_2             H21 
       575        279          A        SER         HG        L-FRAG_0              O2 
       576        344          A        ILE          O        L-FRAG_0              H4 
       576        408          A        MET          O        L-FRAG_0              H5 
       576        280          A        VAL          O        L-FRAG_1              H7 
       576         23          A        VAL          O        L-FRAG_2             H10 
       576         24          A        ASP        OD1        L-FRAG_2             H21 
       576        279          A        SER         HG        L-FRAG_0              O2 
       576        407          A        SER         HG        L-FRAG_0              O1 
       577        344          A        ILE          O        L-FRAG_0              H4 
       577        408          A        MET          O        L-FRAG_0              H5 
       577         23          A        VAL          O        L-FRAG_2             H10 
       577        280          A        VAL          O        L-FRAG_1             H20 
       577         24          A        ASP        OD1        L-FRAG_2             H21 
       577        279          A        SER         HG        L-FRAG_0              O2 
       577        407          A        SER         HG        L-FRAG_0              O1 
       578        344          A        ILE          O        L-FRAG_0              H4 
       578        408          A        MET          O        L-FRAG_0              H5 
       578        280          A        VAL          O        L-FRAG_1              H8 
       578         24          A        ASP        OD1        L-FRAG_2              H9 
       578         23          A        VAL          O        L-FRAG_2             H21 
       578         98          A        VAL          O        L-FRAG_2             H21 
       578        279          A        SER         HG        L-FRAG_0              O2 
       578        407          A        SER         HG        L-FRAG_0              O1 
       579        344          A        ILE          O        L-FRAG_0              H4 
       579        408          A        MET          O        L-FRAG_0              H5 
       579        280          A        VAL          O        L-FRAG_1              H8 
       579         23          A        VAL          O        L-FRAG_2              H9 
       579        279          A        SER         HG        L-FRAG_0              O2 
       579        407          A        SER         HG        L-FRAG_0              O1 
       580        344          A        ILE          O        L-FRAG_0              H4 
       580        408          A        MET          O        L-FRAG_0              H5 
       580         24          A        ASP        OD1        L-FRAG_2              H9 
       580        280          A        VAL          O        L-FRAG_1             H20 
       580        279          A        SER         HG        L-FRAG_0              O2 
       580        407          A        SER         HG        L-FRAG_0              O1 
       581        344          A        ILE          O        L-FRAG_0              H4 
       581        408          A        MET          O        L-FRAG_0              H5 
       581         24          A        ASP        OD1        L-FRAG_2              H9 
       581        280          A        VAL          O        L-FRAG_1             H20 
       581         23          A        VAL          O        L-FRAG_2             H21 
       581        279          A        SER         HG        L-FRAG_0              O2 
       581        407          A        SER         HG        L-FRAG_0              O1 
       582        344          A        ILE          O        L-FRAG_0              H4 
       582        408          A        MET          O        L-FRAG_0              H5 
       582        280          A        VAL          O        L-FRAG_1              H8 
       582         24          A        ASP        OD1        L-FRAG_2             H10 
       582        279          A        SER         HG        L-FRAG_0              O2 
       582        407          A        SER         HG        L-FRAG_0              O1 
       583        344          A        ILE          O        L-FRAG_0              H4 
       583        408          A        MET          O        L-FRAG_0              H5 
       583         24          A        ASP        OD1        L-FRAG_2             H10 
       583        280          A        VAL          O        L-FRAG_1             H20 
       583        279          A        SER         HG        L-FRAG_0              O2 
       583        407          A        SER         HG        L-FRAG_0              O1 
       584        344          A        ILE          O        L-FRAG_0              H4 
       584        408          A        MET          O        L-FRAG_0              H5 
       584        280          A        VAL          O        L-FRAG_1              H7 
       584         24          A        ASP        OD1        L-FRAG_2              H9 
       584        279          A        SER         HG        L-FRAG_0              O2 
       584        407          A        SER         HG        L-FRAG_0              O1 
       585        344          A        ILE          O        L-FRAG_0              H4 
       585        408          A        MET          O        L-FRAG_0              H5 
       585        280          A        VAL          O        L-FRAG_1              H8 
       585         24          A        ASP        OD1        L-FRAG_2              H9 
       585        279          A        SER         HG        L-FRAG_0              O2 
       585        407          A        SER         HG        L-FRAG_0              O1 
       585        253          B        LYS        HZ2        L-FRAG_0              N1 
       586        344          A        ILE          O        L-FRAG_0              H4 
       586        408          A        MET          O        L-FRAG_0              H5 
       586        280          A        VAL          O        L-FRAG_1              H7 
       586         24          A        ASP        OD1        L-FRAG_2              H9 
       586        279          A        SER         HG        L-FRAG_0              O2 
       586        407          A        SER         HG        L-FRAG_0              O1 
       587        344          A        ILE          O        L-FRAG_0              H4 
       587        408          A        MET          O        L-FRAG_0              H5 
       587         24          A        ASP        OD1        L-FRAG_2              H9 
       587        280          A        VAL          O        L-FRAG_1             H20 
       587        279          A        SER         HG        L-FRAG_0              O2 
       588        344          A        ILE          O        L-FRAG_0              H4 
       588        408          A        MET          O        L-FRAG_0              H5 
       588        280          A        VAL          O        L-FRAG_1              H8 
       588         24          A        ASP        OD1        L-FRAG_2             H10 
       588        279          A        SER         HG        L-FRAG_0              O2 
       588        407          A        SER         HG        L-FRAG_0              O1 
       589        344          A        ILE          O        L-FRAG_0              H4 
       589        408          A        MET          O        L-FRAG_0              H5 
       589        280          A        VAL          O        L-FRAG_1              H7 
       589         24          A        ASP        OD1        L-FRAG_2             H21 
       589        279          A        SER         HG        L-FRAG_0              O2 
       589        407          A        SER         HG        L-FRAG_0              O1 
       590        344          A        ILE          O        L-FRAG_0              H4 
       590        408          A        MET          O        L-FRAG_0              H5 
       590        280          A        VAL          O        L-FRAG_1              H8 
       590         24          A        ASP        OD1        L-FRAG_2              H9 
       590        279          A        SER         HG        L-FRAG_0              O2 
       590        407          A        SER         HG        L-FRAG_0              O1 
       591        344          A        ILE          O        L-FRAG_0              H4 
       591        408          A        MET          O        L-FRAG_0              H5 
       591        280          A        VAL          O        L-FRAG_1              H8 
       591         24          A        ASP        OD1        L-FRAG_2             H21 
       591        279          A        SER         HG        L-FRAG_0              O2 
       591        407          A        SER         HG        L-FRAG_0              O1 
       592        344          A        ILE          O        L-FRAG_0              H4 
       592        408          A        MET          O        L-FRAG_0              H5 
       592        280          A        VAL          O        L-FRAG_1              H8 
       592         24          A        ASP        OD1        L-FRAG_2             H10 
       592        279          A        SER         HG        L-FRAG_0              O2 
       592        407          A        SER         HG        L-FRAG_0              O1 
       593        344          A        ILE          O        L-FRAG_0              H4 
       593        408          A        MET          O        L-FRAG_0              H5 
       593        280          A        VAL          O        L-FRAG_1              H8 
       593         24          A        ASP        OD1        L-FRAG_2             H10 
       593        279          A        SER         HG        L-FRAG_0              O2 
       593        407          A        SER         HG        L-FRAG_0              O1 
       594        344          A        ILE          O        L-FRAG_0              H4 
       594        408          A        MET          O        L-FRAG_0              H5 
       594        280          A        VAL          O        L-FRAG_1              H7 
       594         23          A        VAL          O        L-FRAG_2             H10 
       594         24          A        ASP        OD1        L-FRAG_2             H21 
       594        279          A        SER         HG        L-FRAG_0              O2 
       594        407          A        SER         HG        L-FRAG_0              O1 
       595        344          A        ILE          O        L-FRAG_0              H4 
       595        408          A        MET          O        L-FRAG_0              H5 
       595        280          A        VAL          O        L-FRAG_1              H7 
       595         24          A        ASP        OD1        L-FRAG_2              H9 
       595        279          A        SER         HG        L-FRAG_0              O2 
       595        407          A        SER         HG        L-FRAG_0              O1 
       596        344          A        ILE          O        L-FRAG_0              H4 
       596        408          A        MET          O        L-FRAG_0              H5 
       596        280          A        VAL          O        L-FRAG_1              H7 
       596         23          A        VAL          O        L-FRAG_2             H10 
       596        279          A        SER         HG        L-FRAG_0              O2 
       596        407          A        SER         HG        L-FRAG_0              O1 
       597        344          A        ILE          O        L-FRAG_0              H4 
       597        408          A        MET          O        L-FRAG_0              H5 
       597        280          A        VAL          O        L-FRAG_1              H7 
       597         24          A        ASP        OD1        L-FRAG_2             H21 
       597        279          A        SER         HG        L-FRAG_0              O2 
       597        407          A        SER         HG        L-FRAG_0              O1 
       598        344          A        ILE          O        L-FRAG_0              H4 
       598        408          A        MET          O        L-FRAG_0              H5 
       598        280          A        VAL          O        L-FRAG_1              H7 
       598         23          A        VAL          O        L-FRAG_2              H9 
       598        279          A        SER         HG        L-FRAG_0              O2 
       598        407          A        SER         HG        L-FRAG_0              O1 
       599        344          A        ILE          O        L-FRAG_0              H4 
       599        408          A        MET          O        L-FRAG_0              H5 
       599        280          A        VAL          O        L-FRAG_1              H8 
       599         24          A        ASP        OD1        L-FRAG_2              H9 
       599        279          A        SER         HG        L-FRAG_0              O2 
       599        407          A        SER         HG        L-FRAG_0              O1 
       600        344          A        ILE          O        L-FRAG_0              H4 
       600        408          A        MET          O        L-FRAG_0              H5 
       600        280          A        VAL          O        L-FRAG_1              H7 
       600         24          A        ASP        OD2        L-FRAG_2              H9 
       600        279          A        SER         HG        L-FRAG_0              O2 
       600        407          A        SER         HG        L-FRAG_0              O1 
       601        344          A        ILE          O        L-FRAG_0              H4 
       601        408          A        MET          O        L-FRAG_0              H5 
       601         24          A        ASP        OD1        L-FRAG_2              H9 
       601         23          A        VAL          O        L-FRAG_2              H9 
       601        280          A        VAL          O        L-FRAG_1             H20 
       601        279          A        SER         HG        L-FRAG_0              O2 
       601        407          A        SER         HG        L-FRAG_0              O1 
       602        344          A        ILE          O        L-FRAG_0              H4 
       602        408          A        MET          O        L-FRAG_0              H5 
       602        280          A        VAL          O        L-FRAG_1              H8 
       602         24          A        ASP        OD1        L-FRAG_2             H10 
       602        279          A        SER         HG        L-FRAG_0              O2 
       602        407          A        SER         HG        L-FRAG_0              O1 
       603        344          A        ILE          O        L-FRAG_0              H4 
       603        408          A        MET          O        L-FRAG_0              H5 
       603         24          A        ASP        OD1        L-FRAG_2              H9 
       603        280          A        VAL          O        L-FRAG_1             H20 
       603         23          A        VAL          O        L-FRAG_2             H21 
       603        279          A        SER         HG        L-FRAG_0              O2 
       603        407          A        SER         HG        L-FRAG_0              O1 
       604        344          A        ILE          O        L-FRAG_0              H4 
       604        408          A        MET          O        L-FRAG_0              H5 
       604        280          A        VAL          O        L-FRAG_1              H7 
       604         24          A        ASP        OD1        L-FRAG_2             H21 
       604        279          A        SER         HG        L-FRAG_0              O2 
       604        407          A        SER         HG        L-FRAG_0              O1 
       605        344          A        ILE          O        L-FRAG_0              H4 
       605        408          A        MET          O        L-FRAG_0              H5 
       605         23          A        VAL          O        L-FRAG_2             H10 
       605        280          A        VAL          O        L-FRAG_1             H20 
       605         24          A        ASP        OD1        L-FRAG_2             H21 
       605        279          A        SER         HG        L-FRAG_0              O2 
       605        407          A        SER         HG        L-FRAG_0              O1 
       606        344          A        ILE          O        L-FRAG_0              H4 
       606        408          A        MET          O        L-FRAG_0              H5 
       606        280          A        VAL          O        L-FRAG_1              H8 
       606         24          A        ASP        OD1        L-FRAG_2             H21 
       606        279          A        SER         HG        L-FRAG_0              O2 
       606        407          A        SER         HG        L-FRAG_0              O1 
       607        344          A        ILE          O        L-FRAG_0              H4 
       607        408          A        MET          O        L-FRAG_0              H5 
       607         23          A        VAL          O        L-FRAG_2             H10 
       607         24          A        ASP        OD1        L-FRAG_2             H21 
       607        279          A        SER         HG        L-FRAG_0              O2 
       607        407          A        SER         HG        L-FRAG_0              O1 
       608        344          A        ILE          O        L-FRAG_0              H4 
       608        408          A        MET          O        L-FRAG_0              H5 
       608        280          A        VAL          O        L-FRAG_1              H7 
       608         24          A        ASP        OD1        L-FRAG_2              H9 
       608        279          A        SER         HG        L-FRAG_0              O2 
       608        407          A        SER         HG        L-FRAG_0              O1 
       609        344          A        ILE          O        L-FRAG_0              H4 
       609        408          A        MET          O        L-FRAG_0              H5 
       609        280          A        VAL          O        L-FRAG_1              H8 
       609         24          A        ASP        OD1        L-FRAG_2             H10 
       609        279          A        SER         HG        L-FRAG_0              O2 
       609        407          A        SER         HG        L-FRAG_0              O1 
       610        344          A        ILE          O        L-FRAG_0              H4 
       610        408          A        MET          O        L-FRAG_0              H5 
       610         24          A        ASP        OD1        L-FRAG_2              H9 
       610        280          A        VAL          O        L-FRAG_1             H20 
       610        279          A        SER         HG        L-FRAG_0              O2 
       610        407          A        SER         HG        L-FRAG_0              O1 
       611        344          A        ILE          O        L-FRAG_0              H4 
       611        408          A        MET          O        L-FRAG_0              H5 
       611        280          A        VAL          O        L-FRAG_1              H7 
       611         23          A        VAL          O        L-FRAG_2              H9 
       611         24          A        ASP        OD1        L-FRAG_2             H10 
       611        279          A        SER         HG        L-FRAG_0              O2 
       611        407          A        SER         HG        L-FRAG_0              O1 
       612        344          A        ILE          O        L-FRAG_0              H4 
       612        408          A        MET          O        L-FRAG_0              H5 
       612        280          A        VAL          O        L-FRAG_1              H7 
       612         23          A        VAL          O        L-FRAG_2              H9 
       612         24          A        ASP        OD1        L-FRAG_2             H10 
       612        279          A        SER         HG        L-FRAG_0              O2 
       612        407          A        SER         HG        L-FRAG_0              O1 
       613        344          A        ILE          O        L-FRAG_0              H4 
       613        408          A        MET          O        L-FRAG_0              H5 
       613        280          A        VAL          O        L-FRAG_1              H7 
       613         24          A        ASP        OD1        L-FRAG_2              H9 
       613         23          A        VAL          O        L-FRAG_2             H21 
       613        279          A        SER         HG        L-FRAG_0              O2 
       613        407          A        SER         HG        L-FRAG_0              O1 
       614        344          A        ILE          O        L-FRAG_0              H4 
       614        408          A        MET          O        L-FRAG_0              H5 
       614        280          A        VAL          O        L-FRAG_1              H7 
       614         24          A        ASP        OD1        L-FRAG_2              H9 
       614        279          A        SER         HG        L-FRAG_0              O2 
       614        407          A        SER         HG        L-FRAG_0              O1 
       615        344          A        ILE          O        L-FRAG_0              H4 
       615        408          A        MET          O        L-FRAG_0              H5 
       615         23          A        VAL          O        L-FRAG_2             H10 
       615        280          A        VAL          O        L-FRAG_1             H20 
       615        279          A        SER         HG        L-FRAG_0              O2 
       615        407          A        SER         HG        L-FRAG_0              O1 
       616        344          A        ILE          O        L-FRAG_0              H4 
       616        408          A        MET          O        L-FRAG_0              H5 
       616        280          A        VAL          O        L-FRAG_1              H7 
       616        279          A        SER         HG        L-FRAG_0              O2 
       616        407          A        SER         HG        L-FRAG_0              O1 
       617        344          A        ILE          O        L-FRAG_0              H4 
       617        408          A        MET          O        L-FRAG_0              H5 
       617        280          A        VAL          O        L-FRAG_1              H7 
       617        279          A        SER         HG        L-FRAG_0              O2 
       617        407          A        SER         HG        L-FRAG_0              O1 
       618        344          A        ILE          O        L-FRAG_0              H4 
       618        408          A        MET          O        L-FRAG_0              H5 
       618        280          A        VAL          O        L-FRAG_1              H7 
       618        279          A        SER         HG        L-FRAG_0              O2 
       618        407          A        SER         HG        L-FRAG_0              O1 
       619        344          A        ILE          O        L-FRAG_0              H4 
       619        408          A        MET          O        L-FRAG_0              H5 
       619        280          A        VAL          O        L-FRAG_1              H8 
       619        279          A        SER         HG        L-FRAG_0              O2 
       619        407          A        SER         HG        L-FRAG_0              O1 
       620        344          A        ILE          O        L-FRAG_0              H4 
       620        408          A        MET          O        L-FRAG_0              H5 
       620        280          A        VAL          O        L-FRAG_1              H8 
       620        279          A        SER         HG        L-FRAG_0              O2 
       620        407          A        SER         HG        L-FRAG_0              O1 
       621        344          A        ILE          O        L-FRAG_0              H4 
       621        408          A        MET          O        L-FRAG_0              H5 
       621        280          A        VAL          O        L-FRAG_1              H8 
       621        279          A        SER         HG        L-FRAG_0              O2 
       621        407          A        SER         HG        L-FRAG_0              O1 
       622        344          A        ILE          O        L-FRAG_0              H4 
       622        408          A        MET          O        L-FRAG_0              H5 
       622        280          A        VAL          O        L-FRAG_1              H8 
       622        279          A        SER         HG        L-FRAG_0              O2 
       622        407          A        SER         HG        L-FRAG_0              O1 
       623        344          A        ILE          O        L-FRAG_0              H4 
       623        408          A        MET          O        L-FRAG_0              H5 
       623        279          A        SER         HG        L-FRAG_0              O2 
       623        407          A        SER         HG        L-FRAG_0              O1 
       624        344          A        ILE          O        L-FRAG_0              H4 
       624        408          A        MET          O        L-FRAG_0              H5 
       624        280          A        VAL          O        L-FRAG_1             H20 
       624        279          A        SER         HG        L-FRAG_0              O2 
       624        407          A        SER         HG        L-FRAG_0              O1 
       625        344          A        ILE          O        L-FRAG_0              H4 
       625        408          A        MET          O        L-FRAG_0              H5 
       625        280          A        VAL          O        L-FRAG_1             H20 
       625        279          A        SER         HG        L-FRAG_0              O2 
       625        407          A        SER         HG        L-FRAG_0              O1 
       626        344          A        ILE          O        L-FRAG_0              H4 
       626        408          A        MET          O        L-FRAG_0              H5 
       626        280          A        VAL          O        L-FRAG_1              H7 
       626        279          A        SER         HG        L-FRAG_0              O2 
       626        407          A        SER         HG        L-FRAG_0              O1 
       627        344          A        ILE          O        L-FRAG_0              H4 
       627        408          A        MET          O        L-FRAG_0              H5 
       627        280          A        VAL          O        L-FRAG_1              H7 
       627        279          A        SER         HG        L-FRAG_0              O2 
       627        407          A        SER         HG        L-FRAG_0              O1 
       628        344          A        ILE          O        L-FRAG_0              H4 
       628        408          A        MET          O        L-FRAG_0              H5 
       628        280          A        VAL          O        L-FRAG_1             H20 
       628         23          A        VAL          O        L-FRAG_2             H21 
       628        279          A        SER         HG        L-FRAG_0              O2 
       628        407          A        SER         HG        L-FRAG_0              O1 
       629        344          A        ILE          O        L-FRAG_0              H4 
       629        408          A        MET          O        L-FRAG_0              H5 
       629        280          A        VAL          O        L-FRAG_1              H7 
       629         24          A        ASP        OD2        L-FRAG_2              H9 
       629        279          A        SER         HG        L-FRAG_0              O2 
       629        407          A        SER         HG        L-FRAG_0              O1 
       630        344          A        ILE          O        L-FRAG_0              H4 
       630        408          A        MET          O        L-FRAG_0              H5 
       630         23          A        VAL          O        L-FRAG_2              H9 
       630         24          A        ASP        OD2        L-FRAG_2              H9 
       630        280          A        VAL          O        L-FRAG_1             H20 
       630        279          A        SER         HG        L-FRAG_0              O2 
       630        407          A        SER         HG        L-FRAG_0              O1 
       631        344          A        ILE          O        L-FRAG_0              H4 
       631        408          A        MET          O        L-FRAG_0              H5 
       631        280          A        VAL          O        L-FRAG_1              H8 
       631         24          A        ASP        OD2        L-FRAG_2              H9 
       631         23          A        VAL          O        L-FRAG_2             H21 
       631        279          A        SER         HG        L-FRAG_0              O2 
       631        407          A        SER         HG        L-FRAG_0              O1 
       632        344          A        ILE          O        L-FRAG_0              H4 
       632        408          A        MET          O        L-FRAG_0              H5 
       632        280          A        VAL          O        L-FRAG_1              H8 
       632         24          A        ASP        OD2        L-FRAG_2              H9 
       632         23          A        VAL          O        L-FRAG_2             H21 
       632        279          A        SER         HG        L-FRAG_0              O2 
       632        407          A        SER         HG        L-FRAG_0              O1 
       633        344          A        ILE          O        L-FRAG_0              H4 
       633        408          A        MET          O        L-FRAG_0              H5 
       633        280          A        VAL          O        L-FRAG_1              H7 
       633         24          A        ASP        OD2        L-FRAG_2             H10 
       633        279          A        SER         HG        L-FRAG_0              O2 
       633        407          A        SER         HG        L-FRAG_0              O1 
       634        344          A        ILE          O        L-FRAG_0              H4 
       634        408          A        MET          O        L-FRAG_0              H5 
       634        280          A        VAL          O        L-FRAG_1              H7 
       634         23          A        VAL          O        L-FRAG_2             H10 
       634        279          A        SER         HG        L-FRAG_0              O2 
       634        407          A        SER         HG        L-FRAG_0              O1 
       635        344          A        ILE          O        L-FRAG_0              H4 
       635        408          A        MET          O        L-FRAG_0              H5 
       635        280          A        VAL          O        L-FRAG_1              H7 
       635         23          A        VAL          O        L-FRAG_2             H10 
       635         24          A        ASP        OD2        L-FRAG_2             H21 
       635        279          A        SER         HG        L-FRAG_0              O2 
       635        407          A        SER         HG        L-FRAG_0              O1 
       636        344          A        ILE          O        L-FRAG_0              H4 
       636        408          A        MET          O        L-FRAG_0              H5 
       636        280          A        VAL          O        L-FRAG_1             H20 
       636         24          A        ASP        OD2        L-FRAG_2             H21 
       636        279          A        SER         HG        L-FRAG_0              O2 
       636        407          A        SER         HG        L-FRAG_0              O1 
       637        344          A        ILE          O        L-FRAG_0              H4 
       637        408          A        MET          O        L-FRAG_0              H5 
       637        280          A        VAL          O        L-FRAG_1              H7 
       637         24          A        ASP        OD2        L-FRAG_2              H9 
       637         23          A        VAL          O        L-FRAG_2             H21 
       637        279          A        SER         HG        L-FRAG_0              O2 
       637        407          A        SER         HG        L-FRAG_0              O1 
       638        344          A        ILE          O        L-FRAG_0              H4 
       638        408          A        MET          O        L-FRAG_0              H5 
       638         24          A        ASP        OD2        L-FRAG_2              H9 
       638        280          A        VAL          O        L-FRAG_1             H20 
       638        279          A        SER         HG        L-FRAG_0              O2 
       638        407          A        SER         HG        L-FRAG_0              O1 
       639        344          A        ILE          O        L-FRAG_0              H4 
       639        408          A        MET          O        L-FRAG_0              H5 
       639         24          A        ASP        OD2        L-FRAG_2              H9 
       639        280          A        VAL          O        L-FRAG_1             H20 
       639        279          A        SER         HG        L-FRAG_0              O2 
       639        407          A        SER         HG        L-FRAG_0              O1 
       640        344          A        ILE          O        L-FRAG_0              H4 
       640        408          A        MET          O        L-FRAG_0              H5 
       640        280          A        VAL          O        L-FRAG_1              H8 
       640         24          A        ASP        OD2        L-FRAG_2             H21 
       640        279          A        SER         HG        L-FRAG_0              O2 
       640        407          A        SER         HG        L-FRAG_0              O1 
       641        344          A        ILE          O        L-FRAG_0              H4 
       641        408          A        MET          O        L-FRAG_0              H5 
       641        280          A        VAL          O        L-FRAG_1              H8 
       641         24          A        ASP        OD2        L-FRAG_2             H21 
       641         23          A        VAL          O        L-FRAG_2             H21 
       641        279          A        SER         HG        L-FRAG_0              O2 
       641        407          A        SER         HG        L-FRAG_0              O1 
       642        344          A        ILE          O        L-FRAG_0              H4 
       642        408          A        MET          O        L-FRAG_0              H5 
       642        280          A        VAL          O        L-FRAG_1              H7 
       642         24          A        ASP        OD2        L-FRAG_2             H21 
       642        279          A        SER         HG        L-FRAG_0              O2 
       642        407          A        SER         HG        L-FRAG_0              O1 
       643        344          A        ILE          O        L-FRAG_0              H4 
       643        408          A        MET          O        L-FRAG_0              H5 
       643        280          A        VAL          O        L-FRAG_1              H8 
       643         23          A        VAL          O        L-FRAG_2              H9 
       643         24          A        ASP        OD2        L-FRAG_2             H10 
       643        279          A        SER         HG        L-FRAG_0              O2 
       643        407          A        SER         HG        L-FRAG_0              O1 
       644        344          A        ILE          O        L-FRAG_0              H4 
       644        408          A        MET          O        L-FRAG_0              H5 
       644        280          A        VAL          O        L-FRAG_1              H8 
       644         24          A        ASP        OD2        L-FRAG_2             H10 
       644         23          A        VAL          O        L-FRAG_2             H10 
       644        279          A        SER         HG        L-FRAG_0              O2 
       644        407          A        SER         HG        L-FRAG_0              O1 
       645        344          A        ILE          O        L-FRAG_0              H4 
       645        408          A        MET          O        L-FRAG_0              H5 
       645        280          A        VAL          O        L-FRAG_1              H8 
       645         24          A        ASP        OD2        L-FRAG_2             H10 
       645        279          A        SER         HG        L-FRAG_0              O2 
       645        407          A        SER         HG        L-FRAG_0              O1 
       646        344          A        ILE          O        L-FRAG_0              H4 
       646        408          A        MET          O        L-FRAG_0              H5 
       646        280          A        VAL          O        L-FRAG_1              H8 
       646         24          A        ASP        OD2        L-FRAG_2              H9 
       646         23          A        VAL          O        L-FRAG_2             H21 
       646        279          A        SER         HG        L-FRAG_0              O2 
       646        407          A        SER         HG        L-FRAG_0              O1 
       647        344          A        ILE          O        L-FRAG_0              H4 
       647        408          A        MET          O        L-FRAG_0              H5 
       647        280          A        VAL          O        L-FRAG_1              H8 
       647         24          A        ASP        OD2        L-FRAG_2              H9 
       647         23          A        VAL          O        L-FRAG_2             H21 
       647        279          A        SER         HG        L-FRAG_0              O2 
       647        407          A        SER         HG        L-FRAG_0              O1 
       648        344          A        ILE          O        L-FRAG_0              H4 
       648        408          A        MET          O        L-FRAG_0              H5 
       648        280          A        VAL          O        L-FRAG_1              H7 
       648         24          A        ASP        OD2        L-FRAG_2             H10 
       648        226          A        VAL          O        L-FRAG_1             H20 
       648        279          A        SER         HG        L-FRAG_0              O2 
       648        407          A        SER         HG        L-FRAG_0              O1 
       649        344          A        ILE          O        L-FRAG_0              H4 
       649        408          A        MET          O        L-FRAG_0              H5 
       649        280          A        VAL          O        L-FRAG_1              H7 
       649         24          A        ASP        OD2        L-FRAG_2              H9 
       649         23          A        VAL          O        L-FRAG_2             H21 
       649        279          A        SER         HG        L-FRAG_0              O2 
       649        407          A        SER         HG        L-FRAG_0              O1 
       650        344          A        ILE          O        L-FRAG_0              H4 
       650        408          A        MET          O        L-FRAG_0              H5 
       650        280          A        VAL          O        L-FRAG_1              H7 
       650         23          A        VAL          O        L-FRAG_2              H9 
       650         24          A        ASP        OD2        L-FRAG_2             H10 
       650        279          A        SER         HG        L-FRAG_0              O2 
       650        407          A        SER         HG        L-FRAG_0              O1 
       651        344          A        ILE          O        L-FRAG_0              H4 
       651        408          A        MET          O        L-FRAG_0              H5 
       651         23          A        VAL          O        L-FRAG_2              H9 
       651         24          A        ASP        OD2        L-FRAG_2             H10 
       651        280          A        VAL          O        L-FRAG_1             H20 
       651        279          A        SER         HG        L-FRAG_0              O2 
       651        407          A        SER         HG        L-FRAG_0              O1 
       652        344          A        ILE          O        L-FRAG_0              H4 
       652        408          A        MET          O        L-FRAG_0              H5 
       652        280          A        VAL          O        L-FRAG_1              H8 
       652         24          A        ASP        OD2        L-FRAG_2             H21 
       652        279          A        SER         HG        L-FRAG_0              O2 
       652        407          A        SER         HG        L-FRAG_0              O1 
       653        344          A        ILE          O        L-FRAG_0              H4 
       653        408          A        MET          O        L-FRAG_0              H5 
       653        280          A        VAL          O        L-FRAG_1              H8 
       653         24          A        ASP        OD2        L-FRAG_2             H10 
       653        279          A        SER         HG        L-FRAG_0              O2 
       653        407          A        SER         HG        L-FRAG_0              O1 
       654        344          A        ILE          O        L-FRAG_0              H4 
       654        408          A        MET          O        L-FRAG_0              H5 
       654        280          A        VAL          O        L-FRAG_1              H7 
       654         23          A        VAL          O        L-FRAG_2              H9 
       654         24          A        ASP        OD2        L-FRAG_2             H10 
       654        279          A        SER         HG        L-FRAG_0              O2 
       654        407          A        SER         HG        L-FRAG_0              O1 
       655        344          A        ILE          O        L-FRAG_0              H4 
       655        408          A        MET          O        L-FRAG_0              H5 
       655        280          A        VAL          O        L-FRAG_1              H8 
       655         24          A        ASP        OD2        L-FRAG_2              H9 
       655        279          A        SER         HG        L-FRAG_0              O2 
       655        407          A        SER         HG        L-FRAG_0              O1 
       656        344          A        ILE          O        L-FRAG_0              H4 
       656        408          A        MET          O        L-FRAG_0              H5 
       656        280          A        VAL          O        L-FRAG_1              H7 
       656         24          A        ASP        OD2        L-FRAG_2             H10 
       656        279          A        SER         HG        L-FRAG_0              O2 
       656        407          A        SER         HG        L-FRAG_0              O1 
       657        344          A        ILE          O        L-FRAG_0              H4 
       657        408          A        MET          O        L-FRAG_0              H5 
       657         24          A        ASP        OD2        L-FRAG_2              H9 
       657        280          A        VAL          O        L-FRAG_1             H20 
       657         23          A        VAL          O        L-FRAG_2             H21 
       657        279          A        SER         HG        L-FRAG_0              O2 
       657        407          A        SER         HG        L-FRAG_0              O1 
       658        344          A        ILE          O        L-FRAG_0              H4 
       658        408          A        MET          O        L-FRAG_0              H5 
       658         23          A        VAL          O        L-FRAG_2             H10 
       658        280          A        VAL          O        L-FRAG_1             H20 
       658         24          A        ASP        OD2        L-FRAG_2             H21 
       658        279          A        SER         HG        L-FRAG_0              O2 
       658        407          A        SER         HG        L-FRAG_0              O1 
       659        344          A        ILE          O        L-FRAG_0              H4 
       659        408          A        MET          O        L-FRAG_0              H5 
       659        280          A        VAL          O        L-FRAG_1              H8 
       659         23          A        VAL          O        L-FRAG_2             H10 
       659        279          A        SER         HG        L-FRAG_0              O2 
       659        407          A        SER         HG        L-FRAG_0              O1 
       660        344          A        ILE          O        L-FRAG_0              H4 
       660        408          A        MET          O        L-FRAG_0              H5 
       660         23          A        VAL          O        L-FRAG_2             H10 
       660        280          A        VAL          O        L-FRAG_1             H20 
       660         24          A        ASP        OD2        L-FRAG_2             H21 
       660        279          A        SER         HG        L-FRAG_0              O2 
       660        407          A        SER         HG        L-FRAG_0              O1 
       661        344          A        ILE          O        L-FRAG_0              H4 
       661        408          A        MET          O        L-FRAG_0              H5 
       661        280          A        VAL          O        L-FRAG_1              H8 
       661        279          A        SER         HG        L-FRAG_0              O2 
       661        407          A        SER         HG        L-FRAG_0              O1 
       662        344          A        ILE          O        L-FRAG_0              H4 
       662        408          A        MET          O        L-FRAG_0              H5 
       662         23          A        VAL          O        L-FRAG_2              H9 
       662         24          A        ASP        OD2        L-FRAG_2             H10 
       662        280          A        VAL          O        L-FRAG_1             H20 
       662        279          A        SER         HG        L-FRAG_0              O2 
       662        407          A        SER         HG        L-FRAG_0              O1 
       663        344          A        ILE          O        L-FRAG_0              H4 
       663        408          A        MET          O        L-FRAG_0              H5 
       663        280          A        VAL          O        L-FRAG_1              H7 
       663        279          A        SER         HG        L-FRAG_0              O2 
       663        407          A        SER         HG        L-FRAG_0              O1 
       664        344          A        ILE          O        L-FRAG_0              H4 
       664        408          A        MET          O        L-FRAG_0              H5 
       664        280          A        VAL          O        L-FRAG_1             H20 
       664         24          A        ASP        OD2        L-FRAG_2             H21 
       664        279          A        SER         HG        L-FRAG_0              O2 
       664        407          A        SER         HG        L-FRAG_0              O1 
       665        344          A        ILE          O        L-FRAG_0              H4 
       665        408          A        MET          O        L-FRAG_0              H5 
       665        280          A        VAL          O        L-FRAG_1              H8 
       665        279          A        SER         HG        L-FRAG_0              O2 
       665        407          A        SER         HG        L-FRAG_0              O1 
       666        344          A        ILE          O        L-FRAG_0              H4 
       666        408          A        MET          O        L-FRAG_0              H5 
       666        280          A        VAL          O        L-FRAG_1              H7 
       666         23          A        VAL          O        L-FRAG_2             H10 
       666        279          A        SER         HG        L-FRAG_0              O2 
       666        407          A        SER         HG        L-FRAG_0              O1 
       667        344          A        ILE          O        L-FRAG_0              H4 
       667        408          A        MET          O        L-FRAG_0              H5 
       667         23          A        VAL          O        L-FRAG_2             H10 
       667        280          A        VAL          O        L-FRAG_1             H20 
       667        279          A        SER         HG        L-FRAG_0              O2 
       667        407          A        SER         HG        L-FRAG_0              O1 
       668        344          A        ILE          O        L-FRAG_0              H4 
       668        408          A        MET          O        L-FRAG_0              H5 
       668        280          A        VAL          O        L-FRAG_1              H7 
       668        279          A        SER         HG        L-FRAG_0              O2 
       668        407          A        SER         HG        L-FRAG_0              O1 
       669        344          A        ILE          O        L-FRAG_0              H4 
       669        408          A        MET          O        L-FRAG_0              H5 
       669        280          A        VAL          O        L-FRAG_1              H7 
       669         23          A        VAL          O        L-FRAG_2             H21 
       669        279          A        SER         HG        L-FRAG_0              O2 
       669        407          A        SER         HG        L-FRAG_0              O1 
       670        344          A        ILE          O        L-FRAG_0              H4 
       670        408          A        MET          O        L-FRAG_0              H5 
       670        280          A        VAL          O        L-FRAG_1              H8 
       670         23          A        VAL          O        L-FRAG_2              H9 
       670        279          A        SER         HG        L-FRAG_0              O2 
       670        407          A        SER         HG        L-FRAG_0              O1 
       671        344          A        ILE          O        L-FRAG_0              H4 
       671        408          A        MET          O        L-FRAG_0              H5 
       671        280          A        VAL          O        L-FRAG_1              H7 
       671         24          A        ASP        OD2        L-FRAG_2             H10 
       671        279          A        SER         HG        L-FRAG_0              O2 
       671        407          A        SER         HG        L-FRAG_0              O1 
       671        253          B        LYS        HZ3        L-FRAG_0              N1 
       672        344          A        ILE          O        L-FRAG_0              H4 
       672        408          A        MET          O        L-FRAG_0              H5 
       672        280          A        VAL          O        L-FRAG_1              H7 
       672         24          A        ASP        OD2        L-FRAG_2              H9 
       672        279          A        SER         HG        L-FRAG_0              O2 
       672        407          A        SER         HG        L-FRAG_0              O1 
       673        344          A        ILE          O        L-FRAG_0              H4 
       673        408          A        MET          O        L-FRAG_0              H5 
       673        280          A        VAL          O        L-FRAG_1              H7 
       673         24          A        ASP        OD2        L-FRAG_2              H9 
       673         23          A        VAL          O        L-FRAG_2             H21 
       673        279          A        SER         HG        L-FRAG_0              O2 
       673        407          A        SER         HG        L-FRAG_0              O1 
       674        344          A        ILE          O        L-FRAG_0              H4 
       674        408          A        MET          O        L-FRAG_0              H5 
       674        280          A        VAL          O        L-FRAG_1              H8 
       674        279          A        SER         HG        L-FRAG_0              O2 
       674        407          A        SER         HG        L-FRAG_0              O1 
       675        344          A        ILE          O        L-FRAG_0              H4 
       675        408          A        MET          O        L-FRAG_0              H5 
       675        280          A        VAL          O        L-FRAG_1             H20 
       675        279          A        SER         HG        L-FRAG_0              O2 
       675        407          A        SER         HG        L-FRAG_0              O1 
       676        344          A        ILE          O        L-FRAG_0              H4 
       676        408          A        MET          O        L-FRAG_0              H5 
       676        280          A        VAL          O        L-FRAG_1              H7 
       676        279          A        SER         HG        L-FRAG_0              O2 
       676        407          A        SER         HG        L-FRAG_0              O1 
       677        344          A        ILE          O        L-FRAG_0              H4 
       677        408          A        MET          O        L-FRAG_0              H5 
       677        280          A        VAL          O        L-FRAG_1              H7 
       677        279          A        SER         HG        L-FRAG_0              O2 
       677        407          A        SER         HG        L-FRAG_0              O1 
       678        344          A        ILE          O        L-FRAG_0              H4 
       678        408          A        MET          O        L-FRAG_0              H5 
       678        280          A        VAL          O        L-FRAG_1              H7 
       678         23          A        VAL          O        L-FRAG_2             H21 
       678        279          A        SER         HG        L-FRAG_0              O2 
       678        407          A        SER         HG        L-FRAG_0              O1 
       679        344          A        ILE          O        L-FRAG_0              H4 
       679        408          A        MET          O        L-FRAG_0              H5 
       679        280          A        VAL          O        L-FRAG_1              H7 
       679         23          A        VAL          O        L-FRAG_2             H10 
       679        279          A        SER         HG        L-FRAG_0              O2 
       679        407          A        SER         HG        L-FRAG_0              O1 
       680        344          A        ILE          O        L-FRAG_0              H4 
       680        408          A        MET          O        L-FRAG_0              H5 
       680        280          A        VAL          O        L-FRAG_1              H7 
       680         23          A        VAL          O        L-FRAG_2             H21 
       680        279          A        SER         HG        L-FRAG_0              O2 
       680        407          A        SER         HG        L-FRAG_0              O1 
       681        344          A        ILE          O        L-FRAG_0              H4 
       681        408          A        MET          O        L-FRAG_0              H5 
       681        280          A        VAL          O        L-FRAG_1              H8 
       681         23          A        VAL          O        L-FRAG_2              H9 
       681        279          A        SER         HG        L-FRAG_0              O2 
       681        407          A        SER         HG        L-FRAG_0              O1 
       682        344          A        ILE          O        L-FRAG_0              H4 
       682        408          A        MET          O        L-FRAG_0              H5 
       682         23          A        VAL          O        L-FRAG_2              H9 
       682         24          A        ASP        OD1        L-FRAG_2             H10 
       682        280          A        VAL          O        L-FRAG_1             H20 
       682        279          A        SER         HG        L-FRAG_0              O2 
       682        407          A        SER         HG        L-FRAG_0              O1 
       683        344          A        ILE          O        L-FRAG_0              H4 
       683        408          A        MET          O        L-FRAG_0              H5 
       683         24          A        ASP        OD2        L-FRAG_2             H10 
       683        280          A        VAL          O        L-FRAG_1             H20 
       683        279          A        SER         HG        L-FRAG_0              O2 
       683        407          A        SER         HG        L-FRAG_0              O1 
       684        344          A        ILE          O        L-FRAG_0              H4 
       684        408          A        MET          O        L-FRAG_0              H5 
       684         23          A        VAL          O        L-FRAG_2             H10 
       684        280          A        VAL          O        L-FRAG_1             H20 
       684         24          A        ASP        OD2        L-FRAG_2             H21 
       684        279          A        SER         HG        L-FRAG_0              O2 
       684        407          A        SER         HG        L-FRAG_0              O1 
       685        344          A        ILE          O        L-FRAG_0              H4 
       685        408          A        MET          O        L-FRAG_0              H5 
       685        280          A        VAL          O        L-FRAG_1             H20 
       685         24          A        ASP        OD2        L-FRAG_2             H21 
       685        279          A        SER         HG        L-FRAG_0              O2 
       685        407          A        SER         HG        L-FRAG_0              O1 
       686        344          A        ILE          O        L-FRAG_0              H4 
       686        408          A        MET          O        L-FRAG_0              H5 
       686        280          A        VAL          O        L-FRAG_1              H7 
       686         24          A        ASP        OD2        L-FRAG_2             H21 
       686        279          A        SER         HG        L-FRAG_0              O2 
       686        407          A        SER         HG        L-FRAG_0              O1 
       687        344          A        ILE          O        L-FRAG_0              H4 
       687        408          A        MET          O        L-FRAG_0              H5 
       687        280          A        VAL          O        L-FRAG_1              H8 
       687         23          A        VAL          O        L-FRAG_2             H10 
       687         24          A        ASP        OD2        L-FRAG_2             H21 
       687        279          A        SER         HG        L-FRAG_0              O2 
       687        407          A        SER         HG        L-FRAG_0              O1 
       688        344          A        ILE          O        L-FRAG_0              H4 
       688        408          A        MET          O        L-FRAG_0              H5 
       688        280          A        VAL          O        L-FRAG_1              H8 
       688         23          A        VAL          O        L-FRAG_2             H10 
       688         24          A        ASP        OD2        L-FRAG_2             H21 
       688        279          A        SER         HG        L-FRAG_0              O2 
       688        407          A        SER         HG        L-FRAG_0              O1 
       689        344          A        ILE          O        L-FRAG_0              H4 
       689        408          A        MET          O        L-FRAG_0              H5 
       689         23          A        VAL          O        L-FRAG_2             H10 
       689        280          A        VAL          O        L-FRAG_1             H20 
       689         24          A        ASP        OD2        L-FRAG_2             H21 
       689        279          A        SER         HG        L-FRAG_0              O2 
       689        407          A        SER         HG        L-FRAG_0              O1 
       690        344          A        ILE          O        L-FRAG_0              H4 
       690        408          A        MET          O        L-FRAG_0              H5 
       690         23          A        VAL          O        L-FRAG_2             H10 
       690        280          A        VAL          O        L-FRAG_1             H20 
       690         24          A        ASP        OD2        L-FRAG_2             H21 
       690        279          A        SER         HG        L-FRAG_0              O2 
       690        407          A        SER         HG        L-FRAG_0              O1 
       691        344          A        ILE          O        L-FRAG_0              H4 
       691        408          A        MET          O        L-FRAG_0              H5 
       691         23          A        VAL          O        L-FRAG_2              H9 
       691         24          A        ASP        OD2        L-FRAG_2             H10 
       691        280          A        VAL          O        L-FRAG_1             H20 
       691        279          A        SER         HG        L-FRAG_0              O2 
       691        407          A        SER         HG        L-FRAG_0              O1 
       692        344          A        ILE          O        L-FRAG_0              H4 
       692        408          A        MET          O        L-FRAG_0              H5 
       692         98          A        VAL          O        L-FRAG_2              H9 
       692         24          A        ASP        OD2        L-FRAG_2             H10 
       692        280          A        VAL          O        L-FRAG_1             H20 
       692        279          A        SER         HG        L-FRAG_0              O2 
       692        253          B        LYS        HZ2        L-FRAG_0              N1 
       693        344          A        ILE          O        L-FRAG_0              H4 
       693        408          A        MET          O        L-FRAG_0              H5 
       693         24          A        ASP        OD2        L-FRAG_2              H9 
       693        280          A        VAL          O        L-FRAG_1             H20 
       693         23          A        VAL          O        L-FRAG_2             H21 
       693        279          A        SER         HG        L-FRAG_0              O2 
       693        407          A        SER         HG        L-FRAG_0              O1 
       694        344          A        ILE          O        L-FRAG_0              H4 
       694        408          A        MET          O        L-FRAG_0              H5 
       694         24          A        ASP        OD2        L-FRAG_2              H9 
       694        280          A        VAL          O        L-FRAG_1             H20 
       694        279          A        SER         HG        L-FRAG_0              O2 
       694        407          A        SER         HG        L-FRAG_0              O1 
       695        344          A        ILE          O        L-FRAG_0              H4 
       695        408          A        MET          O        L-FRAG_0              H5 
       695         24          A        ASP        OD2        L-FRAG_2              H9 
       695        280          A        VAL          O        L-FRAG_1             H20 
       695        279          A        SER         HG        L-FRAG_0              O2 
       695        407          A        SER         HG        L-FRAG_0              O1 
       696        344          A        ILE          O        L-FRAG_0              H4 
       696        408          A        MET          O        L-FRAG_0              H5 
       696         23          A        VAL          O        L-FRAG_2             H10 
       696        280          A        VAL          O        L-FRAG_1             H20 
       696         24          A        ASP        OD2        L-FRAG_2             H21 
       696        279          A        SER         HG        L-FRAG_0              O2 
       696        407          A        SER         HG        L-FRAG_0              O1 
       697        344          A        ILE          O        L-FRAG_0              H4 
       697        408          A        MET          O        L-FRAG_0              H5 
       697        280          A        VAL          O        L-FRAG_1              H7 
       697         24          A        ASP        OD2        L-FRAG_2             H10 
       697        279          A        SER         HG        L-FRAG_0              O2 
       697        407          A        SER         HG        L-FRAG_0              O1 
       698        344          A        ILE          O        L-FRAG_0              H4 
       698        408          A        MET          O        L-FRAG_0              H5 
       698        280          A        VAL          O        L-FRAG_1              H7 
       698         24          A        ASP        OD2        L-FRAG_2             H21 
       698        279          A        SER         HG        L-FRAG_0              O2 
       698        407          A        SER         HG        L-FRAG_0              O1 
       699        344          A        ILE          O        L-FRAG_0              H4 
       699        408          A        MET          O        L-FRAG_0              H5 
       699        280          A        VAL          O        L-FRAG_1              H7 
       699         24          A        ASP        OD2        L-FRAG_2             H10 
       699        279          A        SER         HG        L-FRAG_0              O2 
       699        407          A        SER         HG        L-FRAG_0              O1 
       700        344          A        ILE          O        L-FRAG_0              H4 
       700        408          A        MET          O        L-FRAG_0              H5 
       700        280          A        VAL          O        L-FRAG_1              H7 
       700         23          A        VAL          O        L-FRAG_2              H9 
       700        279          A        SER         HG        L-FRAG_0              O2 
       700        407          A        SER         HG        L-FRAG_0              O1 
       700        253          B        LYS        HZ2        L-FRAG_0              N1 
       701        344          A        ILE          O        L-FRAG_0              H4 
       701        408          A        MET          O        L-FRAG_0              H5 
       701        280          A        VAL          O        L-FRAG_1              H7 
       701         24          A        ASP        OD2        L-FRAG_2             H21 
       701        279          A        SER         HG        L-FRAG_0              O2 
       701        407          A        SER         HG        L-FRAG_0              O1 
       702        344          A        ILE          O        L-FRAG_0              H4 
       702        408          A        MET          O        L-FRAG_0              H5 
       702        280          A        VAL          O        L-FRAG_1              H8 
       702         24          A        ASP        OD2        L-FRAG_2             H10 
       702        279          A        SER         HG        L-FRAG_0              O2 
       702        407          A        SER         HG        L-FRAG_0              O1 
       703        344          A        ILE          O        L-FRAG_0              H4 
       703        408          A        MET          O        L-FRAG_0              H5 
       703        280          A        VAL          O        L-FRAG_1              H8 
       703         24          A        ASP        OD2        L-FRAG_2              H9 
       703        279          A        SER         HG        L-FRAG_0              O2 
       703        407          A        SER         HG        L-FRAG_0              O1 
       704        344          A        ILE          O        L-FRAG_0              H4 
       704        408          A        MET          O        L-FRAG_0              H5 
       704        280          A        VAL          O        L-FRAG_1              H7 
       704         24          A        ASP        OD2        L-FRAG_2             H10 
       704        279          A        SER         HG        L-FRAG_0              O2 
       704        407          A        SER         HG        L-FRAG_0              O1 
       705        344          A        ILE          O        L-FRAG_0              H4 
       705        408          A        MET          O        L-FRAG_0              H5 
       705        280          A        VAL          O        L-FRAG_1              H7 
       705         24          A        ASP        OD2        L-FRAG_2              H9 
       705         23          A        VAL          O        L-FRAG_2              H9 
       705        279          A        SER         HG        L-FRAG_0              O2 
       705        407          A        SER         HG        L-FRAG_0              O1 
       706        344          A        ILE          O        L-FRAG_0              H4 
       706        408          A        MET          O        L-FRAG_0              H5 
       706        280          A        VAL          O        L-FRAG_1              H7 
       706         24          A        ASP        OD2        L-FRAG_2             H21 
       706        279          A        SER         HG        L-FRAG_0              O2 
       706        407          A        SER         HG        L-FRAG_0              O1 
       707        344          A        ILE          O        L-FRAG_0              H4 
       707        408          A        MET          O        L-FRAG_0              H5 
       707        280          A        VAL          O        L-FRAG_1              H7 
       707         24          A        ASP        OD2        L-FRAG_2             H21 
       707        279          A        SER         HG        L-FRAG_0              O2 
       707        407          A        SER         HG        L-FRAG_0              O1 
       708        344          A        ILE          O        L-FRAG_0              H4 
       708        408          A        MET          O        L-FRAG_0              H5 
       708        280          A        VAL          O        L-FRAG_1              H8 
       708         24          A        ASP        OD2        L-FRAG_2              H9 
       708         23          A        VAL          O        L-FRAG_2             H21 
       708        279          A        SER         HG        L-FRAG_0              O2 
       708        407          A        SER         HG        L-FRAG_0              O1 
       709        344          A        ILE          O        L-FRAG_0              H4 
       709        408          A        MET          O        L-FRAG_0              H5 
       709        280          A        VAL          O        L-FRAG_1              H8 
       709         23          A        VAL          O        L-FRAG_2             H10 
       709         24          A        ASP        OD2        L-FRAG_2             H21 
       709        279          A        SER         HG        L-FRAG_0              O2 
       709        407          A        SER         HG        L-FRAG_0              O1 
       710        344          A        ILE          O        L-FRAG_0              H4 
       710        408          A        MET          O        L-FRAG_0              H5 
       710        280          A        VAL          O        L-FRAG_1              H7 
       710         23          A        VAL          O        L-FRAG_2              H9 
       710         24          A        ASP        OD2        L-FRAG_2             H10 
       710        279          A        SER         HG        L-FRAG_0              O2 
       710        407          A        SER         HG        L-FRAG_0              O1 
       711        344          A        ILE          O        L-FRAG_0              H4 
       711        408          A        MET          O        L-FRAG_0              H5 
       711        280          A        VAL          O        L-FRAG_1              H7 
       711         23          A        VAL          O        L-FRAG_2              H9 
       711        279          A        SER         HG        L-FRAG_0              O2 
       711        407          A        SER         HG        L-FRAG_0              O1 
       712        344          A        ILE          O        L-FRAG_0              H4 
       712        408          A        MET          O        L-FRAG_0              H5 
       712        280          A        VAL          O        L-FRAG_1              H7 
       712         23          A        VAL          O        L-FRAG_2             H10 
       712        279          A        SER         HG        L-FRAG_0              O2 
       712        407          A        SER         HG        L-FRAG_0              O1 
       713        344          A        ILE          O        L-FRAG_0              H4 
       713        408          A        MET          O        L-FRAG_0              H5 
       713        280          A        VAL          O        L-FRAG_1              H8 
       713         23          A        VAL          O        L-FRAG_2             H10 
       713        279          A        SER         HG        L-FRAG_0              O2 
       713        407          A        SER         HG        L-FRAG_0              O1 
       714        344          A        ILE          O        L-FRAG_0              H4 
       714        408          A        MET          O        L-FRAG_0              H5 
       714        280          A        VAL          O        L-FRAG_1              H8 
       714         24          A        ASP        OD1        L-FRAG_2              H9 
       714         23          A        VAL          O        L-FRAG_2             H21 
       714        279          A        SER         HG        L-FRAG_0              O2 
       714        407          A        SER         HG        L-FRAG_0              O1 
       715        344          A        ILE          O        L-FRAG_0              H4 
       715        408          A        MET          O        L-FRAG_0              H5 
       715        280          A        VAL          O        L-FRAG_1              H8 
       715         24          A        ASP        OD1        L-FRAG_2              H9 
       715         98          A        VAL          O        L-FRAG_2             H10 
       715         23          A        VAL          O        L-FRAG_2             H21 
       715        279          A        SER         HG        L-FRAG_0              O2 
       715        407          A        SER         HG        L-FRAG_0              O1 
       716        344          A        ILE          O        L-FRAG_0              H4 
       716        408          A        MET          O        L-FRAG_0              H5 
       716        280          A        VAL          O        L-FRAG_1              H8 
       716         23          A        VAL          O        L-FRAG_2             H21 
       716        279          A        SER         HG        L-FRAG_0              O2 
       716        407          A        SER         HG        L-FRAG_0              O1 
       717        344          A        ILE          O        L-FRAG_0              H4 
       717        408          A        MET          O        L-FRAG_0              H5 
       717        280          A        VAL          O        L-FRAG_1              H8 
       717         23          A        VAL          O        L-FRAG_2             H21 
       717        279          A        SER         HG        L-FRAG_0              O2 
       717        407          A        SER         HG        L-FRAG_0              O1 
       718        344          A        ILE          O        L-FRAG_0              H4 
       718        408          A        MET          O        L-FRAG_0              H5 
       718        280          A        VAL          O        L-FRAG_1             H20 
       718        279          A        SER         HG        L-FRAG_0              O2 
       718        407          A        SER         HG        L-FRAG_0              O1 
       719        344          A        ILE          O        L-FRAG_0              H4 
       719        408          A        MET          O        L-FRAG_0              H5 
       719        280          A        VAL          O        L-FRAG_1              H8 
       719         23          A        VAL          O        L-FRAG_2             H10 
       719         24          A        ASP        OD2        L-FRAG_2             H21 
       719        279          A        SER         HG        L-FRAG_0              O2 
       719        407          A        SER         HG        L-FRAG_0              O1 
       720        344          A        ILE          O        L-FRAG_0              H4 
       720        408          A        MET          O        L-FRAG_0              H5 
       720        280          A        VAL          O        L-FRAG_1              H8 
       720         23          A        VAL          O        L-FRAG_2             H10 
       720        279          A        SER         HG        L-FRAG_0              O2 
       720        407          A        SER         HG        L-FRAG_0              O1 
       721        344          A        ILE          O        L-FRAG_0              H4 
       721        408          A        MET          O        L-FRAG_0              H5 
       721         23          A        VAL          O        L-FRAG_2              H9 
       721         24          A        ASP        OD2        L-FRAG_2             H10 
       721        280          A        VAL          O        L-FRAG_1             H20 
       721        279          A        SER         HG        L-FRAG_0              O2 
       721        407          A        SER         HG        L-FRAG_0              O1 
       722        344          A        ILE          O        L-FRAG_0              H4 
       722        408          A        MET          O        L-FRAG_0              H5 
       722         24          A        ASP        OD2        L-FRAG_2             H10 
       722        280          A        VAL          O        L-FRAG_1             H20 
       722        279          A        SER         HG        L-FRAG_0              O2 
       722        407          A        SER         HG        L-FRAG_0              O1 
       723        344          A        ILE          O        L-FRAG_0              H4 
       723        408          A        MET          O        L-FRAG_0              H5 
       723        280          A        VAL          O        L-FRAG_1              H8 
       723        279          A        SER         HG        L-FRAG_0              O2 
       723        407          A        SER         HG        L-FRAG_0              O1 
       724        344          A        ILE          O        L-FRAG_0              H4 
       724        408          A        MET          O        L-FRAG_0              H5 
       724        280          A        VAL          O        L-FRAG_1             H20 
       724         23          A        VAL          O        L-FRAG_2             H21 
       724        279          A        SER         HG        L-FRAG_0              O2 
       724        407          A        SER         HG        L-FRAG_0              O1 
       725        344          A        ILE          O        L-FRAG_0              H4 
       725        408          A        MET          O        L-FRAG_0              H5 
       725        280          A        VAL          O        L-FRAG_1             H20 
       725         23          A        VAL          O        L-FRAG_2             H21 
       725        279          A        SER         HG        L-FRAG_0              O2 
       725        407          A        SER         HG        L-FRAG_0              O1 
       726        344          A        ILE          O        L-FRAG_0              H4 
       726        408          A        MET          O        L-FRAG_0              H5 
       726        280          A        VAL          O        L-FRAG_1              H7 
       726         23          A        VAL          O        L-FRAG_2             H21 
       726        279          A        SER         HG        L-FRAG_0              O2 
       726        407          A        SER         HG        L-FRAG_0              O1 
       727        344          A        ILE          O        L-FRAG_0              H4 
       727        408          A        MET          O        L-FRAG_0              H5 
       727        280          A        VAL          O        L-FRAG_1              H7 
       727         23          A        VAL          O        L-FRAG_2             H21 
       727        279          A        SER         HG        L-FRAG_0              O2 
       727        407          A        SER         HG        L-FRAG_0              O1 
       728        344          A        ILE          O        L-FRAG_0              H4 
       728        408          A        MET          O        L-FRAG_0              H5 
       728        280          A        VAL          O        L-FRAG_1             H20 
       728        279          A        SER         HG        L-FRAG_0              O2 
       728        407          A        SER         HG        L-FRAG_0              O1 
       729        344          A        ILE          O        L-FRAG_0              H4 
       729        408          A        MET          O        L-FRAG_0              H5 
       729        280          A        VAL          O        L-FRAG_1             H20 
       729         23          A        VAL          O        L-FRAG_2             H21 
       729        279          A        SER         HG        L-FRAG_0              O2 
       729        407          A        SER         HG        L-FRAG_0              O1 
       730        344          A        ILE          O        L-FRAG_0              H4 
       730        408          A        MET          O        L-FRAG_0              H5 
       730        280          A        VAL          O        L-FRAG_1             H20 
       730         23          A        VAL          O        L-FRAG_2             H21 
       730        279          A        SER         HG        L-FRAG_0              O2 
       730        407          A        SER         HG        L-FRAG_0              O1 
       731        344          A        ILE          O        L-FRAG_0              H4 
       731        408          A        MET          O        L-FRAG_0              H5 
       731        280          A        VAL          O        L-FRAG_1              H8 
       731         23          A        VAL          O        L-FRAG_2              H9 
       731        279          A        SER         HG        L-FRAG_0              O2 
       731        407          A        SER         HG        L-FRAG_0              O1 
       732        344          A        ILE          O        L-FRAG_0              H4 
       732        408          A        MET          O        L-FRAG_0              H5 
       732        280          A        VAL          O        L-FRAG_1              H8 
       732         23          A        VAL          O        L-FRAG_2              H9 
       732        279          A        SER         HG        L-FRAG_0              O2 
       732        407          A        SER         HG        L-FRAG_0              O1 
       733        344          A        ILE          O        L-FRAG_0              H4 
       733        408          A        MET          O        L-FRAG_0              H5 
       733         23          A        VAL          O        L-FRAG_2              H9 
       733        280          A        VAL          O        L-FRAG_1             H20 
       733        279          A        SER         HG        L-FRAG_0              O2 
       733        407          A        SER         HG        L-FRAG_0              O1 
       734        344          A        ILE          O        L-FRAG_0              H4 
       734        408          A        MET          O        L-FRAG_0              H5 
       734        280          A        VAL          O        L-FRAG_1             H20 
       734        279          A        SER         HG        L-FRAG_0              O2 
       735        344          A        ILE          O        L-FRAG_0              H4 
       735        408          A        MET          O        L-FRAG_0              H5 
       735        280          A        VAL          O        L-FRAG_1             H20 
       735        279          A        SER         HG        L-FRAG_0              O2 
       735        407          A        SER         HG        L-FRAG_0              O1 
       736        344          A        ILE          O        L-FRAG_0              H4 
       736        408          A        MET          O        L-FRAG_0              H5 
       736        226          A        VAL          O        L-FRAG_1              H8 
       736        280          A        VAL          O        L-FRAG_1             H20 
       736        279          A        SER         HG        L-FRAG_0              O2 
       736        407          A        SER         HG        L-FRAG_0              O1 
       737        344          A        ILE          O        L-FRAG_0              H4 
       737        408          A        MET          O        L-FRAG_0              H5 
       737        226          A        VAL          O        L-FRAG_1              H8 
       737        280          A        VAL          O        L-FRAG_1             H20 
       737        279          A        SER         HG        L-FRAG_0              O2 
       737        407          A        SER         HG        L-FRAG_0              O1 
       738        344          A        ILE          O        L-FRAG_0              H4 
       738        408          A        MET          O        L-FRAG_0              H5 
       738        280          A        VAL          O        L-FRAG_1             H20 
       738        279          A        SER         HG        L-FRAG_0              O2 
       738        407          A        SER         HG        L-FRAG_0              O1 
       739        344          A        ILE          O        L-FRAG_0              H4 
       739        408          A        MET          O        L-FRAG_0              H5 
       739        280          A        VAL          O        L-FRAG_1              H7 
       739        279          A        SER         HG        L-FRAG_0              O2 
       739        407          A        SER         HG        L-FRAG_0              O1 
       740        344          A        ILE          O        L-FRAG_0              H4 
       740        408          A        MET          O        L-FRAG_0              H5 
       740        280          A        VAL          O        L-FRAG_1              H7 
       740        279          A        SER         HG        L-FRAG_0              O2 
       740        407          A        SER         HG        L-FRAG_0              O1 
       741        344          A        ILE          O        L-FRAG_0              H4 
       741        408          A        MET          O        L-FRAG_0              H5 
       741        280          A        VAL          O        L-FRAG_1              H8 
       741        279          A        SER         HG        L-FRAG_0              O2 
       741        407          A        SER         HG        L-FRAG_0              O1 
       742        344          A        ILE          O        L-FRAG_0              H4 
       742        408          A        MET          O        L-FRAG_0              H5 
       742        280          A        VAL          O        L-FRAG_1              H8 
       742         23          A        VAL          O        L-FRAG_2              H9 
       742        279          A        SER         HG        L-FRAG_0              O2 
       742        407          A        SER         HG        L-FRAG_0              O1 
       743        344          A        ILE          O        L-FRAG_0              H4 
       743        408          A        MET          O        L-FRAG_0              H5 
       743        280          A        VAL          O        L-FRAG_1              H7 
       743         23          A        VAL          O        L-FRAG_2              H9 
       743        279          A        SER         HG        L-FRAG_0              O2 
       743        407          A        SER         HG        L-FRAG_0              O1 
       743        253          B        LYS        HZ3        L-FRAG_0              N1 
       744        344          A        ILE          O        L-FRAG_0              H4 
       744        408          A        MET          O        L-FRAG_0              H5 
       744        280          A        VAL          O        L-FRAG_1              H8 
       744         23          A        VAL          O        L-FRAG_2              H9 
       744        279          A        SER         HG        L-FRAG_0              O2 
       744        407          A        SER         HG        L-FRAG_0              O1 
       745        344          A        ILE          O        L-FRAG_0              H4 
       745        408          A        MET          O        L-FRAG_0              H5 
       745         23          A        VAL          O        L-FRAG_2             H10 
       745        280          A        VAL          O        L-FRAG_1             H20 
       745        279          A        SER         HG        L-FRAG_0              O2 
       745        407          A        SER         HG        L-FRAG_0              O1 
       746        344          A        ILE          O        L-FRAG_0              H4 
       746        408          A        MET          O        L-FRAG_0              H5 
       746        280          A        VAL          O        L-FRAG_1             H20 
       746         23          A        VAL          O        L-FRAG_2             H21 
       746        279          A        SER         HG        L-FRAG_0              O2 
       746        407          A        SER         HG        L-FRAG_0              O1 
       747        344          A        ILE          O        L-FRAG_0              H4 
       747        408          A        MET          O        L-FRAG_0              H5 
       747        280          A        VAL          O        L-FRAG_1              H8 
       747         23          A        VAL          O        L-FRAG_2              H9 
       747        279          A        SER         HG        L-FRAG_0              O2 
       747        407          A        SER         HG        L-FRAG_0              O1 
       748        344          A        ILE          O        L-FRAG_0              H4 
       748        408          A        MET          O        L-FRAG_0              H5 
       748         23          A        VAL          O        L-FRAG_2              H9 
       748        280          A        VAL          O        L-FRAG_1             H20 
       748        279          A        SER         HG        L-FRAG_0              O2 
       748        407          A        SER         HG        L-FRAG_0              O1 
       749        344          A        ILE          O        L-FRAG_0              H4 
       749        408          A        MET          O        L-FRAG_0              H5 
       749        280          A        VAL          O        L-FRAG_1              H7 
       749         23          A        VAL          O        L-FRAG_2              H9 
       749        279          A        SER         HG        L-FRAG_0              O2 
       749        407          A        SER         HG        L-FRAG_0              O1 
       750        344          A        ILE          O        L-FRAG_0              H4 
       750        408          A        MET          O        L-FRAG_0              H5 
       750        280          A        VAL          O        L-FRAG_1              H7 
       750         23          A        VAL          O        L-FRAG_2             H21 
       750        279          A        SER         HG        L-FRAG_0              O2 
       750        407          A        SER         HG        L-FRAG_0              O1 
       751        344          A        ILE          O        L-FRAG_0              H4 
       751        408          A        MET          O        L-FRAG_0              H5 
       751        280          A        VAL          O        L-FRAG_1             H20 
       751         23          A        VAL          O        L-FRAG_2             H21 
       751        279          A        SER         HG        L-FRAG_0              O2 
       751        407          A        SER         HG        L-FRAG_0              O1 
       752        344          A        ILE          O        L-FRAG_0              H4 
       752        408          A        MET          O        L-FRAG_0              H5 
       752        280          A        VAL          O        L-FRAG_1              H8 
       752        279          A        SER         HG        L-FRAG_0              O2 
       752        407          A        SER         HG        L-FRAG_0              O1 
       753        344          A        ILE          O        L-FRAG_0              H4 
       753        408          A        MET          O        L-FRAG_0              H5 
       753         23          A        VAL          O        L-FRAG_2             H10 
       753        280          A        VAL          O        L-FRAG_1             H20 
       753         24          A        ASP        OD1        L-FRAG_2             H21 
       753        279          A        SER         HG        L-FRAG_0              O2 
       753        407          A        SER         HG        L-FRAG_0              O1 
       754        344          A        ILE          O        L-FRAG_0              H4 
       754        408          A        MET          O        L-FRAG_0              H5 
       754        280          A        VAL          O        L-FRAG_1              H8 
       754         23          A        VAL          O        L-FRAG_2              H9 
       754         24          A        ASP        OD1        L-FRAG_2             H10 
       754        279          A        SER         HG        L-FRAG_0              O2 
       754        407          A        SER         HG        L-FRAG_0              O1 
       755        344          A        ILE          O        L-FRAG_0              H4 
       755        408          A        MET          O        L-FRAG_0              H5 
       755        280          A        VAL          O        L-FRAG_1              H7 
       755         23          A        VAL          O        L-FRAG_2             H10 
       755         24          A        ASP        OD1        L-FRAG_2             H21 
       755        279          A        SER         HG        L-FRAG_0              O2 
       755        407          A        SER         HG        L-FRAG_0              O1 
       756        344          A        ILE          O        L-FRAG_0              H4 
       756        408          A        MET          O        L-FRAG_0              H5 
       756         24          A        ASP        OD1        L-FRAG_2              H9 
       756        279          A        SER         HG        L-FRAG_0              O2 
       756        407          A        SER         HG        L-FRAG_0              O1 
       757        344          A        ILE          O        L-FRAG_0              H4 
       757        408          A        MET          O        L-FRAG_0              H5 
       757         24          A        ASP        OD1        L-FRAG_2             H10 
       757        280          A        VAL          O        L-FRAG_1             H20 
       757        279          A        SER         HG        L-FRAG_0              O2 
       757        407          A        SER         HG        L-FRAG_0              O1 
       758        344          A        ILE          O        L-FRAG_0              H4 
       758        408          A        MET          O        L-FRAG_0              H5 
       758        280          A        VAL          O        L-FRAG_1              H7 
       758         24          A        ASP        OD1        L-FRAG_2             H21 
       758        279          A        SER         HG        L-FRAG_0              O2 
       759        344          A        ILE          O        L-FRAG_0              H4 
       759        408          A        MET          O        L-FRAG_0              H5 
       759        280          A        VAL          O        L-FRAG_1              H8 
       759         98          A        VAL          O        L-FRAG_2             H10 
       759         24          A        ASP        OD1        L-FRAG_2             H21 
       759        279          A        SER         HG        L-FRAG_0              O2 
       760        344          A        ILE          O        L-FRAG_0              H4 
       760        408          A        MET          O        L-FRAG_0              H5 
       760        280          A        VAL          O        L-FRAG_1              H8 
       760         24          A        ASP        OD1        L-FRAG_2             H10 
       760        279          A        SER         HG        L-FRAG_0              O2 
       760        407          A        SER         HG        L-FRAG_0              O1 
       761        344          A        ILE          O        L-FRAG_0              H4 
       761        408          A        MET          O        L-FRAG_0              H5 
       761        280          A        VAL          O        L-FRAG_1              H8 
       761         23          A        VAL          O        L-FRAG_2             H21 
       761        279          A        SER         HG        L-FRAG_0              O2 
       761        407          A        SER         HG        L-FRAG_0              O1 
       762        344          A        ILE          O        L-FRAG_0              H4 
       762        408          A        MET          O        L-FRAG_0              H5 
       762        280          A        VAL          O        L-FRAG_1              H8 
       762         23          A        VAL          O        L-FRAG_2             H21 
       762        279          A        SER         HG        L-FRAG_0              O2 
       762        407          A        SER         HG        L-FRAG_0              O1 
       763        344          A        ILE          O        L-FRAG_0              H4 
       763        408          A        MET          O        L-FRAG_0              H5 
       763        280          A        VAL          O        L-FRAG_1              H8 
       763         24          A        ASP        OD1        L-FRAG_2              H9 
       763        279          A        SER         HG        L-FRAG_0              O2 
       763        407          A        SER         HG        L-FRAG_0              O1 
       764        344          A        ILE          O        L-FRAG_0              H4 
       764        408          A        MET          O        L-FRAG_0              H5 
       764        280          A        VAL          O        L-FRAG_1              H8 
       764         24          A        ASP        OD1        L-FRAG_2              H9 
       764         23          A        VAL          O        L-FRAG_2             H21 
       764        279          A        SER         HG        L-FRAG_0              O2 
       764        407          A        SER         HG        L-FRAG_0              O1 
       765        344          A        ILE          O        L-FRAG_0              H4 
       765        408          A        MET          O        L-FRAG_0              H5 
       765        280          A        VAL          O        L-FRAG_1              H8 
       765         24          A        ASP        OD1        L-FRAG_2             H10 
       765        279          A        SER         HG        L-FRAG_0              O2 
       765        407          A        SER         HG        L-FRAG_0              O1 
       766        344          A        ILE          O        L-FRAG_0              H4 
       766        408          A        MET          O        L-FRAG_0              H5 
       766        280          A        VAL          O        L-FRAG_1              H8 
       766         23          A        VAL          O        L-FRAG_2             H10 
       766         24          A        ASP        OD1        L-FRAG_2             H21 
       766        279          A        SER         HG        L-FRAG_0              O2 
       766        407          A        SER         HG        L-FRAG_0              O1 
       767        344          A        ILE          O        L-FRAG_0              H4 
       767        408          A        MET          O        L-FRAG_0              H5 
       767        280          A        VAL          O        L-FRAG_1              H8 
       767         24          A        ASP        OD1        L-FRAG_2             H21 
       767        279          A        SER         HG        L-FRAG_0              O2 
       767        407          A        SER         HG        L-FRAG_0              O1 
       768        344          A        ILE          O        L-FRAG_0              H4 
       768        408          A        MET          O        L-FRAG_0              H5 
       768        280          A        VAL          O        L-FRAG_1              H8 
       768         24          A        ASP        OD1        L-FRAG_2             H10 
       768        279          A        SER         HG        L-FRAG_0              O2 
       768        407          A        SER         HG        L-FRAG_0              O1 
       769        344          A        ILE          O        L-FRAG_0              H4 
       769        408          A        MET          O        L-FRAG_0              H5 
       769        280          A        VAL          O        L-FRAG_1              H7 
       769         24          A        ASP        OD1        L-FRAG_2             H21 
       769        279          A        SER         HG        L-FRAG_0              O2 
       769        407          A        SER         HG        L-FRAG_0              O1 
       770        344          A        ILE          O        L-FRAG_0              H4 
       770        408          A        MET          O        L-FRAG_0              H5 
       770        280          A        VAL          O        L-FRAG_1              H7 
       770         24          A        ASP        OD1        L-FRAG_2             H21 
       770        279          A        SER         HG        L-FRAG_0              O2 
       770        407          A        SER         HG        L-FRAG_0              O1 
       771        344          A        ILE          O        L-FRAG_0              H4 
       771        408          A        MET          O        L-FRAG_0              H5 
       771        280          A        VAL          O        L-FRAG_1              H7 
       771         24          A        ASP        OD1        L-FRAG_2             H10 
       771        279          A        SER         HG        L-FRAG_0              O2 
       771        407          A        SER         HG        L-FRAG_0              O1 
       772        344          A        ILE          O        L-FRAG_0              H4 
       772        408          A        MET          O        L-FRAG_0              H5 
       772         23          A        VAL          O        L-FRAG_2             H10 
       772         24          A        ASP        OD1        L-FRAG_2             H21 
       772        279          A        SER         HG        L-FRAG_0              O2 
       772        407          A        SER         HG        L-FRAG_0              O1 
       773        344          A        ILE          O        L-FRAG_0              H4 
       773        408          A        MET          O        L-FRAG_0              H5 
       773        280          A        VAL          O        L-FRAG_1              H7 
       773        279          A        SER         HG        L-FRAG_0              O2 
       773        407          A        SER         HG        L-FRAG_0              O1 
       773        253          B        LYS        HZ3        L-FRAG_0              N1 
       774        344          A        ILE          O        L-FRAG_0              H4 
       774        408          A        MET          O        L-FRAG_0              H5 
       774        280          A        VAL          O        L-FRAG_1             H20 
       774         23          A        VAL          O        L-FRAG_2             H21 
       774        279          A        SER         HG        L-FRAG_0              O2 
       774        407          A        SER         HG        L-FRAG_0              O1 
       775        344          A        ILE          O        L-FRAG_0              H4 
       775        408          A        MET          O        L-FRAG_0              H5 
       775        280          A        VAL          O        L-FRAG_1              H8 
       775         24          A        ASP        OD1        L-FRAG_2             H21 
       775        279          A        SER         HG        L-FRAG_0              O2 
       775        407          A        SER         HG        L-FRAG_0              O1 
       776        344          A        ILE          O        L-FRAG_0              H4 
       776        408          A        MET          O        L-FRAG_0              H5 
       776        280          A        VAL          O        L-FRAG_1              H8 
       776         24          A        ASP        OD1        L-FRAG_2              H9 
       776        279          A        SER         HG        L-FRAG_0              O2 
       776        407          A        SER         HG        L-FRAG_0              O1 
       777        344          A        ILE          O        L-FRAG_0              H4 
       777        408          A        MET          O        L-FRAG_0              H5 
       777        280          A        VAL          O        L-FRAG_1              H8 
       777         24          A        ASP        OD1        L-FRAG_2              H9 
       777        279          A        SER         HG        L-FRAG_0              O2 
       777        407          A        SER         HG        L-FRAG_0              O1 
       778        344          A        ILE          O        L-FRAG_0              H4 
       778        408          A        MET          O        L-FRAG_0              H5 
       778        280          A        VAL          O        L-FRAG_1             H20 
       778         23          A        VAL          O        L-FRAG_2             H21 
       778        279          A        SER         HG        L-FRAG_0              O2 
       778        407          A        SER         HG        L-FRAG_0              O1 
       779        344          A        ILE          O        L-FRAG_0              H4 
       779        408          A        MET          O        L-FRAG_0              H5 
       779        280          A        VAL          O        L-FRAG_1              H8 
       779         23          A        VAL          O        L-FRAG_2              H9 
       779        279          A        SER         HG        L-FRAG_0              O2 
       779        407          A        SER         HG        L-FRAG_0              O1 
       780        344          A        ILE          O        L-FRAG_0              H4 
       780        408          A        MET          O        L-FRAG_0              H5 
       780        280          A        VAL          O        L-FRAG_1              H7 
       780         23          A        VAL          O        L-FRAG_2              H9 
       780         24          A        ASP        OD1        L-FRAG_2             H10 
       780        279          A        SER         HG        L-FRAG_0              O2 
       780        407          A        SER         HG        L-FRAG_0              O1 
       781        344          A        ILE          O        L-FRAG_0              H4 
       781        408          A        MET          O        L-FRAG_0              H5 
       781        280          A        VAL          O        L-FRAG_1              H7 
       781         24          A        ASP        OD1        L-FRAG_2              H9 
       781        279          A        SER         HG        L-FRAG_0              O2 
       781        407          A        SER         HG        L-FRAG_0              O1 
       782        344          A        ILE          O        L-FRAG_0              H4 
       782        408          A        MET          O        L-FRAG_0              H5 
       782        280          A        VAL          O        L-FRAG_1              H8 
       782         24          A        ASP        OD1        L-FRAG_2             H21 
       782        279          A        SER         HG        L-FRAG_0              O2 
       782        407          A        SER         HG        L-FRAG_0              O1 
       783        344          A        ILE          O        L-FRAG_0              H4 
       783        408          A        MET          O        L-FRAG_0              H5 
       783         23          A        VAL          O        L-FRAG_2             H10 
       783        280          A        VAL          O        L-FRAG_1             H20 
       783         24          A        ASP        OD1        L-FRAG_2             H21 
       783        279          A        SER         HG        L-FRAG_0              O2 
       783        407          A        SER         HG        L-FRAG_0              O1 
       784        344          A        ILE          O        L-FRAG_0              H4 
       784        408          A        MET          O        L-FRAG_0              H5 
       784        280          A        VAL          O        L-FRAG_1              H8 
       784         24          A        ASP        OD1        L-FRAG_2             H21 
       784        279          A        SER         HG        L-FRAG_0              O2 
       784        407          A        SER         HG        L-FRAG_0              O1 
       785        344          A        ILE          O        L-FRAG_0              H4 
       785        408          A        MET          O        L-FRAG_0              H5 
       785        280          A        VAL          O        L-FRAG_1              H7 
       785         23          A        VAL          O        L-FRAG_2             H10 
       785         24          A        ASP        OD1        L-FRAG_2             H21 
       785        279          A        SER         HG        L-FRAG_0              O2 
       785        407          A        SER         HG        L-FRAG_0              O1 
       786        344          A        ILE          O        L-FRAG_0              H4 
       786        408          A        MET          O        L-FRAG_0              H5 
       786        280          A        VAL          O        L-FRAG_1              H8 
       786         24          A        ASP        OD1        L-FRAG_2             H21 
       786        279          A        SER         HG        L-FRAG_0              O2 
       786        407          A        SER         HG        L-FRAG_0              O1 
       787        344          A        ILE          O        L-FRAG_0              H4 
       787        408          A        MET          O        L-FRAG_0              H5 
       787         23          A        VAL          O        L-FRAG_2             H10 
       787        280          A        VAL          O        L-FRAG_1             H20 
       787         24          A        ASP        OD1        L-FRAG_2             H21 
       787        279          A        SER         HG        L-FRAG_0              O2 
       787        407          A        SER         HG        L-FRAG_0              O1 
       788        344          A        ILE          O        L-FRAG_0              H4 
       788        408          A        MET          O        L-FRAG_0              H5 
       788         23          A        VAL          O        L-FRAG_2             H10 
       788        280          A        VAL          O        L-FRAG_1             H20 
       788         24          A        ASP        OD1        L-FRAG_2             H21 
       788        279          A        SER         HG        L-FRAG_0              O2 
       788        407          A        SER         HG        L-FRAG_0              O1 
       789        344          A        ILE          O        L-FRAG_0              H4 
       789        408          A        MET          O        L-FRAG_0              H5 
       789        280          A        VAL          O        L-FRAG_1             H20 
       789         24          A        ASP        OD1        L-FRAG_2             H21 
       789        279          A        SER         HG        L-FRAG_0              O2 
       789        407          A        SER         HG        L-FRAG_0              O1 
       790        344          A        ILE          O        L-FRAG_0              H4 
       790        408          A        MET          O        L-FRAG_0              H5 
       790         23          A        VAL          O        L-FRAG_2             H10 
       790        280          A        VAL          O        L-FRAG_1             H20 
       790        279          A        SER         HG        L-FRAG_0              O2 
       790        407          A        SER         HG        L-FRAG_0              O1 
       791        344          A        ILE          O        L-FRAG_0              H4 
       791        408          A        MET          O        L-FRAG_0              H5 
       791         24          A        ASP        OD1        L-FRAG_2              H9 
       791        280          A        VAL          O        L-FRAG_1             H20 
       791        279          A        SER         HG        L-FRAG_0              O2 
       791        407          A        SER         HG        L-FRAG_0              O1 
       792        344          A        ILE          O        L-FRAG_0              H4 
       792        408          A        MET          O        L-FRAG_0              H5 
       792        280          A        VAL          O        L-FRAG_1              H7 
       792         24          A        ASP        OD1        L-FRAG_2             H21 
       792        279          A        SER         HG        L-FRAG_0              O2 
       792        407          A        SER         HG        L-FRAG_0              O1 
       793        344          A        ILE          O        L-FRAG_0              H4 
       793        408          A        MET          O        L-FRAG_0              H5 
       793        280          A        VAL          O        L-FRAG_1              H7 
       793         24          A        ASP        OD1        L-FRAG_2             H10 
       793        279          A        SER         HG        L-FRAG_0              O2 
       793        407          A        SER         HG        L-FRAG_0              O1 
       794        344          A        ILE          O        L-FRAG_0              H4 
       794        408          A        MET          O        L-FRAG_0              H5 
       794        280          A        VAL          O        L-FRAG_1              H7 
       794         24          A        ASP        OD1        L-FRAG_2             H10 
       794        279          A        SER         HG        L-FRAG_0              O2 
       794        407          A        SER         HG        L-FRAG_0              O1 
       794        253          B        LYS        HZ3        L-FRAG_0              N1 
       795        344          A        ILE          O        L-FRAG_0              H4 
       795        408          A        MET          O        L-FRAG_0              H5 
       795        280          A        VAL          O        L-FRAG_1              H7 
       795         24          A        ASP        OD1        L-FRAG_2             H21 
       795        225          A        SER         HG        L-FRAG_0              O2 
       795        279          A        SER         HG        L-FRAG_0              O2 
       795        407          A        SER         HG        L-FRAG_0              O1 
       796        344          A        ILE          O        L-FRAG_0              H4 
       796        408          A        MET          O        L-FRAG_0              H5 
       796        280          A        VAL          O        L-FRAG_1              H8 
       796         24          A        ASP        OD1        L-FRAG_2              H9 
       796        279          A        SER         HG        L-FRAG_0              O2 
       796        407          A        SER         HG        L-FRAG_0              O1 
       797        344          A        ILE          O        L-FRAG_0              H4 
       797        408          A        MET          O        L-FRAG_0              H5 
       797         24          A        ASP        OD1        L-FRAG_2              H9 
       797        280          A        VAL          O        L-FRAG_1             H20 
       797        279          A        SER         HG        L-FRAG_0              O2 
       797        407          A        SER         HG        L-FRAG_0              O1 
       798        344          A        ILE          O        L-FRAG_0              H4 
       798        408          A        MET          O        L-FRAG_0              H5 
       798         24          A        ASP        OD1        L-FRAG_2              H9 
       798        280          A        VAL          O        L-FRAG_1             H20 
       798        279          A        SER         HG        L-FRAG_0              O2 
       798        407          A        SER         HG        L-FRAG_0              O1 
       798        253          B        LYS        HZ3        L-FRAG_0              N1 
       799        344          A        ILE          O        L-FRAG_0              H4 
       799        408          A        MET          O        L-FRAG_0              H5 
       799        280          A        VAL          O        L-FRAG_1              H8 
       799         24          A        ASP        OD1        L-FRAG_2             H21 
       799        279          A        SER         HG        L-FRAG_0              O2 
       799        407          A        SER         HG        L-FRAG_0              O1 
       800        344          A        ILE          O        L-FRAG_0              H4 
       800        408          A        MET          O        L-FRAG_0              H5 
       800        280          A        VAL          O        L-FRAG_1              H8 
       800         24          A        ASP        OD1        L-FRAG_2              H9 
       800         23          A        VAL          O        L-FRAG_2              H9 
       800        279          A        SER         HG        L-FRAG_0              O2 
       800        407          A        SER         HG        L-FRAG_0              O1 
       801        344          A        ILE          O        L-FRAG_0              H4 
       801        408          A        MET          O        L-FRAG_0              H5 
       801        280          A        VAL          O        L-FRAG_1              H7 
       801         23          A        VAL          O        L-FRAG_2              H9 
       801        279          A        SER         HG        L-FRAG_0              O2 
       801        407          A        SER         HG        L-FRAG_0              O1 
       802        344          A        ILE          O        L-FRAG_0              H4 
       802        408          A        MET          O        L-FRAG_0              H5 
       802         23          A        VAL          O        L-FRAG_2              H9 
       802         24          A        ASP        OD1        L-FRAG_2             H10 
       802        280          A        VAL          O        L-FRAG_1             H20 
       802        407          A        SER         HG        L-FRAG_0              O1 
       803        344          A        ILE          O        L-FRAG_0              H4 
       803        408          A        MET          O        L-FRAG_0              H5 
       803        280          A        VAL          O        L-FRAG_1              H8 
       803         24          A        ASP        OD1        L-FRAG_2              H9 
       803         98          A        VAL          O        L-FRAG_2             H21 
       803        407          A        SER         HG        L-FRAG_0              O1 
       804        344          A        ILE          O        L-FRAG_0              H4 
       804        408          A        MET          O        L-FRAG_0              H5 
       804        280          A        VAL          O        L-FRAG_1             H20 
       804         24          A        ASP        OD1        L-FRAG_2             H21 
       804        407          A        SER         HG        L-FRAG_0              O1 
       805        344          A        ILE          O        L-FRAG_0              H4 
       805        408          A        MET          O        L-FRAG_0              H5 
       805        280          A        VAL          O        L-FRAG_1              H8 
       805         24          A        ASP        OD1        L-FRAG_2             H21 
       805        407          A        SER         HG        L-FRAG_0              O1 
       806        344          A        ILE          O        L-FRAG_0              H4 
       806        408          A        MET          O        L-FRAG_0              H5 
       806         23          A        VAL          O        L-FRAG_2              H9 
       806        280          A        VAL          O        L-FRAG_1             H20 
       806        407          A        SER         HG        L-FRAG_0              O1 
       807        344          A        ILE          O        L-FRAG_0              H4 
       807        408          A        MET          O        L-FRAG_0              H5 
       807        280          A        VAL          O        L-FRAG_1              H7 
       807         24          A        ASP        OD1        L-FRAG_2              H9 
       807        407          A        SER         HG        L-FRAG_0              O1 
       808        344          A        ILE          O        L-FRAG_0              H4 
       808        408          A        MET          O        L-FRAG_0              H5 
       808        280          A        VAL          O        L-FRAG_1              H8 
       808         24          A        ASP        OD1        L-FRAG_2             H10 
       808        407          A        SER         HG        L-FRAG_0              O1 
       809        344          A        ILE          O        L-FRAG_0              H4 
       809        408          A        MET          O        L-FRAG_0              H5 
       809        280          A        VAL          O        L-FRAG_1              H8 
       809         23          A        VAL          O        L-FRAG_2             H10 
       809        407          A        SER         HG        L-FRAG_0              O1 
       810        344          A        ILE          O        L-FRAG_0              H4 
       810        408          A        MET          O        L-FRAG_0              H5 
       810        280          A        VAL          O        L-FRAG_1              H8 
       810         23          A        VAL          O        L-FRAG_2              H9 
       810         24          A        ASP        OD1        L-FRAG_2             H10 
       810        407          A        SER         HG        L-FRAG_0              O1 
       811        344          A        ILE          O        L-FRAG_0              H4 
       811        408          A        MET          O        L-FRAG_0              H5 
       811        280          A        VAL          O        L-FRAG_1              H8 
       811         24          A        ASP        OD1        L-FRAG_2             H10 
       811        279          A        SER         HG        L-FRAG_0              O2 
       811        407          A        SER         HG        L-FRAG_0              O1 
       812        344          A        ILE          O        L-FRAG_0              H4 
       812        408          A        MET          O        L-FRAG_0              H5 
       812        280          A        VAL          O        L-FRAG_1             H20 
       812         24          A        ASP        OD1        L-FRAG_2             H21 
       812        279          A        SER         HG        L-FRAG_0              O2 
       812        407          A        SER         HG        L-FRAG_0              O1 
       813        344          A        ILE          O        L-FRAG_0              H4 
       813        408          A        MET          O        L-FRAG_0              H5 
       813        280          A        VAL          O        L-FRAG_1              H7 
       813         24          A        ASP        OD1        L-FRAG_2             H21 
       813        279          A        SER         HG        L-FRAG_0              O2 
       813        407          A        SER         HG        L-FRAG_0              O1 
       814        344          A        ILE          O        L-FRAG_0              H4 
       814        408          A        MET          O        L-FRAG_0              H5 
       814        280          A        VAL          O        L-FRAG_1              H7 
       814         24          A        ASP        OD1        L-FRAG_2              H9 
       814        279          A        SER         HG        L-FRAG_0              O2 
       814        407          A        SER         HG        L-FRAG_0              O1 
       814        253          B        LYS        HZ1        L-FRAG_0              N1 
       815        344          A        ILE          O        L-FRAG_0              H4 
       815        408          A        MET          O        L-FRAG_0              H5 
       815         24          A        ASP        OD1        L-FRAG_2             H21 
       815        279          A        SER         HG        L-FRAG_0              O2 
       815        407          A        SER         HG        L-FRAG_0              O1 
       816        344          A        ILE          O        L-FRAG_0              H4 
       816        408          A        MET          O        L-FRAG_0              H5 
       816         24          A        ASP        OD1        L-FRAG_2              H9 
       816        280          A        VAL          O        L-FRAG_1             H20 
       816         23          A        VAL          O        L-FRAG_2             H21 
       816        279          A        SER         HG        L-FRAG_0              O2 
       816        407          A        SER         HG        L-FRAG_0              O1 
       817        344          A        ILE          O        L-FRAG_0              H4 
       817        408          A        MET          O        L-FRAG_0              H5 
       817         23          A        VAL          O        L-FRAG_2              H9 
       817         24          A        ASP        OD1        L-FRAG_2             H10 
       817        280          A        VAL          O        L-FRAG_1             H20 
       817        279          A        SER         HG        L-FRAG_0              O2 
       817        407          A        SER         HG        L-FRAG_0              O1 
       817        253          B        LYS        HZ3        L-FRAG_0              N1 
       818        344          A        ILE          O        L-FRAG_0              H4 
       818        408          A        MET          O        L-FRAG_0              H5 
       818         24          A        ASP        OD1        L-FRAG_2              H9 
       818        279          A        SER         HG        L-FRAG_0              O2 
       818        407          A        SER         HG        L-FRAG_0              O1 
       819        344          A        ILE          O        L-FRAG_0              H4 
       819        408          A        MET          O        L-FRAG_0              H5 
       819         24          A        ASP        OD1        L-FRAG_2             H21 
       819         23          A        VAL          O        L-FRAG_2             H21 
       819        279          A        SER         HG        L-FRAG_0              O2 
       820        344          A        ILE          O        L-FRAG_0              H4 
       820        408          A        MET          O        L-FRAG_0              H5 
       820         23          A        VAL          O        L-FRAG_2             H10 
       820        280          A        VAL          O        L-FRAG_1             H20 
       820         24          A        ASP        OD1        L-FRAG_2             H21 
       820        279          A        SER         HG        L-FRAG_0              O2 
       820        407          A        SER         HG        L-FRAG_0              O1 
       821        344          A        ILE          O        L-FRAG_0              H4 
       821        408          A        MET          O        L-FRAG_0              H5 
       821        280          A        VAL          O        L-FRAG_1              H8 
       821         24          A        ASP        OD1        L-FRAG_2              H9 
       821         23          A        VAL          O        L-FRAG_2             H21 
       821        279          A        SER         HG        L-FRAG_0              O2 
       821        407          A        SER         HG        L-FRAG_0              O1 
       822        344          A        ILE          O        L-FRAG_0              H4 
       822        408          A        MET          O        L-FRAG_0              H5 
       822        280          A        VAL          O        L-FRAG_1              H8 
       822        279          A        SER         HG        L-FRAG_0              O2 
       822        407          A        SER         HG        L-FRAG_0              O1 
       822        253          B        LYS        HZ3        L-FRAG_0              N1 
       823        344          A        ILE          O        L-FRAG_0              H4 
       823        408          A        MET          O        L-FRAG_0              H5 
       823        280          A        VAL          O        L-FRAG_1              H7 
       823         23          A        VAL          O        L-FRAG_2              H9 
       823        279          A        SER         HG        L-FRAG_0              O2 
       823        407          A        SER         HG        L-FRAG_0              O1 
       824        344          A        ILE          O        L-FRAG_0              H4 
       824        408          A        MET          O        L-FRAG_0              H5 
       824        280          A        VAL          O        L-FRAG_1              H8 
       824        279          A        SER         HG        L-FRAG_0              O2 
       824        407          A        SER         HG        L-FRAG_0              O1 
       825        344          A        ILE          O        L-FRAG_0              H4 
       825        408          A        MET          O        L-FRAG_0              H5 
       825        280          A        VAL          O        L-FRAG_1              H8 
       825         23          A        VAL          O        L-FRAG_2             H21 
       825        279          A        SER         HG        L-FRAG_0              O2 
       825        407          A        SER         HG        L-FRAG_0              O1 
       825        253          B        LYS        HZ3        L-FRAG_0              N1 
       826        344          A        ILE          O        L-FRAG_0              H4 
       826        408          A        MET          O        L-FRAG_0              H5 
       826        280          A        VAL          O        L-FRAG_1              H8 
       826        279          A        SER         HG        L-FRAG_0              O2 
       826        407          A        SER         HG        L-FRAG_0              O1 
       827        344          A        ILE          O        L-FRAG_0              H4 
       827        408          A        MET          O        L-FRAG_0              H5 
       827        280          A        VAL          O        L-FRAG_1              H7 
       827        279          A        SER         HG        L-FRAG_0              O2 
       827        407          A        SER         HG        L-FRAG_0              O1 
       828        344          A        ILE          O        L-FRAG_0              H4 
       828        408          A        MET          O        L-FRAG_0              H5 
       828        280          A        VAL          O        L-FRAG_1              H7 
       828        279          A        SER         HG        L-FRAG_0              O2 
       828        407          A        SER         HG        L-FRAG_0              O1 
       829        344          A        ILE          O        L-FRAG_0              H4 
       829        408          A        MET          O        L-FRAG_0              H5 
       829        280          A        VAL          O        L-FRAG_1              H7 
       829         24          A        ASP        OD1        L-FRAG_2             H10 
       829        279          A        SER         HG        L-FRAG_0              O2 
       829        407          A        SER         HG        L-FRAG_0              O1 
       830        344          A        ILE          O        L-FRAG_0              H4 
       830        408          A        MET          O        L-FRAG_0              H5 
       830        280          A        VAL          O        L-FRAG_1             H20 
       830         24          A        ASP        OD1        L-FRAG_2             H21 
       830        279          A        SER         HG        L-FRAG_0              O2 
       830        407          A        SER         HG        L-FRAG_0              O1 
       831        344          A        ILE          O        L-FRAG_0              H4 
       831        408          A        MET          O        L-FRAG_0              H5 
       831        280          A        VAL          O        L-FRAG_1              H7 
       831         23          A        VAL          O        L-FRAG_2             H10 
       831         24          A        ASP        OD1        L-FRAG_2             H21 
       831        279          A        SER         HG        L-FRAG_0              O2 
       831        407          A        SER         HG        L-FRAG_0              O1 
       832        344          A        ILE          O        L-FRAG_0              H4 
       832        408          A        MET          O        L-FRAG_0              H5 
       832        280          A        VAL          O        L-FRAG_1              H8 
       832         24          A        ASP        OD1        L-FRAG_2             H21 
       832        279          A        SER         HG        L-FRAG_0              O2 
       832        407          A        SER         HG        L-FRAG_0              O1 
       833        344          A        ILE          O        L-FRAG_0              H4 
       833        408          A        MET          O        L-FRAG_0              H5 
       833         24          A        ASP        OD1        L-FRAG_2             H10 
       833        280          A        VAL          O        L-FRAG_1             H20 
       833        279          A        SER         HG        L-FRAG_0              O2 
       833        407          A        SER         HG        L-FRAG_0              O1 
       833        253          B        LYS        HZ2        L-FRAG_0              N1 
       834        344          A        ILE          O        L-FRAG_0              H4 
       834        408          A        MET          O        L-FRAG_0              H5 
       834        280          A        VAL          O        L-FRAG_1              H7 
       834         23          A        VAL          O        L-FRAG_2              H9 
       834         24          A        ASP        OD1        L-FRAG_2             H10 
       834        279          A        SER         HG        L-FRAG_0              O2 
       834        407          A        SER         HG        L-FRAG_0              O1 
       834        253          B        LYS        HZ3        L-FRAG_0              N1 
       835        344          A        ILE          O        L-FRAG_0              H4 
       835        408          A        MET          O        L-FRAG_0              H5 
       835        280          A        VAL          O        L-FRAG_1              H8 
       835         23          A        VAL          O        L-FRAG_2              H9 
       835         24          A        ASP        OD1        L-FRAG_2             H10 
       835        279          A        SER         HG        L-FRAG_0              O2 
       835        407          A        SER         HG        L-FRAG_0              O1 
       836        344          A        ILE          O        L-FRAG_0              H4 
       836        408          A        MET          O        L-FRAG_0              H5 
       836        280          A        VAL          O        L-FRAG_1              H7 
       836         24          A        ASP        OD1        L-FRAG_2             H21 
       836        279          A        SER         HG        L-FRAG_0              O2 
       836        407          A        SER         HG        L-FRAG_0              O1 
       837        344          A        ILE          O        L-FRAG_0              H4 
       837        408          A        MET          O        L-FRAG_0              H5 
       837        280          A        VAL          O        L-FRAG_1              H7 
       837         24          A        ASP        OD1        L-FRAG_2              H9 
       837        279          A        SER         HG        L-FRAG_0              O2 
       837        407          A        SER         HG        L-FRAG_0              O1 
       838        344          A        ILE          O        L-FRAG_0              H4 
       838        408          A        MET          O        L-FRAG_0              H5 
       838        280          A        VAL          O        L-FRAG_1             H20 
       838         24          A        ASP        OD1        L-FRAG_2             H21 
       838        279          A        SER         HG        L-FRAG_0              O2 
       838        407          A        SER         HG        L-FRAG_0              O1 
       839        344          A        ILE          O        L-FRAG_0              H4 
       839        408          A        MET          O        L-FRAG_0              H5 
       839        280          A        VAL          O        L-FRAG_1              H7 
       839         23          A        VAL          O        L-FRAG_2             H10 
       839         24          A        ASP        OD1        L-FRAG_2             H21 
       839        279          A        SER         HG        L-FRAG_0              O2 
       839        407          A        SER         HG        L-FRAG_0              O1 
       840        344          A        ILE          O        L-FRAG_0              H4 
       840        408          A        MET          O        L-FRAG_0              H5 
       840         24          A        ASP        OD1        L-FRAG_2              H9 
       840        280          A        VAL          O        L-FRAG_1             H20 
       840        279          A        SER         HG        L-FRAG_0              O2 
       840        407          A        SER         HG        L-FRAG_0              O1 
       841        344          A        ILE          O        L-FRAG_0              H4 
       841        408          A        MET          O        L-FRAG_0              H5 
       841        280          A        VAL          O        L-FRAG_1              H8 
       841         24          A        ASP        OD1        L-FRAG_2             H10 
       841        279          A        SER         HG        L-FRAG_0              O2 
       841        407          A        SER         HG        L-FRAG_0              O1 
       842        344          A        ILE          O        L-FRAG_0              H4 
       842        408          A        MET          O        L-FRAG_0              H5 
       842        280          A        VAL          O        L-FRAG_1              H8 
       842         24          A        ASP        OD1        L-FRAG_2              H9 
       842        279          A        SER         HG        L-FRAG_0              O2 
       842        407          A        SER         HG        L-FRAG_0              O1 
       843        344          A        ILE          O        L-FRAG_0              H4 
       843        408          A        MET          O        L-FRAG_0              H5 
       843        280          A        VAL          O        L-FRAG_1              H8 
       843         24          A        ASP        OD1        L-FRAG_2              H9 
       843         23          A        VAL          O        L-FRAG_2             H21 
       843        279          A        SER         HG        L-FRAG_0              O2 
       843        407          A        SER         HG        L-FRAG_0              O1 
       844        344          A        ILE          O        L-FRAG_0              H4 
       844        408          A        MET          O        L-FRAG_0              H5 
       844        280          A        VAL          O        L-FRAG_1              H7 
       844        279          A        SER         HG        L-FRAG_0              O2 
       844        407          A        SER         HG        L-FRAG_0              O1 
       845        344          A        ILE          O        L-FRAG_0              H4 
       845        408          A        MET          O        L-FRAG_0              H5 
       845         23          A        VAL          O        L-FRAG_2             H10 
       845        280          A        VAL          O        L-FRAG_1             H20 
       845        279          A        SER         HG        L-FRAG_0              O2 
       845        407          A        SER         HG        L-FRAG_0              O1 
       846        344          A        ILE          O        L-FRAG_0              H4 
       846        408          A        MET          O        L-FRAG_0              H5 
       846        280          A        VAL          O        L-FRAG_1              H8 
       846         23          A        VAL          O        L-FRAG_2             H21 
       846        279          A        SER         HG        L-FRAG_0              O2 
       846        407          A        SER         HG        L-FRAG_0              O1 
       847        344          A        ILE          O        L-FRAG_0              H4 
       847        408          A        MET          O        L-FRAG_0              H5 
       847        280          A        VAL          O        L-FRAG_1             H20 
       847         23          A        VAL          O        L-FRAG_2             H21 
       847        279          A        SER         HG        L-FRAG_0              O2 
       847        407          A        SER         HG        L-FRAG_0              O1 
       848        344          A        ILE          O        L-FRAG_0              H4 
       848        408          A        MET          O        L-FRAG_0              H5 
       848        280          A        VAL          O        L-FRAG_1             H20 
       848        279          A        SER         HG        L-FRAG_0              O2 
       848        407          A        SER         HG        L-FRAG_0              O1 
       849        344          A        ILE          O        L-FRAG_0              H4 
       849        408          A        MET          O        L-FRAG_0              H5 
       849        279          A        SER         HG        L-FRAG_0              O2 
       849        407          A        SER         HG        L-FRAG_0              O1 
       850        344          A        ILE          O        L-FRAG_0              H4 
       850        408          A        MET          O        L-FRAG_0              H5 
       850        280          A        VAL          O        L-FRAG_1              H7 
       850         23          A        VAL          O        L-FRAG_2             H10 
       850        279          A        SER         HG        L-FRAG_0              O2 
       850        407          A        SER         HG        L-FRAG_0              O1 
       851        344          A        ILE          O        L-FRAG_0              H4 
       851        408          A        MET          O        L-FRAG_0              H5 
       851         23          A        VAL          O        L-FRAG_2             H10 
       851        280          A        VAL          O        L-FRAG_1             H20 
       851        279          A        SER         HG        L-FRAG_0              O2 
       851        407          A        SER         HG        L-FRAG_0              O1 
       852        344          A        ILE          O        L-FRAG_0              H4 
       852        408          A        MET          O        L-FRAG_0              H5 
       852        280          A        VAL          O        L-FRAG_1              H8 
       852         23          A        VAL          O        L-FRAG_2             H10 
       852        279          A        SER         HG        L-FRAG_0              O2 
       852        407          A        SER         HG        L-FRAG_0              O1 
       853        344          A        ILE          O        L-FRAG_0              H4 
       853        408          A        MET          O        L-FRAG_0              H5 
       853        280          A        VAL          O        L-FRAG_1              H7 
       853        279          A        SER         HG        L-FRAG_0              O2 
       853        407          A        SER         HG        L-FRAG_0              O1 
       854        344          A        ILE          O        L-FRAG_0              H4 
       854        408          A        MET          O        L-FRAG_0              H5 
       854        279          A        SER         HG        L-FRAG_0              O2 
       854        407          A        SER         HG        L-FRAG_0              O1 
       855        344          A        ILE          O        L-FRAG_0              H4 
       855        408          A        MET          O        L-FRAG_0              H5 
       855        280          A        VAL          O        L-FRAG_1             H20 
       855        279          A        SER         HG        L-FRAG_0              O2 
       855        407          A        SER         HG        L-FRAG_0              O1 
       856        344          A        ILE          O        L-FRAG_0              H4 
       856        408          A        MET          O        L-FRAG_0              H5 
       856        280          A        VAL          O        L-FRAG_1              H7 
       856         23          A        VAL          O        L-FRAG_2              H9 
       856        279          A        SER         HG        L-FRAG_0              O2 
       856        407          A        SER         HG        L-FRAG_0              O1 
       857        344          A        ILE          O        L-FRAG_0              H4 
       857        408          A        MET          O        L-FRAG_0              H5 
       857        280          A        VAL          O        L-FRAG_1              H7 
       857         23          A        VAL          O        L-FRAG_2              H9 
       857         24          A        ASP        OD1        L-FRAG_2             H10 
       857        279          A        SER         HG        L-FRAG_0              O2 
       857        407          A        SER         HG        L-FRAG_0              O1 
       858        344          A        ILE          O        L-FRAG_0              H4 
       858        408          A        MET          O        L-FRAG_0              H5 
       858        280          A        VAL          O        L-FRAG_1              H7 
       858         24          A        ASP        OD1        L-FRAG_2             H10 
       858        279          A        SER         HG        L-FRAG_0              O2 
       858        407          A        SER         HG        L-FRAG_0              O1 
       859        344          A        ILE          O        L-FRAG_0              H4 
       859        408          A        MET          O        L-FRAG_0              H5 
       859        280          A        VAL          O        L-FRAG_1              H7 
       859         23          A        VAL          O        L-FRAG_2             H21 
       859        279          A        SER         HG        L-FRAG_0              O2 
       859        407          A        SER         HG        L-FRAG_0              O1 
       859        253          B        LYS        HZ1        L-FRAG_0              N1 
       860        344          A        ILE          O        L-FRAG_0              H4 
       860        408          A        MET          O        L-FRAG_0              H5 
       860         23          A        VAL          O        L-FRAG_2             H10 
       860        280          A        VAL          O        L-FRAG_1             H20 
       860        279          A        SER         HG        L-FRAG_0              O2 
       860        407          A        SER         HG        L-FRAG_0              O1 
       861        344          A        ILE          O        L-FRAG_0              H4 
       861        408          A        MET          O        L-FRAG_0              H5 
       861         98          A        VAL          O        L-FRAG_2             H10 
       861        280          A        VAL          O        L-FRAG_1             H20 
       861         23          A        VAL          O        L-FRAG_2             H21 
       861        279          A        SER         HG        L-FRAG_0              O2 
       861        407          A        SER         HG        L-FRAG_0              O1 
       862        344          A        ILE          O        L-FRAG_0              H4 
       862         23          A        VAL          O        L-FRAG_2              H9 
       862        280          A        VAL          O        L-FRAG_1             H20 
       862        279          A        SER         HG        L-FRAG_0              O2 
       862        407          A        SER         HG        L-FRAG_0              O1 
       863        344          A        ILE          O        L-FRAG_0              H4 
       863        407          A        SER         OG        L-FRAG_0              H5 
       863        280          A        VAL          O        L-FRAG_1             H20 
       863         23          A        VAL          O        L-FRAG_2             H21 
       863        279          A        SER         HG        L-FRAG_0              O2 
       863        253          B        LYS        HZ1        L-FRAG_0              N1 
       864        344          A        ILE          O        L-FRAG_0              H4 
       864        408          A        MET          O        L-FRAG_0              H5 
       864        280          A        VAL          O        L-FRAG_1              H7 
       864         23          A        VAL          O        L-FRAG_2             H10 
       864        279          A        SER         HG        L-FRAG_0              O2 
       864        407          A        SER         HG        L-FRAG_0              O1 
       865        344          A        ILE          O        L-FRAG_0              H4 
       865        408          A        MET          O        L-FRAG_0              H5 
       865         24          A        ASP        OD1        L-FRAG_2             H10 
       865        280          A        VAL          O        L-FRAG_1             H20 
       865        279          A        SER         HG        L-FRAG_0              O2 
       865        407          A        SER         HG        L-FRAG_0              O1 
       866        344          A        ILE          O        L-FRAG_0              H4 
       866        408          A        MET          O        L-FRAG_0              H5 
       866         23          A        VAL          O        L-FRAG_2              H9 
       866        280          A        VAL          O        L-FRAG_1             H20 
       866        279          A        SER         HG        L-FRAG_0              O2 
       866        407          A        SER         HG        L-FRAG_0              O1 
       867        344          A        ILE          O        L-FRAG_0              H4 
       867        408          A        MET          O        L-FRAG_0              H5 
       867        280          A        VAL          O        L-FRAG_1              H8 
       867        279          A        SER         HG        L-FRAG_0              O2 
       867        407          A        SER         HG        L-FRAG_0              O1 
       868        344          A        ILE          O        L-FRAG_0              H4 
       868        408          A        MET          O        L-FRAG_0              H5 
       868        280          A        VAL          O        L-FRAG_1             H20 
       868         24          A        ASP        OD2        L-FRAG_2             H21 
       868        279          A        SER         HG        L-FRAG_0              O2 
       868        407          A        SER         HG        L-FRAG_0              O1 
       869        344          A        ILE          O        L-FRAG_0              H4 
       869        408          A        MET          O        L-FRAG_0              H5 
       869        280          A        VAL          O        L-FRAG_1              H7 
       869         24          A        ASP        OD2        L-FRAG_2              H9 
       869         23          A        VAL          O        L-FRAG_2             H21 
       869        279          A        SER         HG        L-FRAG_0              O2 
       869        407          A        SER         HG        L-FRAG_0              O1 
       870        344          A        ILE          O        L-FRAG_0              H4 
       870        408          A        MET          O        L-FRAG_0              H5 
       870        280          A        VAL          O        L-FRAG_1              H8 
       870         23          A        VAL          O        L-FRAG_2             H10 
       870         24          A        ASP        OD2        L-FRAG_2             H21 
       870        279          A        SER         HG        L-FRAG_0              O2 
       870        407          A        SER         HG        L-FRAG_0              O1 
       871        344          A        ILE          O        L-FRAG_0              H4 
       871        408          A        MET          O        L-FRAG_0              H5 
       871        280          A        VAL          O        L-FRAG_1              H7 
       871         23          A        VAL          O        L-FRAG_2             H10 
       871         24          A        ASP        OD2        L-FRAG_2             H21 
       871        279          A        SER         HG        L-FRAG_0              O2 
       871        407          A        SER         HG        L-FRAG_0              O1 
       872        344          A        ILE          O        L-FRAG_0              H4 
       872        408          A        MET          O        L-FRAG_0              H5 
       872        280          A        VAL          O        L-FRAG_1              H8 
       872         24          A        ASP        OD2        L-FRAG_2             H10 
       872        279          A        SER         HG        L-FRAG_0              O2 
       872        407          A        SER         HG        L-FRAG_0              O1 
       873        344          A        ILE          O        L-FRAG_0              H4 
       873        408          A        MET          O        L-FRAG_0              H5 
       873        280          A        VAL          O        L-FRAG_1              H8 
       873         23          A        VAL          O        L-FRAG_2              H9 
       873         24          A        ASP        OD2        L-FRAG_2             H10 
       873        279          A        SER         HG        L-FRAG_0              O2 
       873        407          A        SER         HG        L-FRAG_0              O1 
       874        344          A        ILE          O        L-FRAG_0              H4 
       874        408          A        MET          O        L-FRAG_0              H5 
       874        280          A        VAL          O        L-FRAG_1              H8 
       874         24          A        ASP        OD2        L-FRAG_2              H9 
       874        279          A        SER         HG        L-FRAG_0              O2 
       874        407          A        SER         HG        L-FRAG_0              O1 
       875        344          A        ILE          O        L-FRAG_0              H4 
       875        408          A        MET          O        L-FRAG_0              H5 
       875        280          A        VAL          O        L-FRAG_1              H8 
       875         24          A        ASP        OD2        L-FRAG_2              H9 
       875        279          A        SER         HG        L-FRAG_0              O2 
       875        407          A        SER         HG        L-FRAG_0              O1 
       876        344          A        ILE          O        L-FRAG_0              H4 
       876        408          A        MET          O        L-FRAG_0              H5 
       876        280          A        VAL          O        L-FRAG_1              H8 
       876         24          A        ASP        OD2        L-FRAG_2             H10 
       876        279          A        SER         HG        L-FRAG_0              O2 
       876        407          A        SER         HG        L-FRAG_0              O1 
       877        344          A        ILE          O        L-FRAG_0              H4 
       877        408          A        MET          O        L-FRAG_0              H5 
       877         23          A        VAL          O        L-FRAG_2             H10 
       877        280          A        VAL          O        L-FRAG_1             H20 
       877        279          A        SER         HG        L-FRAG_0              O2 
       877        407          A        SER         HG        L-FRAG_0              O1 
       878        344          A        ILE          O        L-FRAG_0              H4 
       878        408          A        MET          O        L-FRAG_0              H5 
       878        280          A        VAL          O        L-FRAG_1              H8 
       878         23          A        VAL          O        L-FRAG_2             H10 
       878        279          A        SER         HG        L-FRAG_0              O2 
       878        407          A        SER         HG        L-FRAG_0              O1 
       878        253          B        LYS        HZ3        L-FRAG_0              N1 
       879        344          A        ILE          O        L-FRAG_0              H4 
       879        408          A        MET          O        L-FRAG_0              H5 
       879        280          A        VAL          O        L-FRAG_1              H7 
       879         23          A        VAL          O        L-FRAG_2              H9 
       879        279          A        SER         HG        L-FRAG_0              O2 
       879        407          A        SER         HG        L-FRAG_0              O1 
       880        344          A        ILE          O        L-FRAG_0              H4 
       880        408          A        MET          O        L-FRAG_0              H5 
       880        280          A        VAL          O        L-FRAG_1              H8 
       880         23          A        VAL          O        L-FRAG_2              H9 
       880        279          A        SER         HG        L-FRAG_0              O2 
       880        407          A        SER         HG        L-FRAG_0              O1 
       881        344          A        ILE          O        L-FRAG_0              H4 
       881        408          A        MET          O        L-FRAG_0              H5 
       881        280          A        VAL          O        L-FRAG_1             H20 
       881        279          A        SER         HG        L-FRAG_0              O2 
       881        407          A        SER         HG        L-FRAG_0              O1 
       882        344          A        ILE          O        L-FRAG_0              H4 
       882        408          A        MET          O        L-FRAG_0              H5 
       882         23          A        VAL          O        L-FRAG_2              H9 
       882        280          A        VAL          O        L-FRAG_1             H20 
       882        279          A        SER         HG        L-FRAG_0              O2 
       882        407          A        SER         HG        L-FRAG_0              O1 
       883        344          A        ILE          O        L-FRAG_0              H4 
       883        408          A        MET          O        L-FRAG_0              H5 
       883        280          A        VAL          O        L-FRAG_1              H8 
       883         23          A        VAL          O        L-FRAG_2             H21 
       883        279          A        SER         HG        L-FRAG_0              O2 
       883        407          A        SER         HG        L-FRAG_0              O1 
       884        344          A        ILE          O        L-FRAG_0              H4 
       884        408          A        MET          O        L-FRAG_0              H5 
       884        280          A        VAL          O        L-FRAG_1              H8 
       884        279          A        SER         HG        L-FRAG_0              O2 
       884        407          A        SER         HG        L-FRAG_0              O1 
       885        344          A        ILE          O        L-FRAG_0              H4 
       885        408          A        MET          O        L-FRAG_0              H5 
       885        280          A        VAL          O        L-FRAG_1              H7 
       885         23          A        VAL          O        L-FRAG_2             H21 
       885        279          A        SER         HG        L-FRAG_0              O2 
       885        407          A        SER         HG        L-FRAG_0              O1 
       886        344          A        ILE          O        L-FRAG_0              H4 
       886        408          A        MET          O        L-FRAG_0              H5 
       886         23          A        VAL          O        L-FRAG_2              H9 
       886         24          A        ASP        OD2        L-FRAG_2             H10 
       886        280          A        VAL          O        L-FRAG_1             H20 
       886        279          A        SER         HG        L-FRAG_0              O2 
       886        407          A        SER         HG        L-FRAG_0              O1 
       887        344          A        ILE          O        L-FRAG_0              H4 
       887        408          A        MET          O        L-FRAG_0              H5 
       887        280          A        VAL          O        L-FRAG_1              H8 
       887         24          A        ASP        OD2        L-FRAG_2             H21 
       887        279          A        SER         HG        L-FRAG_0              O2 
       887        407          A        SER         HG        L-FRAG_0              O1 
       888        344          A        ILE          O        L-FRAG_0              H4 
       888        408          A        MET          O        L-FRAG_0              H5 
       888        280          A        VAL          O        L-FRAG_1              H8 
       888         24          A        ASP        OD2        L-FRAG_2              H9 
       888         23          A        VAL          O        L-FRAG_2             H21 
       888        279          A        SER         HG        L-FRAG_0              O2 
       888        407          A        SER         HG        L-FRAG_0              O1 
       889        344          A        ILE          O        L-FRAG_0              H4 
       889        408          A        MET          O        L-FRAG_0              H5 
       889        280          A        VAL          O        L-FRAG_1              H7 
       889         24          A        ASP        OD2        L-FRAG_2              H9 
       889         23          A        VAL          O        L-FRAG_2             H21 
       889        279          A        SER         HG        L-FRAG_0              O2 
       889        407          A        SER         HG        L-FRAG_0              O1 
       890        344          A        ILE          O        L-FRAG_0              H4 
       890        408          A        MET          O        L-FRAG_0              H5 
       890        280          A        VAL          O        L-FRAG_1              H7 
       890         24          A        ASP        OD2        L-FRAG_2             H21 
       890        279          A        SER         HG        L-FRAG_0              O2 
       890        407          A        SER         HG        L-FRAG_0              O1 
       891        344          A        ILE          O        L-FRAG_0              H4 
       891        408          A        MET          O        L-FRAG_0              H5 
       891        280          A        VAL          O        L-FRAG_1             H20 
       891         23          A        VAL          O        L-FRAG_2             H21 
       891        279          A        SER         HG        L-FRAG_0              O2 
       891        407          A        SER         HG        L-FRAG_0              O1 
       892        344          A        ILE          O        L-FRAG_0              H4 
       892        408          A        MET          O        L-FRAG_0              H5 
       892         23          A        VAL          O        L-FRAG_2              H9 
       892        280          A        VAL          O        L-FRAG_1             H20 
       892        279          A        SER         HG        L-FRAG_0              O2 
       892        407          A        SER         HG        L-FRAG_0              O1 
       893        344          A        ILE          O        L-FRAG_0              H4 
       893        408          A        MET          O        L-FRAG_0              H5 
       893        280          A        VAL          O        L-FRAG_1             H20 
       893         23          A        VAL          O        L-FRAG_2             H21 
       893        279          A        SER         HG        L-FRAG_0              O2 
       893        407          A        SER         HG        L-FRAG_0              O1 
       894        344          A        ILE          O        L-FRAG_0              H4 
       894        408          A        MET          O        L-FRAG_0              H5 
       894         23          A        VAL          O        L-FRAG_2              H9 
       894        280          A        VAL          O        L-FRAG_1             H20 
       894        279          A        SER         HG        L-FRAG_0              O2 
       894        407          A        SER         HG        L-FRAG_0              O1 
       895        344          A        ILE          O        L-FRAG_0              H4 
       895        408          A        MET          O        L-FRAG_0              H5 
       895        280          A        VAL          O        L-FRAG_1              H7 
       895        279          A        SER         HG        L-FRAG_0              O2 
       895        407          A        SER         HG        L-FRAG_0              O1 
       896        344          A        ILE          O        L-FRAG_0              H4 
       896        408          A        MET          O        L-FRAG_0              H5 
       896        280          A        VAL          O        L-FRAG_1              H8 
       896         23          A        VAL          O        L-FRAG_2              H9 
       896        279          A        SER         HG        L-FRAG_0              O2 
       896        407          A        SER         HG        L-FRAG_0              O1 
       897        344          A        ILE          O        L-FRAG_0              H4 
       897        408          A        MET          O        L-FRAG_0              H5 
       897        280          A        VAL          O        L-FRAG_1              H7 
       897         23          A        VAL          O        L-FRAG_2              H9 
       897        279          A        SER         HG        L-FRAG_0              O2 
       897        407          A        SER         HG        L-FRAG_0              O1 
       898        344          A        ILE          O        L-FRAG_0              H4 
       898        408          A        MET          O        L-FRAG_0              H5 
       898        280          A        VAL          O        L-FRAG_1              H7 
       898         24          A        ASP        OD2        L-FRAG_2              H9 
       898         23          A        VAL          O        L-FRAG_2             H21 
       898        279          A        SER         HG        L-FRAG_0              O2 
       898        407          A        SER         HG        L-FRAG_0              O1 
       899        344          A        ILE          O        L-FRAG_0              H4 
       899        408          A        MET          O        L-FRAG_0              H5 
       899        280          A        VAL          O        L-FRAG_1              H7 
       899         24          A        ASP        OD2        L-FRAG_2              H9 
       899        279          A        SER         HG        L-FRAG_0              O2 
       899        407          A        SER         HG        L-FRAG_0              O1 
       900        344          A        ILE          O        L-FRAG_0              H4 
       900        408          A        MET          O        L-FRAG_0              H5 
       900        280          A        VAL          O        L-FRAG_1              H7 
       900         24          A        ASP        OD2        L-FRAG_2             H10 
       900        279          A        SER         HG        L-FRAG_0              O2
[truncated: 49,105 more chars]
