# Supplementary material for: Delineating Pixantrone Maleate’s adroit activity against cervical cancer proteins through multitargeted docking-based MM\GBSA, QM-DFT and MD simulation
Source: PLoS One. 2023 Dec 15;18(12):e0295714. doi: 10.1371/journal.pone.0295714 (PMC10723688; doi:10.1371/journal.pone.0295714)
Supplement: S1 Dataset — (ZIP) [file pone.0295714.s001.zip › Data_2_6UJB/raw-data/PL-Contacts_Hydrophobic.dat]

  # Frame#   Residue#      Chain    ResName  LigandFragment 
         3        278          A        PHE        L-FRAG_0 
         5        278          A        PHE        L-FRAG_0 
         6        278          A        PHE        L-FRAG_0 
         8        278          A        PHE        L-FRAG_0 
         8        406          A        TYR        L-FRAG_0 
         9        278          A        PHE        L-FRAG_0 
        10        278          A        PHE        L-FRAG_0 
        14        343          A        ALA        L-FRAG_0 
        18        406          A        TYR        L-FRAG_0 
        19        343          A        ALA        L-FRAG_0 
        21        343          A        ALA        L-FRAG_0 
        32        343          A        ALA        L-FRAG_0 
        33        345          A        ALA        L-FRAG_0 
        34        278          A        PHE        L-FRAG_0 
        38        278          A        PHE        L-FRAG_0 
        40        343          A        ALA        L-FRAG_0 
        43        343          A        ALA        L-FRAG_0 
        44        343          A        ALA        L-FRAG_0 
        47        343          A        ALA        L-FRAG_0 
        50        343          A        ALA        L-FRAG_0 
        51        343          A        ALA        L-FRAG_0 
        52        343          A        ALA        L-FRAG_0 
        53        343          A        ALA        L-FRAG_0 
        54        343          A        ALA        L-FRAG_0 
        55        343          A        ALA        L-FRAG_0 
        56        343          A        ALA        L-FRAG_0 
        56        345          A        ALA        L-FRAG_0 
        57        343          A        ALA        L-FRAG_0 
        58        345          A        ALA        L-FRAG_0 
        61        343          A        ALA        L-FRAG_0 
        62        343          A        ALA        L-FRAG_0 
        64        343          A        ALA        L-FRAG_0 
        68        343          A        ALA        L-FRAG_0 
        70        343          A        ALA        L-FRAG_0 
        77        343          A        ALA        L-FRAG_0 
        85        343          A        ALA        L-FRAG_0 
        86        343          A        ALA        L-FRAG_0 
        89        343          A        ALA        L-FRAG_0 
        89        406          A        TYR        L-FRAG_0 
        91        406          A        TYR        L-FRAG_0 
        92        406          A        TYR        L-FRAG_0 
        93        406          A        TYR        L-FRAG_0 
        95        406          A        TYR        L-FRAG_0 
        97        343          A        ALA        L-FRAG_0 
        97        406          A        TYR        L-FRAG_0 
        98        406          A        TYR        L-FRAG_0 
        99        343          A        ALA        L-FRAG_0 
       100        406          A        TYR        L-FRAG_0 
       101        406          A        TYR        L-FRAG_0 
       106        343          A        ALA        L-FRAG_0 
       107        406          A        TYR        L-FRAG_0 
       108        406          A        TYR        L-FRAG_0 
       109        343          A        ALA        L-FRAG_0 
       110        343          A        ALA        L-FRAG_0 
       110        406          A        TYR        L-FRAG_0 
       111        406          A        TYR        L-FRAG_0 
       113        406          A        TYR        L-FRAG_0 
       114        406          A        TYR        L-FRAG_0 
       115        343          A        ALA        L-FRAG_0 
       116        343          A        ALA        L-FRAG_0 
       118        406          A        TYR        L-FRAG_0 
       122        343          A        ALA        L-FRAG_0 
       124        343          A        ALA        L-FRAG_0 
       125        343          A        ALA        L-FRAG_0 
       125        406          A        TYR        L-FRAG_0 
       128        343          A        ALA        L-FRAG_0 
       128        406          A        TYR        L-FRAG_0 
       131        343          A        ALA        L-FRAG_0 
       132        343          A        ALA        L-FRAG_0 
       133        406          A        TYR        L-FRAG_0 
       134        343          A        ALA        L-FRAG_0 
       134        406          A        TYR        L-FRAG_0 
       135        343          A        ALA        L-FRAG_0 
       135        406          A        TYR        L-FRAG_0 
       138        406          A        TYR        L-FRAG_0 
       139        406          A        TYR        L-FRAG_0 
       140        406          A        TYR        L-FRAG_0 
       141        406          A        TYR        L-FRAG_0 
       143        406          A        TYR        L-FRAG_0 
       146        406          A        TYR        L-FRAG_0 
       148        343          A        ALA        L-FRAG_0 
       149        343          A        ALA        L-FRAG_0 
       151        343          A        ALA        L-FRAG_0 
       151        406          A        TYR        L-FRAG_0 
       152        343          A        ALA        L-FRAG_0 
       154        343          A        ALA        L-FRAG_0 
       156        343          A        ALA        L-FRAG_0 
       157        406          A        TYR        L-FRAG_0 
       158        343          A        ALA        L-FRAG_0 
       158        406          A        TYR        L-FRAG_0 
       163        343          A        ALA        L-FRAG_0 
       165        343          A        ALA        L-FRAG_0 
       166        343          A        ALA        L-FRAG_0 
       167        406          A        TYR        L-FRAG_0 
       169        343          A        ALA        L-FRAG_0 
       169        406          A        TYR        L-FRAG_0 
       171        343          A        ALA        L-FRAG_0 
       172        406          A        TYR        L-FRAG_0 
       173        343          A        ALA        L-FRAG_0 
       174        343          A        ALA        L-FRAG_0 
       174        406          A        TYR        L-FRAG_0 
       175        406          A        TYR        L-FRAG_0 
       178        343          A        ALA        L-FRAG_0 
       178        406          A        TYR        L-FRAG_0 
       179        406          A        TYR        L-FRAG_0 
       181        343          A        ALA        L-FRAG_0 
       182        343          A        ALA        L-FRAG_0 
       183        343          A        ALA        L-FRAG_0 
       183        406          A        TYR        L-FRAG_0 
       184        343          A        ALA        L-FRAG_0 
       185        343          A        ALA        L-FRAG_0 
       186        343          A        ALA        L-FRAG_0 
       187        345          A        ALA        L-FRAG_0 
       189        343          A        ALA        L-FRAG_0 
       191        343          A        ALA        L-FRAG_0 
       191        406          A        TYR        L-FRAG_0 
       192        343          A        ALA        L-FRAG_0 
       193        343          A        ALA        L-FRAG_0 
       196        343          A        ALA        L-FRAG_0 
       196        406          A        TYR        L-FRAG_0 
       197        406          A        TYR        L-FRAG_0 
       198        343          A        ALA        L-FRAG_0 
       200        343          A        ALA        L-FRAG_0 
       201        343          A        ALA        L-FRAG_0 
       204        343          A        ALA        L-FRAG_0 
       205        343          A        ALA        L-FRAG_0 
       206        343          A        ALA        L-FRAG_0 
       206        406          A        TYR        L-FRAG_0 
       207        343          A        ALA        L-FRAG_0 
       209        343          A        ALA        L-FRAG_0 
       210        406          A        TYR        L-FRAG_0 
       211        343          A        ALA        L-FRAG_0 
       211        406          A        TYR        L-FRAG_0 
       212        343          A        ALA        L-FRAG_0 
       213        343          A        ALA        L-FRAG_0 
       214        343          A        ALA        L-FRAG_0 
       215        406          A        TYR        L-FRAG_0 
       219        343          A        ALA        L-FRAG_0 
       219        406          A        TYR        L-FRAG_0 
       221        406          A        TYR        L-FRAG_0 
       222        343          A        ALA        L-FRAG_0 
       222        406          A        TYR        L-FRAG_0 
       227        343          A        ALA        L-FRAG_0 
       228        343          A        ALA        L-FRAG_0 
       228        406          A        TYR        L-FRAG_0 
       229        406          A        TYR        L-FRAG_0 
       230        406          A        TYR        L-FRAG_0 
       232        343          A        ALA        L-FRAG_0 
       233        406          A        TYR        L-FRAG_0 
       234        343          A        ALA        L-FRAG_0 
       235        343          A        ALA        L-FRAG_0 
       236        278          A        PHE        L-FRAG_0 
       237        343          A        ALA        L-FRAG_0 
       237        406          A        TYR        L-FRAG_0 
       239        343          A        ALA        L-FRAG_0 
       242        343          A        ALA        L-FRAG_0 
       243        406          A        TYR        L-FRAG_0 
       244        406          A        TYR        L-FRAG_0 
       246        343          A        ALA        L-FRAG_0 
       247        343          A        ALA        L-FRAG_0 
       248        343          A        ALA        L-FRAG_0 
       248        406          A        TYR        L-FRAG_0 
       250        343          A        ALA        L-FRAG_0 
       251        343          A        ALA        L-FRAG_0 
       251        406          A        TYR        L-FRAG_0 
       252        406          A        TYR        L-FRAG_0 
       253        343          A        ALA        L-FRAG_0 
       253        406          A        TYR        L-FRAG_0 
       256        343          A        ALA        L-FRAG_0 
       256        406          A        TYR        L-FRAG_0 
       257        406          A        TYR        L-FRAG_0 
       258        406          A        TYR        L-FRAG_0 
       259        406          A        TYR        L-FRAG_0 
       260        343          A        ALA        L-FRAG_0 
       262        343          A        ALA        L-FRAG_0 
       263        406          A        TYR        L-FRAG_0 
       266        343          A        ALA        L-FRAG_0 
       266        406          A        TYR        L-FRAG_0 
       268        406          A        TYR        L-FRAG_0 
       271        406          A        TYR        L-FRAG_0 
       272        343          A        ALA        L-FRAG_0 
       273        343          A        ALA        L-FRAG_0 
       273        406          A        TYR        L-FRAG_0 
       275        343          A        ALA        L-FRAG_0 
       275        406          A        TYR        L-FRAG_0 
       276        278          A        PHE        L-FRAG_0 
       276        343          A        ALA        L-FRAG_0 
       277        278          A        PHE        L-FRAG_0 
       279        343          A        ALA        L-FRAG_0 
       279        406          A        TYR        L-FRAG_0 
       280        343          A        ALA        L-FRAG_0 
       281        343          A        ALA        L-FRAG_0 
       281        406          A        TYR        L-FRAG_0 
       282        278          A        PHE        L-FRAG_0 
       284        278          A        PHE        L-FRAG_0 
       285        278          A        PHE        L-FRAG_0 
       286        278          A        PHE        L-FRAG_0 
       286        343          A        ALA        L-FRAG_0 
       286        406          A        TYR        L-FRAG_0 
       287        278          A        PHE        L-FRAG_0 
       287        343          A        ALA        L-FRAG_0 
       291        278          A        PHE        L-FRAG_0 
       292        343          A        ALA        L-FRAG_0 
       293        278          A        PHE        L-FRAG_0 
       293        343          A        ALA        L-FRAG_0 
       294        278          A        PHE        L-FRAG_0 
       295        278          A        PHE        L-FRAG_0 
       297        278          A        PHE        L-FRAG_0 
       297        343          A        ALA        L-FRAG_0 
       299        278          A        PHE        L-FRAG_0 
       300        343          A        ALA        L-FRAG_0 
       301        278          A        PHE        L-FRAG_0 
       303        278          A        PHE        L-FRAG_0 
       305        343          A        ALA        L-FRAG_0 
       306        278          A        PHE        L-FRAG_0 
       306        343          A        ALA        L-FRAG_0 
       308        278          A        PHE        L-FRAG_0 
       308        343          A        ALA        L-FRAG_0 
       309        343          A        ALA        L-FRAG_0 
       310        278          A        PHE        L-FRAG_0 
       310        343          A        ALA        L-FRAG_0 
       310        406          A        TYR        L-FRAG_0 
       311        343          A        ALA        L-FRAG_0 
       311        406          A        TYR        L-FRAG_0 
       312        278          A        PHE        L-FRAG_0 
       314        343          A        ALA        L-FRAG_0 
       315        343          A        ALA        L-FRAG_0 
       315        406          A        TYR        L-FRAG_0 
       317        343          A        ALA        L-FRAG_0 
       317        406          A        TYR        L-FRAG_0 
       318        343          A        ALA        L-FRAG_0 
       318        406          A        TYR        L-FRAG_0 
       319        343          A        ALA        L-FRAG_0 
       320        406          A        TYR        L-FRAG_0 
       321        406          A        TYR        L-FRAG_0 
       322        343          A        ALA        L-FRAG_0 
       323        406          A        TYR        L-FRAG_0 
       325        343          A        ALA        L-FRAG_0 
       325        406          A        TYR        L-FRAG_0 
       326        343          A        ALA        L-FRAG_0 
       326        406          A        TYR        L-FRAG_0 
       327        278          A        PHE        L-FRAG_0 
       328        406          A        TYR        L-FRAG_0 
       329        343          A        ALA        L-FRAG_0 
       330        406          A        TYR        L-FRAG_0 
       331        406          A        TYR        L-FRAG_0 
       333        406          A        TYR        L-FRAG_0 
       335        343          A        ALA        L-FRAG_0 
       337        343          A        ALA        L-FRAG_0 
       338        406          A        TYR        L-FRAG_0 
       340        343          A        ALA        L-FRAG_0 
       341        278          A        PHE        L-FRAG_0 
       341        343          A        ALA        L-FRAG_0 
       341        406          A        TYR        L-FRAG_0 
       344        406          A        TYR        L-FRAG_0 
       346        406          A        TYR        L-FRAG_0 
       347        343          A        ALA        L-FRAG_0 
       347        406          A        TYR        L-FRAG_0 
       348        406          A        TYR        L-FRAG_0 
       349        278          A        PHE        L-FRAG_0 
       349        343          A        ALA        L-FRAG_0 
       349        406          A        TYR        L-FRAG_0 
       350        343          A        ALA        L-FRAG_0 
       351        278          A        PHE        L-FRAG_0 
       351        343          A        ALA        L-FRAG_0 
       352        406          A        TYR        L-FRAG_0 
       356        278          A        PHE        L-FRAG_0 
       357        343          A        ALA        L-FRAG_0 
       357        406          A        TYR        L-FRAG_0 
       358        343          A        ALA        L-FRAG_0 
       359        343          A        ALA        L-FRAG_0 
       359        406          A        TYR        L-FRAG_0 
       360        278          A        PHE        L-FRAG_0 
       362        343          A        ALA        L-FRAG_0 
       365        343          A        ALA        L-FRAG_0 
       365        406          A        TYR        L-FRAG_0 
       366        343          A        ALA        L-FRAG_0 
       366        406          A        TYR        L-FRAG_0 
       367        343          A        ALA        L-FRAG_0 
       367        406          A        TYR        L-FRAG_0 
       369        278          A        PHE        L-FRAG_0 
       369        343          A        ALA        L-FRAG_0 
       369        406          A        TYR        L-FRAG_0 
       371        343          A        ALA        L-FRAG_0 
       371        406          A        TYR        L-FRAG_0 
       372        343          A        ALA        L-FRAG_0 
       373        406          A        TYR        L-FRAG_0 
       374        278          A        PHE        L-FRAG_0 
       375        343          A        ALA        L-FRAG_0 
       375        406          A        TYR        L-FRAG_0 
       377        406          A        TYR        L-FRAG_0 
       379        278          A        PHE        L-FRAG_0 
       379        343          A        ALA        L-FRAG_0 
       380        278          A        PHE        L-FRAG_0 
       381        343          A        ALA        L-FRAG_0 
       382        343          A        ALA        L-FRAG_0 
       382        406          A        TYR        L-FRAG_0 
       383        343          A        ALA        L-FRAG_0 
       385        343          A        ALA        L-FRAG_0 
       386        406          A        TYR        L-FRAG_0 
       389        343          A        ALA        L-FRAG_0 
       389        406          A        TYR        L-FRAG_0 
       391        278          A        PHE        L-FRAG_0 
       394        343          A        ALA        L-FRAG_0 
       395        278          A        PHE        L-FRAG_0 
       395        343          A        ALA        L-FRAG_0 
       397        406          A        TYR        L-FRAG_0 
       398        278          A        PHE        L-FRAG_0 
       398        343          A        ALA        L-FRAG_0 
       399        406          A        TYR        L-FRAG_0 
       400        343          A        ALA        L-FRAG_0 
       401        343          A        ALA        L-FRAG_0 
       402        343          A        ALA        L-FRAG_0 
       404        406          A        TYR        L-FRAG_0 
       405        278          A        PHE        L-FRAG_0 
       405        343          A        ALA        L-FRAG_0 
       407        281          A        ALA        L-FRAG_0 
       407        343          A        ALA        L-FRAG_0 
       408        278          A        PHE        L-FRAG_0 
       410        278          A        PHE        L-FRAG_0 
       412        343          A        ALA        L-FRAG_0 
       413        343          A        ALA        L-FRAG_0 
       413        406          A        TYR        L-FRAG_0 
       415        278          A        PHE        L-FRAG_0 
       416        343          A        ALA        L-FRAG_0 
       417        343          A        ALA        L-FRAG_0 
       417        406          A        TYR        L-FRAG_0 
       418        406          A        TYR        L-FRAG_0 
       419        343          A        ALA        L-FRAG_0 
       420        406          A        TYR        L-FRAG_0 
       421        406          A        TYR        L-FRAG_0 
       423        343          A        ALA        L-FRAG_0 
       423        406          A        TYR        L-FRAG_0 
       425        343          A        ALA        L-FRAG_0 
       427        278          A        PHE        L-FRAG_0 
       428        278          A        PHE        L-FRAG_0 
       431        278          A        PHE        L-FRAG_0 
       432        343          A        ALA        L-FRAG_0 
       433        278          A        PHE        L-FRAG_0 
       435        343          A        ALA        L-FRAG_0 
       436        343          A        ALA        L-FRAG_0 
       438        343          A        ALA        L-FRAG_0 
       438        406          A        TYR        L-FRAG_0 
       439        343          A        ALA        L-FRAG_0 
       441        343          A        ALA        L-FRAG_0 
       441        406          A        TYR        L-FRAG_0 
       442        343          A        ALA        L-FRAG_0 
       443        343          A        ALA        L-FRAG_0 
       444        343          A        ALA        L-FRAG_0 
       444        406          A        TYR        L-FRAG_0 
       446        343          A        ALA        L-FRAG_0 
       446        406          A        TYR        L-FRAG_0 
       447        406          A        TYR        L-FRAG_0 
       448        406          A        TYR        L-FRAG_0 
       449        406          A        TYR        L-FRAG_0 
       452        343          A        ALA        L-FRAG_0 
       454        343          A        ALA        L-FRAG_0 
       455        343          A        ALA        L-FRAG_0 
       456        343          A        ALA        L-FRAG_0 
       457        343          A        ALA        L-FRAG_0 
       463        343          A        ALA        L-FRAG_0 
       465        343          A        ALA        L-FRAG_0 
       466        343          A        ALA        L-FRAG_0 
       467        343          A        ALA        L-FRAG_0 
       468        343          A        ALA        L-FRAG_0 
       469        343          A        ALA        L-FRAG_0 
       471        343          A        ALA        L-FRAG_0 
       472        343          A        ALA        L-FRAG_0 
       473        343          A        ALA        L-FRAG_0 
       477        343          A        ALA        L-FRAG_0 
       478        343          A        ALA        L-FRAG_0 
       480        343          A        ALA        L-FRAG_0 
       482        343          A        ALA        L-FRAG_0 
       484        343          A        ALA        L-FRAG_0 
       485        278          A        PHE        L-FRAG_0 
       486        343          A        ALA        L-FRAG_0 
       487        343          A        ALA        L-FRAG_0 
       488        343          A        ALA        L-FRAG_0 
       490        343          A        ALA        L-FRAG_0 
       491        343          A        ALA        L-FRAG_0 
       492        343          A        ALA        L-FRAG_0 
       493        343          A        ALA        L-FRAG_0 
       495        343          A        ALA        L-FRAG_0 
       496        343          A        ALA        L-FRAG_0 
       498        343          A        ALA        L-FRAG_0 
       499        343          A        ALA        L-FRAG_0 
       505        343          A        ALA        L-FRAG_0 
       507        343          A        ALA        L-FRAG_0 
       508        343          A        ALA        L-FRAG_0 
       509        343          A        ALA        L-FRAG_0 
       510        343          A        ALA        L-FRAG_0 
       512        343          A        ALA        L-FRAG_0 
       513        343          A        ALA        L-FRAG_0 
       518        278          A        PHE        L-FRAG_0 
       521        278          A        PHE        L-FRAG_0 
       522        343          A        ALA        L-FRAG_0 
       523        343          A        ALA        L-FRAG_0 
       524        278          A        PHE        L-FRAG_0 
       526        343          A        ALA        L-FRAG_0 
       527        343          A        ALA        L-FRAG_0 
       529        343          A        ALA        L-FRAG_0 
       530        343          A        ALA        L-FRAG_0 
       531        343          A        ALA        L-FRAG_0 
       534        278          A        PHE        L-FRAG_0 
       535        343          A        ALA        L-FRAG_0 
       536        343          A        ALA        L-FRAG_0 
       538        278          A        PHE        L-FRAG_0 
       538        343          A        ALA        L-FRAG_0 
       540        343          A        ALA        L-FRAG_0 
       542        343          A        ALA        L-FRAG_0 
       543        343          A        ALA        L-FRAG_0 
       544        278          A        PHE        L-FRAG_0 
       545        278          A        PHE        L-FRAG_0 
       548        278          A        PHE        L-FRAG_0 
       548        406          A        TYR        L-FRAG_0 
       549        343          A        ALA        L-FRAG_0 
       551        343          A        ALA        L-FRAG_0 
       552        278          A        PHE        L-FRAG_0 
       552        343          A        ALA        L-FRAG_0 
       553        278          A        PHE        L-FRAG_0 
       554        343          A        ALA        L-FRAG_0 
       556        343          A        ALA        L-FRAG_0 
       558        343          A        ALA        L-FRAG_0 
       559        343          A        ALA        L-FRAG_0 
       562        343          A        ALA        L-FRAG_0 
       563        343          A        ALA        L-FRAG_0 
       564        343          A        ALA        L-FRAG_0 
       566        278          A        PHE        L-FRAG_0 
       566        343          A        ALA        L-FRAG_0 
       567        278          A        PHE        L-FRAG_0 
       567        343          A        ALA        L-FRAG_0 
       568        343          A        ALA        L-FRAG_0 
       569        343          A        ALA        L-FRAG_0 
       570        343          A        ALA        L-FRAG_0 
       572        278          A        PHE        L-FRAG_0 
       573        278          A        PHE        L-FRAG_0 
       574        343          A        ALA        L-FRAG_0 
       575        343          A        ALA        L-FRAG_0 
       577        278          A        PHE        L-FRAG_0 
       577        343          A        ALA        L-FRAG_0 
       579        343          A        ALA        L-FRAG_0 
       580        343          A        ALA        L-FRAG_0 
       582        278          A        PHE        L-FRAG_0 
       582        343          A        ALA        L-FRAG_0 
       583        343          A        ALA        L-FRAG_0 
       592        343          A        ALA        L-FRAG_0 
       594        343          A        ALA        L-FRAG_0 
       594        406          A        TYR        L-FRAG_0 
       596        343          A        ALA        L-FRAG_0 
       598        343          A        ALA        L-FRAG_0 
       599        343          A        ALA        L-FRAG_0 
       599        345          A        ALA        L-FRAG_0 
       602        343          A        ALA        L-FRAG_0 
       607        343          A        ALA        L-FRAG_0 
       613        343          A        ALA        L-FRAG_0 
       614        278          A        PHE        L-FRAG_0 
       615        343          A        ALA        L-FRAG_0 
       617        343          A        ALA        L-FRAG_0 
       618        343          A        ALA        L-FRAG_0 
       620        343          A        ALA        L-FRAG_0 
       621        343          A        ALA        L-FRAG_0 
       625        343          A        ALA        L-FRAG_0 
       627        343          A        ALA        L-FRAG_0 
       630        345          A        ALA        L-FRAG_0 
       632        343          A        ALA        L-FRAG_0 
       633        343          A        ALA        L-FRAG_0 
       636        343          A        ALA        L-FRAG_0 
       638        343          A        ALA        L-FRAG_0 
       649        343          A        ALA        L-FRAG_0 
       650        343          A        ALA        L-FRAG_0 
       652        343          A        ALA        L-FRAG_0 
       653        343          A        ALA        L-FRAG_0 
       658        343          A        ALA        L-FRAG_0 
       661        343          A        ALA        L-FRAG_0 
       662        343          A        ALA        L-FRAG_0 
       663        343          A        ALA        L-FRAG_0 
       666        345          A        ALA        L-FRAG_0 
       668        343          A        ALA        L-FRAG_0 
       669        343          A        ALA        L-FRAG_0 
       670        343          A        ALA        L-FRAG_0 
       678        343          A        ALA        L-FRAG_0 
       681        343          A        ALA        L-FRAG_0 
       682        343          A        ALA        L-FRAG_0 
       684        343          A        ALA        L-FRAG_0 
       688        278          A        PHE        L-FRAG_0 
       693        343          A        ALA        L-FRAG_0 
       696        343          A        ALA        L-FRAG_0 
       697        343          A        ALA        L-FRAG_0 
       698        343          A        ALA        L-FRAG_0 
       703        343          A        ALA        L-FRAG_0 
       705        343          A        ALA        L-FRAG_0 
       707        343          A        ALA        L-FRAG_0 
       709        343          A        ALA        L-FRAG_0 
       712        343          A        ALA        L-FRAG_0 
       713        343          A        ALA        L-FRAG_0 
       714        343          A        ALA        L-FRAG_0 
       721        343          A        ALA        L-FRAG_0 
       724        343          A        ALA        L-FRAG_0 
       725        343          A        ALA        L-FRAG_0 
       727        343          A        ALA        L-FRAG_0 
       729        278          A        PHE        L-FRAG_0 
       729        343          A        ALA        L-FRAG_0 
       730        343          A        ALA        L-FRAG_0 
       731        343          A        ALA        L-FRAG_0 
       734        343          A        ALA        L-FRAG_0 
       735        343          A        ALA        L-FRAG_0 
       736        278          A        PHE        L-FRAG_0 
       736        343          A        ALA        L-FRAG_0 
       737        343          A        ALA        L-FRAG_0 
       737        345          A        ALA        L-FRAG_0 
       739        343          A        ALA        L-FRAG_0 
       741        343          A        ALA        L-FRAG_0 
       746        343          A        ALA        L-FRAG_0 
       749        343          A        ALA        L-FRAG_0 
       752        343          A        ALA        L-FRAG_0 
       753        343          A        ALA        L-FRAG_0 
       758        343          A        ALA        L-FRAG_0 
       760        343          A        ALA        L-FRAG_0 
       762        278          A        PHE        L-FRAG_0 
       762        343          A        ALA        L-FRAG_0 
       765        343          A        ALA        L-FRAG_0 
       767        278          A        PHE        L-FRAG_0 
       767        343          A        ALA        L-FRAG_0 
       773        278          A        PHE        L-FRAG_0 
       773        343          A        ALA        L-FRAG_0 
       784        343          A        ALA        L-FRAG_0 
       785        343          A        ALA        L-FRAG_0 
       787        343          A        ALA        L-FRAG_0 
       788        343          A        ALA        L-FRAG_0 
       789        278          A        PHE        L-FRAG_0 
       789        343          A        ALA        L-FRAG_0 
       795        278          A        PHE        L-FRAG_0 
       795        343          A        ALA        L-FRAG_0 
       796        343          A        ALA        L-FRAG_0 
       797        278          A        PHE        L-FRAG_0 
       798        343          A        ALA        L-FRAG_0 
       801        343          A        ALA        L-FRAG_0 
       804        278          A        PHE        L-FRAG_0 
       805        343          A        ALA        L-FRAG_0 
       806        278          A        PHE        L-FRAG_0 
       809        343          A        ALA        L-FRAG_0 
       813        278          A        PHE        L-FRAG_0 
       815        278          A        PHE        L-FRAG_0 
       818        343          A        ALA        L-FRAG_0 
       821        343          A        ALA        L-FRAG_0 
       822        343          A        ALA        L-FRAG_0 
       823        343          A        ALA        L-FRAG_0 
       824        278          A        PHE        L-FRAG_0 
       825        278          A        PHE        L-FRAG_0 
       825        343          A        ALA        L-FRAG_0 
       826        278          A        PHE        L-FRAG_0 
       826        343          A        ALA        L-FRAG_0 
       831        278          A        PHE        L-FRAG_0 
       831        343          A        ALA        L-FRAG_0 
       834        278          A        PHE        L-FRAG_0 
       835        278          A        PHE        L-FRAG_0 
       836        343          A        ALA        L-FRAG_0 
       839        343          A        ALA        L-FRAG_0 
       843        343          A        ALA        L-FRAG_0 
       847        278          A        PHE        L-FRAG_0 
       848        343          A        ALA        L-FRAG_0 
       849        278          A        PHE        L-FRAG_0 
       849        343          A        ALA        L-FRAG_0 
       850        345          A        ALA        L-FRAG_0 
       851        345          A        ALA        L-FRAG_0 
       852        343          A        ALA        L-FRAG_0 
       852        345          A        ALA        L-FRAG_0 
       858        343          A        ALA        L-FRAG_0 
       859        343          A        ALA        L-FRAG_0 
       862        406          A        TYR        L-FRAG_0 
       866        343          A        ALA        L-FRAG_0 
       867        343          A        ALA        L-FRAG_0 
       868        343          A        ALA        L-FRAG_0 
       870        343          A        ALA        L-FRAG_0 
       879        343          A        ALA        L-FRAG_0 
       880        343          A        ALA        L-FRAG_0 
       882        278          A        PHE        L-FRAG_0 
       883        278          A        PHE        L-FRAG_0 
       883        343          A        ALA        L-FRAG_0 
       884        343          A        ALA        L-FRAG_0 
       885        345          A        ALA        L-FRAG_0 
       887        343          A        ALA        L-FRAG_0 
       888        343          A        ALA        L-FRAG_0 
       889        343          A        ALA        L-FRAG_0 
       892        278          A        PHE        L-FRAG_0 
       892        343          A        ALA        L-FRAG_0 
       893        278          A        PHE        L-FRAG_0 
       894        343          A        ALA        L-FRAG_0 
       895        343          A        ALA        L-FRAG_0 
       897        343          A        ALA        L-FRAG_0 
       899        278          A        PHE        L-FRAG_0 
       902        278          A        PHE        L-FRAG_0 
       902        343          A        ALA        L-FRAG_0 
       903        278          A        PHE        L-FRAG_0 
       905        343          A        ALA        L-FRAG_0 
       906        343          A        ALA        L-FRAG_0 
       907        278          A        PHE        L-FRAG_0 
       907        343          A        ALA        L-FRAG_0 
       908        343          A        ALA        L-FRAG_0 
       912        343          A        ALA        L-FRAG_0 
       913        406          A        TYR        L-FRAG_0 
       916        278          A        PHE        L-FRAG_0 
       916        343          A        ALA        L-FRAG_0 
       918        343          A        ALA        L-FRAG_0 
       919        278          A        PHE        L-FRAG_0 
       919        343          A        ALA        L-FRAG_0 
       920        343          A        ALA        L-FRAG_0 
       921        343          A        ALA        L-FRAG_0 
       927        343          A        ALA        L-FRAG_0 
       930        278          A        PHE        L-FRAG_0 
       930        343          A        ALA        L-FRAG_0 
       931        343          A        ALA        L-FRAG_0 
       935        343          A        ALA        L-FRAG_0 
       936        343          A        ALA        L-FRAG_0 
       938        343          A        ALA        L-FRAG_0 
       939        343          A        ALA        L-FRAG_0 
       940        343          A        ALA        L-FRAG_0 
       941        343          A        ALA        L-FRAG_0 
       942        343          A        ALA        L-FRAG_0 
       944        343          A        ALA        L-FRAG_0 
       947        278          A        PHE        L-FRAG_0 
       948        278          A        PHE        L-FRAG_0 
       949        343          A        ALA        L-FRAG_0 
       950        278          A        PHE        L-FRAG_0 
       951        343          A        ALA        L-FRAG_0 
       953        343          A        ALA        L-FRAG_0 
       954        343          A        ALA        L-FRAG_0 
       955        343          A        ALA        L-FRAG_0 
       956        343          A        ALA        L-FRAG_0 
       957        343          A        ALA        L-FRAG_0 
       959        343          A        ALA        L-FRAG_0 
       960        343          A        ALA        L-FRAG_0 
       961        343          A        ALA        L-FRAG_0 
       962        343          A        ALA        L-FRAG_0 
       963        343          A        ALA        L-FRAG_0 
       965        343          A        ALA        L-FRAG_0 
       966        278          A        PHE        L-FRAG_0 
       967        278          A        PHE        L-FRAG_0 
       967        343          A        ALA        L-FRAG_0 
       970        343          A        ALA        L-FRAG_0 
       971        343          A        ALA        L-FRAG_0 
       973        343          A        ALA        L-FRAG_0 
       976        343          A        ALA        L-FRAG_0 
       977        343          A        ALA        L-FRAG_0 
       979        343          A        ALA        L-FRAG_0 
       983        278          A        PHE        L-FRAG_0 
       988        343          A        ALA        L-FRAG_0 
       991        343          A        ALA        L-FRAG_0 
       992        281          A        ALA        L-FRAG_0 
       992        343          A        ALA        L-FRAG_0 
       994        406          A        TYR        L-FRAG_0 
       995        343          A        ALA        L-FRAG_0 
       996        343          A        ALA        L-FRAG_0 
       997        343          A        ALA        L-FRAG_0 
       999        278          A        PHE        L-FRAG_0 
       999        281          A        ALA        L-FRAG_0 
