# Supplementary material for: Delineating Pixantrone Maleate’s adroit activity against cervical cancer proteins through multitargeted docking-based MM\GBSA, QM-DFT and MD simulation
Source: PLoS One. 2023 Dec 15;18(12):e0295714. doi: 10.1371/journal.pone.0295714 (PMC10723688; doi:10.1371/journal.pone.0295714)
Supplement: S1 Dataset — (ZIP) [file pone.0295714.s001.zip › Data_2_6UJB/raw-data/PL-Contacts_Ionic.dat]

  # Frame#   Residue#      Chain    ResName   AtomName  LigandFragment      LigandAtom   Distance
         2         24          A        ASP        OD2        L-FRAG_2              N5      4.890 
         3         24          A        ASP        OD2        L-FRAG_2              N5      4.500 
         4         24          A        ASP        OD2        L-FRAG_2              N5      4.400 
         6         24          A        ASP        OD2        L-FRAG_2              N5      4.670 
         7         24          A        ASP        OD2        L-FRAG_2              N5      4.770 
         8         24          A        ASP        OD2        L-FRAG_2              N5      4.780 
        15         24          A        ASP        OD2        L-FRAG_2              N5      4.670 
        16        162          A        ASP        OD2        L-FRAG_1              N4      4.890 
        21         24          A        ASP        OD2        L-FRAG_2              N5      2.560 
        27         24          A        ASP        OD2        L-FRAG_2              N5      2.730 
        37         24          A        ASP        OD2        L-FRAG_2              N5      3.790 
        39         24          A        ASP        OD2        L-FRAG_2              N5      3.010 
        41        162          A        ASP        OD2        L-FRAG_1              N4      4.890 
        41         24          A        ASP        OD2        L-FRAG_2              N5      3.130 
        44        162          A        ASP        OD2        L-FRAG_1              N4      4.760 
        45         24          A        ASP        OD2        L-FRAG_2              N5      2.850 
        47         24          A        ASP        OD2        L-FRAG_2              N5      3.640 
        54         24          A        ASP        OD2        L-FRAG_2              N5      4.740 
        55         24          A        ASP        OD2        L-FRAG_2              N5      4.550 
        61         24          A        ASP        OD2        L-FRAG_2              N5      2.680 
        71         24          A        ASP        OD2        L-FRAG_2              N5      5.000 
        81         24          A        ASP        OD2        L-FRAG_2              N5      2.810 
        89         24          A        ASP        OD2        L-FRAG_2              N5      2.830 
        90         24          A        ASP        OD2        L-FRAG_2              N5      2.840 
        91         24          A        ASP        OD2        L-FRAG_2              N5      2.750 
        92         24          A        ASP        OD2        L-FRAG_2              N5      2.960 
        93         24          A        ASP        OD2        L-FRAG_2              N5      2.760 
        97         24          A        ASP        OD2        L-FRAG_2              N5      2.730 
        99         24          A        ASP        OD2        L-FRAG_2              N5      2.860 
       100         24          A        ASP        OD2        L-FRAG_2              N5      2.960 
       103         24          A        ASP        OD2        L-FRAG_2              N5      2.630 
       108         24          A        ASP        OD2        L-FRAG_2              N5      3.150 
       110         24          A        ASP        OD2        L-FRAG_2              N5      2.790 
       119         24          A        ASP        OD2        L-FRAG_2              N5      2.710 
       124         24          A        ASP        OD2        L-FRAG_2              N5      3.650 
       126         24          A        ASP        OD2        L-FRAG_2              N5      3.530 
       131         24          A        ASP        OD2        L-FRAG_2              N5      2.830 
       133         24          A        ASP        OD2        L-FRAG_2              N5      2.860 
       134         24          A        ASP        OD2        L-FRAG_2              N5      3.500 
       135         24          A        ASP        OD2        L-FRAG_2              N5      3.210 
       136         24          A        ASP        OD2        L-FRAG_2              N5      3.960 
       139         24          A        ASP        OD2        L-FRAG_2              N5      2.770 
       140         24          A        ASP        OD2        L-FRAG_2              N5      2.860 
       141         24          A        ASP        OD2        L-FRAG_2              N5      2.650 
       142         24          A        ASP        OD2        L-FRAG_2              N5      2.990 
       149         24          A        ASP        OD2        L-FRAG_2              N5      4.690 
       151         24          A        ASP        OD2        L-FRAG_2              N5      4.910 
       153         24          A        ASP        OD2        L-FRAG_2              N5      4.560 
       159         24          A        ASP        OD2        L-FRAG_2              N5      4.670 
       163         24          A        ASP        OD2        L-FRAG_2              N5      4.630 
       167         24          A        ASP        OD2        L-FRAG_2              N5      4.820 
       168         24          A        ASP        OD2        L-FRAG_2              N5      4.800 
       169         24          A        ASP        OD2        L-FRAG_2              N5      4.840 
       171        162          A        ASP        OD2        L-FRAG_1              N4      4.880 
       174         24          A        ASP        OD2        L-FRAG_2              N5      4.840 
       175        162          A        ASP        OD2        L-FRAG_1              N4      4.800 
       179        162          A        ASP        OD2        L-FRAG_1              N4      4.660 
       184         24          A        ASP        OD2        L-FRAG_2              N5      4.730 
       186         24          A        ASP        OD2        L-FRAG_2              N5      4.940 
       187         24          A        ASP        OD2        L-FRAG_2              N5      4.660 
       189         24          A        ASP        OD2        L-FRAG_2              N5      4.900 
       206        162          A        ASP        OD2        L-FRAG_1              N4      4.930 
       209        162          A        ASP        OD2        L-FRAG_1              N4      4.560 
       213         24          A        ASP        OD2        L-FRAG_2              N5      4.570 
       258        162          A        ASP        OD2        L-FRAG_1              N4      4.940 
       273        162          A        ASP        OD2        L-FRAG_1              N4      4.930 
       286        162          A        ASP        OD2        L-FRAG_1              N4      4.840 
       291        162          A        ASP        OD2        L-FRAG_2              N5      4.920 
       295        162          A        ASP        OD2        L-FRAG_1              N4      4.910 
       305        162          A        ASP        OD2        L-FRAG_1              N4      4.950 
       320        162          A        ASP        OD2        L-FRAG_1              N4      4.930 
       322        162          A        ASP        OD2        L-FRAG_1              N4      4.910 
       337        162          A        ASP        OD2        L-FRAG_2              N5      4.280 
       354        162          A        ASP        OD2        L-FRAG_1              N4      4.920 
       358        162          A        ASP        OD2        L-FRAG_1              N4      4.340 
       359        162          A        ASP        OD2        L-FRAG_1              N4      4.920 
       361         24          A        ASP        OD2        L-FRAG_2              N5      4.750 
       370        162          A        ASP        OD2        L-FRAG_1              N4      4.880 
       382        162          A        ASP        OD2        L-FRAG_2              N5      4.920 
       400        162          A        ASP        OD2        L-FRAG_1              N4      4.910 
       410        162          A        ASP        OD2        L-FRAG_1              N4      4.990 
       411        162          A        ASP        OD2        L-FRAG_1              N4      4.950 
       422        162          A        ASP        OD2        L-FRAG_1              N4      4.630 
       429         24          A        ASP        OD2        L-FRAG_2              N5      3.620 
       435        162          A        ASP        OD2        L-FRAG_1              N4      4.720 
       437        162          A        ASP        OD2        L-FRAG_1              N4      4.980 
       439        162          A        ASP        OD2        L-FRAG_1              N4      4.910 
       439         24          A        ASP        OD2        L-FRAG_2              N5      4.350 
       454         24          A        ASP        OD2        L-FRAG_2              N5      4.480 
       457         24          A        ASP        OD2        L-FRAG_2              N5      2.950 
       458         24          A        ASP        OD2        L-FRAG_2              N5      3.040 
       465        162          A        ASP        OD2        L-FRAG_1              N4      4.820 
       471         24          A        ASP        OD2        L-FRAG_2              N5      4.730 
       490         24          A        ASP        OD2        L-FRAG_2              N5      4.610 
       499         24          A        ASP        OD2        L-FRAG_2              N5      2.700 
       501         24          A        ASP        OD2        L-FRAG_2              N5      3.300 
       504         24          A        ASP        OD2        L-FRAG_2              N5      4.770 
       507         24          A        ASP        OD2        L-FRAG_2              N5      4.750 
       515         24          A        ASP        OD2        L-FRAG_2              N5      4.740 
       518        162          A        ASP        OD2        L-FRAG_1              N4      3.780 
       525         24          A        ASP        OD2        L-FRAG_2              N5      4.980 
       530         24          A        ASP        OD2        L-FRAG_2              N5      3.600 
       533         24          A        ASP        OD2        L-FRAG_2              N5      4.920 
       538         24          A        ASP        OD2        L-FRAG_2              N5      4.500 
       546         24          A        ASP        OD2        L-FRAG_2              N5      4.900 
       552         24          A        ASP        OD2        L-FRAG_2              N5      4.770 
       557         24          A        ASP        OD2        L-FRAG_2              N5      4.590 
       559         24          A        ASP        OD2        L-FRAG_2              N5      4.610 
       563         24          A        ASP        OD2        L-FRAG_2              N5      4.260 
       572         24          A        ASP        OD2        L-FRAG_2              N5      4.580 
       593        162          A        ASP        OD2        L-FRAG_1              N4      4.820 
       596         24          A        ASP        OD2        L-FRAG_2              N5      4.960 
       628         24          A        ASP        OD2        L-FRAG_2              N5      4.930 
       634         24          A        ASP        OD2        L-FRAG_2              N5      2.840 
       659         24          A        ASP        OD2        L-FRAG_2              N5      2.810 
       666         24          A        ASP        OD2        L-FRAG_2              N5      4.800 
       668         24          A        ASP        OD2        L-FRAG_2              N5      4.710 
       670         24          A        ASP        OD2        L-FRAG_2              N5      4.360 
       675         24          A        ASP        OD2        L-FRAG_2              N5      4.970 
       700         24          A        ASP        OD2        L-FRAG_2              N5      2.720 
       713         24          A        ASP        OD2        L-FRAG_2              N5      4.990 
       722        162          A        ASP        OD2        L-FRAG_1              N4      4.660 
       728         24          A        ASP        OD2        L-FRAG_2              N5      4.420 
       730        162          A        ASP        OD2        L-FRAG_1              N4      4.590 
       731         24          A        ASP        OD2        L-FRAG_2              N5      3.930 
       732         24          A        ASP        OD2        L-FRAG_2              N5      4.360 
       733         24          A        ASP        OD2        L-FRAG_2              N5      3.920 
       735        162          A        ASP        OD2        L-FRAG_2              N5      4.900 
       743         24          A        ASP        OD2        L-FRAG_2              N5      4.960 
       751         24          A        ASP        OD2        L-FRAG_2              N5      4.560 
       761         24          A        ASP        OD2        L-FRAG_2              N5      4.390 
       765        162          A        ASP        OD2        L-FRAG_1              N4      4.580 
       773         24          A        ASP        OD2        L-FRAG_2              N5      4.750 
       774         24          A        ASP        OD2        L-FRAG_2              N5      4.410 
       775        162          A        ASP        OD2        L-FRAG_1              N4      4.900 
       778         24          A        ASP        OD2        L-FRAG_2              N5      4.290 
       790         24          A        ASP        OD2        L-FRAG_2              N5      5.000 
       801         24          A        ASP        OD2        L-FRAG_2              N5      4.620 
       806         24          A        ASP        OD2        L-FRAG_2              N5      4.010 
       809         24          A        ASP        OD2        L-FRAG_2              N5      3.960 
       812        162          A        ASP        OD2        L-FRAG_1              N4      4.980 
       824         24          A        ASP        OD2        L-FRAG_2              N5      4.990 
       841        162          A        ASP        OD2        L-FRAG_1              N4      4.840 
       846         24          A        ASP        OD2        L-FRAG_2              N5      4.220 
       850         24          A        ASP        OD2        L-FRAG_2              N5      4.980 
       856         24          A        ASP        OD2        L-FRAG_2              N5      4.650 
       859         24          A        ASP        OD2        L-FRAG_2              N5      4.340 
       863         24          A        ASP        OD2        L-FRAG_2              N5      4.830 
       864         24          A        ASP        OD2        L-FRAG_2              N5      4.280 
       866         24          A        ASP        OD2        L-FRAG_2              N5      4.180 
       872        162          A        ASP        OD2        L-FRAG_1              N4      4.760 
       875        162          A        ASP        OD2        L-FRAG_1              N4      4.840 
       876        162          A        ASP        OD2        L-FRAG_1              N4      4.700 
       892         24          A        ASP        OD2        L-FRAG_2              N5      4.230 
       894         24          A        ASP        OD2        L-FRAG_2              N5      4.670 
       896         24          A        ASP        OD2        L-FRAG_2              N5      4.510 
       904         24          A        ASP        OD2        L-FRAG_2              N5      2.810 
       906        162          A        ASP        OD2        L-FRAG_1              N4      4.770 
       914         24          A        ASP        OD2        L-FRAG_2              N5      2.980 
       933         24          A        ASP        OD2        L-FRAG_2              N5      2.720 
       944        162          A        ASP        OD2        L-FRAG_1              N4      4.690 
       945        162          A        ASP        OD2        L-FRAG_1              N4      4.780 
       948        162          A        ASP        OD2        L-FRAG_1              N4      4.620 
       977        162          A        ASP        OD2        L-FRAG_1              N4      3.930 
       978        162          A        ASP        OD2        L-FRAG_1              N4      4.810 
       981        162          A        ASP        OD2        L-FRAG_1              N4      4.720 
       985         24          A        ASP        OD2        L-FRAG_2              N5      2.790 
       995         24          A        ASP        OD2        L-FRAG_2              N5      2.790 
       998         24          A        ASP        OD2        L-FRAG_2              N5      2.910 
      1000         24          A        ASP        OD2        L-FRAG_2              N5      4.500 
