# Supplementary material for: Delineating Pixantrone Maleate’s adroit activity against cervical cancer proteins through multitargeted docking-based MM\GBSA, QM-DFT and MD simulation
Source: PLoS One. 2023 Dec 15;18(12):e0295714. doi: 10.1371/journal.pone.0295714 (PMC10723688; doi:10.1371/journal.pone.0295714)
Supplement: S1 Dataset — (ZIP) [file pone.0295714.s001.zip › Data_2_6UJB/raw-data/PL-Contacts_Pi-Pi.dat]

  # Frame#   Residue#      Chain    ResName  LigandFragment        Distance       Type
         2        406          A        TYR        L-FRAG_0           4.970        e2f
         5        406          A        TYR        L-FRAG_0           4.850        e2f
         7        406          A        TYR        L-FRAG_0           5.350        e2f
        77        406          A        TYR        L-FRAG_0           5.460        e2f
        99        406          A        TYR        L-FRAG_0           5.120        e2f
       102        406          A        TYR        L-FRAG_0           5.140        e2f
       117        406          A        TYR        L-FRAG_0           5.310        e2f
       120        406          A        TYR        L-FRAG_0           5.360        e2f
       122        406          A        TYR        L-FRAG_0           5.060        e2f
       168        406          A        TYR        L-FRAG_0           5.110        e2f
       201        406          A        TYR        L-FRAG_0           5.360        e2f
       238        278          A        PHE        L-FRAG_0           5.400        e2f
       254        278          A        PHE        L-FRAG_0           5.440        e2f
       269        406          A        TYR        L-FRAG_0           5.310        e2f
       297        406          A        TYR        L-FRAG_0           5.280        e2f
       307        278          A        PHE        L-FRAG_0           5.390        e2f
       322        406          A        TYR        L-FRAG_0           5.430        e2f
       329        406          A        TYR        L-FRAG_0           5.210        e2f
       332        406          A        TYR        L-FRAG_0           5.380        e2f
       364        278          A        PHE        L-FRAG_0           5.360        e2f
       368        406          A        TYR        L-FRAG_0           5.320        e2f
       372        406          A        TYR        L-FRAG_0           5.250        e2f
       384        406          A        TYR        L-FRAG_0           5.120        e2f
       388        406          A        TYR        L-FRAG_0           5.330        e2f
       393        406          A        TYR        L-FRAG_0           5.390        e2f
       405        406          A        TYR        L-FRAG_0           5.410        e2f
       428        406          A        TYR        L-FRAG_0           5.390        e2f
       429        406          A        TYR        L-FRAG_0           5.140        e2f
       457        406          A        TYR        L-FRAG_0           5.090        e2f
       459        406          A        TYR        L-FRAG_0           4.970        e2f
       460        406          A        TYR        L-FRAG_0           4.860        e2f
       461        406          A        TYR        L-FRAG_0           5.070        e2f
       462        406          A        TYR        L-FRAG_0           4.910        e2f
       463        406          A        TYR        L-FRAG_0           4.680        e2f
       465        406          A        TYR        L-FRAG_0           5.380        e2f
       466        406          A        TYR        L-FRAG_0           4.990        e2f
       467        406          A        TYR        L-FRAG_0           4.950        e2f
       468        406          A        TYR        L-FRAG_0           5.120        e2f
       472        406          A        TYR        L-FRAG_0           5.050        e2f
       473        406          A        TYR        L-FRAG_0           5.150        e2f
       474        406          A        TYR        L-FRAG_0           5.240        e2f
       475        406          A        TYR        L-FRAG_0           5.000        e2f
       476        406          A        TYR        L-FRAG_0           5.290        e2f
       477        406          A        TYR        L-FRAG_0           5.330        e2f
       478        406          A        TYR        L-FRAG_0           5.140        e2f
       479        406          A        TYR        L-FRAG_0           5.370        e2f
       480        406          A        TYR        L-FRAG_0           5.350        e2f
       481        406          A        TYR        L-FRAG_0           5.000        e2f
       482        406          A        TYR        L-FRAG_0           5.280        e2f
       484        406          A        TYR        L-FRAG_0           5.050        e2f
       485        406          A        TYR        L-FRAG_0           5.050        e2f
       486        406          A        TYR        L-FRAG_0           4.800        e2f
       487        406          A        TYR        L-FRAG_0           5.250        e2f
       488        406          A        TYR        L-FRAG_0           4.970        e2f
       489        406          A        TYR        L-FRAG_0           5.190        e2f
       491        406          A        TYR        L-FRAG_0           4.710        e2f
       492        406          A        TYR        L-FRAG_0           4.910        e2f
       493        406          A        TYR        L-FRAG_0           4.910        e2f
       495        406          A        TYR        L-FRAG_0           5.070        e2f
       497        406          A        TYR        L-FRAG_0           4.880        e2f
       498        406          A        TYR        L-FRAG_0           5.160        e2f
       500        406          A        TYR        L-FRAG_0           5.080        e2f
       501        406          A        TYR        L-FRAG_0           4.930        e2f
       502        406          A        TYR        L-FRAG_0           5.220        e2f
       503        406          A        TYR        L-FRAG_0           4.570        e2f
       504        406          A        TYR        L-FRAG_0           4.610        e2f
       505        406          A        TYR        L-FRAG_0           4.800        e2f
       506        406          A        TYR        L-FRAG_0           5.250        e2f
       507        406          A        TYR        L-FRAG_0           4.740        e2f
       508        406          A        TYR        L-FRAG_0           5.310        e2f
       509        406          A        TYR        L-FRAG_0           5.170        e2f
       510        406          A        TYR        L-FRAG_0           5.190        e2f
       511        406          A        TYR        L-FRAG_0           5.040        e2f
       513        406          A        TYR        L-FRAG_0           4.570        e2f
       514        406          A        TYR        L-FRAG_0           5.070        e2f
       516        406          A        TYR        L-FRAG_0           5.150        e2f
       518        406          A        TYR        L-FRAG_0           5.410        e2f
       520        406          A        TYR        L-FRAG_0           5.010        e2f
       521        406          A        TYR        L-FRAG_0           4.880        e2f
       522        406          A        TYR        L-FRAG_0           5.450        e2f
       523        406          A        TYR        L-FRAG_0           4.910        e2f
       524        406          A        TYR        L-FRAG_0           5.190        e2f
       525        406          A        TYR        L-FRAG_0           4.970        e2f
       527        406          A        TYR        L-FRAG_0           5.270        e2f
       528        406          A        TYR        L-FRAG_0           5.230        e2f
       529        406          A        TYR        L-FRAG_0           5.290        e2f
       531        406          A        TYR        L-FRAG_0           5.170        e2f
       534        406          A        TYR        L-FRAG_0           5.470        e2f
       537        406          A        TYR        L-FRAG_0           5.100        e2f
       538        406          A        TYR        L-FRAG_0           5.260        e2f
       539        406          A        TYR        L-FRAG_0           5.150        e2f
       540        406          A        TYR        L-FRAG_0           5.140        e2f
       541        406          A        TYR        L-FRAG_0           5.220        e2f
       542        406          A        TYR        L-FRAG_0           4.870        e2f
       543        406          A        TYR        L-FRAG_0           5.070        e2f
       545        406          A        TYR        L-FRAG_0           5.170        e2f
       546        406          A        TYR        L-FRAG_0           5.230        e2f
       547        406          A        TYR        L-FRAG_0           5.250        e2f
       549        406          A        TYR        L-FRAG_0           4.990        e2f
       550        406          A        TYR        L-FRAG_0           5.250        e2f
       551        406          A        TYR        L-FRAG_0           4.710        e2f
       552        406          A        TYR        L-FRAG_0           4.860        e2f
       553        406          A        TYR        L-FRAG_0           5.440        e2f
       554        406          A        TYR        L-FRAG_0           5.110        e2f
       555        406          A        TYR        L-FRAG_0           5.060        e2f
       556        406          A        TYR        L-FRAG_0           5.280        e2f
       557        406          A        TYR        L-FRAG_0           5.150        e2f
       558        406          A        TYR        L-FRAG_0           5.230        e2f
       559        406          A        TYR        L-FRAG_0           5.350        e2f
       561        406          A        TYR        L-FRAG_0           4.940        e2f
       562        406          A        TYR        L-FRAG_0           5.380        e2f
       563        406          A        TYR        L-FRAG_0           5.410        e2f
       566        406          A        TYR        L-FRAG_0           4.940        e2f
       567        406          A        TYR        L-FRAG_0           5.190        e2f
       569        406          A        TYR        L-FRAG_0           4.800        e2f
       570        406          A        TYR        L-FRAG_0           4.690        e2f
       571        406          A        TYR        L-FRAG_0           5.400        e2f
       572        406          A        TYR        L-FRAG_0           4.830        e2f
       574        406          A        TYR        L-FRAG_0           5.010        e2f
       575        406          A        TYR        L-FRAG_0           4.830        e2f
       576        406          A        TYR        L-FRAG_0           5.330        e2f
       577        406          A        TYR        L-FRAG_0           5.350        e2f
       578        406          A        TYR        L-FRAG_0           5.050        e2f
       579        406          A        TYR        L-FRAG_0           5.150        e2f
       580        406          A        TYR        L-FRAG_0           5.050        e2f
       581        406          A        TYR        L-FRAG_0           4.980        e2f
       584        406          A        TYR        L-FRAG_0           5.160        e2f
       585        406          A        TYR        L-FRAG_0           4.970        e2f
       586        406          A        TYR        L-FRAG_0           5.060        e2f
       587        406          A        TYR        L-FRAG_0           5.380        e2f
       588        406          A        TYR        L-FRAG_0           4.860        e2f
       589        406          A        TYR        L-FRAG_0           5.070        e2f
       591        406          A        TYR        L-FRAG_0           5.320        e2f
       592        406          A        TYR        L-FRAG_0           4.720        e2f
       593        406          A        TYR        L-FRAG_0           4.980        e2f
       595        406          A        TYR        L-FRAG_0           5.450        e2f
       597        406          A        TYR        L-FRAG_0           5.210        e2f
       602        406          A        TYR        L-FRAG_0           4.960        e2f
       603        406          A        TYR        L-FRAG_0           5.290        e2f
       604        406          A        TYR        L-FRAG_0           5.120        e2f
       605        406          A        TYR        L-FRAG_0           4.990        e2f
       606        406          A        TYR        L-FRAG_0           5.220        e2f
       612        406          A        TYR        L-FRAG_0           4.850        e2f
       613        406          A        TYR        L-FRAG_0           5.080        e2f
       614        406          A        TYR        L-FRAG_0           4.630        e2f
       615        406          A        TYR        L-FRAG_0           4.640        e2f
       616        406          A        TYR        L-FRAG_0           4.920        e2f
       618        406          A        TYR        L-FRAG_0           5.130        e2f
       619        406          A        TYR        L-FRAG_0           4.700        e2f
       620        406          A        TYR        L-FRAG_0           4.670        e2f
       621        406          A        TYR        L-FRAG_0           4.910        e2f
       622        406          A        TYR        L-FRAG_0           4.640        e2f
       629        406          A        TYR        L-FRAG_0           5.160        e2f
       630        406          A        TYR        L-FRAG_0           4.740        e2f
       631        406          A        TYR        L-FRAG_0           5.240        e2f
       632        406          A        TYR        L-FRAG_0           4.850        e2f
       635        406          A        TYR        L-FRAG_0           4.750        e2f
       637        406          A        TYR        L-FRAG_0           5.040        e2f
       638        406          A        TYR        L-FRAG_0           5.040        e2f
       639        406          A        TYR        L-FRAG_0           5.040        e2f
       640        406          A        TYR        L-FRAG_0           5.120        e2f
       641        406          A        TYR        L-FRAG_0           4.980        e2f
       643        406          A        TYR        L-FRAG_0           5.020        e2f
       644        406          A        TYR        L-FRAG_0           5.200        e2f
       645        406          A        TYR        L-FRAG_0           5.320        e2f
       647        406          A        TYR        L-FRAG_0           5.470        e2f
       648        406          A        TYR        L-FRAG_0           5.100        e2f
       650        406          A        TYR        L-FRAG_0           4.940        e2f
       651        406          A        TYR        L-FRAG_0           5.110        e2f
       652        406          A        TYR        L-FRAG_0           4.880        e2f
       654        406          A        TYR        L-FRAG_0           4.860        e2f
       655        406          A        TYR        L-FRAG_0           5.040        e2f
       656        406          A        TYR        L-FRAG_0           5.460        e2f
       659        406          A        TYR        L-FRAG_0           5.280        e2f
       661        406          A        TYR        L-FRAG_0           5.240        e2f
       663        406          A        TYR        L-FRAG_0           5.060        e2f
       664        406          A        TYR        L-FRAG_0           5.120        e2f
       666        406          A        TYR        L-FRAG_0           5.290        e2f
       669        406          A        TYR        L-FRAG_0           5.020        e2f
       671        406          A        TYR        L-FRAG_0           4.670        e2f
       672        406          A        TYR        L-FRAG_0           5.010        e2f
       673        406          A        TYR        L-FRAG_0           4.830        e2f
       674        406          A        TYR        L-FRAG_0           5.260        e2f
       675        406          A        TYR        L-FRAG_0           5.300        e2f
       676        406          A        TYR        L-FRAG_0           5.420        e2f
       677        406          A        TYR        L-FRAG_0           4.880        e2f
       679        406          A        TYR        L-FRAG_0           4.990        e2f
       680        406          A        TYR        L-FRAG_0           4.950        e2f
       681        406          A        TYR        L-FRAG_0           5.140        e2f
       682        406          A        TYR        L-FRAG_0           4.980        e2f
       683        406          A        TYR        L-FRAG_0           5.330        e2f
       684        406          A        TYR        L-FRAG_0           5.220        e2f
       685        406          A        TYR        L-FRAG_0           5.440        e2f
       686        406          A        TYR        L-FRAG_0           5.030        e2f
       688        406          A        TYR        L-FRAG_0           4.760        e2f
       689        406          A        TYR        L-FRAG_0           5.040        e2f
       691        406          A        TYR        L-FRAG_0           5.180        e2f
       692        406          A        TYR        L-FRAG_0           5.160        e2f
       693        406          A        TYR        L-FRAG_0           4.980        e2f
       694        406          A        TYR        L-FRAG_0           4.810        e2f
       695        406          A        TYR        L-FRAG_0           5.070        e2f
       697        406          A        TYR        L-FRAG_0           5.230        e2f
       699        406          A        TYR        L-FRAG_0           5.300        e2f
       701        406          A        TYR        L-FRAG_0           5.100        e2f
       703        406          A        TYR        L-FRAG_0           5.180        e2f
       704        406          A        TYR        L-FRAG_0           5.160        e2f
       705        406          A        TYR        L-FRAG_0           5.200        e2f
       706        406          A        TYR        L-FRAG_0           4.740        e2f
       707        406          A        TYR        L-FRAG_0           4.800        e2f
       708        406          A        TYR        L-FRAG_0           5.110        e2f
       709        406          A        TYR        L-FRAG_0           4.780        e2f
       710        406          A        TYR        L-FRAG_0           5.190        e2f
       711        406          A        TYR        L-FRAG_0           5.240        e2f
       712        406          A        TYR        L-FRAG_0           4.780        e2f
       714        406          A        TYR        L-FRAG_0           5.490        e2f
       715        406          A        TYR        L-FRAG_0           5.330        e2f
       716        406          A        TYR        L-FRAG_0           5.030        e2f
       717        406          A        TYR        L-FRAG_0           5.080        e2f
       718        406          A        TYR        L-FRAG_0           4.620        e2f
       719        406          A        TYR        L-FRAG_0           4.830        e2f
       720        406          A        TYR        L-FRAG_0           4.960        e2f
       721        406          A        TYR        L-FRAG_0           4.980        e2f
       722        406          A        TYR        L-FRAG_0           5.010        e2f
       723        406          A        TYR        L-FRAG_0           4.610        e2f
       724        406          A        TYR        L-FRAG_0           5.220        e2f
       725        406          A        TYR        L-FRAG_0           5.060        e2f
       729        406          A        TYR        L-FRAG_0           5.360        e2f
       730        406          A        TYR        L-FRAG_0           5.290        e2f
       733        406          A        TYR        L-FRAG_0           5.380        e2f
       734        406          A        TYR        L-FRAG_0           5.040        e2f
       735        406          A        TYR        L-FRAG_0           5.000        e2f
       736        406          A        TYR        L-FRAG_0           4.820        e2f
       737        406          A        TYR        L-FRAG_0           4.720        e2f
       739        406          A        TYR        L-FRAG_0           4.810        e2f
       740        406          A        TYR        L-FRAG_0           5.010        e2f
       741        406          A        TYR        L-FRAG_0           4.650        e2f
       742        406          A        TYR        L-FRAG_0           4.990        e2f
       744        406          A        TYR        L-FRAG_0           5.060        e2f
       746        406          A        TYR        L-FRAG_0           4.930        e2f
       747        406          A        TYR        L-FRAG_0           5.290        e2f
       748        406          A        TYR        L-FRAG_0           5.470        e2f
       749        406          A        TYR        L-FRAG_0           4.850        e2f
       750        406          A        TYR        L-FRAG_0           5.140        e2f
       751        406          A        TYR        L-FRAG_0           5.360        e2f
       753        406          A        TYR        L-FRAG_0           5.440        e2f
       754        406          A        TYR        L-FRAG_0           5.320        e2f
       756        406          A        TYR        L-FRAG_0           5.090        e2f
       757        406          A        TYR        L-FRAG_0           5.090        e2f
       758        406          A        TYR        L-FRAG_0           5.010        e2f
       759        406          A        TYR        L-FRAG_0           5.450        e2f
       760        406          A        TYR        L-FRAG_0           4.630        e2f
       761        406          A        TYR        L-FRAG_0           4.920        e2f
       763        406          A        TYR        L-FRAG_0           4.960        e2f
       764        406          A        TYR        L-FRAG_0           5.150        e2f
       766        406          A        TYR        L-FRAG_0           5.400        e2f
       767        406          A        TYR        L-FRAG_0           4.970        e2f
       768        406          A        TYR        L-FRAG_0           4.760        e2f
       770        406          A        TYR        L-FRAG_0           4.860        e2f
       772        406          A        TYR        L-FRAG_0           5.390        e2f
       773        406          A        TYR        L-FRAG_0           4.900        e2f
       774        406          A        TYR        L-FRAG_0           4.840        e2f
       776        406          A        TYR        L-FRAG_0           4.980        e2f
       777        406          A        TYR        L-FRAG_0           4.970        e2f
       778        406          A        TYR        L-FRAG_0           4.900        e2f
       780        406          A        TYR        L-FRAG_0           4.770        e2f
       782        406          A        TYR        L-FRAG_0           5.030        e2f
       783        406          A        TYR        L-FRAG_0           5.040        e2f
       784        406          A        TYR        L-FRAG_0           4.790        e2f
       785        406          A        TYR        L-FRAG_0           4.910        e2f
       786        406          A        TYR        L-FRAG_0           4.760        e2f
       787        406          A        TYR        L-FRAG_0           4.830        e2f
       788        406          A        TYR        L-FRAG_0           5.360        e2f
       791        406          A        TYR        L-FRAG_0           4.950        e2f
       792        406          A        TYR        L-FRAG_0           4.850        e2f
       793        406          A        TYR        L-FRAG_0           5.050        e2f
       795        406          A        TYR        L-FRAG_0           5.060        e2f
       796        406          A        TYR        L-FRAG_0           5.240        e2f
       799        406          A        TYR        L-FRAG_0           4.900        e2f
       800        406          A        TYR        L-FRAG_0           4.790        e2f
       801        406          A        TYR        L-FRAG_0           5.350        e2f
       802        406          A        TYR        L-FRAG_0           5.300        e2f
       803        406          A        TYR        L-FRAG_0           4.930        e2f
       804        406          A        TYR        L-FRAG_0           5.330        e2f
       808        406          A        TYR        L-FRAG_0           4.770        e2f
       810        406          A        TYR        L-FRAG_0           5.070        e2f
       811        406          A        TYR        L-FRAG_0           5.120        e2f
       813        406          A        TYR        L-FRAG_0           5.100        e2f
       814        406          A        TYR        L-FRAG_0           5.100        e2f
       815        406          A        TYR        L-FRAG_0           4.920        e2f
       816        406          A        TYR        L-FRAG_0           4.830        e2f
       817        406          A        TYR        L-FRAG_0           5.130        e2f
       818        406          A        TYR        L-FRAG_0           5.000        e2f
       819        406          A        TYR        L-FRAG_0           4.760        e2f
       821        406          A        TYR        L-FRAG_0           4.710        e2f
       822        406          A        TYR        L-FRAG_0           5.180        e2f
       823        406          A        TYR        L-FRAG_0           4.890        e2f
       825        406          A        TYR        L-FRAG_0           4.950        e2f
       826        406          A        TYR        L-FRAG_0           5.300        e2f
       828        406          A        TYR        L-FRAG_0           4.610        e2f
       829        406          A        TYR        L-FRAG_0           4.910        e2f
       832        406          A        TYR        L-FRAG_0           4.830        e2f
       833        406          A        TYR        L-FRAG_0           4.780        e2f
       834        406          A        TYR        L-FRAG_0           4.900        e2f
       835        406          A        TYR        L-FRAG_0           4.630        e2f
       836        406          A        TYR        L-FRAG_0           4.750        e2f
       837        406          A        TYR        L-FRAG_0           5.040        e2f
       838        406          A        TYR        L-FRAG_0           4.730        e2f
       839        406          A        TYR        L-FRAG_0           5.360        e2f
       842        406          A        TYR        L-FRAG_0           5.370        e2f
       843        406          A        TYR        L-FRAG_0           5.030        e2f
       845        406          A        TYR        L-FRAG_0           4.980        e2f
       846        406          A        TYR        L-FRAG_0           5.000        e2f
       847        406          A        TYR        L-FRAG_0           5.220        e2f
       848        406          A        TYR        L-FRAG_0           4.750        e2f
       849        406          A        TYR        L-FRAG_0           5.260        e2f
       851        406          A        TYR        L-FRAG_0           5.100        e2f
       853        406          A        TYR        L-FRAG_0           4.730        e2f
       854        406          A        TYR        L-FRAG_0           4.970        e2f
       855        406          A        TYR        L-FRAG_0           4.850        e2f
       856        406          A        TYR        L-FRAG_0           4.770        e2f
       857        406          A        TYR        L-FRAG_0           5.170        e2f
       858        406          A        TYR        L-FRAG_0           5.210        e2f
       863        406          A        TYR        L-FRAG_0           4.980        e2f
       864        406          A        TYR        L-FRAG_0           5.230        e2f
       866        406          A        TYR        L-FRAG_0           5.080        e2f
       867        406          A        TYR        L-FRAG_0           5.110        e2f
       868        406          A        TYR        L-FRAG_0           4.890        e2f
       869        406          A        TYR        L-FRAG_0           5.150        e2f
       870        406          A        TYR        L-FRAG_0           4.960        e2f
       871        406          A        TYR        L-FRAG_0           4.950        e2f
       872        406          A        TYR        L-FRAG_0           5.000        e2f
       874        406          A        TYR        L-FRAG_0           5.340        e2f
       876        406          A        TYR        L-FRAG_0           5.150        e2f
       877        406          A        TYR        L-FRAG_0           5.160        e2f
       878        406          A        TYR        L-FRAG_0           5.110        e2f
       879        406          A        TYR        L-FRAG_0           5.340        e2f
       880        406          A        TYR        L-FRAG_0           4.740        e2f
       881        406          A        TYR        L-FRAG_0           5.200        e2f
       883        406          A        TYR        L-FRAG_0           5.430        e2f
       884        406          A        TYR        L-FRAG_0           5.150        e2f
       886        406          A        TYR        L-FRAG_0           4.820        e2f
       887        406          A        TYR        L-FRAG_0           5.160        e2f
       888        406          A        TYR        L-FRAG_0           5.310        e2f
       889        406          A        TYR        L-FRAG_0           4.750        e2f
       890        406          A        TYR        L-FRAG_0           5.040        e2f
       891        406          A        TYR        L-FRAG_0           4.970        e2f
       892        406          A        TYR        L-FRAG_0           5.010        e2f
       893        406          A        TYR        L-FRAG_0           4.980        e2f
       894        406          A        TYR        L-FRAG_0           4.930        e2f
       895        406          A        TYR        L-FRAG_0           4.890        e2f
       896        406          A        TYR        L-FRAG_0           5.050        e2f
       897        406          A        TYR        L-FRAG_0           4.720        e2f
       900        406          A        TYR        L-FRAG_0           5.310        e2f
       901        406          A        TYR        L-FRAG_0           4.810        e2f
       903        406          A        TYR        L-FRAG_0           5.080        e2f
       904        406          A        TYR        L-FRAG_0           5.130        e2f
       905        406          A        TYR        L-FRAG_0           5.170        e2f
       906        406          A        TYR        L-FRAG_0           5.440        e2f
       907        406          A        TYR        L-FRAG_0           5.320        e2f
       908        406          A        TYR        L-FRAG_0           5.110        e2f
       909        406          A        TYR        L-FRAG_0           5.010        e2f
       910        406          A        TYR        L-FRAG_0           5.100        e2f
       911        406          A        TYR        L-FRAG_0           5.050        e2f
       912        406          A        TYR        L-FRAG_0           4.680        e2f
       914        406          A        TYR        L-FRAG_0           5.260        e2f
       915        406          A        TYR        L-FRAG_0           5.080        e2f
       916        406          A        TYR        L-FRAG_0           5.170        e2f
       917        406          A        TYR        L-FRAG_0           5.000        e2f
       918        406          A        TYR        L-FRAG_0           4.990        e2f
       919        406          A        TYR        L-FRAG_0           5.430        e2f
       920        406          A        TYR        L-FRAG_0           4.790        e2f
       922        406          A        TYR        L-FRAG_0           5.200        e2f
       924        406          A        TYR        L-FRAG_0           5.210        e2f
       925        406          A        TYR        L-FRAG_0           4.850        e2f
       927        406          A        TYR        L-FRAG_0           4.610        e2f
       928        406          A        TYR        L-FRAG_0           5.060        e2f
       929        406          A        TYR        L-FRAG_0           4.780        e2f
       930        406          A        TYR        L-FRAG_0           4.740        e2f
       931        406          A        TYR        L-FRAG_0           5.300        e2f
       933        406          A        TYR        L-FRAG_0           5.250        e2f
       934        406          A        TYR        L-FRAG_0           4.860        e2f
       935        406          A        TYR        L-FRAG_0           4.740        e2f
       936        406          A        TYR        L-FRAG_0           4.810        e2f
       937        406          A        TYR        L-FRAG_0           5.030        e2f
       938        406          A        TYR        L-FRAG_0           5.070        e2f
       940        406          A        TYR        L-FRAG_0           4.860        e2f
       941        406          A        TYR        L-FRAG_0           4.880        e2f
       944        406          A        TYR        L-FRAG_0           4.910        e2f
       945        406          A        TYR        L-FRAG_0           4.730        e2f
       946        406          A        TYR        L-FRAG_0           5.320        e2f
       947        406          A        TYR        L-FRAG_0           4.990        e2f
       948        406          A        TYR        L-FRAG_0           4.830        e2f
       949        406          A        TYR        L-FRAG_0           4.820        e2f
       950        406          A        TYR        L-FRAG_0           4.820        e2f
       951        406          A        TYR        L-FRAG_0           5.080        e2f
       952        406          A        TYR        L-FRAG_0           5.120        e2f
       953        406          A        TYR        L-FRAG_0           4.860        e2f
       954        406          A        TYR        L-FRAG_0           5.200        e2f
       956        406          A        TYR        L-FRAG_0           4.940        e2f
       957        406          A        TYR        L-FRAG_0           4.780        e2f
       958        406          A        TYR        L-FRAG_0           5.060        e2f
       959        406          A        TYR        L-FRAG_0           5.100        e2f
       960        406          A        TYR        L-FRAG_0           5.090        e2f
       961        406          A        TYR        L-FRAG_0           4.690        e2f
       962        406          A        TYR        L-FRAG_0           5.180        e2f
       963        406          A        TYR        L-FRAG_0           4.700        e2f
       964        406          A        TYR        L-FRAG_0           4.980        e2f
       965        406          A        TYR        L-FRAG_0           5.000        e2f
       966        406          A        TYR        L-FRAG_0           5.320        e2f
       967        406          A        TYR        L-FRAG_0           4.650        e2f
       968        406          A        TYR        L-FRAG_0           4.690        e2f
       969        406          A        TYR        L-FRAG_0           5.090        e2f
       970        406          A        TYR        L-FRAG_0           5.130        e2f
       971        406          A        TYR        L-FRAG_0           5.090        e2f
       972        406          A        TYR        L-FRAG_0           4.970        e2f
       973        406          A        TYR        L-FRAG_0           4.920        e2f
       975        406          A        TYR        L-FRAG_0           4.620        e2f
       976        406          A        TYR        L-FRAG_0           4.740        e2f
       977        406          A        TYR        L-FRAG_0           4.730        e2f
       978        406          A        TYR        L-FRAG_0           5.040        e2f
       979        406          A        TYR        L-FRAG_0           4.960        e2f
       980        406          A        TYR        L-FRAG_0           4.930        e2f
       981        406          A        TYR        L-FRAG_0           5.120        e2f
       983        406          A        TYR        L-FRAG_0           4.730        e2f
       984        406          A        TYR        L-FRAG_0           4.550        e2f
       985        406          A        TYR        L-FRAG_0           5.020        e2f
       986        406          A        TYR        L-FRAG_0           5.340        e2f
       987        406          A        TYR        L-FRAG_0           5.090        e2f
       988        406          A        TYR        L-FRAG_0           4.620        e2f
       989        406          A        TYR        L-FRAG_0           5.000        e2f
       991        406          A        TYR        L-FRAG_0           5.120        e2f
       993        406          A        TYR        L-FRAG_0           5.040        e2f
       996        406          A        TYR        L-FRAG_0           5.100        e2f
       997        406          A        TYR        L-FRAG_0           5.350        e2f
       998        406          A        TYR        L-FRAG_0           5.290        e2f
      1000        406          A        TYR        L-FRAG_0           5.090        e2f
