# Supplementary material for: Delineating Pixantrone Maleate’s adroit activity against cervical cancer proteins through multitargeted docking-based MM\GBSA, QM-DFT and MD simulation
Source: PLoS One. 2023 Dec 15;18(12):e0295714. doi: 10.1371/journal.pone.0295714 (PMC10723688; doi:10.1371/journal.pone.0295714)
Supplement: S1 Dataset — (ZIP) [file pone.0295714.s001.zip › Data_2_6UJB/raw-data/PL-Contacts_WaterBridge.dat]

  # Frame#   Residue#      Chain    ResName   AtomName  LigandFragment      LigandAtom 
         1        162          A        ASP        OD2        L-FRAG_1              H8 
         1        408          A        MET          O        L-FRAG_2              H9 
         1        225          A        SER         OG        L-FRAG_1             H20 
         2        162          A        ASP        OD2        L-FRAG_1              H7 
         3        282          A        ALA          H        L-FRAG_1              H7 
         3        162          A        ASP        OD2        L-FRAG_1              H8 
         3        226          A        VAL          O        L-FRAG_1              H8 
         3        226          A        VAL          O        L-FRAG_1             H20 
         4        162          A        ASP        OD2        L-FRAG_1              H8 
         4        226          A        VAL          O        L-FRAG_1              H8 
         5        162          A        ASP        OD2        L-FRAG_1             H20 
         5         97          A        SER         HG        L-FRAG_0              O1 
         6        406          A        TYR          O        L-FRAG_0              O1 
         6         21          A        PHE          O        L-FRAG_0              O1 
         7        226          A        VAL          O        L-FRAG_1              H7 
         7        226          A        VAL          O        L-FRAG_1             H20 
         7        162          A        ASP        OD2        L-FRAG_1             H20 
         8        226          A        VAL          O        L-FRAG_1              H8 
         9        226          A        VAL          O        L-FRAG_1              H7 
        10        162          A        ASP        OD2        L-FRAG_1              H7 
        10         98          A        VAL          H        L-FRAG_0              O1 
        11        282          A        ALA          H        L-FRAG_1              H8 
        11         24          A        ASP        OD1        L-FRAG_2              H9 
        11        226          A        VAL          O        L-FRAG_1             H20 
        11        162          A        ASP        OD2        L-FRAG_1             H20 
        12         24          A        ASP        OD1        L-FRAG_2              H9 
        12         98          A        VAL          H        L-FRAG_2             H10 
        12        226          A        VAL          O        L-FRAG_1             H20 
        12        162          A        ASP        OD2        L-FRAG_1             H20 
        12        253          B        LYS        HZ2        L-FRAG_0              N1 
        13        226          A        VAL          O        L-FRAG_1              H7 
        13         24          A        ASP        OD1        L-FRAG_2              H9 
        13        253          B        LYS        HZ2        L-FRAG_0              N1 
        14         98          A        VAL          O        L-FRAG_2              H9 
        14        226          A        VAL          O        L-FRAG_1             H20 
        15        162          A        ASP        OD2        L-FRAG_1             H20 
        15         98          A        VAL          O        L-FRAG_2             H21 
        15        253          B        LYS        HZ1        L-FRAG_0              N1 
        15         97          A        SER         HG        L-FRAG_0              O1 
        16         98          A        VAL          O        L-FRAG_2             H21 
        16        253          B        LYS        HZ1        L-FRAG_0              N1 
        16         97          A        SER         HG        L-FRAG_0              O1 
        16         98          A        VAL          H        L-FRAG_0              O1 
        17        162          A        ASP        OD2        L-FRAG_1              H7 
        17        161          A        ILE          O        L-FRAG_1              H8 
        17        160          A        SER         OG        L-FRAG_1              H8 
        17         98          A        VAL          O        L-FRAG_2             H10 
        17        253          B        LYS        HZ1        L-FRAG_0              N1 
        18        160          A        SER         OG        L-FRAG_1              H7 
        18         98          A        VAL          O        L-FRAG_2             H21 
        18        253          B        LYS        HZ1        L-FRAG_0              N1 
        19        162          A        ASP        OD2        L-FRAG_1              H7 
        19        226          A        VAL          O        L-FRAG_1              H8 
        19         98          A        VAL          O        L-FRAG_2             H21 
        19        253          B        LYS        HZ1        L-FRAG_0              N1 
        19         97          A        SER         HG        L-FRAG_0              O1 
        20        226          A        VAL          O        L-FRAG_1              H8 
        20         98          A        VAL          O        L-FRAG_2             H21 
        21        162          A        ASP        OD2        L-FRAG_1              H7 
        21        226          A        VAL          O        L-FRAG_1              H8 
        21         98          A        VAL          O        L-FRAG_2             H21 
        21        253          B        LYS        HZ1        L-FRAG_0              N1 
        22        226          A        VAL          O        L-FRAG_1              H7 
        22        162          A        ASP        OD2        L-FRAG_1              H7 
        22        225          A        SER         OG        L-FRAG_1              H8 
        22        226          A        VAL          O        L-FRAG_1              H8 
        22        282          A        ALA          O        L-FRAG_1             H20 
        22        253          B        LYS        HZ1        L-FRAG_0              N1 
        23        162          A        ASP        OD2        L-FRAG_1              H8 
        23         98          A        VAL          O        L-FRAG_2             H10 
        23        253          B        LYS        HZ1        L-FRAG_0              N1 
        24        282          A        ALA          O        L-FRAG_1              H8 
        24         98          A        VAL          H        L-FRAG_2             H10 
        24        226          A        VAL          O        L-FRAG_1             H20 
        24        162          A        ASP        OD2        L-FRAG_1             H20 
        24        253          B        LYS        HZ1        L-FRAG_0              N1 
        25        162          A        ASP        OD2        L-FRAG_1              H7 
        25        225          A        SER         HG        L-FRAG_1              H8 
        25         98          A        VAL          O        L-FRAG_2              H9 
        26        162          A        ASP        OD2        L-FRAG_1              H7 
        26        282          A        ALA          H        L-FRAG_1              H7 
        26         98          A        VAL          O        L-FRAG_2              H9 
        27        282          A        ALA          H        L-FRAG_1              H8 
        27        162          A        ASP        OD2        L-FRAG_1              H8 
        27         98          A        VAL          O        L-FRAG_2             H10 
        27         23          A        VAL          O        L-FRAG_2             H10 
        27        226          A        VAL          O        L-FRAG_1             H20 
        28        226          A        VAL          O        L-FRAG_1              H7 
        28        280          A        VAL          O        L-FRAG_1              H7 
        28        282          A        ALA          O        L-FRAG_1              H8 
        28         24          A        ASP        OD2        L-FRAG_2              H9 
        28         23          A        VAL          H        L-FRAG_2             H21 
        28         98          A        VAL          O        L-FRAG_2             H21 
        28         21          A        PHE          O        L-FRAG_0              O1 
        29        162          A        ASP        OD2        L-FRAG_1              H7 
        29         98          A        VAL          O        L-FRAG_2              H9 
        30        162          A        ASP        OD2        L-FRAG_1              H7 
        30         98          A        VAL          O        L-FRAG_2             H21 
        31        162          A        ASP        OD2        L-FRAG_1              H8 
        31        160          A        SER         OG        L-FRAG_1             H20 
        31        161          A        ILE          O        L-FRAG_1             H20 
        31        253          B        LYS        HZ3        L-FRAG_0              N1 
        32        160          A        SER         OG        L-FRAG_1              H7 
        32         98          A        VAL          O        L-FRAG_2             H21 
        32        253          B        LYS        HZ3        L-FRAG_0              N1 
        33        225          A        SER         OG        L-FRAG_1              H7 
        33        226          A        VAL          O        L-FRAG_1              H7 
        33        162          A        ASP        OD2        L-FRAG_1             H20 
        33        253          B        LYS        HZ3        L-FRAG_0              N1 
        34        226          A        VAL          O        L-FRAG_1             H20 
        34        162          A        ASP        OD2        L-FRAG_1             H20 
        34         98          A        VAL          H        L-FRAG_2             H21 
        34        253          B        LYS        HZ3        L-FRAG_0              N1 
        35        226          A        VAL          O        L-FRAG_1             H20 
        35        162          A        ASP        OD2        L-FRAG_1             H20 
        35        278          A        PHE          O        L-FRAG_0              O2 
        36        407          A        SER         OG        L-FRAG_2              H9 
        36         24          A        ASP        OD2        L-FRAG_2             H10 
        36        225          A        SER         OG        L-FRAG_1             H20 
        36        226          A        VAL          O        L-FRAG_1             H20 
        37        226          A        VAL          O        L-FRAG_1              H7 
        37        162          A        ASP        OD2        L-FRAG_1              H7 
        37         96          A        ALA          O        L-FRAG_0              O1 
        37         21          A        PHE          O        L-FRAG_0              O1 
        38        162          A        ASP        OD2        L-FRAG_1              H8 
        38        226          A        VAL          O        L-FRAG_1              H8 
        38         98          A        VAL          H        L-FRAG_2              H9 
        38        226          A        VAL          O        L-FRAG_1             H20 
        38         97          A        SER         OG        L-FRAG_0              O1 
        39        162          A        ASP        OD2        L-FRAG_1             H20 
        39        226          A        VAL          O        L-FRAG_1             H20 
        39        225          A        SER         HG        L-FRAG_0              O2 
        40        162          A        ASP        OD2        L-FRAG_1             H20 
        40        226          A        VAL          O        L-FRAG_1             H20 
        41         96          A        ALA          O        L-FRAG_0              O1 
        42        225          A        SER         OG        L-FRAG_1              H7 
        42        226          A        VAL          O        L-FRAG_1              H7 
        42        226          A        VAL          O        L-FRAG_1              H7 
        42         24          A        ASP        OD2        L-FRAG_2             H10 
        42        162          A        ASP        OD2        L-FRAG_1             H20 
        43        162          A        ASP        OD2        L-FRAG_1              H7 
        43        226          A        VAL          O        L-FRAG_1              H7 
        43        225          A        SER         OG        L-FRAG_1              H8 
        43        226          A        VAL          O        L-FRAG_1              H8 
        43        253          B        LYS        HZ2        L-FRAG_0              N1 
        43         97          A        SER         HG        L-FRAG_0              O1 
        44         98          A        VAL          O        L-FRAG_2              H9 
        44         24          A        ASP        OD2        L-FRAG_2             H21 
        44         96          A        ALA          O        L-FRAG_0              N1 
        45         98          A        VAL          O        L-FRAG_2              H9 
        46         98          A        VAL          O        L-FRAG_2             H10 
        46        226          A        VAL          O        L-FRAG_1             H20 
        46        162          A        ASP        OD2        L-FRAG_1             H20 
        47         98          A        VAL          O        L-FRAG_2              H9 
        47         24          A        ASP        OD1        L-FRAG_2             H10 
        48        409          A        LYS        HZ1        L-FRAG_2             H10 
        48         24          A        ASP        OD1        L-FRAG_2             H10 
        48        162          A        ASP        OD2        L-FRAG_1             H20 
        48         98          A        VAL          O        L-FRAG_2             H21 
        49        162          A        ASP        OD2        L-FRAG_1              H7 
        49        226          A        VAL          O        L-FRAG_1              H8 
        49        162          A        ASP        OD2        L-FRAG_1              H8 
        49         98          A        VAL          O        L-FRAG_2             H10 
        49        225          A        SER         OG        L-FRAG_1             H20 
        49        226          A        VAL          O        L-FRAG_1             H20 
        50        226          A        VAL          O        L-FRAG_1              H7 
        50         98          A        VAL          O        L-FRAG_2             H10 
        50         97          A        SER         HG        L-FRAG_0              O1 
        51        226          A        VAL          O        L-FRAG_1             H20 
        51        225          A        SER         OG        L-FRAG_1             H20 
        52         98          A        VAL          O        L-FRAG_2              H9 
        53        226          A        VAL          O        L-FRAG_1              H7 
        53        225          A        SER         OG        L-FRAG_1              H7 
        53        162          A        ASP        OD2        L-FRAG_1             H20 
        54        162          A        ASP        OD2        L-FRAG_1              H7 
        54        226          A        VAL          O        L-FRAG_1              H7 
        54        226          A        VAL          O        L-FRAG_1              H8 
        54         98          A        VAL          O        L-FRAG_2              H9 
        54         24          A        ASP        OD1        L-FRAG_2             H21 
        54        225          A        SER         HG        L-FRAG_0              O2 
        54        278          A        PHE          O        L-FRAG_0              O2 
        55        162          A        ASP        OD2        L-FRAG_1              H8 
        55        226          A        VAL          O        L-FRAG_1              H8 
        55         98          A        VAL          O        L-FRAG_2              H9 
        55         98          A        VAL          O        L-FRAG_2             H21 
        56        162          A        ASP        OD2        L-FRAG_1              H8 
        56         98          A        VAL          O        L-FRAG_2              H9 
        57        162          A        ASP        OD2        L-FRAG_1              H8 
        57         24          A        ASP        OD1        L-FRAG_2              H9 
        57        226          A        VAL          O        L-FRAG_1             H20 
        58        162          A        ASP        OD2        L-FRAG_1              H8 
        58        409          A        LYS        HZ3        L-FRAG_2             H10 
        58         98          A        VAL          O        L-FRAG_2             H21 
        59        226          A        VAL          O        L-FRAG_1              H7 
        59         98          A        VAL          O        L-FRAG_2             H21 
        60        226          A        VAL          O        L-FRAG_1              H8 
        60         98          A        VAL          O        L-FRAG_2             H21 
        61        162          A        ASP        OD2        L-FRAG_1              H7 
        61        226          A        VAL          O        L-FRAG_1              H7 
        61         98          A        VAL          O        L-FRAG_2             H21 
        61        280          A        VAL          H        L-FRAG_0              O2 
        62        162          A        ASP        OD2        L-FRAG_1              H7 
        62         98          A        VAL          O        L-FRAG_2              H9 
        62        409          A        LYS        HZ2        L-FRAG_2             H10 
        63         98          A        VAL          O        L-FRAG_2              H9 
        63        409          A        LYS        HZ2        L-FRAG_2             H21 
        64        226          A        VAL          O        L-FRAG_1              H8 
        64        162          A        ASP        OD2        L-FRAG_1              H8 
        64        225          A        SER         OG        L-FRAG_1              H8 
        65        226          A        VAL          O        L-FRAG_1              H7 
        65         98          A        VAL          O        L-FRAG_2              H9 
        66        162          A        ASP        OD2        L-FRAG_1              H8 
        66        226          A        VAL          O        L-FRAG_1              H8 
        66        225          A        SER         OG        L-FRAG_1             H20 
        66        226          A        VAL          O        L-FRAG_1             H20 
        66         98          A        VAL          O        L-FRAG_2             H21 
        67        226          A        VAL          O        L-FRAG_1              H7 
        67         98          A        VAL          O        L-FRAG_2             H10 
        68         23          A        VAL          H        L-FRAG_2             H21 
        68         98          A        VAL          O        L-FRAG_2             H21 
        69        226          A        VAL          O        L-FRAG_1              H7 
        69         98          A        VAL          O        L-FRAG_2             H10 
        69        162          A        ASP        OD2        L-FRAG_1             H20 
        69         21          A        PHE          O        L-FRAG_0              O1 
        70         23          A        VAL          O        L-FRAG_2              H9 
        70         24          A        ASP        OD1        L-FRAG_2              H9 
        71         98          A        VAL          O        L-FRAG_2              H9 
        71        162          A        ASP        OD2        L-FRAG_1             H20 
        72        162          A        ASP        OD2        L-FRAG_1             H20 
        72         98          A        VAL          O        L-FRAG_2             H21 
        73         98          A        VAL          O        L-FRAG_2              H9 
        73        162          A        ASP        OD1        L-FRAG_1             H20 
        74        162          A        ASP        OD1        L-FRAG_1             H20 
        74        226          A        VAL          O        L-FRAG_1             H20 
        74         98          A        VAL          O        L-FRAG_2             H21 
        75         98          A        VAL          O        L-FRAG_2             H10 
        75        226          A        VAL          O        L-FRAG_1             H20 
        75        225          A        SER         OG        L-FRAG_1             H20 
        76        162          A        ASP        OD1        L-FRAG_1              H7 
        76        225          A        SER         OG        L-FRAG_1              H8 
        76        226          A        VAL          O        L-FRAG_1              H8 
        76         98          A        VAL          O        L-FRAG_2              H9 
        77        226          A        VAL          O        L-FRAG_1              H8 
        77         98          A        VAL          O        L-FRAG_2              H9 
        78        225          A        SER         OG        L-FRAG_1              H7 
        78        226          A        VAL          O        L-FRAG_1             H20 
        78         98          A        VAL          O        L-FRAG_2             H21 
        79         98          A        VAL          O        L-FRAG_2             H10 
        79        226          A        VAL          O        L-FRAG_1             H20 
        80        226          A        VAL          O        L-FRAG_1              H8 
        80         98          A        VAL          O        L-FRAG_2              H9 
        81        162          A        ASP        OD1        L-FRAG_1              H8 
        81        226          A        VAL          O        L-FRAG_1             H20 
        81         98          A        VAL          O        L-FRAG_2             H21 
        82        225          A        SER         OG        L-FRAG_1             H20 
        82        226          A        VAL          O        L-FRAG_1             H20 
        82         98          A        VAL          O        L-FRAG_2             H21 
        83        162          A        ASP        OD1        L-FRAG_1              H7 
        83        226          A        VAL          O        L-FRAG_1              H8 
        83         98          A        VAL          O        L-FRAG_2             H10 
        84        226          A        VAL          O        L-FRAG_1              H7 
        84         98          A        VAL          O        L-FRAG_2              H9 
        85        162          A        ASP        OD1        L-FRAG_1              H8 
        85        226          A        VAL          O        L-FRAG_1              H8 
        85        226          A        VAL          O        L-FRAG_1             H20 
        85         98          A        VAL          O        L-FRAG_2             H21 
        86        226          A        VAL          O        L-FRAG_1              H7 
        86         98          A        VAL          O        L-FRAG_2             H10 
        87        226          A        VAL          O        L-FRAG_1              H7 
        87         98          A        VAL          O        L-FRAG_2              H9 
        88         23          A        VAL          H        L-FRAG_2              H9 
        88         98          A        VAL          O        L-FRAG_2              H9 
        88        226          A        VAL          O        L-FRAG_1             H20 
        89        226          A        VAL          O        L-FRAG_1              H7 
        89        226          A        VAL          O        L-FRAG_1              H8 
        89         98          A        VAL          O        L-FRAG_2             H21 
        90         98          A        VAL          O        L-FRAG_2              H9 
        90        225          A        SER         HG        L-FRAG_0              O2 
        91        162          A        ASP        OD1        L-FRAG_1             H20 
        91         98          A        VAL          O        L-FRAG_2             H21 
        92         98          A        VAL          O        L-FRAG_2              H9 
        93        226          A        VAL          O        L-FRAG_1              H7 
        93         98          A        VAL          O        L-FRAG_2              H9 
        94         98          A        VAL          O        L-FRAG_2             H21 
        94        225          A        SER         HG        L-FRAG_0              O2 
        95         24          A        ASP        OD2        L-FRAG_2              H9 
        95         98          A        VAL          O        L-FRAG_2             H21 
        96         98          A        VAL          O        L-FRAG_2             H21 
        96         21          A        PHE          O        L-FRAG_0              N1 
        96        225          A        SER         HG        L-FRAG_0              O2 
        97         98          A        VAL          O        L-FRAG_2              H9 
        98         24          A        ASP        OD2        L-FRAG_2             H10 
        98         98          A        VAL          O        L-FRAG_2             H21 
        99         98          A        VAL          O        L-FRAG_2              H9 
       100         98          A        VAL          O        L-FRAG_2              H9 
       100        409          A        LYS        HZ3        L-FRAG_2             H21 
       101        160          A        SER         OG        L-FRAG_1              H8 
       101         23          A        VAL          O        L-FRAG_2              H9 
       101         24          A        ASP        OD2        L-FRAG_2              H9 
       101        162          A        ASP        OD1        L-FRAG_2             H21 
       102         98          A        VAL          O        L-FRAG_2             H10 
       102         96          A        ALA          O        L-FRAG_0              N1 
       103        226          A        VAL          H        L-FRAG_1              H7 
       103         98          A        VAL          O        L-FRAG_2             H21 
       103        225          A        SER         HG        L-FRAG_0              O2 
       104        162          A        ASP        OD1        L-FRAG_1              H7 
       104        161          A        ILE          O        L-FRAG_1              H7 
       105         98          A        VAL          O        L-FRAG_2             H10 
       105        162          A        ASP        OD1        L-FRAG_1             H20 
       106        162          A        ASP        OD1        L-FRAG_1              H7 
       106         23          A        VAL          O        L-FRAG_2             H10 
       106         24          A        ASP        OD2        L-FRAG_2             H10 
       106         98          A        VAL          O        L-FRAG_2             H10 
       107         21          A        PHE          O        L-FRAG_0              N1 
       108        162          A        ASP        OD1        L-FRAG_1              H7 
       109        162          A        ASP        OD1        L-FRAG_1              H7 
       109         24          A        ASP        OD2        L-FRAG_2              H9 
       109         23          A        VAL          O        L-FRAG_2              H9 
       109        162          A        ASP        OD1        L-FRAG_2             H21 
       109         21          A        PHE          O        L-FRAG_0              N1 
       110        162          A        ASP        OD1        L-FRAG_1             H20 
       110         98          A        VAL          O        L-FRAG_2             H21 
       111        162          A        ASP        OD1        L-FRAG_2              H9 
       111        161          A        ILE          O        L-FRAG_2             H10 
       111         23          A        VAL          O        L-FRAG_2             H21 
       111         24          A        ASP        OD2        L-FRAG_2             H21 
       112        162          A        ASP        OD1        L-FRAG_2              H9 
       112        161          A        ILE          O        L-FRAG_2             H10 
       112         98          A        VAL          O        L-FRAG_2             H10 
       112         24          A        ASP        OD2        L-FRAG_2             H21 
       112         23          A        VAL          O        L-FRAG_2             H21 
       112        225          A        SER         HG        L-FRAG_0              O2 
       112        278          A        PHE          O        L-FRAG_0              O2 
       112         21          A        PHE          O        L-FRAG_0              O1 
       113         24          A        ASP        OD2        L-FRAG_2             H21 
       113         23          A        VAL          O        L-FRAG_2             H21 
       113         98          A        VAL          O        L-FRAG_2             H21 
       114        162          A        ASP        OD1        L-FRAG_1              H8 
       114        161          A        ILE          O        L-FRAG_1              H8 
       114         24          A        ASP        OD2        L-FRAG_2             H10 
       114         98          A        VAL          O        L-FRAG_2             H21 
       115         98          A        VAL          O        L-FRAG_2             H21 
       115         23          A        VAL          O        L-FRAG_2             H21 
       117        225          A        SER         HG        L-FRAG_1              H8 
       118        226          A        VAL          O        L-FRAG_1              H8 
       118        162          A        ASP        OD1        L-FRAG_1              H8 
       118         96          A        ALA          O        L-FRAG_0              O1 
       119         98          A        VAL          O        L-FRAG_2              H9 
       120        162          A        ASP        OD1        L-FRAG_1              H7 
       120        226          A        VAL          O        L-FRAG_1              H7 
       121        226          A        VAL          O        L-FRAG_1              H7 
       121        162          A        ASP        OD1        L-FRAG_1              H7 
       122         98          A        VAL          O        L-FRAG_2             H21 
       123         98          A        VAL          O        L-FRAG_2             H21 
       124        162          A        ASP        OD1        L-FRAG_1             H20 
       125         23          A        VAL          O        L-FRAG_2              H9 
       125         98          A        VAL          O        L-FRAG_2              H9 
       125         24          A        ASP        OD2        L-FRAG_2             H10 
       125         97          A        SER         HG        L-FRAG_0              O1 
       126        162          A        ASP        OD1        L-FRAG_1              H7 
       126        226          A        VAL          O        L-FRAG_1              H7 
       126        344          A        ILE          O        L-FRAG_1             H20 
       127         98          A        VAL          O        L-FRAG_2              H9 
       129        162          A        ASP        OD1        L-FRAG_1              H7 
       129        226          A        VAL          O        L-FRAG_1              H7 
       129         98          A        VAL          O        L-FRAG_2             H10 
       130        162          A        ASP        OD1        L-FRAG_1              H7 
       130        160          A        SER         OG        L-FRAG_1              H8 
       130         24          A        ASP        OD2        L-FRAG_2              H9 
       130         98          A        VAL          O        L-FRAG_2             H10 
       131        226          A        VAL          H        L-FRAG_1              H7 
       131        162          A        ASP        OD1        L-FRAG_1             H20 
       131         98          A        VAL          O        L-FRAG_2             H21 
       131        253          B        LYS        HZ1        L-FRAG_0              N1 
       132        162          A        ASP        OD1        L-FRAG_1              H7 
       132         98          A        VAL          O        L-FRAG_2              H9 
       132        253          B        LYS        HZ1        L-FRAG_0              N1 
       133        162          A        ASP        OD1        L-FRAG_1              H7 
       133        253          B        LYS        HZ1        L-FRAG_0              N1 
       134        162          A        ASP        OD1        L-FRAG_1              H7 
       134        226          A        VAL          O        L-FRAG_1              H7 
       134         98          A        VAL          O        L-FRAG_2             H21 
       134        253          B        LYS        HZ1        L-FRAG_0              N1 
       134         98          A        VAL          H        L-FRAG_0              O1 
       135         98          A        VAL          O        L-FRAG_2             H10 
       135        253          B        LYS        HZ1        L-FRAG_0              N1 
       136        162          A        ASP        OD1        L-FRAG_1              H8 
       136        226          A        VAL          O        L-FRAG_1              H8 
       136         98          A        VAL          O        L-FRAG_2              H9 
       136        253          B        LYS        HZ1        L-FRAG_0              N1 
       137        162          A        ASP        OD1        L-FRAG_1              H8 
       137        226          A        VAL          O        L-FRAG_1              H8 
       137         24          A        ASP        OD2        L-FRAG_2              H9 
       137        253          B        LYS        HZ1        L-FRAG_0              N1 
       137        278          A        PHE          O        L-FRAG_0              O2 
       138         98          A        VAL          O        L-FRAG_2             H10 
       139        226          A        VAL          O        L-FRAG_1              H7 
       139        162          A        ASP        OD1        L-FRAG_1              H7 
       139         98          A        VAL          O        L-FRAG_2             H10 
       139        253          B        LYS        HZ1        L-FRAG_0              N1 
       140        162          A        ASP        OD1        L-FRAG_1              H7 
       140         98          A        VAL          O        L-FRAG_2             H21 
       140        253          B        LYS        HZ1        L-FRAG_0              N1 
       141        226          A        VAL          O        L-FRAG_1              H7 
       141        162          A        ASP        OD1        L-FRAG_1              H7 
       141         98          A        VAL          O        L-FRAG_2              H9 
       141        409          A        LYS        HZ3        L-FRAG_2             H21 
       141        253          B        LYS        HZ1        L-FRAG_0              N1 
       142        162          A        ASP        OD1        L-FRAG_1              H7 
       142        226          A        VAL          O        L-FRAG_1              H7 
       142        280          A        VAL          H        L-FRAG_1              H8 
       142        225          A        SER         OG        L-FRAG_1              H8 
       142        226          A        VAL          O        L-FRAG_1              H8 
       142         98          A        VAL          O        L-FRAG_2              H9 
       142        253          B        LYS        HZ1        L-FRAG_0              N1 
       142         21          A        PHE          O        L-FRAG_0              O1 
       142         96          A        ALA          O        L-FRAG_0              O1 
       143        344          A        ILE          O        L-FRAG_1              H7 
       143        226          A        VAL          O        L-FRAG_1              H8 
       143        162          A        ASP        OD1        L-FRAG_1              H8 
       143         98          A        VAL          O        L-FRAG_2             H10 
       143         24          A        ASP        OD2        L-FRAG_2             H21 
       143        253          B        LYS        HZ1        L-FRAG_0              N1 
       144        226          A        VAL          O        L-FRAG_1              H8 
       144        162          A        ASP        OD1        L-FRAG_1              H8 
       144         98          A        VAL          O        L-FRAG_2              H9 
       144         24          A        ASP        OD2        L-FRAG_2             H21 
       144        253          B        LYS        HZ1        L-FRAG_0              N1 
       145         98          A        VAL          O        L-FRAG_2              H9 
       145         24          A        ASP        OD2        L-FRAG_2             H21 
       145        253          B        LYS        HZ1        L-FRAG_0              N1 
       145        278          A        PHE          O        L-FRAG_0              O2 
       146        162          A        ASP        OD1        L-FRAG_1              H8 
       146        226          A        VAL          O        L-FRAG_1              H8 
       146         98          A        VAL          O        L-FRAG_2              H9 
       146        253          B        LYS        HZ1        L-FRAG_0              N1 
       147        226          A        VAL          O        L-FRAG_1              H8 
       147         98          A        VAL          O        L-FRAG_2             H10 
       148        162          A        ASP        OD1        L-FRAG_1              H8 
       148        226          A        VAL          O        L-FRAG_1              H8 
       148         98          A        VAL          O        L-FRAG_2             H10 
       148        253          B        LYS        HZ1        L-FRAG_0              N1 
       149        162          A        ASP        OD2        L-FRAG_1             H20 
       149         98          A        VAL          O        L-FRAG_2             H21 
       149        253          B        LYS        HZ1        L-FRAG_0              N1 
       150        226          A        VAL          O        L-FRAG_1             H20 
       150        162          A        ASP        OD2        L-FRAG_1             H20 
       150         98          A        VAL          O        L-FRAG_2             H21 
       150        253          B        LYS        HZ1        L-FRAG_0              N1 
       150        225          A        SER         HG        L-FRAG_0              O2 
       151        344          A        ILE          O        L-FRAG_1              H8 
       151        409          A        LYS        HZ1        L-FRAG_2             H21 
       151        253          B        LYS        HZ1        L-FRAG_0              N1 
       152        162          A        ASP        OD2        L-FRAG_1              H8 
       152        253          B        LYS        HZ1        L-FRAG_0              N1 
       153         98          A        VAL          O        L-FRAG_2              H9 
       153        226          A        VAL          O        L-FRAG_1             H20 
       153        253          B        LYS        HZ1        L-FRAG_0              N1 
       154        226          A        VAL          O        L-FRAG_1             H20 
       154        162          A        ASP        OD2        L-FRAG_1             H20 
       154         98          A        VAL          O        L-FRAG_2             H21 
       154        253          B        LYS        HZ1        L-FRAG_0              N1 
       155        344          A        ILE          O        L-FRAG_1              H7 
       155        226          A        VAL          O        L-FRAG_1              H8 
       155        162          A        ASP        OD2        L-FRAG_1              H8 
       155         98          A        VAL          O        L-FRAG_2              H9 
       155        253          B        LYS        HZ1        L-FRAG_0              N1 
       156        226          A        VAL          O        L-FRAG_1              H8 
       156        162          A        ASP        OD2        L-FRAG_1              H8 
       156        226          A        VAL          O        L-FRAG_1             H20 
       156        225          A        SER         OG        L-FRAG_1             H20 
       156         98          A        VAL          O        L-FRAG_2             H21 
       156        253          B        LYS        HZ1        L-FRAG_0              N1 
       157        253          B        LYS        HZ1        L-FRAG_0              N1 
       158        344          A        ILE          O        L-FRAG_1              H7 
       158        162          A        ASP        OD2        L-FRAG_1              H8 
       158         98          A        VAL          O        L-FRAG_2              H9 
       158         24          A        ASP        OD1        L-FRAG_2             H10 
       159         98          A        VAL          O        L-FRAG_2              H9 
       159        162          A        ASP        OD2        L-FRAG_1             H20 
       159        253          B        LYS        HZ1        L-FRAG_0              N1 
       160        162          A        ASP        OD2        L-FRAG_1              H8 
       160        226          A        VAL          O        L-FRAG_1              H8 
       160         98          A        VAL          O        L-FRAG_2              H9 
       160         23          A        VAL          O        L-FRAG_2              H9 
       160        280          A        VAL          H        L-FRAG_0              O2 
       160        225          A        SER         OG        L-FRAG_0              O2 
       160        253          B        LYS        HZ1        L-FRAG_0              N1 
       161        162          A        ASP        OD2        L-FRAG_1              H8 
       161        409          A        LYS        HZ1        L-FRAG_2             H10 
       161         98          A        VAL          O        L-FRAG_2             H21 
       161        253          B        LYS        HZ1        L-FRAG_0              N1 
       162        344          A        ILE          O        L-FRAG_1              H8 
       162         23          A        VAL          H        L-FRAG_2              H9 
       162         98          A        VAL          O        L-FRAG_2              H9 
       162        409          A        LYS        HZ3        L-FRAG_2             H10 
       162        226          A        VAL          O        L-FRAG_1             H20 
       162        162          A        ASP        OD2        L-FRAG_1             H20 
       162        253          B        LYS        HZ1        L-FRAG_0              N1 
       163         98          A        VAL          O        L-FRAG_2              H9 
       164        162          A        ASP        OD2        L-FRAG_1              H8 
       164        160          A        SER         OG        L-FRAG_1             H20 
       164        253          B        LYS        HZ1        L-FRAG_0              N1 
       165        162          A        ASP        OD2        L-FRAG_1             H20 
       165        226          A        VAL          O        L-FRAG_1             H20 
       165        253          B        LYS        HZ1        L-FRAG_0              N1 
       166         98          A        VAL          O        L-FRAG_2              H9 
       166         23          A        VAL          O        L-FRAG_2              H9 
       166        253          B        LYS        HZ1        L-FRAG_0              N1 
       167        253          B        LYS        HZ1        L-FRAG_0              N1 
       168         98          A        VAL          O        L-FRAG_2              H9 
       168        226          A        VAL          O        L-FRAG_1             H20 
       168        253          B        LYS        HZ1        L-FRAG_0              N1 
       169        226          A        VAL          O        L-FRAG_1              H7 
       169        162          A        ASP        OD2        L-FRAG_1              H7 
       169         98          A        VAL          O        L-FRAG_2              H9 
       169        344          A        ILE          O        L-FRAG_1             H20 
       169        253          B        LYS        HZ1        L-FRAG_0              N1 
       170        253          B        LYS        HZ1        L-FRAG_0              N1 
       171         23          A        VAL          O        L-FRAG_2             H21 
       171         24          A        ASP        OD2        L-FRAG_2             H21 
       171        253          B        LYS        HZ1        L-FRAG_0              N1 
       172        162          A        ASP        OD2        L-FRAG_1              H7 
       172        226          A        VAL          O        L-FRAG_1              H7 
       172        162          A        ASP        OD2        L-FRAG_2             H10 
       172        344          A        ILE          O        L-FRAG_1             H20 
       172         23          A        VAL          O        L-FRAG_2             H21 
       172         24          A        ASP        OD2        L-FRAG_2             H21 
       172        253          B        LYS        HZ1        L-FRAG_0              N1 
       173         24          A        ASP        OD2        L-FRAG_2              H9 
       173         98          A        VAL          O        L-FRAG_2             H10 
       173         98          A        VAL          O        L-FRAG_2             H10 
       173        226          A        VAL          O        L-FRAG_1             H20 
       173        162          A        ASP        OD2        L-FRAG_1             H20 
       173        253          B        LYS        HZ1        L-FRAG_0              N1 
       174        160          A        SER         OG        L-FRAG_1             H20 
       174        253          B        LYS        HZ1        L-FRAG_0              N1 
       174        225          A        SER         HG        L-FRAG_0              O2 
       174        278          A        PHE          O        L-FRAG_0              O2 
       175         98          A        VAL          O        L-FRAG_2             H21 
       175        253          B        LYS        HZ1        L-FRAG_0              N1 
       176        253          B        LYS        HZ1        L-FRAG_0              N1 
       176         98          A        VAL          H        L-FRAG_0              O1 
       178        225          A        SER         HG        L-FRAG_1              H7 
       178         97          A        SER         OG        L-FRAG_2             H21 
       178        253          B        LYS        HZ1        L-FRAG_0              N1 
       179         97          A        SER         OG        L-FRAG_2             H10 
       179        253          B        LYS        HZ1        L-FRAG_0              N1 
       180        161          A        ILE          O        L-FRAG_1             H20 
       180        162          A        ASP        OD2        L-FRAG_1             H20 
       180        253          B        LYS        HZ1        L-FRAG_0              N1 
       181        162          A        ASP        OD2        L-FRAG_1             H20 
       181        226          A        VAL          O        L-FRAG_1             H20 
       181        253          B        LYS        HZ1        L-FRAG_0              N1 
       182        160          A        SER         OG        L-FRAG_1              H7 
       182        162          A        ASP        OD2        L-FRAG_1             H20 
       182        161          A        ILE          O        L-FRAG_1             H20 
       183        161          A        ILE          O        L-FRAG_1              H8 
       183        162          A        ASP        OD2        L-FRAG_1              H8 
       183        225          A        SER         HG        L-FRAG_1              H8 
       183        253          B        LYS        HZ3        L-FRAG_0              N1 
       184         98          A        VAL          O        L-FRAG_2              H9 
       184         97          A        SER         HG        L-FRAG_0              O1 
       185        344          A        ILE          O        L-FRAG_1              H7 
       185        226          A        VAL          O        L-FRAG_1              H8 
       185        162          A        ASP        OD2        L-FRAG_1              H8 
       185         23          A        VAL          O        L-FRAG_2              H9 
       185         98          A        VAL          O        L-FRAG_2              H9 
       185         98          A        VAL          H        L-FRAG_0              O1 
       186        161          A        ILE          O        L-FRAG_1             H20 
       186        162          A        ASP        OD2        L-FRAG_1             H20 
       186         98          A        VAL          O        L-FRAG_2             H21 
       187         98          A        VAL          O        L-FRAG_2             H21 
       188        226          A        VAL          O        L-FRAG_1              H7 
       188        162          A        ASP        OD2        L-FRAG_1              H7 
       189         98          A        VAL          O        L-FRAG_2              H9 
       190        253          B        LYS        HZ3        L-FRAG_0              N1 
       191        344          A        ILE          O        L-FRAG_1              H8 
       191         98          A        VAL          O        L-FRAG_2             H10 
       191        225          A        SER         HG        L-FRAG_0              O2 
       192        226          A        VAL          O        L-FRAG_1              H7 
       192        162          A        ASP        OD2        L-FRAG_1              H7 
       192         23          A        VAL          O        L-FRAG_2              H9 
       192         24          A        ASP        OD1        L-FRAG_2              H9 
       192        253          B        LYS        HZ3        L-FRAG_0              N1 
       193        226          A        VAL          O        L-FRAG_1              H7 
       193         23          A        VAL          O        L-FRAG_2             H10 
       193         24          A        ASP        OD1        L-FRAG_2             H10 
       193        226          A        VAL          O        L-FRAG_1             H20 
       193        162          A        ASP        OD2        L-FRAG_1             H20 
       193        253          B        LYS        HZ3        L-FRAG_0              N1 
       194        162          A        ASP        OD2        L-FRAG_1              H8 
       194        226          A        VAL          O        L-FRAG_1              H8 
       194         23          A        VAL          O        L-FRAG_2             H10 
       194         24          A        ASP        OD1        L-FRAG_2             H10 
       194        253          B        LYS        HZ3        L-FRAG_0              N1 
       195         23          A        VAL          O        L-FRAG_2             H10 
       195         24          A        ASP        OD1        L-FRAG_2             H10 
       195        253          B        LYS        HZ3        L-FRAG_0              N1 
       196        226          A        VAL          O        L-FRAG_1              H7 
       196         23          A        VAL          O        L-FRAG_2             H10 
       196         24          A        ASP        OD1        L-FRAG_2             H10 
       196        162          A        ASP        OD2        L-FRAG_1             H20 
       196         21          A        PHE          O        L-FRAG_0              N1 
       196        225          A        SER         HG        L-FRAG_0              O2 
       197         98          A        VAL          O        L-FRAG_2             H10 
       197         23          A        VAL          O        L-FRAG_2             H10 
       197         24          A        ASP        OD1        L-FRAG_2             H10 
       197        162          A        ASP        OD2        L-FRAG_1             H20 
       197        226          A        VAL          O        L-FRAG_1             H20 
       198         23          A        VAL          O        L-FRAG_2             H10 
       198         24          A        ASP        OD1        L-FRAG_2             H10 
       199        226          A        VAL          O        L-FRAG_1              H7 
       199        162          A        ASP        OD2        L-FRAG_1              H7 
       199        162          A        ASP        OD2        L-FRAG_2              H9 
       199         24          A        ASP        OD1        L-FRAG_2             H21 
       199         23          A        VAL          O        L-FRAG_2             H21 
       200         24          A        ASP        OD1        L-FRAG_2             H21 
       200         23          A        VAL          O        L-FRAG_2             H21 
       201         24          A        ASP        OD1        L-FRAG_2             H21 
       201         23          A        VAL          O        L-FRAG_2             H21 
       201        253          B        LYS        HZ2        L-FRAG_0              N1 
       202         98          A        VAL          O        L-FRAG_2             H10 
       202         24          A        ASP        OD1        L-FRAG_2             H21 
       202         23          A        VAL          O        L-FRAG_2             H21 
       203        226          A        VAL          O        L-FRAG_1              H8 
       203        162          A        ASP        OD2        L-FRAG_1              H8 
       203        162          A        ASP        OD2        L-FRAG_2              H9 
       203         24          A        ASP        OD1        L-FRAG_2             H10 
       203         23          A        VAL          O        L-FRAG_2             H10 
       203        253          B        LYS        HZ2        L-FRAG_0              N1 
       204         24          A        ASP        OD1        L-FRAG_2              H9 
       204         23          A        VAL          O        L-FRAG_2              H9 
       204        162          A        ASP        OD2        L-FRAG_2             H10 
       204        162          A        ASP        OD2        L-FRAG_1             H20 
       204        162          A        ASP        OD2        L-FRAG_2             H21 
       204        253          B        LYS        HZ3        L-FRAG_0              N1 
       204         97          A        SER         HG        L-FRAG_0              O1 
       205        344          A        ILE          O        L-FRAG_1              H7 
       205        226          A        VAL          O        L-FRAG_1              H8 
       205        162          A        ASP        OD2        L-FRAG_1              H8 
       205         24          A        ASP        OD1        L-FRAG_2              H9 
       205         23          A        VAL          O        L-FRAG_2              H9 
       206         23          A        VAL          O        L-FRAG_2              H9 
       206         24          A        ASP        OD1        L-FRAG_2              H9 
       206        162          A        ASP        OD2        L-FRAG_2             H10 
       206        161          A        ILE          O        L-FRAG_2             H21 
       206        253          B        LYS        HZ3        L-FRAG_0              N1 
       207         23          A        VAL          O        L-FRAG_2              H9 
       207         24          A        ASP        OD1        L-FRAG_2              H9 
       207        162          A        ASP        OD2        L-FRAG_2             H10 
       207        162          A        ASP        OD2        L-FRAG_1             H20 
       207        253          B        LYS        HZ3        L-FRAG_0              N1 
       208        161          A        ILE          O        L-FRAG_2              H9 
       208         23          A        VAL          O        L-FRAG_2             H10 
       208         24          A        ASP        OD1        L-FRAG_2             H10 
       208        253          B        LYS        HZ3        L-FRAG_0              N1 
       209         23          A        VAL          O        L-FRAG_2             H10 
       209         24          A        ASP        OD1        L-FRAG_2             H10 
       209        160          A        SER         HG        L-FRAG_0              O2 
       209        224          A        TYR          O        L-FRAG_0              O2 
       209        253          B        LYS        HZ3        L-FRAG_0              N1 
       210        161          A        ILE          O        L-FRAG_2              H9 
       210         98          A        VAL          O        L-FRAG_2              H9 
       210         23          A        VAL          O        L-FRAG_2             H10 
       210         24          A        ASP        OD1        L-FRAG_2             H10 
       211        162          A        ASP        OD2        L-FRAG_2              H9 
       211         23          A        VAL          O        L-FRAG_2             H21 
       211         24          A        ASP        OD1        L-FRAG_2             H21 
       212         24          A        ASP        OD1        L-FRAG_2              H9 
       212         23          A        VAL          O        L-FRAG_2              H9 
       212         98          A        VAL          O        L-FRAG_2              H9 
       212        162          A        ASP        OD2        L-FRAG_2             H10 
       212        162          A        ASP        OD2        L-FRAG_1             H20 
       212        162          A        ASP        OD2        L-FRAG_1             H20 
       212        226          A        VAL          O        L-FRAG_1             H20 
       212         98          A        VAL          O        L-FRAG_2             H21 
       212        253          B        LYS        HZ3        L-FRAG_0              N1 
       213        226          A        VAL          O        L-FRAG_1             H20 
       213        162          A        ASP        OD2        L-FRAG_1             H20 
       213        225          A        SER         HG        L-FRAG_0              O2 
       213        253          B        LYS        HZ3        L-FRAG_0              N1 
       214        344          A        ILE          O        L-FRAG_1              H8 
       214         23          A        VAL          O        L-FRAG_2              H9 
       214         24          A        ASP        OD1        L-FRAG_2              H9 
       214        226          A        VAL          O        L-FRAG_1             H20 
       214        162          A        ASP        OD2        L-FRAG_1             H20 
       214         98          A        VAL          O        L-FRAG_2             H21 
       214         97          A        SER         HG        L-FRAG_0              O1 
       214        253          B        LYS        HZ3        L-FRAG_0              N1 
       215         23          A        VAL          O        L-FRAG_2             H10 
       215         24          A        ASP        OD1        L-FRAG_2             H10 
       215        253          B        LYS        HZ3        L-FRAG_0              N1 
       216        226          A        VAL          O        L-FRAG_1              H8 
       216        162          A        ASP        OD2        L-FRAG_1              H8 
       216        161          A        ILE          O        L-FRAG_2              H9 
       216         23          A        VAL          O        L-FRAG_2             H10 
       216         24          A        ASP        OD1        L-FRAG_2             H10 
       216         97          A        SER         HG        L-FRAG_0              O1 
       216        253          B        LYS        HZ3        L-FRAG_0              N1 
       217        162          A        ASP        OD2        L-FRAG_1             H20 
       217        226          A        VAL          O        L-FRAG_1             H20 
       218         98          A        VAL          O        L-FRAG_2             H10 
       218        162          A        ASP        OD2        L-FRAG_1             H20 
       218        226          A        VAL          O        L-FRAG_1             H20 
       218         24          A        ASP        OD1        L-FRAG_2             H21 
       218         23          A        VAL          O        L-FRAG_2             H21 
       218        253          B        LYS        HZ3        L-FRAG_0              N1 
       219         24          A        ASP        OD1        L-FRAG_2              H9 
       219        162          A        ASP        OD2        L-FRAG_2             H10 
       219        160          A        SER         OG        L-FRAG_1             H20 
       219         98          A        VAL          O        L-FRAG_2             H21 
       219         23          A        VAL          O        L-FRAG_2             H21 
       219         97          A        SER         HG        L-FRAG_0              O1 
       220        226          A        VAL          O        L-FRAG_1              H8 
       220         98          A        VAL          O        L-FRAG_2              H9 
       220         23          A        VAL          O        L-FRAG_2              H9 
       220         24          A        ASP        OD1        L-FRAG_2             H10 
       221        161          A        ILE          O        L-FRAG_1              H8 
       221        162          A        ASP        OD2        L-FRAG_1              H8 
       221         24          A        ASP        OD1        L-FRAG_2              H9 
       221         23          A        VAL          O        L-FRAG_2              H9 
       221        162          A        ASP        OD2        L-FRAG_2             H21 
       221        253          B        LYS        HZ3        L-FRAG_0              N1 
       222         24          A        ASP        OD1        L-FRAG_2              H9 
       222         23          A        VAL          O        L-FRAG_2              H9 
       222        161          A        ILE          O        L-FRAG_2             H21 
       222        253          B        LYS        HZ3        L-FRAG_0              N1 
       223        162          A        ASP        OD1        L-FRAG_2             H10 
       223        161          A        ILE          O        L-FRAG_2             H10 
       223         24          A        ASP        OD1        L-FRAG_2             H21 
       223         23          A        VAL          O        L-FRAG_2             H21 
       224        408          A        MET          O        L-FRAG_2              H9 
       224        161          A        ILE          O        L-FRAG_2             H10 
       224         24          A        ASP        OD1        L-FRAG_2             H21 
       224         21          A        PHE          O        L-FRAG_0              O1 
       225         23          A        VAL          O        L-FRAG_2              H9 
       225         24          A        ASP        OD1        L-FRAG_2              H9 
       225        162          A        ASP        OD2        L-FRAG_2             H21 
       225         97          A        SER         HG        L-FRAG_0              O1 
       225        253          B        LYS        HZ3        L-FRAG_0              N1 
       226         23          A        VAL          O        L-FRAG_2              H9 
       226         24          A        ASP        OD1        L-FRAG_2              H9 
       226        408          A        MET          O        L-FRAG_2             H10 
       226        162          A        ASP        OD2        L-FRAG_2             H21 
       226        253          B        LYS        HZ3        L-FRAG_0              N1 
       227        226          A        VAL          H        L-FRAG_1              H8 
       227         23          A        VAL          O        L-FRAG_2              H9 
       227         24          A        ASP        OD1        L-FRAG_2              H9 
       227        408          A        MET          O        L-FRAG_2             H10 
       227        162          A        ASP        OD2        L-FRAG_2             H21 
       227        161          A        ILE          O        L-FRAG_2             H21 
       228         23          A        VAL          O        L-FRAG_2              H9 
       228         24          A        ASP        OD1        L-FRAG_2              H9 
       228         97          A        SER         HG        L-FRAG_0              O1 
       228        253          B        LYS        HZ3        L-FRAG_0              N1 
       229        162          A        ASP        OD2        L-FRAG_2             H10 
       229        226          A        VAL          O        L-FRAG_1             H20 
       229         23          A        VAL          O        L-FRAG_2             H21 
       229         24          A        ASP        OD1        L-FRAG_2             H21 
       229         97          A        SER         HG        L-FRAG_0              O1 
       229        253          B        LYS        HZ3        L-FRAG_0              N1 
       230        162          A        ASP        OD2        L-FRAG_2              H9 
       230         23          A        VAL          O        L-FRAG_2             H10 
       230         24          A        ASP        OD1        L-FRAG_2             H10 
       230        408          A        MET          O        L-FRAG_2             H21 
       231        162          A        ASP        OD2        L-FRAG_2              H9 
       231         23          A        VAL          O        L-FRAG_2             H10 
       231         24          A        ASP        OD1        L-FRAG_2             H10 
       231        408          A        MET          O        L-FRAG_2             H21 
       231         97          A        SER         HG        L-FRAG_0              O1 
       232        225          A        SER         OG        L-FRAG_1              H8 
       232         24          A        ASP        OD1        L-FRAG_2             H10 
       232         23          A        VAL          O        L-FRAG_2             H10 
       232         24          A        ASP        OD1        L-FRAG_2             H10 
       232        408          A        MET          O        L-FRAG_2             H21 
       233        162          A        ASP        OD1        L-FRAG_2              H9 
       233         23          A        VAL          O        L-FRAG_2             H10 
       233         24          A        ASP        OD1        L-FRAG_2             H10 
       233        408          A        MET          O        L-FRAG_2             H21 
       233        253          B        LYS        HZ3        L-FRAG_0              N1 
       234        162          A        ASP        OD2        L-FRAG_2              H9 
       234         23          A        VAL          O        L-FRAG_2             H10 
       234         24          A        ASP        OD1        L-FRAG_2             H10 
       234        408          A        MET          O        L-FRAG_2             H21 
       235        162          A        ASP        OD2        L-FRAG_1              H8 
       235        226          A        VAL          O        L-FRAG_1              H8 
       235        162          A        ASP        OD2        L-FRAG_2              H9 
       235         23          A        VAL          O        L-FRAG_2             H10 
       235         24          A        ASP        OD1        L-FRAG_2             H10 
       235        408          A        MET          O        L-FRAG_2             H21 
       235         97          A        SER         HG        L-FRAG_0              O1 
       235        253          B        LYS        HZ3        L-FRAG_0              N1 
       236         21          A        PHE          O        L-FRAG_0              H5 
       236         21          A        PHE          O        L-FRAG_0              O1 
       236        162          A        ASP        OD2        L-FRAG_2              H9 
       236         23          A        VAL          O        L-FRAG_2             H10 
       236         98          A        VAL          O        L-FRAG_2             H10 
       236        408          A        MET          O        L-FRAG_2             H21 
       236         21          A        PHE          O        L-FRAG_0              O1 
       237        162          A        ASP        OD2        L-FRAG_2              H9 
       237         24          A        ASP        OD1        L-FRAG_2             H10 
       237         23          A        VAL          O        L-FRAG_2             H10 
       237        408          A        MET          O        L-FRAG_2             H21 
       237        253          B        LYS        HZ3        L-FRAG_0              N1 
       238        162          A        ASP        OD2        L-FRAG_2              H9 
       238         23          A        VAL          O        L-FRAG_2             H10 
       238        408          A        MET          O        L-FRAG_2             H21 
       239         24          A        ASP        OD2        L-FRAG_2              H9 
       239         23          A        VAL          O        L-FRAG_2              H9 
       239        408          A        MET          O        L-FRAG_2             H10 
       239        162          A        ASP        OD2        L-FRAG_1             H20 
       239        162          A        ASP        OD2        L-FRAG_2             H21 
       239        253          B        LYS        HZ3        L-FRAG_0              N1 
       240         24          A        ASP        OD2        L-FRAG_2              H9 
       240         23          A        VAL          O        L-FRAG_2              H9 
       240        408          A        MET          O        L-FRAG_2             H10 
       240        162          A        ASP        OD2        L-FRAG_2             H21 
       240        159          A        PHE          O        L-FRAG_0              N1 
       240        253          B        LYS        HZ3        L-FRAG_0              N1 
       241         23          A        VAL          O        L-FRAG_2              H9 
       241         24          A        ASP        OD2        L-FRAG_2              H9 
       241        408          A        MET          O        L-FRAG_2             H10 
       241        162          A        ASP        OD2        L-FRAG_2             H21 
       241         21          A        PHE          O        L-FRAG_0              O1 
       242         23          A        VAL          O        L-FRAG_2              H9 
       242         24          A        ASP        OD2        L-FRAG_2              H9 
       242        408          A        MET          O        L-FRAG_2             H10 
       242        162          A        ASP        OD2        L-FRAG_2             H21 
       243         23          A        VAL          O        L-FRAG_2              H9 
       243         24          A        ASP        OD1        L-FRAG_2              H9 
       243        408          A        MET          O        L-FRAG_2             H10 
       243        253          B        LYS        HZ3        L-FRAG_0              N1 
       244         23          A        VAL          O        L-FRAG_2              H9 
       244         24          A        ASP        OD2        L-FRAG_2              H9 
       244        408          A        MET          O        L-FRAG_2             H10 
       244        226          A        VAL          O        L-FRAG_1             H20 
       244        162          A        ASP        OD2        L-FRAG_1             H20 
       244        162          A        ASP        OD2        L-FRAG_2             H21 
       244        253          B        LYS        HZ3        L-FRAG_0              N1 
       245         23          A        VAL          O        L-FRAG_2              H9 
       245         24          A        ASP        OD2        L-FRAG_2              H9 
       245        408          A        MET          O        L-FRAG_2             H10 
       245        162          A        ASP        OD2        L-FRAG_2             H21 
       245        253          B        LYS        HZ3        L-FRAG_0              N1 
       246        160          A        SER         OG        L-FRAG_1              H8 
       246         23          A        VAL          O        L-FRAG_2              H9 
       246         24          A        ASP        OD2        L-FRAG_2              H9 
       246        408          A        MET          O        L-FRAG_2             H10 
       246        162          A        ASP        OD2        L-FRAG_2             H21 
       246        253          B        LYS        HZ3        L-FRAG_0              N1 
       247         23          A        VAL          O        L-FRAG_2              H9 
       247         24          A        ASP        OD2        L-FRAG_2              H9 
       247        160          A        SER         OG        L-FRAG_1             H20 
       247        162          A        ASP        OD2        L-FRAG_2             H21 
       247        253          B        LYS        HZ3        L-FRAG_0              N1 
       248         23          A        VAL          O        L-FRAG_2              H9 
       248         24          A        ASP        OD2        L-FRAG_2              H9 
       248        408          A        MET          O        L-FRAG_2             H10 
       248        162          A        ASP        OD2        L-FRAG_1             H20 
       248         97          A        SER         HG        L-FRAG_0              O1 
       249        162          A        ASP        OD2        L-FRAG_1              H8 
       249         23          A        VAL          O        L-FRAG_2              H9 
       249         24          A        ASP        OD2        L-FRAG_2              H9 
       249        408          A        MET          O        L-FRAG_2             H10 
       249        162          A        ASP        OD2        L-FRAG_2             H21 
       249         97          A        SER         HG        L-FRAG_0              O1 
       250        226          A        VAL          O        L-FRAG_1              H7 
       250         23          A        VAL          O        L-FRAG_2              H9 
       250         24          A        ASP        OD1        L-FRAG_2              H9 
       250        408          A        MET          O        L-FRAG_2             H10 
       250        162          A        ASP        OD2        L-FRAG_2             H21 
       250        253          B        LYS        HZ3        L-FRAG_0              N1 
       250         97          A        SER         HG        L-FRAG_0              O1 
       251        162          A        ASP        OD2        L-FRAG_1              H7 
       251        226          A        VAL          O        L-FRAG_1              H7 
       251         23          A        VAL          O        L-FRAG_2              H9 
       251         24          A        ASP        OD1        L-FRAG_2              H9 
       251        408          A        MET          O        L-FRAG_2             H10 
       251        344          A        ILE          O        L-FRAG_1             H20 
       251        162          A        ASP        OD2        L-FRAG_2             H21 
       251         97          A        SER         HG        L-FRAG_0              O1 
       251        253          B        LYS        HZ3        L-FRAG_0              N1 
       252         23          A        VAL          O        L-FRAG_2              H9 
       252         24          A        ASP        OD1        L-FRAG_2              H9 
       252        408          A        MET          O        L-FRAG_2             H10 
       252        162          A        ASP        OD2        L-FRAG_1             H20 
       252        253          B        LYS        HZ3        L-FRAG_0              N1 
       253         23          A        VAL          O        L-FRAG_2              H9 
       253         24          A        ASP        OD1        L-FRAG_2              H9 
       253        408          A        MET          O        L-FRAG_2             H10 
       253        162          A        ASP        OD2        L-FRAG_1             H20 
       253        226          A        VAL          O        L-FRAG_1             H20 
       253        253          B        LYS        HZ3        L-FRAG_0              N1 
       254        162          A        ASP        OD2        L-FRAG_1              H7 
       254        226          A        VAL          O        L-FRAG_1              H7 
       254         23          A        VAL          O        L-FRAG_2              H9 
       254         24          A        ASP        OD1        L-FRAG_2              H9 
       254        408          A        MET          O        L-FRAG_2             H10 
       254        344          A        ILE          O        L-FRAG_1             H20 
       255        282          A        ALA          H        L-FRAG_1              H7 
       255        162          A        ASP        OD2        L-FRAG_1              H8 
       255        408          A        MET          O        L-FRAG_2              H9 
       255        162          A        ASP        OD2        L-FRAG_2             H10 
       255         24          A        ASP        OD1        L-FRAG_2             H21 
       255         23          A        VAL          O        L-FRAG_2             H21 
       256        160          A        SER         OG        L-FRAG_1              H8 
       256        408          A        MET          O        L-FRAG_2              H9 
       256        162          A        ASP        OD2        L-FRAG_2             H10 
       256         23          A        VAL          O        L-FRAG_2             H21 
       256         96          A        ALA          O        L-FRAG_0              N1 
       257        408          A        MET          O        L-FRAG_2              H9 
       257        162          A        ASP        OD2        L-FRAG_2             H10 
       257         23          A        VAL          O        L-FRAG_2             H21 
       257         24          A        ASP        OD1        L-FRAG_2             H21 
       257         21          A        PHE          O        L-FRAG_0              N1 
       258        408          A        MET          O        L-FRAG_2              H9 
       258        162          A        ASP        OD2        L-FRAG_2             H10 
       258         23          A        VAL          O        L-FRAG_2             H21 
       258         24          A        ASP        OD1        L-FRAG_2             H21 
       258         97          A        SER         HG        L-FRAG_0              O1 
       258        253          B        LYS        HZ3        L-FRAG_0              N1 
       259        162          A        ASP        OD2        L-FRAG_1              H8 
       259        408          A        MET          O        L-FRAG_2              H9 
       259        162          A        ASP        OD2        L-FRAG_2             H10 
       259         23          A        VAL          O        L-FRAG_2             H21 
       259         24          A        ASP        OD1        L-FRAG_2             H21 
       259        253          B        LYS        HZ3        L-FRAG_0              N1 
       260        408          A        MET          O        L-FRAG_2              H9 
       260        162          A        ASP        OD2        L-FRAG_2             H10 
       260        161          A        ILE          O        L-FRAG_2             H10 
       260        162          A        ASP        OD2        L-FRAG_1             H20 
       260         23          A        VAL          O        L-FRAG_2             H21 
       260         24          A        ASP        OD1        L-FRAG_2             H21 
       260         21          A        PHE          O        L-FRAG_0              O1 
       261        162          A        ASP        OD2        L-FRAG_1              H7 
       261        408          A        MET          O        L-FRAG_2              H9 
       261        162          A        ASP        OD2        L-FRAG_2             H10 
       261        344          A        ILE          O        L-FRAG_1             H20 
       261         23          A        VAL          O        L-FRAG_2             H21 
       261         24          A        ASP        OD1        L-FRAG_2             H21 
       262         21          A        PHE          O        L-FRAG_0              H5 
       262        408          A        MET          O        L-FRAG_2              H9 
       262        162          A        ASP        OD2        L-FRAG_2             H10 
       262         98          A        VAL          O        L-FRAG_2             H21 
       262         23          A        VAL          O        L-FRAG_2             H21 
       263        408          A        MET          O        L-FRAG_2              H9 
       263        162          A        ASP        OD2        L-FRAG_2             H10 
       263         24          A        ASP        OD1        L-FRAG_2             H21 
       263         23          A        VAL          O        L-FRAG_2             H21 
       264        162          A        ASP        OD2        L-FRAG_2             H10 
       264         24          A        ASP        OD1        L-FRAG_2             H21 
       264         23          A        VAL          O        L-FRAG_2             H21 
       264        253          B        LYS        HZ1        L-FRAG_0              N1 
       265        408          A        MET          O        L-FRAG_2              H9 
       265        162          A        ASP        OD2        L-FRAG_2             H10 
       265         24          A        ASP        OD1        L-FRAG_2             H21 
       265         23          A        VAL          O        L-FRAG_2             H21 
       265         97          A        SER         HG        L-FRAG_0              O1 
       265         21          A        PHE          O        L-FRAG_0              O1 
       265        159          A        PHE          O        L-FRAG_0              N1 
       266        408          A        MET          O        L-FRAG_2              H9 
       266        162          A        ASP        OD2        L-FRAG_2             H10 
       266         24          A        ASP        OD1        L-FRAG_2             H21 
       266         23          A        VAL          O        L-FRAG_2             H21 
       266         21          A        PHE          O        L-FRAG_0              O1 
       266         96          A        ALA          O        L-FRAG_0              O1 
       266        407          A        SER         HG        L-FRAG_0              O1 
       267        408          A        MET          O        L-FRAG_2              H9 
       267        162          A        ASP        OD2        L-FRAG_2             H10 
       267         24          A        ASP        OD1        L-FRAG_2             H21 
       267         23          A        VAL          O        L-FRAG_2             H21 
       268        408          A        MET          O        L-FRAG_2              H9 
       268         24          A        ASP        OD1        L-FRAG_2             H21 
       268         23          A        VAL          O        L-FRAG_2             H21 
       268         97          A        SER         HG        L-FRAG_0              O1 
       269        162          A        ASP        OD2        L-FRAG_1              H8 
       269        226          A        VAL          O        L-FRAG_1              H8 
       269        408          A        MET          O        L-FRAG_2              H9 
       269         24          A        ASP        OD1        L-FRAG_2             H21 
       269         23          A        VAL          O        L-FRAG_2             H21 
       269        253          B        LYS        HZ1        L-FRAG_0              N1 
       269         97          A        SER         HG        L-FRAG_0              O1 
       270        162          A        ASP        OD2        L-FRAG_1              H8 
       270        408          A        MET          O        L-FRAG_2              H9 
       270        162          A        ASP        OD1        L-FRAG_2             H10 
       270        226          A        VAL          O        L-FRAG_1             H20 
       270        162          A        ASP        OD2        L-FRAG_1             H20 
       270         23          A        VAL          O        L-FRAG_2             H21 
       270         24          A        ASP        OD1        L-FRAG_2             H21 
       271        160          A        SER         OG        L-FRAG_1              H7 
       271        162          A        ASP        OD2        L-FRAG_2              H9 
       271         23          A        VAL          O        L-FRAG_2             H10 
       271         24          A        ASP        OD1        L-FRAG_2             H10 
       271        408          A        MET          O        L-FRAG_2             H21 
       271        253          B        LYS        HZ1        L-FRAG_0              N1 
       272        162          A        ASP        OD2        L-FRAG_2              H9 
       272         98          A        VAL          O        L-FRAG_2             H10 
       272         24          A        ASP        OD1        L-FRAG_2             H21 
       272         23          A        VAL          O        L-FRAG_2             H21 
       273        162          A        ASP        OD1        L-FRAG_2              H9 
       273        161          A        ILE          O        L-FRAG_2              H9 
       273         24          A        ASP        OD1        L-FRAG_2             H10 
       273         23          A        VAL          O        L-FRAG_2             H10 
       273        408          A        MET          O        L-FRAG_2             H21 
       273         96          A        ALA          O        L-FRAG_0              O1 
       274        162          A        ASP        OD2        L-FRAG_2              H9 
       274         24          A        ASP        OD1        L-FRAG_2             H10 
       274         23          A        VAL          O        L-FRAG_2             H10 
       274        162          A        ASP        OD2        L-FRAG_1             H20 
       274        408          A        MET          O        L-FRAG_2             H21 
       274        224          A        TYR          O        L-FRAG_0              N1 
       275        162          A        ASP        OD2        L-FRAG_2              H9 
       275         24          A        ASP        OD1        L-FRAG_2             H10 
       275         23          A        VAL          O        L-FRAG_2             H10 
       275        408          A        MET          O        L-FRAG_2             H21 
       276        344          A        ILE          O        L-FRAG_1              H8 
       276         24          A        ASP        OD1        L-FRAG_2             H10 
       276         23          A        VAL          O        L-FRAG_2             H10 
       276        226          A        VAL          O        L-FRAG_1             H20 
       276        162          A        ASP        OD2        L-FRAG_1             H20 
       276        408          A        MET          O        L-FRAG_2             H21 
       277        162          A        ASP        OD2        L-FRAG_1              H8 
       277        162          A        ASP        OD2        L-FRAG_2              H9 
       277         23          A        VAL          O        L-FRAG_2             H10 
       277         24          A        ASP        OD1        L-FRAG_2             H10 
       277        408          A        MET          O        L-FRAG_2             H21 
       277         21          A        PHE          O        L-FRAG_0              O1 
       277        406          A        TYR          O        L-FRAG_0              O1 
       278        162          A        ASP        OD2        L-FRAG_2              H9 
       278        161          A        ILE          O        L-FRAG_2              H9 
       278         23          A        VAL          O        L-FRAG_2             H10 
       278         24          A        ASP        OD1        L-FRAG_2             H10 
       279        162          A        ASP        OD2        L-FRAG_2              H9 
       279         23          A        VAL          O        L-FRAG_2             H10 
       279         24          A        ASP        OD1        L-FRAG_2             H10 
       279        162          A        ASP        OD2        L-FRAG_1             H20 
       279        408          A        MET          O        L-FRAG_2             H21 
       279        253          B        LYS        HZ3        L-FRAG_0              N1 
       280        407          A        SER         HG        L-FRAG_0              H5 
       280        162          A        ASP        OD2        L-FRAG_1              H8 
       280        162          A        ASP        OD2        L-FRAG_2              H9 
       280         23          A        VAL          O        L-FRAG_2             H10 
       280         24          A        ASP        OD1        L-FRAG_2             H10 
       280        408          A        MET          O        L-FRAG_2             H21 
       280         21          A        PHE          O        L-FRAG_0              O1 
       280        253          B        LYS        HZ1        L-FRAG_0              N1 
       281        162          A        ASP        OD1        L-FRAG_2              H9 
       281         23          A        VAL          O        L-FRAG_2             H10 
       281         24          A        ASP        OD1        L-FRAG_2             H10 
       281        408          A        MET          O        L-FRAG_2             H21 
       281         97          A        SER         HG        L-FRAG_0              O1 
       282        344          A        ILE          O        L-FRAG_1              H7 
       282        162          A        ASP        OD2        L-FRAG_1              H8 
       282        226          A        VAL          O        L-FRAG_1              H8 
       282        162          A        ASP        OD2        L-FRAG_2              H9 
       282         24          A        ASP        OD1        L-FRAG_2             H21 
       282         21          A        PHE          O        L-FRAG_0              O1 
       283        162          A        ASP        OD2        L-FRAG_2              H9 
       283         23          A        VAL          O        L-FRAG_2             H10 
       283         24          A        ASP        OD1        L-FRAG_2             H10 
       283        408          A        MET          O        L-FRAG_2             H21 
       284        162          A        ASP        OD2        L-FRAG_1              H7 
       284         23          A        VAL          O        L-FRAG_2             H10 
       284         24          A        ASP        OD1        L-FRAG_2             H10 
       284        408          A        MET          O        L-FRAG_2             H21 
       285        162          A        ASP        OD2        L-FRAG_2              H9 
       285         23          A        VAL          O        L-FRAG_2             H10 
       285         24          A        ASP        OD1        L-FRAG_2             H10 
       285        226          A        VAL          O        L-FRAG_1             H20 
       285        162          A        ASP        OD2        L-FRAG_1             H20 
       285        408          A        MET          O        L-FRAG_2             H21 
       285         21          A        PHE          O        L-FRAG_0              O1 
       286        162          A        ASP        OD2        L-FRAG_2              H9 
       286         23          A        VAL          O        L-FRAG_2             H10 
       286         24          A        ASP        OD1        L-FRAG_2             H10 
       286        408          A        MET          O        L-FRAG_2             H21 
       287        226          A        VAL          O        L-FRAG_1              H7 
       287        162          A        ASP        OD2        L-FRAG_1              H7 
       287        162          A        ASP        OD2        L-FRAG_2              H9 
       287        161          A        ILE          O        L-FRAG_2              H9 
       287         23          A        VAL          O        L-FRAG_2             H10 
       287         24          A        ASP        OD1        L-FRAG_2             H10 
       287        408          A        MET          O        L-FRAG_2             H21 
       287         97          A        SER         HG        L-FRAG_0              O1 
       288        161          A        ILE          O        L-FRAG_1              H7 
       288        162          A        ASP        OD2        L-FRAG_1              H7 
       288        162          A        ASP        OD1        L-FRAG_2              H9 
       288         23          A        VAL          O        L-FRAG_2             H10 
       288         24          A        ASP        OD1        L-FRAG_2             H10 
       288        162          A        ASP        OD2        L-FRAG_1             H20 
       288         97          A        SER         HG        L-FRAG_0              O1 
       288        253          B        LYS        HZ2        L-FRAG_0              N1 
       289        162          A        ASP        OD2        L-FRAG_2              H9 
       289         23          A        VAL          O        L-FRAG_2             H10 
       289         24          A        ASP        OD1        L-FRAG_2             H10 
       289        408          A        MET          O        L-FRAG_2             H21 
       290        162          A        ASP        OD2        L-FRAG_2              H9 
       290         23          A        VAL          O        L-FRAG_2             H10 
       290         24          A        ASP        OD1        L-FRAG_2             H10 
       290        408          A        MET          O        L-FRAG_2             H21 
       291        162          A        ASP        OD2        L-FRAG_1              H8 
       291        226          A        VAL          O        L-FRAG_1              H8 
       291        161          A        ILE          O        L-FRAG_2              H9 
       291         23          A        VAL          O        L-FRAG_2             H10 
       291         24          A        ASP        OD1        L-FRAG_2             H10 
       291        408          A        MET          O        L-FRAG_2             H21 
       291         21          A        PHE          O        L-FRAG_0              O1 
       291         96          A        ALA          O        L-FRAG_0              O1 
       292         24          A        ASP        OD1        L-FRAG_2              H9 
       292         23          A        VAL          O        L-FRAG_2              H9 
       292         98          A        VAL          O        L-FRAG_2              H9 
       292        408          A        MET          O        L-FRAG_2             H10 
       292        162          A        ASP        OD2        L-FRAG_2             H21 
       293        162          A        ASP        OD2        L-FRAG_1              H7 
       293        226          A        VAL          O        L-FRAG_1              H7 
       293         97          A        SER         OG        L-FRAG_2              H9 
       293         98          A        VAL          O        L-FRAG_2              H9 
       293         23          A        VAL          O        L-FRAG_2             H10 
       293         24          A        ASP        OD1        L-FRAG_2             H10 
       293        344          A        ILE          O        L-FRAG_1             H20 
       293        406          A        TYR          O        L-FRAG_0              O1 
       293         21          A        PHE          O        L-FRAG_0              O1 
       294         23          A        VAL          O        L-FRAG_2              H9 
       294         24          A        ASP        OD1        L-FRAG_2              H9 
       294        162          A        ASP        OD2        L-FRAG_2             H21 
       295         23          A        VAL          O        L-FRAG_2              H9 
       295         24          A        ASP        OD1        L-FRAG_2              H9 
       295        408          A        MET          O        L-FRAG_2             H10 
       295         21          A        PHE          O        L-FRAG_0              O1 
       296         23          A        VAL          O        L-FRAG_2              H9 
       296         24          A        ASP        OD1        L-FRAG_2              H9 
       296        408          A        MET          O        L-FRAG_2             H10 
       296        226          A        VAL          O        L-FRAG_1             H20 
       296        162          A        ASP        OD2        L-FRAG_1             H20 
       296        162          A        ASP        OD2        L-FRAG_2             H21 
       296         97          A        SER         HG        L-FRAG_0              O1 
       296         21          A        PHE          O        L-FRAG_0              O1 
       297         24          A        ASP        OD1        L-FRAG_2              H9 
       297         23          A        VAL          O        L-FRAG_2              H9 
       297        408          A        MET          O        L-FRAG_2             H10 
       297        162          A        ASP        OD2        L-FRAG_1             H20 
       297        162          A        ASP        OD2        L-FRAG_1             H20 
       297        226          A        VAL          O        L-FRAG_1             H20 
       297        162          A        ASP        OD2        L-FRAG_2             H21 
       298        408          A        MET          O        L-FRAG_2              H9 
       298        162          A        ASP        OD2        L-FRAG_2             H10 
       298         24          A        ASP        OD1        L-FRAG_2             H21 
       298         23          A        VAL          O        L-FRAG_2             H21 
       298         96          A        ALA          O        L-FRAG_0              O1 
       298         21          A        PHE          O        L-FRAG_0              O1 
       299        407          A        SER         HG        L-FRAG_0              H5 
       299        225          A        SER         HG        L-FRAG_1              H7 
       299        162          A        ASP        OD2        L-FRAG_1              H7 
       299        408          A        MET          O        L-FRAG_2              H9 
       299         24          A        ASP        OD1        L-FRAG_2             H21 
       299         23          A        VAL          O        L-FRAG_2             H21 
       299         21          A        PHE          O        L-FRAG_0              O1 
       299        406          A        TYR          O        L-FRAG_0              O1 
       300        344          A        ILE          O        L-FRAG_1              H7 
       300        408          A        MET          O        L-FRAG_2              H9 
       300        162          A        ASP        OD2        L-FRAG_2             H10 
       300         24          A        ASP        OD1        L-FRAG_2             H21 
       300         23          A        VAL          O        L-FRAG_2             H21 
       300         96          A        ALA          O        L-FRAG_0              O1 
       301        408          A        MET          O        L-FRAG_2              H9 
       301        162          A        ASP        OD2        L-FRAG_2             H10 
       301         24          A        ASP        OD1        L-FRAG_2             H21 
       301         23          A        VAL          O        L-FRAG_2             H21 
       301         21          A        PHE          O        L-FRAG_0              O1 
       302        408          A        MET          O        L-FRAG_2              H9 
       302         23          A        VAL          O        L-FRAG_2             H21 
       302         24          A        ASP        OD1        L-FRAG_2             H21 
       303        344          A        ILE          O        L-FRAG_1              H8 
       303        408          A        MET          O        L-FRAG_2              H9 
       303        162          A        ASP        OD2        L-FRAG_2             H10 
       303        162          A        ASP        OD2        L-FRAG_1             H20 
       303        226          A        VAL          O        L-FRAG_1             H20 
       303         23          A        VAL          O        L-FRAG_2             H21 
       303         24          A        ASP        OD1        L-FRAG_2             H21 
       303        407          A        SER         HG        L-FRAG_0              O1 
       304        162          A        ASP        OD2        L-FRAG_1              H7 
       304        408          A        MET          O        L-FRAG_2              H9 
       304        162          A        ASP        OD1        L-FRAG_2             H10 
       304        344          A        ILE          O        L-FRAG_1             H20 
       304         23          A        VAL          O        L-FRAG_2             H21 
       304         24          A        ASP        OD1        L-FRAG_2             H21 
       304        253          B        LYS        HZ1        L-FRAG_0              N1 
       305        162          A        ASP        OD2        L-FRAG_2             H10 
       305         23          A        VAL          O        L-FRAG_2             H21 
       305         24          A        ASP        OD1        L-FRAG_2             H21 
       305        253          B        LYS        HZ1        L-FRAG_0              N1 
       306        161          A        ILE          O        L-FRAG_2             H10 
       306        162          A        ASP        OD2        L-FRAG_1             H20 
       306        226          A        VAL          O        L-FRAG_1             H20 
       306         23          A        VAL          O        L-FRAG_2             H21 
       306         24          A        ASP        OD1        L-FRAG_2             H21 
       306         97          A        SER         HG        L-FRAG_0              O1 
       307        408          A        MET          O        L-FRAG_2              H9 
       307        162          A        ASP        OD2        L-FRAG_2             H10 
       307         23          A        VAL          O        L-FRAG_2             H21 
       307         24          A        ASP        OD1        L-FRAG_2             H21 
       307         96          A        ALA          O        L-FRAG_0              O1 
       307         97          A        SER         HG        L-FRAG_0              O1 
       308        162          A        ASP        OD2        L-FRAG_2             H10 
       308        162          A        ASP        OD2        L-FRAG_1             H20 
       308         23          A        VAL          O        L-FRAG_2             H21 
       308         24          A        ASP        OD1        L-FRAG_2             H21 
       308         21          A        PHE          O        L-FRAG_0              O1 
       309        407          A        SER         HG        L-FRAG_0              H5 
       309        408          A        MET          O        L-FRAG_2              H9 
       309        162          A        ASP        OD2        L-FRAG_2             H10 
       309         23          A        VAL          O        L-FRAG_2             H21 
       309         24          A        ASP        OD1        L-FRAG_2             H21 
       309         21          A        PHE          O        L-FRAG_0              O1 
       309        406          A        TYR          O        L-FRAG_0              O1 
       310        344          A        ILE          O        L-FRAG_1              H7 
       310        162          A        ASP        OD2        L-FRAG_1              H8 
       310        226          A        VAL          O        L-FRAG_1              H8 
       310        408          A        MET          O        L-FRAG_2              H9 
       310        162          A        ASP        OD2        L-FRAG_2             H10 
       310        161          A        ILE          O        L-FRAG_2             H10 
       310        162          A        ASP        OD2        L-FRAG_2             H10 
       310         23          A        VAL          O        L-FRAG_2             H21 
       310         24          A        ASP        OD1        L-FRAG_2             H21 
       311        162          A        ASP        OD2        L-FRAG_1              H7 
       311        408          A        MET          O        L-FRAG_2              H9 
       311        162          A        ASP        OD2        L-FRAG_2             H10 
       311         23          A        VAL          O        L-FRAG_2             H21 
       311         24          A        ASP        OD1        L-FRAG_2             H21 
       312        162          A        ASP        OD2        L-FRAG_2             H10 
       312         23          A        VAL          O        L-FRAG_2             H21 
       312         24          A        ASP        OD1        L-FRAG_2             H21 
       312         97          A        SER         HG        L-FRAG_0              O1 
       312         21          A        PHE          O        L-FRAG_0              O1 
       312        406          A        TYR          O        L-FRAG_0              O1 
       312        159          A        PHE          O        L-FRAG_0              N1 
       313        344          A        ILE          O        L-FRAG_1              H7 
       313        162          A        ASP        OD2        L-FRAG_1              H8 
       313         23          A        VAL          O        L-FRAG_2              H9 
       313         24          A        ASP        OD1        L-FRAG_2              H9 
       313        161          A        ILE          O        L-FRAG_2             H21 
       313        162          A        ASP        OD2        L-FRAG_2             H21 
       313        253          B        LYS        HZ2        L-FRAG_0              N1 
       314        226          A        VAL          O        L-FRAG_1              H8 
       314         98          A        VAL          O        L-FRAG_2              H9 
       314         24          A        ASP        OD1        L-FRAG_2              H9 
       314        161          A        ILE          O        L-FRAG_2             H21 
       314        162          A        ASP        OD2        L-FRAG_2             H21 
       314         21          A        PHE          O        L-FRAG_0              O1 
       315        161          A        ILE          O        L-FRAG_2             H10 
       315         23          A        VAL          O        L-FRAG_2             H21 
       316         24          A        ASP        OD1        L-FRAG_2              H9 
       316         98          A        VAL          O        L-FRAG_2              H9 
       316         23          A        VAL          O        L-FRAG_2              H9 
       316        408          A        MET          O        L-FRAG_2             H10 
       316        162          A        ASP        OD2        L-FRAG_2             H21 
       316        161          A        ILE          O        L-FRAG_2             H21 
       316         97          A        SER         OG        L-FRAG_0              O1 
       316         21          A        PHE          O        L-FRAG_0              O1 
       317        407          A        SER         HG        L-FRAG_0              H5 
       317         23          A        VAL          O        L-FRAG_2              H9 
       317         24          A        ASP        OD1        L-FRAG_2              H9 
       317        408          A        MET          O        L-FRAG_2             H10 
       317        161          A        ILE          O        L-FRAG_2             H21 
       317        162          A        ASP        OD2        L-FRAG_2             H21 
       318         23          A        VAL          O        L-FRAG_2              H9 
       318         24          A        ASP        OD1        L-FRAG_2              H9 
       318        408          A        MET          O        L-FRAG_2             H10 
       318        225          A        SER         HG        L-FRAG_1             H20 
       318        162          A        ASP        OD2        L-FRAG_2             H21 
       318        253          B        LYS        HZ2        L-FRAG_0              N1 
       318        407          A        SER         HG        L-FRAG_0              O1 
       319        162          A        ASP        OD2        L-FRAG_1              H8 
       319         23          A        VAL          O        L-FRAG_2              H9 
       319         24          A        ASP        OD1        L-FRAG_2              H9 
       319        408          A        MET          O        L-FRAG_2             H10 
       319        162          A        ASP        OD2        L-FRAG_2             H21 
       319         21          A        PHE          O        L-FRAG_0              O1 
       320         23          A        VAL          O        L-FRAG_2              H9 
       320         24          A        ASP        OD1        L-FRAG_2              H9 
       320        344          A        ILE          O        L-FRAG_1             H20 
       320        162          A        ASP        OD2        L-FRAG_2             H21 
       320        161          A        ILE          O        L-FRAG_2             H21 
       320         97          A        SER         HG        L-FRAG_0              O1 
       321         23          A        VAL          O        L-FRAG_2              H9 
       321         24          A        ASP        OD1        L-FRAG_2              H9 
       321        408          A        MET          O        L-FRAG_2             H10 
       322         23          A        VAL          O        L-FRAG_2              H9 
       322         24          A        ASP        OD1        L-FRAG_2              H9 
       322        408          A        MET          O        L-FRAG_2             H10 
       322        162          A        ASP        OD2        L-FRAG_2             H21 
       323         23          A        VAL          O        L-FRAG_2              H9 
       323         24          A        ASP        OD1        L-FRAG_2              H9 
       323        408          A        MET          O        L-FRAG_2             H10 
       323        162          A        ASP        OD2        L-FRAG_2             H21 
       323        162          A        ASP        OD2        L-FRAG_2             H21 
       323        161          A        ILE          O        L-FRAG_2             H21 
       323         97          A        SER         HG        L-FRAG_0              O1 
       324        162          A        ASP        OD2        L-FRAG_1              H8 
       324         23          A        VAL          O        L-FRAG_2              H9 
       324         98          A        VAL          O        L-FRAG_2              H9 
       324        408          A        MET          O        L-FRAG_2             H10 
       324        161          A        ILE          O        L-FRAG_2             H21 
       324        162          A        ASP        OD2        L-FRAG_2             H21 
       324         21          A        PHE          O        L-FRAG_0              O1 
       325        344          A        ILE          O        L-FRAG_1              H8 
       325         23          A        VAL          O        L-FRAG_2              H9 
       325         24          A        ASP        OD1        L-FRAG_2              H9 
       325        162          A        ASP        OD2        L-FRAG_2             H21 
       325         97          A        SER         HG        L-FRAG_0              O1 
       326        162          A        ASP        OD2        L-FRAG_1              H7 
       326         23          A        VAL          O        L-FRAG_2              H9 
       326         24          A        ASP        OD1        L-FRAG_2              H9 
       326        408          A        MET          O        L-FRAG_2             H10 
       326        162          A        ASP        OD2        L-FRAG_2             H21 
       326         97          A        SER         HG        L-FRAG_0              O1 
       326        253          B        LYS        HZ3        L-FRAG_0              N1 
       327         23          A        VAL          O        L-FRAG_2              H9 
       327         24          A        ASP        OD1        L-FRAG_2              H9 
       327        408          A        MET          O        L-FRAG_2             H10 
       327        161          A        ILE          O        L-FRAG_2             H21 
       327        162          A        ASP        OD2        L-FRAG_2             H21 
       327        407          A        SER         HG        L-FRAG_0              O1 
       327         21          A        PHE          O        L-FRAG_0              O1 
       327         97          A        SER         HG        L-FRAG_0              O1 
       328        162          A        ASP        OD2        L-FRAG_1              H7 
       328         23          A        VAL          O        L-FRAG_2              H9 
       328         24          A        ASP        OD1        L-FRAG_2              H9 
       328        408          A        MET          O        L-FRAG_2             H10 
       328        162          A        ASP        OD2        L-FRAG_2             H21 
       328         97          A        SER         HG        L-FRAG_0              O1 
       329        162          A        ASP        OD2        L-FRAG_1              H8 
       329         23          A        VAL          O        L-FRAG_2              H9 
       329         24          A        ASP        OD1        L-FRAG_2              H9 
       329        408          A        MET          O        L-FRAG_2             H10 
       329        253          B        LYS        HZ1        L-FRAG_0              N1 
       329         97          A        SER         HG        L-FRAG_0              O1 
       330         23          A        VAL          O        L-FRAG_2              H9 
       330         24          A        ASP        OD1        L-FRAG_2              H9 
       331        162          A        ASP        OD2        L-FRAG_1              H8 
       331         23          A        VAL          O        L-FRAG_2              H9 
       331         24          A        ASP        OD1        L-FRAG_2              H9 
       331        408          A        MET          O        L-FRAG_2             H10 
       331        253          B        LYS        HZ1        L-FRAG_0              N1 
       332         23          A        VAL          O        L-FRAG_2              H9 
       332         24          A        ASP        OD1        L-FRAG_2              H9 
       332        408          A        MET          O        L-FRAG_2             H10 
       332        162          A        ASP        OD2        L-FRAG_2             H21 
       333         23          A        VAL          O        L-FRAG_2              H9 
       333         24          A        ASP        OD1        L-FRAG_2              H9 
       333        408          A        MET          O        L-FRAG_2             H10 
       333         97          A        SER         HG        L-FRAG_0              O1 
       334        162          A        ASP        OD2        L-FRAG_1              H7 
       334         23          A        VAL          O        L-FRAG_2              H9 
       334         24          A        ASP        OD1        L-FRAG_2              H9 
       334        408          A        MET          O        L-FRAG_2             H10 
       334        162          A        ASP        OD2        L-FRAG_2             H21 
       335         24          A        ASP        OD1        L-FRAG_2              H9 
       335         98          A        VAL          O        L-FRAG_2              H9 
       335         23          A        VAL          O        L-FRAG_2              H9 
       335        162          A        ASP        OD2        L-FRAG_2             H21 
       336         23          A        VAL          O        L-FRAG_2              H9 
       336         24          A        ASP        OD1        L-FRAG_2              H9 
       336        408          A        MET          O        L-FRAG_2             H10 
       336        162          A        ASP        OD2        L-FRAG_2             H21 
       336        253          B        LYS        HZ3        L-FRAG_0              N1 
       336         97          A        SER         HG        L-FRAG_0              O1 
       337         24          A        ASP        OD1        L-FRAG_2              H9 
       337         23          A        VAL          O        L-FRAG_2              H9 
       337        408          A        MET          O        L-FRAG_2             H10 
       338        407          A        SER         HG        L-FRAG_0              H5 
       338         23          A        VAL          O        L-FRAG_2              H9 
       338         24          A        ASP        OD1        L-FRAG_2              H9 
       338        408          A        MET          O        L-FRAG_2             H10 
       338        162          A        ASP        OD2        L-FRAG_2             H21 
       338        161          A        ILE          O        L-FRAG_2             H21 
       338        253          B        LYS        HZ3        L-FRAG_0              N1 
       339         23          A        VAL          O        L-FRAG_2              H9 
       339         24          A        ASP        OD1        L-FRAG_2              H9 
       339        408          A        MET          O        L-FRAG_2             H10 
       339        162          A        ASP        OD2        L-FRAG_2             H21 
       340         23          A        VAL          O        L-FRAG_2              H9 
       340         24          A        ASP        OD1        L-FRAG_2              H9 
       340        408          A        MET          O        L-FRAG_2             H10 
       340        162          A        ASP        OD2        L-FRAG_2             H21 
       341        226          A        VAL          O        L-FRAG_1              H8 
       341        162          A        ASP        OD2        L-FRAG_1              H8 
       341         98          A        VAL          O        L-FRAG_2              H9 
       341         23          A        VAL          O        L-FRAG_2              H9 
       341        162          A        ASP        OD2        L-FRAG_2             H21 
       341        161          A        ILE          O        L-FRAG_2             H21 
       341        253          B        LYS        HZ1        L-FRAG_0              N1 
       341         21          A        PHE          O        L-FRAG_0              O1 
       342         23          A        VAL          O        L-FRAG_2              H9 
       342         24          A        ASP        OD2        L-FRAG_2              H9 
       342        408          A        MET          O        L-FRAG_2             H10 
       342        162          A        ASP        OD2        L-FRAG_2             H21 
       342         21          A        PHE          O        L-FRAG_0              O1 
       343         23          A        VAL          O        L-FRAG_2              H9 
       343         24          A        ASP        OD2        L-FRAG_2              H9 
       343        408          A        MET          O        L-FRAG_2             H10 
       343        161          A        ILE          O        L-FRAG_2             H21 
       344         23          A        VAL          O        L-FRAG_2              H9 
       344         24          A        ASP        OD2        L-FRAG_2              H9 
       344        161          A        ILE          O        L-FRAG_2             H21 
       344         98          A        VAL          O        L-FRAG_2             H21 
       344        224          A        TYR          O        L-FRAG_0              O2 
       344        278          A        PHE          O        L-FRAG_0              O2 
       345        225          A        SER         HG        L-FRAG_1              H8 
       345         23          A        VAL          O        L-FRAG_2              H9 
       345         24          A        ASP        OD2        L-FRAG_2              H9 
       345        408          A        MET          O        L-FRAG_2             H10 
       345        162          A        ASP        OD2        L-FRAG_2             H21 
       345        162          A        ASP        OD2        L-FRAG_2             H21 
       345        161          A        ILE          O        L-FRAG_2             H21 
       345         97          A        SER         HG        L-FRAG_0              O1 
       346        407          A        SER         HG        L-FRAG_0              H5 
       346         23          A        VAL          O        L-FRAG_2              H9 
       346         24          A        ASP        OD2        L-FRAG_2              H9 
       346        408          A        MET          O        L-FRAG_2             H10 
       346        162          A        ASP        OD2        L-FRAG_2             H21 
       346        253          B        LYS        HZ1        L-FRAG_0              N1 
       347         23          A        VAL          O        L-FRAG_2              H9 
       347         24          A        ASP        OD2        L-FRAG_2              H9 
       347        408          A        MET          O        L-FRAG_2             H10 
       347        162          A        ASP        OD2        L-FRAG_2             H21 
       347        253          B        LYS        HZ1        L-FRAG_0              N1 
       347         97          A        SER         HG        L-FRAG_0              O1 
       348         23          A        VAL          O        L-FRAG_2              H9 
       348         24          A        ASP        OD2        L-FRAG_2              H9 
       348        408          A        MET          O        L-FRAG_2             H10 
       348        162          A        ASP        OD2        L-FRAG_2             H21 
       348        253          B        LYS        HZ1        L-FRAG_0              N1 
       348        159          A        PHE          O        L-FRAG_0              O1 
       348         97          A        SER         HG        L-FRAG_0              O1 
       349         23          A        VAL          O        L-FRAG_2              H9 
       349         24          A        ASP        OD2        L-FRAG_2              H9 
       349        408          A        MET          O        L-FRAG_2             H10 
       349        161          A        ILE          O        L-FRAG_2             H21 
       349        253          B        LYS        HZ1        L-FRAG_0              N1 
       350         23          A        VAL          O        L-FRAG_2              H9 
       350         24          A        ASP        OD2        L-FRAG_2              H9 
       350        408          A        MET          O        L-FRAG_2             H10 
       350        162          A        ASP        OD2        L-FRAG_2             H21 
       350        253          B        LYS        HZ3        L-FRAG_0              N1 
       351         23          A        VAL          O        L-FRAG_2              H9 
       351         24          A        ASP        OD2        L-FRAG_2              H9 
       351        408          A        MET          O        L-FRAG_2             H10 
       351        162          A        ASP        OD2        L-FRAG_2             H21 
       351         97          A        SER         HG        L-FRAG_0              O1 
       352        407          A        SER         HG        L-FRAG_0              H5 
       352         23          A        VAL          O        L-FRAG_2              H9 
       352         24          A        ASP        OD2        L-FRAG_2              H9 
       352        408          A        MET          O        L-FRAG_2             H10 
       352        162          A        ASP        OD2        L-FRAG_1             H20 
       352        253          B        LYS        HZ3        L-FRAG_0              N1 
       353         23          A        VAL          O        L-FRAG_2              H9 
       353         24          A        ASP        OD2        L-FRAG_2              H9 
       353        408          A        MET          O        L-FRAG_2             H10 
       353        162          A        ASP        OD2        L-FRAG_2             H21 
       354         23          A        VAL          O        L-FRAG_2              H9 
       354         24          A        ASP        OD2        L-FRAG_2              H9 
       354        408          A        MET          O        L-FRAG_2             H10 
       354        162          A        ASP        OD2        L-FRAG_2             H21 
       355         23          A        VAL          O        L-FRAG_2              H9 
       355         24          A        ASP        OD2        L-FRAG_2              H9 
       355        162          A        ASP        OD2        L-FRAG_2             H21 
       355         97          A        SER         HG        L-FRAG_0              O1 
       356        162          A        ASP        OD2        L-FRAG_2              H9 
       356         23          A        VAL          O        L-FRAG_2             H10 
       356         24          A        ASP        OD2        L-FRAG_2             H10 
       356        226          A        VAL          H        L-FRAG_1             H20 
       356        408          A        MET          O        L-FRAG_2             H21 
       356         21          A        PHE          O        L-FRAG_0              O1 
       357        162          A        ASP        OD2        L-FRAG_1              H8 
       357         23          A        VAL          O        L-FRAG_2             H10 
       357         24          A        ASP        OD2        L-FRAG_2             H10 
       357        408          A        MET          O        L-FRAG_2             H21 
       357        253          B        LYS        HZ3        L-FRAG_0              N1 
       358        162          A        ASP        OD2        L-FRAG_2              H9 
       358         23          A        VAL          O        L-FRAG_2             H10 
       358         24          A        ASP        OD2        L-FRAG_2             H10 
       358        408          A        MET          O        L-FRAG_2             H21 
       358         97          A        SER         HG        L-FRAG_0              O1 
       358         21          A        PHE          O        L-FRAG_0              O1 
       359         23          A        VAL          O        L-FRAG_2             H10 
       359         24          A        ASP        OD2        L-FRAG_2             H10 
       359        408          A        MET          O        L-FRAG_2             H21 
       359        253          B        LYS        HZ3        L-FRAG_0              N1 
       359         21          A        PHE          O        L-FRAG_0              O1 
       359         96          A        ALA          O        L-FRAG_0              O1 
       360        162          A        ASP        OD2        L-FRAG_2              H9 
       360         23          A        VAL          O        L-FRAG_2             H10 
       360         24          A        ASP        OD2        L-FRAG_2             H10 
       360        408          A        MET          O        L-FRAG_2             H21 
       361         23          A        VAL          O        L-FRAG_2             H10 
       361         98          A        VAL          O        L-FRAG_2             H10 
       361        408          A        MET          O        L-FRAG_2             H21 
       362        408          A        MET          O        L-FRAG_2              H9 
       362        162          A        ASP        OD2        L-FRAG_2             H10 
       362        162          A        ASP        OD2        L-FRAG_1             H20 
       362        344          A        ILE          O        L-FRAG_1             H20 
       362         23          A        VAL          O        L-FRAG_2             H21 
       362         24          A        ASP        OD2        L-FRAG_2             H21 
       363        408          A        MET          O        L-FRAG_2              H9 
       363         23          A        VAL          O        L-FRAG_2             H21 
       363         24          A        ASP        OD2        L-FRAG_2             H21 
       364        408          A        MET          O        L-FRAG_2              H9 
       364        162          A        ASP        OD2        L-FRAG_2             H10 
       364         23          A        VAL          O        L-FRAG_2             H21 
       364         24          A        ASP        OD2        L-FRAG_2             H21 
       364         21          A        PHE          O        L-FRAG_0              O1 
       364        224          A        TYR          O        L-FRAG_0              O2 
       365        408          A        MET          O        L-FRAG_2              H9 
       365        162          A        ASP        OD2        L-FRAG_2             H10 
       365        162          A        ASP        OD2        L-FRAG_2             H10 
       365        161          A        ILE          O        L-FRAG_2             H10 
       365         23          A        VAL          O        L-FRAG_2             H21 
       365         24          A        ASP        OD2        L-FRAG_2             H21 
       365        253          B        LYS        HZ3        L-FRAG_0              N1 
       365        407          A        SER         OG        L-FRAG_0              O1 
       366        408          A        MET          O        L-FRAG_2              H9 
       366        162          A        ASP        OD2        L-FRAG_2             H10 
       366         24          A        ASP        OD2        L-FRAG_2             H21 
       366         23          A        VAL          O        L-FRAG_2             H21 
       367        408          A        MET          O        L-FRAG_2              H9 
       367        162          A        ASP        OD2        L-FRAG_2             H10 
       367         24          A        ASP        OD2        L-FRAG_2             H21 
       367         23          A        VAL          O        L-FRAG_2             H21 
       368        408          A        MET          O        L-FRAG_2              H9 
       368        162          A        ASP        OD2        L-FRAG_2             H10 
       368         24          A        ASP        OD2        L-FRAG_2             H21 
       368         23          A        VAL          O        L-FRAG_2             H21 
       368        253          B        LYS        HZ1        L-FRAG_0              N1 
       369        408          A        MET          O        L-FRAG_2              H9 
       369        162          A        ASP        OD2        L-FRAG_2             H10 
       369         24          A        ASP        OD2        L-FRAG_2             H21 
       369         23          A        VAL          O        L-FRAG_2             H21 
       370        408          A        MET          O        L-FRAG_2              H9 
       370        162          A        ASP        OD2        L-FRAG_2             H10 
       370         24          A        ASP        OD2        L-FRAG_2             H21 
       370         23          A        VAL          O        L-FRAG_2             H21 
       370        253          B        LYS        HZ1        L-FRAG_0              N1 
       370         96          A        ALA          O        L-FRAG_0              O1 
       371        162          A        ASP        OD2        L-FRAG_2              H9 
       371         24          A        ASP        OD2        L-FRAG_2             H10 
       371         23          A        VAL          O        L-FRAG_2             H10 
       371        408          A        MET          O        L-FRAG_2             H21 
       371         97          A        SER         HG        L-FRAG_0              O1 
       371        253          B        LYS        HZ1        L-FRAG_0              N1 
       372        162          A        ASP        OD2        L-FRAG_2              H9 
       372         24          A        ASP        OD2        L-FRAG_2             H10 
       372         23          A        VAL          O        L-FRAG_2             H10 
       372        408          A        MET          O        L-FRAG_2             H21 
       372        253          B        LYS        HZ1        L-FRAG_0              N1 
       373        162          A        ASP        OD2        L-FRAG_2              H9 
       373         24          A        ASP        OD2        L-FRAG_2             H10 
       373         23          A        VAL          O        L-FRAG_2             H10 
       373        253          B        LYS        HZ1        L-FRAG_0              N1 
       373        407          A        SER         OG        L-FRAG_0              O1 
       374        162          A        ASP        OD2        L-FRAG_1              H7 
       374         24          A        ASP        OD2        L-FRAG_2              H9 
       374         23          A        VAL          O        L-FRAG_2              H9 
       374        408          A        MET          O        L-FRAG_2             H10 
       374        161          A        ILE          O        L-FRAG_2             H21 
       374        162          A        ASP        OD2        L-FRAG_2             H21 
       374        407          A        SER         HG        L-FRAG_0              O1 
       374         21          A        PHE          O        L-FRAG_0              O1 
       375        162          A        ASP        OD2        L-FRAG_1              H7 
       375         24          A        ASP        OD2        L-FRAG_2              H9 
       375        408          A        MET          O        L-FRAG_2             H10 
       375        162          A        ASP        OD2        L-FRAG_2             H21 
       375        253          B        LYS        HZ1        L-FRAG_0              N1 
       375         21          A        PHE          O        L-FRAG_0              O1 
       376         23          A        VAL          O        L-FRAG_2              H9 
       376         24          A        ASP        OD2        L-FRAG_2              H9 
       376        408          A        MET          O        L-FRAG_2             H10 
       376        253          B        LYS        HZ3        L-FRAG_0              N1 
       376         97          A        SER         HG        L-FRAG_0              O1 
       377        162          A        ASP        OD2        L-FRAG_1              H7 
       377        344          A        ILE          O        L-FRAG_1              H7 
       377         23          A        VAL          O        L-FRAG_2              H9 
       377         24          A        ASP        OD2        L-FRAG_2              H9 
       377         97          A        SER         OG        L-FRAG_2             H21 
       377        161          A        ILE          O        L-FRAG_2             H21 
       378        162          A        ASP        OD2        L-FRAG_2              H9 
       378        161          A        ILE          O        L-FRAG_2             H10 
       378         24          A        ASP        OD2        L-FRAG_2             H21 
       378         23          A        VAL          O        L-FRAG_2             H21 
       379        162          A        ASP        OD2        L-FRAG_1              H8 
       379        226          A        VAL          O        L-FRAG_1              H8 
       379         24          A        ASP        OD2        L-FRAG_2              H9 
       379         23          A        VAL          O        L-FRAG_2              H9 
       379        162          A        ASP        OD2        L-FRAG_2             H21 
       379        162          A        ASP        OD2        L-FRAG_2             H21 
       379        161          A        ILE          O        L-FRAG_2             H21 
       379        407          A        SER         OG        L-FRAG_0              O1 
       380         23          A        VAL          O        L-FRAG_2              H9 
       380         98          A        VAL          O        L-FRAG_2              H9 
       380         24          A        ASP        OD2        L-FRAG_2             H10 
       380        161          A        ILE          O        L-FRAG_2             H21 
       381        226          A        VAL          H        L-FRAG_1              H7 
       381        408          A        MET          O        L-FRAG_2              H9 
       381        161          A        ILE          O        L-FRAG_2             H10 
       381        162          A        ASP        OD2        L-FRAG_2             H10 
       381         24          A        ASP        OD2        L-FRAG_2             H21 
       381         23          A        VAL          O        L-FRAG_2             H21 
       382        408          A        MET          O        L-FRAG_2              H9 
       382         24          A        ASP        OD2        L-FRAG_2             H21 
       382         23          A        VAL          O        L-FRAG_2             H21 
       382         97          A        SER         HG        L-FRAG_0              O1 
       383        344          A        ILE          O        L-FRAG_1              H7 
       383        226          A        VAL          O        L-FRAG_1              H8 
       383        162          A        ASP        OD2        L-FRAG_1              H8 
       383        408          A        MET          O        L-FRAG_2              H9 
       383        162          A        ASP        OD2        L-FRAG_2             H10 
       383         24          A        ASP        OD2        L-FRAG_2             H21 
       383         23          A        VAL          O        L-FRAG_2             H21 
       384        162          A        ASP        OD2        L-FRAG_2              H9 
       384         23          A        VAL          O        L-FRAG_2             H10 
       384         24          A        ASP        OD1        L-FRAG_2             H10 
       384        408          A        MET          O        L-FRAG_2             H21 
       385         23          A        VAL          O        L-FRAG_2             H10 
       385         24          A        ASP        OD1        L-FRAG_2             H10 
       385        408          A        MET          O        L-FRAG_2             H21 
       385         97          A        SER         HG        L-FRAG_0              O1 
       386        162          A        ASP        OD2        L-FRAG_2              H9 
       386         24          A        ASP        OD1        L-FRAG_2             H10 
       386         23          A        VAL          O        L-FRAG_2             H10 
       387        162          A        ASP        OD2        L-FRAG_1              H8 
       387         23          A        VAL          O        L-FRAG_2             H10 
       387         24          A        ASP        OD1        L-FRAG_2             H10 
       387        408          A        MET          O        L-FRAG_2             H21 
       388        162          A        ASP        OD2        L-FRAG_1              H8 
       388        162          A        ASP        OD2        L-FRAG_2              H9 
       388         23          A        VAL          O        L-FRAG_2             H10 
       388         24          A        ASP        OD1        L-FRAG_2             H10 
       388        161          A        ILE          O        L-FRAG_1             H20 
       388        162          A        ASP        OD2        L-FRAG_1             H20 
       388        408          A        MET          O        L-FRAG_2             H21 
       388         97          A        SER         HG        L-FRAG_0              O1 
       389        162          A        ASP        OD2        L-FRAG_2              H9 
       389         23          A        VAL          O        L-FRAG_2             H10 
       389         24          A        ASP        OD1        L-FRAG_2             H10 
       389        408          A        MET          O        L-FRAG_2             H21 
       389        253          B        LYS        HZ1        L-FRAG_0              N1 
       390        162          A        ASP        OD2        L-FRAG_2              H9 
       390        161          A        ILE          O        L-FRAG_2              H9 
       390         24          A        ASP        OD1        L-FRAG_2             H10 
       390         23          A        VAL          O        L-FRAG_2             H10 
       390         98          A        VAL          O        L-FRAG_2             H10 
       390        253          B        LYS        HZ2        L-FRAG_0              N1 
       390         21          A        PHE          O        L-FRAG_0              O1 
       391        162          A        ASP        OD2        L-FRAG_2              H9 
       391        161          A        ILE          O        L-FRAG_2              H9 
       391         24          A        ASP        OD1        L-FRAG_2             H10 
       391         23          A        VAL          O        L-FRAG_2             H10 
       391        408          A        MET          O        L-FRAG_2             H21 
       391         97          A        SER         HG        L-FRAG_0              O1 
       391        253          B        LYS        HZ2        L-FRAG_0              N1 
       392        162          A        ASP        OD1        L-FRAG_2              H9 
       392         24          A        ASP        OD1        L-FRAG_2             H10 
       392         23          A        VAL          O        L-FRAG_2             H10 
       392        162          A        ASP        OD2        L-FRAG_1             H20 
       392        408          A        MET          O        L-FRAG_2             H21 
       392        253          B        LYS        HZ1        L-FRAG_0              N1 
       393        162          A        ASP        OD2        L-FRAG_2              H9 
       393         24          A        ASP        OD1        L-FRAG_2             H10 
       393         23          A        VAL          O        L-FRAG_2             H10 
       393        162          A        ASP        OD2        L-FRAG_1             H20 
       393        226          A        VAL          O        L-FRAG_1             H20 
       393        408          A        MET          O        L-FRAG_2             H21 
       393         21          A        PHE          O        L-FRAG_0              O1 
       393        253          B        LYS        HZ1        L-FRAG_0              N1 
       394        161          A        ILE          O        L-FRAG_2              H9 
       394         24          A        ASP        OD1        L-FRAG_2             H10 
       394         23          A        VAL          O        L-FRAG_2             H10 
       394        408          A        MET          O        L-FRAG_2             H21 
       394         97          A        SER         HG        L-FRAG_0              O1 
       395        408          A        MET          O        L-FRAG_2              H9 
       395        162          A        ASP        OD2        L-FRAG_2             H10 
       395         24          A        ASP        OD1        L-FRAG_2             H21 
       395         23          A        VAL          O        L-FRAG_2             H21 
       396        162          A        ASP        OD2        L-FRAG_1              H8 
       396        226          A        VAL          O        L-FRAG_1              H8 
       396        162          A        ASP        OD2        L-FRAG_2             H10 
       396        161          A        ILE          O        L-FRAG_2             H10 
       396        162          A        ASP        OD2        L-FRAG_2             H10 
       396         24          A        ASP        OD1        L-FRAG_2             H21 
       396         23          A        VAL          O        L-FRAG_2             H21 
       396         21          A        PHE          O        L-FRAG_0              O1 
       396        406          A        TYR          O        L-FRAG_0              O1 
       396        159          A        PHE          O        L-FRAG_0              N1 
       397        408          A        MET          O        L-FRAG_2              H9 
       397        162          A        ASP        OD2        L-FRAG_2             H10 
       397        161          A        ILE          O        L-FRAG_2             H10 
       397         24          A        ASP        OD1        L-FRAG_2             H21 
       397         23          A        VAL          O        L-FRAG_2             H21 
       398        162          A        ASP        OD2        L-FRAG_1              H7 
       398        226          A        VAL          O        L-FRAG_1              H7 
       398        408          A        MET          O        L-FRAG_2              H9 
       398        162          A        ASP        OD2        L-FRAG_2             H10 
       398         24          A        ASP        OD1        L-FRAG_2             H21 
       398         23          A        VAL          O        L-FRAG_2             H21 
       398        406          A        TYR          O        L-FRAG_0              O1 
       398         21          A        PHE          O        L-FRAG_0              O1 
       399         24          A        ASP        OD1        L-FRAG_2             H21 
       399         23          A        VAL          O        L-FRAG_2             H21 
       400        161          A        ILE          O        L-FRAG_2             H10 
       400        162          A        ASP        OD2        L-FRAG_2             H10 
       400         24          A        ASP        OD2        L-FRAG_2             H21 
       400         23          A        VAL          O        L-FRAG_2             H21 
       400        253          B        LYS        HZ1        L-FRAG_0              N1 
       401        162          A        ASP        OD2        L-FRAG_2              H9 
       401         24          A        ASP        OD2        L-FRAG_2             H10 
       401         23          A        VAL          O        L-FRAG_2             H10 
       401        408          A        MET          O        L-FRAG_2             H21 
       402        162          A        ASP        OD2        L-FRAG_1              H7 
       402        226          A        VAL          O        L-FRAG_1              H7 
       402         23          A        VAL          O        L-FRAG_2              H9 
       402         98          A        VAL          O        L-FRAG_2              H9 
       402        408          A        MET          O        L-FRAG_2             H10 
       402        162          A        ASP        OD2        L-FRAG_2             H21 
       402        161          A        ILE          O        L-FRAG_2             H21 
       402        162          A        ASP        OD2        L-FRAG_2             H21 
       403         23          A        VAL          O        L-FRAG_2              H9 
       403         24          A        ASP        OD1        L-FRAG_2              H9 
       403        408          A        MET          O        L-FRAG_2             H10 
       403        162          A        ASP        OD2        L-FRAG_1             H20 
       403        162          A        ASP        OD2        L-FRAG_2             H21 
       403         98          A        VAL          O        L-FRAG_0              O1 
       404         23          A        VAL          O        L-FRAG_2             H10 
       404         24          A        ASP        OD1        L-FRAG_2             H10 
       404        408          A        MET          O        L-FRAG_2             H21 
       404        253          B        LYS        HZ3        L-FRAG_0              N1 
       405        162          A        ASP        OD2        L-FRAG_2              H9 
       405         99          A        ARG         HE        L-FRAG_2              H9 
       405        161          A        ILE          O        L-FRAG_2              H9 
       405        162          A        ASP        OD2        L-FRAG_2              H9 
       405         23          A        VAL          O        L-FRAG_2             H10 
       405         24          A        ASP        OD1        L-FRAG_2             H10 
       405        162          A        ASP        OD2        L-FRAG_1             H20 
       405        226          A        VAL          O        L-FRAG_1             H20 
       405        408          A        MET          O        L-FRAG_2             H21 
       405         97          A        SER         OG        L-FRAG_0              O1 
       405         96          A        ALA          O        L-FRAG_0              O1 
       405        253          B        LYS        HZ3        L-FRAG_0              N1 
       406        407          A        SER         HG        L-FRAG_0              H5 
       406        162          A        ASP        OD2        L-FRAG_1              H7 
       406        162          A        ASP        OD2        L-FRAG_2              H9 
       406         24          A        ASP        OD1        L-FRAG_2             H10 
       406         23          A        VAL          O        L-FRAG_2             H10 
       406        408          A        MET          O        L-FRAG_2             H21 
       406         21          A        PHE          O        L-FRAG_0              O1 
       406        406          A        TYR          O        L-FRAG_0              O1 
       407        162          A        ASP        OD2        L-FRAG_2              H9 
       407         24          A        ASP        OD1        L-FRAG_2             H10 
       407         23          A        VAL          O        L-FRAG_2             H10 
       407        162          A        ASP        OD2        L-FRAG_1             H20 
       407        408          A        MET          O        L-FRAG_2             H21 
       408        162          A        ASP        OD2        L-FRAG_1              H7 
       408        226          A        VAL          O        L-FRAG_1              H7 
       408        162          A        ASP        OD2        L-FRAG_2              H9 
       408         24          A        ASP        OD1        L-FRAG_2             H10 
       408         23          A        VAL          O        L-FRAG_2             H10 
       408        162          A        ASP        OD2        L-FRAG_1             H20 
       409        162          A        ASP        OD2        L-FRAG_1              H7 
       409        162          A        ASP        OD1        L-FRAG_2              H9 
       409         24          A        ASP        OD1        L-FRAG_2             H10 
       409         23          A        VAL          O        L-FRAG_2             H10 
       409        408          A        MET          O        L-FRAG_2             H21 
       409        253          B        LYS        HZ2        L-FRAG_0              N1 
       410        162          A        ASP        OD2        L-FRAG_2             H10 
       410        161          A        ILE          O        L-FRAG_2             H10 
       410         24          A        ASP        OD1        L-FRAG_2             H21 
       410         21          A        PHE          O        L-FRAG_0              O1 
       411        408          A        MET          O        L-FRAG_2              H9 
       411        161          A        ILE          O        L-FRAG_2             H10 
       411        162          A        ASP        OD2        L-FRAG_2             H10 
       411         24          A        ASP        OD1        L-FRAG_2             H21 
       411         23          A        VAL          O        L-FRAG_2             H21 
       411        253          B        LYS        HZ2        L-FRAG_0              N1 
       412        408          A        MET          O        L-FRAG_2              H9 
       412         24          A        ASP        OD1        L-FRAG_2             H21 
       412         23          A        VAL          O        L-FRAG_2             H21 
       412        253          B        LYS        HZ2        L-FRAG_0              N1 
       413        408          A        MET          O        L-FRAG_2              H9 
       413        162          A        ASP        OD1        L-FRAG_2             H10 
       413        161          A        ILE          O        L-FRAG_2             H10 
       413        162          A        ASP        OD2        L-FRAG_2             H10 
       413        162          A        ASP        OD1        L-FRAG_1             H20 
       413         24          A        ASP        OD1        L-FRAG_2             H21 
       413         23          A        VAL          O        L-FRAG_2             H21 
       414        408          A        MET          O        L-FRAG_2              H9 
       414        162          A        ASP        OD1        L-FRAG_2             H10 
       414         23          A        VAL          O        L-FRAG_2             H21 
       414        253          B        LYS        HZ1        L-FRAG_0              N1 
       415        407          A        SER         HG        L-FRAG_0              H5 
       415        408          A        MET          O        L-FRAG_2              H9 
       415         24          A        ASP        OD1        L-FRAG_2             H21 
       415         23          A        VAL          O        L-FRAG_2             H21 
       416        407          A        SER         HG        L-FRAG_0              H5 
       416        344          A        ILE          O        L-FRAG_1              H7 
       416        226          A        VAL          O        L-FRAG_1              H8 
       416        162          A        ASP        OD1        L-FRAG_1              H8 
       416        408          A        MET          O        L-FRAG_2              H9 
       416         23          A        VAL          O        L-FRAG_2             H21 
       416         24          A        ASP        OD1        L-FRAG_2             H21 
       417        162          A        ASP        OD2        L-FRAG_2              H9 
       417         23          A        VAL          O        L-FRAG_2             H10 
       417         24          A        ASP        OD1        L-FRAG_2             H10 
       417        162          A        ASP        OD1        L-FRAG_1             H20 
       417        408          A        MET          O        L-FRAG_2             H21 
       417         97          A        SER         HG        L-FRAG_0              O1 
       418        162          A        ASP        OD2        L-FRAG_1              H7 
       418        162          A        ASP        OD1        L-FRAG_2              H9 
       418         24          A        ASP        OD1        L-FRAG_2             H10 
       418         23          A        VAL          O        L-FRAG_2             H10 
       418        408          A        MET          O        L-FRAG_2             H21 
       418         96          A        ALA          O        L-FRAG_0              O1 
       418         21          A        PHE          O        L-FRAG_0              O1 
       418        253          B        LYS        HZ1        L-FRAG_0              N1 
       419        162          A        ASP        OD2        L-FRAG_1              H8 
       419         98          A        VAL          O        L-FRAG_2             H10 
       419        253          B        LYS        HZ1        L-FRAG_0              N1 
       420         24          A        ASP        OD1        L-FRAG_2             H21 
       420         23          A        VAL          O        L-FRAG_2             H21 
       420        253          B        LYS        HZ1        L-FRAG_0              N1 
       421         23          A        VAL          O        L-FRAG_2              H9 
       421         24          A        ASP        OD1        L-FRAG_2              H9 
       421        408          A        MET          O        L-FRAG_2             H10 
       421        162          A        ASP        OD2        L-FRAG_1             H20 
       421        253          B        LYS        HZ1        L-FRAG_0              N1 
       422         24          A        ASP        OD1        L-FRAG_2             H10 
       422         98          A        VAL          O        L-FRAG_2             H21 
       422         24          A        ASP        OD1        L-FRAG_2             H21 
       422        253          B        LYS        HZ1        L-FRAG_0              N1 
       423        226          A        VAL          O        L-FRAG_1             H20 
       423        162          A        ASP        OD2        L-FRAG_1             H20 
       423         24          A        ASP        OD1        L-FRAG_2             H21 
       423         98          A        VAL          O        L-FRAG_2             H21 
       424        162          A        ASP        OD2        L-FRAG_1              H8 
       424         98          A        VAL          O        L-FRAG_2             H21 
       424         24          A        ASP        OD1        L-FRAG_2             H21 
       424        253          B        LYS        HZ1        L-FRAG_0              N1 
       425        162          A        ASP        OD2        L-FRAG_1              H8 
       425        226          A        VAL          O        L-FRAG_1              H8 
       425         24          A        ASP        OD1        L-FRAG_2             H10 
       425        253          B        LYS        HZ1        L-FRAG_0              N1 
       426        162          A        ASP        OD2        L-FRAG_1              H7 
       426        161          A        ILE          O        L-FRAG_1              H7 
       426         24          A        ASP        OD2        L-FRAG_2             H10 
       426        253          B        LYS        HZ2        L-FRAG_0              N1 
       427        344          A        ILE          O        L-FRAG_1              H8 
       427         98          A        VAL          O        L-FRAG_2              H9 
       427         23          A        VAL          O        L-FRAG_2              H9 
       427         23          A        VAL          O        L-FRAG_2             H10 
       427        162          A        ASP        OD2        L-FRAG_1             H20 
       427        161          A        ILE          O        L-FRAG_2             H21 
       428         24          A        ASP        OD2        L-FRAG_2              H9 
       428         23          A        VAL          O        L-FRAG_2              H9 
       428        161          A        ILE          O        L-FRAG_2             H21 
       428         96          A        ALA          O        L-FRAG_0              O1 
       429         98          A        VAL          H        L-FRAG_0              H5 
       429        161          A        ILE          O        L-FRAG_2              H9 
       429        162          A        ASP        OD2        L-FRAG_2              H9 
       429        162          A        ASP        OD2        L-FRAG_1             H20 
       429         96          A        ALA          O        L-FRAG_0              O1 
       430        162          A        ASP        OD2        L-FRAG_2              H9 
       430        161          A        ILE          O        L-FRAG_2              H9 
       430         24          A        ASP        OD2        L-FRAG_2             H10 
       430         98          A        VAL          O        L-FRAG_2             H10 
       430        253          B        LYS        HZ2        L-FRAG_0              N1 
       431        407          A        SER         HG        L-FRAG_0              H5 
       431         23          A        VAL          O        L-FRAG_2             H10 
       431         24          A        ASP        OD2        L-FRAG_2             H10 
       431        162          A        ASP        OD2        L-FRAG_1             H20 
       431        408          A        MET          O        L-FRAG_2             H21 
       431         97          A        SER         HG        L-FRAG_0              O1 
       432        162          A        ASP        OD2        L-FRAG_1              H7 
       432         23          A        VAL          O        L-FRAG_2             H21 
       432         24          A        ASP        OD2        L-FRAG_2             H21 
       432        253          B        LYS        HZ2        L-FRAG_0              N1 
       433        344          A        ILE          O        L-FRAG_1              H8 
       433         98          A        VAL          O        L-FRAG_2              H9 
       433         24          A        ASP        OD1        L-FRAG_2              H9 
       433        226          A        VAL          O        L-FRAG_1             H20 
       433        162          A        ASP        OD2        L-FRAG_1             H20 
       433        161          A        ILE          O        L-FRAG_2             H21 
       433         21          A        PHE          O        L-FRAG_0              O1 
       434        344          A        ILE          O        L-FRAG_1              H8 
       434         98          A        VAL          O        L-FRAG_2              H9 
       434         97          A        SER         OG        L-FRAG_2              H9 
       434         24          A        ASP        OD1        L-FRAG_2             H10 
       434         23          A        VAL          O        L-FRAG_2             H10 
       434        162          A        ASP        OD2        L-FRAG_1             H20 
       434        226          A        VAL          O        L-FRAG_1             H20 
       434        162          A        ASP        OD2        L-FRAG_1             H20 
       434        161          A        ILE          O        L-FRAG_2             H21 
       434        162          A        ASP        OD2        L-FRAG_2             H21 
       434         96          A        ALA          O        L-FRAG_0              O1 
       435         24          A        ASP        OD1        L-FRAG_2              H9 
       435         23          A        VAL          O        L-FRAG_2              H9 
       435        162          A        ASP        OD1        L-FRAG_2             H21 
       435        161          A        ILE          O        L-FRAG_2             H21 
       435        253          B        LYS        HZ2        L-FRAG_0              N1 
       436        162          A        ASP        OD2        L-FRAG_1              H8 
       436        226          A        VAL          O        L-FRAG_1              H8 
       436         98          A        VAL          O        L-FRAG_2              H9 
       436         24          A        ASP        OD1        L-FRAG_2              H9 
       436        162          A        ASP        OD1        L-FRAG_2             H21 
       437         98          A        VAL          O        L-FRAG_2             H10 
       438        162          A        ASP        OD2        L-FRAG_1              H7 
       438         98          A        VAL          O        L-FRAG_2             H21 
       438        253          B        LYS        HZ2        L-FRAG_0              N1 
       439         98          A        VAL          O        L-FRAG_2              H9 
       439        253          B        LYS        HZ2        L-FRAG_0              N1 
       440        162          A        ASP        OD2        L-FRAG_1              H8 
       440        161          A        ILE          O        L-FRAG_1              H8 
       440         98          A        VAL          O        L-FRAG_2              H9 
       440         24          A        ASP        OD2        L-FRAG_2             H21 
       440        253          B        LYS        HZ2        L-FRAG_0              N1 
       441         98          A        VAL          O        L-FRAG_2              H9 
       441         98          A        VAL          O        L-FRAG_2             H10 
       441        226          A        VAL          O        L-FRAG_1             H20 
       441        162          A        ASP        OD2        L-FRAG_1             H20 
       441         24          A        ASP        OD1        L-FRAG_2             H21 
       442         98          A        VAL          O        L-FRAG_2              H9 
       442        162          A        ASP        OD2        L-FRAG_1             H20 
       442         24          A        ASP        OD1        L-FRAG_2             H21 
       442        253          B        LYS        HZ2        L-FRAG_0              N1 
       443         24          A        ASP        OD1        L-FRAG_2             H10 
       443         98          A        VAL          O        L-FRAG_2             H21 
       443        253          B        LYS        HZ2        L-FRAG_0              N1 
       444        344          A        ILE          O        L-FRAG_1              H8 
       444         98          A        VAL          O        L-FRAG_2              H9 
       444        162          A        ASP        OD2        L-FRAG_1             H20 
       444        253          B        LYS        HZ2        L-FRAG_0              N1 
       444         96          A        ALA          O        L-FRAG_0              N1 
       444         97          A        SER         HG        L-FRAG_0              O1 
       445         98          A        VAL          O        L-FRAG_2             H10 
       445         24          A        ASP        OD1        L-FRAG_2             H21 
       445        253          B        LYS        HZ2        L-FRAG_0              N1 
       446         24          A        ASP        OD1        L-FRAG_2              H9 
       446        253          B        LYS        HZ2        L-FRAG_0              N1 
       447        162          A        ASP        OD2        L-FRAG_1              H7 
       447        161          A        ILE          O        L-FRAG_1              H8 
       447        162          A        ASP        OD2        L-FRAG_1              H8 
       447        253          B        LYS        HZ2        L-FRAG_0              N1 
       448        162          A        ASP        OD2        L-FRAG_1              H7 
       448         98          A        VAL          O        L-FRAG_2              H9 
       448         98          A        VAL          O        L-FRAG_2             H21 
       448        253          B        LYS        HZ2        L-FRAG_0              N1 
       448        278          A        PHE          O        L-FRAG_0              O2 
       448         97          A        SER         OG        L-FRAG_0              O1 
       449        162          A        ASP        OD1        L-FRAG_1              H8 
       449         98          A        VAL          O        L-FRAG_2              H9 
       449         23          A        VAL          O        L-FRAG_2              H9 
       449         98          A        VAL          O        L-FRAG_2             H21 
       449        161          A        ILE          O        L-FRAG_2             H21 
       449        253          B        LYS        HZ2        L-FRAG_0              N1 
       449         97          A        SER         HG        L-FRAG_0              O1 
       450        162          A        ASP        OD2        L-FRAG_1              H8 
       450         98          A        VAL          O        L-FRAG_2              H9 
       450        161          A        ILE          O        L-FRAG_1             H20 
       450        162          A        ASP        OD2        L-FRAG_1             H20 
       450        253          B        LYS        HZ2        L-FRAG_0              N1 
       451        162          A        ASP        OD2        L-FRAG_1              H7 
       451        409          A        LYS        HZ3        L-FRAG_2             H10 
       451         98          A        VAL          O        L-FRAG_2             H21 
       452        226          A        VAL          O        L-FRAG_1              H8 
       452        162          A        ASP        OD2        L-FRAG_1              H8 
       452        253          B        LYS        HZ2        L-FRAG_0              N1 
       453        162          A        ASP        OD2        L-FRAG_1              H8 
       453        226          A        VAL          O        L-FRAG_1              H8 
       453        253          B        LYS        HZ2        L-FRAG_0              N1 
       454        226          A        VAL          O        L-FRAG_1              H7 
       454        162          A        ASP        OD2        L-FRAG_1              H7 
       454         98          A        VAL          O        L-FRAG_2             H21 
       454        253          B        LYS        HZ2        L-FRAG_0              N1 
       455         24          A        ASP        OD2        L-FRAG_2              H9 
       455         98          A        VAL          O        L-FRAG_2             H10 
       455        226          A        VAL          O        L-FRAG_1             H20 
       455        162          A        ASP        OD2        L-FRAG_1             H20 
       455        278          A        PHE          O        L-FRAG_0              O2 
       455        253          B        LYS        HZ2        L-FRAG_0              N1 
       456         24          A        ASP        OD2        L-FRAG_2              H9 
       456        161          A        ILE          O        L-FRAG_2             H10 
       456        162          A        ASP        OD2        L-FRAG_1             H20 
       456         98          A        VAL          O        L-FRAG_2             H21 
       456        253          B        LYS        HZ2        L-FRAG_0              N1 
       456         97          A        SER         HG        L-FRAG_0              O1 
       456        225          A        SER         HG        L-FRAG_0              O2 
       457         98          A        VAL          O        L-FRAG_2              H9 
       457        162          A        ASP        OD2        L-FRAG_1             H20 
       457        226          A        VAL          O        L-FRAG_1             H20 
       457        253          B        LYS        HZ1        L-FRAG_0              N1 
       458        225          A        SER         OG        L-FRAG_1              H7 
       458        226          A        VAL          O        L-FRAG_1              H7 
       458         98          A        VAL          O        L-FRAG_2              H9 
       458        162          A        ASP        OD2        L-FRAG_1             H20 
       458        226          A        VAL          O        L-FRAG_1             H20 
       458        253          B        LYS        HZ1        L-FRAG_0              N1 
       459        162          A        ASP        OD2        L-FRAG_1              H8 
       459        162          A        ASP        OD2        L-FRAG_1             H20 
       459        161          A        ILE          O        L-FRAG_1             H20 
       459         98          A        VAL          O        L-FRAG_2             H21 
       459        253          B        LYS        HZ1        L-FRAG_0              N1 
       460        226          A        VAL          O        L-FRAG_1              H7 
       460        226          A        VAL          O        L-FRAG_1              H7 
       460        162          A        ASP        OD2        L-FRAG_1              H7 
       460         24          A        ASP        OD1        L-FRAG_2              H9 
       460         98          A        VAL          O        L-FRAG_2             H10 
       461        162          A        ASP        OD2        L-FRAG_1              H7 
       461        226          A        VAL          O        L-FRAG_1              H7 
       461         98          A        VAL          O        L-FRAG_2              H9 
       461        253          B        LYS        HZ1        L-FRAG_0              N1 
       462        226          A        VAL          O        L-FRAG_1              H7 
       462        162          A        ASP        OD2        L-FRAG_1              H7 
       462         98          A        VAL          O        L-FRAG_2             H21 
       462         97          A        SER         HG        L-FRAG_0              O1 
       462        253          B        LYS        HZ1        L-FRAG_0              N1 
       463        162          A        ASP        OD2        L-FRAG_1              H7 
       463        226          A        VAL          O        L-FRAG_1              H7 
       463         24          A        ASP        OD1        L-FRAG_2              H9 
       463         98          A        VAL          O        L-FRAG_2             H21 
       463        225          A        SER         HG        L-FRAG_0              O2 
       464        226          A        VAL          O        L-FRAG_1              H7 
       464        162          A        ASP        OD2        L-FRAG_1              H7 
       464         23          A        VAL          O        L-FRAG_2             H10 
       464         98          A        VAL          O        L-FRAG_2             H10 
       464         97          A        SER         HG        L-FRAG_0              O1 
       464        253          B        LYS        HZ1        L-FRAG_0              N1 
       465         98          A        VAL          O        L-FRAG_2             H21 
       465        253          B        LYS        HZ1        L-FRAG_0              N1 
       466        162          A        ASP        OD2        L-FRAG_1              H8 
       466        226          A        VAL          O        L-FRAG_1              H8 
       466         98          A        VAL          O        L-FRAG_2             H21 
       467        226          A        VAL          O        L-FRAG_1             H20 
       467        162          A        ASP        OD2        L-FRAG_1             H20 
       467        409          A        LYS        HZ3        L-FRAG_2             H21 
       467        253          B        LYS        HZ1        L-FRAG_0              N1 
       468         98          A        VAL          O        L-FRAG_2              H9 
       468        226          A        VAL          O        L-FRAG_1             H20 
       468        162          A        ASP        OD2        L-FRAG_1             H20 
       468        253          B        LYS        HZ1        L-FRAG_0              N1 
       469        162          A        ASP        OD2        L-FRAG_1             H20 
       469        226          A        VAL          O        L-FRAG_1             H20 
       469         98          A        VAL          O        L-FRAG_2             H21 
       469        253          B        LYS        HZ1        L-FRAG_0              N1 
       470        162          A        ASP        OD2        L-FRAG_1             H20 
       470        226          A        VAL          O        L-FRAG_1             H20 
       470         98          A        VAL          O        L-FRAG_2             H21 
       470        253          B        LYS        HZ1        L-FRAG_0              N1 
       470        280          A        VAL          H        L-FRAG_0              O2 
       471         98          A        VAL          O        L-FRAG_2             H10 
       471        162          A        ASP        OD2        L-FRAG_1             H20 
       471        226          A        VAL          O        L-FRAG_1             H20 
       471        253          B        LYS        HZ1        L-FRAG_0              N1 
       472         98          A        VAL          O        L-FRAG_2              H9 
       472        253          B        LYS        HZ1        L-FRAG_0              N1 
       473        162          A        ASP        OD2        L-FRAG_1             H20 
       473         98          A        VAL          O        L-FRAG_2             H21 
       473        253          B        LYS        HZ1        L-FRAG_0              N1 
       474        226          A        VAL          O        L-FRAG_1             H20 
       474        162          A        ASP        OD2        L-FRAG_1             H20 
       474         98          A        VAL          O        L-FRAG_2             H21 
       475         98          A        VAL          O        L-FRAG_2             H10 
       475        226          A        VAL          O        L-FRAG_1             H20 
       475        162          A        ASP        OD2        L-FRAG_1             H20 
       475         24          A        ASP        OD2        L-FRAG_2             H21 
       476         98          A        VAL          O        L-FRAG_2             H10 
       476        226          A        VAL          O        L-FRAG_1             H20 
       476        162          A        ASP        OD2        L-FRAG_1             H20 
       476        253          B        LYS        HZ1        L-FRAG_0              N1 
       477        226          A        VAL          O        L-FRAG_1             H20 
       477        162          A        ASP        OD2        L-FRAG_1             H20 
       477         98          A        VAL          O        L-FRAG_2             H21 
       477        253          B        LYS        HZ1        L-FRAG_0              N1 
       478        162          A        ASP        OD2        L-FRAG_1              H8 
       478         98          A        VAL          O        L-FRAG_2              H9 
       478        161          A        ILE          O        L-FRAG_1             H20 
       478        162          A        ASP        OD2        L-FRAG_1             H20 
       479        226          A        VAL          O        L-FRAG_1              H8 
       479        162          A        ASP        OD2        L-FRAG_1              H8 
       479        253          B        LYS        HZ3        L-FRAG_0              N1 
       479        406          A        TYR         OH        L-FRAG_0              N1 
       479        225          A        SER         HG        L-FRAG_0              O2 
       480        162          A        ASP        OD2        L-FRAG_1              H8 
       480        226          A        VAL          O        L-FRAG_1              H8 
       480         98          A        VAL          O        L-FRAG_2              H9 
       480        253          B        LYS        HZ3        L-FRAG_0              N1 
       480        406          A        TYR         OH        L-FRAG_0              N1 
       480        225          A        SER         HG        L-FRAG_0              O2 
       481        226          A        VAL          O        L-FRAG_1              H8 
       481        162          A        ASP        OD2        L-FRAG_1              H8 
       481         98          A        VAL          O        L-FRAG_2              H9 
       481        409          A        LYS        HZ2        L-FRAG_2             H21 
       481        253          B        LYS        HZ3        L-FRAG_0              N1 
       481        406          A        TYR         OH        L-FRAG_0              N1 
       482        226          A        VAL          O        L-FRAG_1              H8 
       482        162          A        ASP        OD2        L-FRAG_1              H8 
       482         24          A        ASP        OD1        L-FRAG_2              H9 
       482         98          A        VAL          O        L-FRAG_2             H10 
       482        253          B        LYS        HZ3        L-FRAG_0              N1 
       482        406          A        TYR         OH        L-FRAG_0              N1 
       483        162          A        ASP        OD2        L-FRAG_1              H8 
       483        226          A        VAL          O        L-FRAG_1              H8 
       483         98          A        VAL          O        L-FRAG_2             H21 
       483        253          B        LYS        HZ3        L-FRAG_0              N1 
       483        406          A        TYR         OH        L-FRAG_0              N1 
       484        162          A        ASP        OD2        L-FRAG_1              H8 
       484        226          A        VAL          O        L-FRAG_1              H8 
       484         24          A        ASP        OD1        L-FRAG_2             H10 
       484        253          B        LYS        HZ3        L-FRAG_0              N1 
       484        406          A        TYR         OH        L-FRAG_0              N1 
       485        226          A        VAL          O        L-FRAG_1              H8 
       485        162          A        ASP        OD2        L-FRAG_1              H8 
       485         24          A        ASP        OD1        L-FRAG_2             H10 
       485         98          A        VAL          O        L-FRAG_2             H21 
       485        253          B        LYS        HZ3        L-FRAG_0              N1 
       485        406          A        TYR         OH        L-FRAG_0              N1 
       486        226          A        VAL          O        L-FRAG_1              H8 
       486         98          A        VAL          O        L-FRAG_2              H9 
       486         24          A        ASP        OD2        L-FRAG_2              H9 
       486        253          B        LYS        HZ1        L-FRAG_0              N1 
       487        162          A        ASP        OD2        L-FRAG_1              H8 
       487         98          A        VAL          O        L-FRAG_2              H9 
       487        253          B        LYS        HZ1        L-FRAG_0              N1 
       488        162          A        ASP        OD2        L-FRAG_1              H8 
       488        226          A        VAL          O        L-FRAG_1              H8 
       488         98          A        VAL          O        L-FRAG_2             H21 
       488        253          B        LYS        HZ1        L-FRAG_0              N1 
       488         98          A        VAL          H        L-FRAG_0              O1 
       489         24          A        ASP        OD2        L-FRAG_2              H9 
       489         98          A        VAL          O        L-FRAG_2             H10 
       489        253          B        LYS        HZ1        L-FRAG_0              N1 
       490        226          A        VAL          O        L-FRAG_1              H8 
       490        162          A        ASP        OD2        L-FRAG_1              H8 
       490        253          B        LYS        HZ1        L-FRAG_0              N1 
       491         24          A        ASP        OD2        L-FRAG_2             H10 
       491        253          B        LYS        HZ1        L-FRAG_0              N1 
       492        226          A        VAL          O        L-FRAG_1              H7 
       492         24          A        ASP        OD2        L-FRAG_2             H10 
       492         98          A        VAL          O        L-FRAG_2             H10 
       492         24          A        ASP        OD2        L-FRAG_2             H21 
       492        253          B        LYS        HZ1        L-FRAG_0              N1 
       493         23          A        VAL          O        L-FRAG_2             H10 
       493         98          A        VAL          O        L-FRAG_2             H10 
       493        162          A        ASP        OD2        L-FRAG_1             H20 
       493        226          A        VAL          O        L-FRAG_1             H20 
       493         24          A        ASP        OD2        L-FRAG_2             H21 
       494        226          A        VAL          O        L-FRAG_1              H7 
       494        162          A        ASP        OD1        L-FRAG_1              H7 
       494         98          A        VAL          O        L-FRAG_2             H21 
       494        253          B        LYS        HZ1        L-FRAG_0              N1 
       494         97          A        SER         HG        L-FRAG_0              O1 
       495        226          A        VAL          O        L-FRAG_1              H7 
       495        162          A        ASP        OD1        L-FRAG_1              H7 
       496        226          A        VAL          O        L-FRAG_1              H8 
       496        162          A        ASP        OD1        L-FRAG_1              H8 
       496         24          A        ASP        OD2        L-FRAG_2             H21 
       497         98          A        VAL          O        L-FRAG_2              H9 
       497         24          A        ASP        OD2        L-FRAG_2             H21 
       498        226          A        VAL          O        L-FRAG_1              H7 
       498         23          A        VAL          O        L-FRAG_2              H9 
       499        226          A        VAL          O        L-FRAG_1              H8 
       499        162          A        ASP        OD1        L-FRAG_1              H8 
       499         98          A        VAL          O        L-FRAG_2             H21 
       499        253          B        LYS        HZ1        L-FRAG_0              N1 
       500        226          A        VAL          O        L-FRAG_1              H8 
       500        162          A        ASP        OD1        L-FRAG_1              H8 
       500         23          A        VAL          H        L-FRAG_2             H21 
       500         98          A        VAL          O        L-FRAG_2             H21 
       500        253          B        LYS        HZ1        L-FRAG_0              N1 
       502        162          A        ASP        OD1        L-FRAG_1              H7 
       502        226          A        VAL          O        L-FRAG_1              H7 
       502         98          A        VAL          O        L-FRAG_2              H9 
       502        162          A        ASP        OD1        L-FRAG_1             H20 
       502        253          B        LYS        HZ1        L-FRAG_0              N1 
       503        162          A        ASP        OD1        L-FRAG_1              H8 
       503         98          A        VAL          O        L-FRAG_2             H10 
       503        278          A        PHE          O        L-FRAG_0              O2 
       504         98          A        VAL          O        L-FRAG_2              H9 
       504        226          A        VAL          O        L-FRAG_1             H20 
       504        162          A        ASP        OD1        L-FRAG_1             H20 
       504        226          A        VAL          O        L-FRAG_1             H20 
       505        162          A        ASP        OD1        L-FRAG_1              H7 
       505        226          A        VAL          O        L-FRAG_1              H7 
       505         98          A        VAL          O        L-FRAG_2             H10 
       505         23          A        VAL          O        L-FRAG_2             H10 
       505         24          A        ASP        OD1        L-FRAG_2             H21 
       506        162          A        ASP        OD1        L-FRAG_1              H8 
       506        253          B        LYS        HZ1        L-FRAG_0              N1 
       507        225          A        SER         HG        L-FRAG_1              H8 
       507        162          A        ASP        OD1        L-FRAG_1              H8 
       507         98          A        VAL          O        L-FRAG_2              H9 
       507         24          A        ASP        OD1        L-FRAG_2             H21 
       508         98          A        VAL          O        L-FRAG_2              H9 
       508        162          A        ASP        OD2        L-FRAG_1             H20 
       508        226          A        VAL          O        L-FRAG_1             H20 
       508        253          B        LYS        HZ1        L-FRAG_0              N1 
       508        225          A        SER         HG        L-FRAG_0              O2 
       508        278          A        PHE          O        L-FRAG_0              O2 
       509         98          A        VAL          O        L-FRAG_2              H9 
       509        226          A        VAL          O        L-FRAG_1             H20 
       509        162          A        ASP        OD2        L-FRAG_1             H20 
       509        225          A        SER         HG        L-FRAG_0              O2 
       509        253          B        LYS        HZ1        L-FRAG_0              N1 
       510         98          A        VAL          O        L-FRAG_2             H10 
       510        226          A        VAL          O        L-FRAG_1             H20 
       510        162          A        ASP        OD2        L-FRAG_1             H20 
       510        253          B        LYS        HZ1        L-FRAG_0              N1 
       511        162          A        ASP        OD2        L-FRAG_1              H7 
       511        226          A        VAL          O        L-FRAG_1              H7 
       511         98          A        VAL          O        L-FRAG_2              H9 
       511        225          A        SER         HG        L-FRAG_0              O2 
       511        253          B        LYS        HZ1        L-FRAG_0              N1 
       512        162          A        ASP        OD2        L-FRAG_1              H7 
       512        226          A        VAL          O        L-FRAG_1              H7 
       512         98          A        VAL          O        L-FRAG_2              H9 
       512        253          B        LYS        HZ1        L-FRAG_0              N1 
       513        162          A        ASP        OD2        L-FRAG_1              H8 
       513        226          A        VAL          O        L-FRAG_1              H8 
       514        162          A        ASP        OD2        L-FRAG_1              H8 
       514        226          A        VAL          O        L-FRAG_1              H8 
       514         98          A        VAL          O        L-FRAG_2              H9 
       514        253          B        LYS        HZ1        L-FRAG_0              N1 
       515        226          A        VAL          O        L-FRAG_1              H8 
       515         98          A        VAL          O        L-FRAG_2             H21 
       516         98          A        VAL          O        L-FRAG_2             H10 
       517         97          A        SER         OG        L-FRAG_2              H9 
       517        161          A        ILE          O        L-FRAG_2             H21 
       518        161          A        ILE          O        L-FRAG_2             H21 
       518        278          A        PHE          O        L-FRAG_0              O2 
       519        162          A        ASP        OD2        L-FRAG_1             H20 
       519         24          A        ASP        OD1        L-FRAG_2             H21 
       519         21          A        PHE          O        L-FRAG_0              O1 
       520        226          A        VAL          O        L-FRAG_1              H7 
       520         98          A        VAL          O        L-FRAG_2              H9 
       520         24          A        ASP        OD1        L-FRAG_2             H10 
       520        226          A        VAL          O        L-FRAG_1             H20 
       520        162          A        ASP        OD2        L-FRAG_1             H20 
       520         98          A        VAL          O        L-FRAG_2             H21 
       521        226          A        VAL          O        L-FRAG_1              H7 
       521        225          A        SER         OG        L-FRAG_1              H7 
       521         24          A        ASP        OD1        L-FRAG_2             H10 
       521        162          A        ASP        OD2        L-FRAG_1             H20 
       521        226          A        VAL          O        L-FRAG_1             H20 
       521         21          A        PHE          O        L-FRAG_0              O1 
       522        162          A        ASP        OD2        L-FRAG_1              H7 
       522        226          A        VAL          O        L-FRAG_1              H8 
       522         98          A        VAL          O        L-FRAG_2             H21 
       522        253          B        LYS        HZ1        L-FRAG_0              N1 
       522        225          A        SER         HG        L-FRAG_0              O2 
       523        225          A        SER         HG        L-FRAG_1              H7 
       523        226          A        VAL          O        L-FRAG_1              H7 
       523         98          A        VAL          O        L-FRAG_2             H10 
       523         24          A        ASP        OD1        L-FRAG_2             H21 
       523        253          B        LYS        HZ1        L-FRAG_0              N1 
       524        226          A        VAL          O        L-FRAG_1              H8 
       524        225          A        SER         OG        L-FRAG_1              H8 
       524        162          A        ASP        OD2        L-FRAG_1              H8 
       524         24          A        ASP        OD1        L-FRAG_2              H9 
       524         23          A        VAL          O        L-FRAG_2             H21 
       524         98          A        VAL          O        L-FRAG_2             H21 
       525        226          A        VAL          O        L-FRAG_1              H8 
       525        162          A        ASP        OD2        L-FRAG_1              H8 
       525         24          A        ASP        OD1        L-FRAG_2              H9 
       525        226          A        VAL          O        L-FRAG_1             H20 
       525         98          A        VAL          O        L-FRAG_2             H21 
       525         23          A        VAL          O        L-FRAG_2             H21 
       526        226          A        VAL          O        L-FRAG_1              H7 
       526         98          A        VAL          O        L-FRAG_2              H9 
       526        253          B        LYS        HZ1        L-FRAG_0              N1 
       527        226          A        VAL          O        L-FRAG_1              H7 
       527         23          A        VAL          O        L-FRAG_2              H9 
       527        162          A        ASP        OD2        L-FRAG_1             H20 
       527        278          A        PHE          O        L-FRAG_0              O2 
       527        253          B        LYS        HZ1        L-FRAG_0              N1 
       528        226          A        VAL          O        L-FRAG_1              H7 
       528        162          A        ASP        OD2        L-FRAG_1              H7 
       528         98          A        VAL          O        L-FRAG_2             H10 
       528        253          B        LYS        HZ1        L-FRAG_0              N1 
       528         96          A        ALA          O        L-FRAG_0              N1 
       529        162          A        ASP        OD2        L-FRAG_1              H8 
       529         24          A        ASP        OD2        L-FRAG_2              H9 
       529        160          A        SER         OG        L-FRAG_1             H20 
       529         98          A        VAL          O        L-FRAG_2             H21 
       529        253          B        LYS        HZ1        L-FRAG_0              N1 
       530        162          A        ASP        OD2        L-FRAG_1              H8 
       530         98          A        VAL          O        L-FRAG_2             H10 
       530        225          A        SER         HG        L-FRAG_1             H20 
       531        162          A        ASP        OD2        L-FRAG_1              H8 
       531         23          A        VAL          O        L-FRAG_2              H9 
       531         98          A        VAL          O        L-FRAG_2              H9 
       531         24          A        ASP        OD1        L-FRAG_2             H10 
       531        253          B        LYS        HZ1        L-FRAG_0              N1 
       532        162          A        ASP        OD2        L-FRAG_1              H8 
       532         24          A        ASP        OD1        L-FRAG_2              H9 
       532        226          A        VAL          O        L-FRAG_1             H20 
       532         23          A        VAL          O        L-FRAG_2             H21 
       532         98          A        VAL          O        L-FRAG_2             H21 
       532        253          B        LYS        HZ1        L-FRAG_0              N1 
       533        226          A        VAL          O        L-FRAG_1              H7 
       533        162          A        ASP        OD2        L-FRAG_1              H7 
       533         24          A        ASP        OD1        L-FRAG_2              H9 
       533         98          A        VAL          O        L-FRAG_2             H10 
       533        162          A        ASP        OD2        L-FRAG_1             H20 
       533         97          A        SER         HG        L-FRAG_0              O1 
       534        162          A        ASP        OD2        L-FRAG_1              H8 
       534        162          A        ASP        OD2        L-FRAG_1             H20 
       534        226          A        VAL          O        L-FRAG_1             H20 
       535        162          A        ASP        OD2        L-FRAG_1              H8 
       535        226          A        VAL          O        L-FRAG_1             H20 
       535         23          A        VAL          O        L-FRAG_2             H21 
       535        253          B        LYS        HZ1        L-FRAG_0              N1 
       536        225          A        SER         OG        L-FRAG_1              H7 
       536        226          A        VAL          O        L-FRAG_1              H7 
       536         98          A        VAL          O        L-FRAG_2             H10 
       536        226          A        VAL          O        L-FRAG_1             H20 
       536        162          A        ASP        OD2        L-FRAG_1             H20 
       536         97          A        SER         HG        L-FRAG_0              O1 
       537        226          A        VAL          O        L-FRAG_1              H7 
       537        162          A        ASP        OD1        L-FRAG_1              H7 
       537        226          A        VAL          O        L-FRAG_1              H8 
       537         24          A        ASP        OD1        L-FRAG_2              H9 
       537         98          A        VAL          O        L-FRAG_2             H10 
       538        162          A        ASP        OD1        L-FRAG_1              H8 
       538         24          A        ASP        OD1        L-FRAG_2             H10 
       538         98          A        VAL          O        L-FRAG_2             H21 
       538        225          A        SER         HG        L-FRAG_0              O2 
       538        278          A        PHE          O        L-FRAG_0              O2 
       539        226          A        VAL          O        L-FRAG_1              H7 
       539        162          A        ASP        OD1        L-FRAG_1              H7 
       539         24          A        ASP        OD1        L-FRAG_2             H21 
       539        225          A        SER         HG        L-FRAG_0              O2 
       540        162          A        ASP        OD1        L-FRAG_1              H8 
       540        226          A        VAL          O        L-FRAG_1              H8 
       540         98          A        VAL          H        L-FRAG_2             H10 
       541         98          A        VAL          O        L-FRAG_2              H9 
       541        226          A        VAL          O        L-FRAG_1             H20 
       541        225          A        SER         OG        L-FRAG_1             H20 
       542         98          A        VAL          O        L-FRAG_2              H9 
       542        226          A        VAL          O        L-FRAG_1             H20 
       542        226          A        VAL          O        L-FRAG_1             H20 
       542        162          A        ASP        OD1        L-FRAG_1             H20 
       542         98          A        VAL          O        L-FRAG_2             H21 
       542        225          A        SER         HG        L-FRAG_0              O2 
       542        278          A        PHE          O        L-FRAG_0              O2 
       543         98          A        VAL          O        L-FRAG_2              H9 
       543        226          A        VAL          O        L-FRAG_1             H20 
       544         24          A        ASP        OD1        L-FRAG_2             H10 
       544        162          A        ASP        OD1        L-FRAG_1             H20 
       544        226          A        VAL          O        L-FRAG_1             H20 
       545        162          A        ASP        OD1        L-FRAG_1              H7 
       545         23          A        VAL          H        L-FRAG_2              H9 
       545         98          A        VAL          O        L-FRAG_2              H9 
       545         24          A        ASP        OD1        L-FRAG_2             H10 
       545        226          A        VAL          O        L-FRAG_1             H20 
       546        162          A        ASP        OD1        L-FRAG_1              H7 
       546         24          A        ASP        OD1        L-FRAG_2             H10 
       546         98          A        VAL          O        L-FRAG_2             H21 
       547         24          A        ASP        OD1        L-FRAG_2             H10 
       547         97          A        SER         HG        L-FRAG_0              O1 
       548        162          A        ASP        OD1        L-FRAG_1              H8 
       548         24          A        ASP        OD1        L-FRAG_2             H10 
       548         98          A        VAL          O        L-FRAG_2             H21 
       549         98          A        VAL          O        L-FRAG_2             H10 
       549        161          A        ILE          O        L-FRAG_1             H20 
       549        162          A        ASP        OD1        L-FRAG_1             H20 
       550        226          A        VAL          O        L-FRAG_1             H20 
       550        162          A        ASP        OD1        L-FRAG_1             H20 
       551         98          A        VAL          O        L-FRAG_2              H9 
       551        226          A        VAL          O        L-FRAG_1             H20 
       551         98          A        VAL          O        L-FRAG_2             H21 
       551        225          A        SER         HG        L-FRAG_0              O2 
       551        278          A        PHE          O        L-FRAG_0              O2 
       552        226          A        VAL          O        L-FRAG_1              H8 
       552        162          A        ASP        OD1        L-FRAG_1              H8 
       552         98          A        VAL          O        L-FRAG_2              H9 
       552        225          A        SER         HG        L-FRAG_0              O2 
       553        162          A        ASP        OD1        L-FRAG_1              H8 
       553        226          A        VAL          O        L-FRAG_1              H8 
       554        226          A        VAL          O        L-FRAG_1              H8 
       554        162          A        ASP        OD1        L-FRAG_1              H8 
       554         98          A        VAL          O        L-FRAG_2              H9 
       555        226          A        VAL          O        L-FRAG_1              H8 
       555        226          A        VAL          O        L-FRAG_1              H8 
       555        162          A        ASP        OD1        L-FRAG_1              H8 
       555         98          A        VAL          O        L-FRAG_2              H9 
       555        225          A        SER         HG        L-FRAG_0              O2 
       555        278          A        PHE          O        L-FRAG_0              O2 
       556         98          A        VAL          O        L-FRAG_2              H9 
       556        162          A        ASP        OD1        L-FRAG_1             H20 
       557         98          A        VAL          O        L-FRAG_2              H9 
       557        162          A        ASP        OD1        L-FRAG_1             H20 
       557        226          A        VAL          O        L-FRAG_1             H20 
       557        409          A        LYS        HZ1        L-FRAG_2             H21 
       557        278          A        PHE          O        L-FRAG_0              O2 
       558        226          A        VAL          O        L-FRAG_1             H20 
       558         98          A        VAL          O        L-FRAG_2             H21 
       558         97          A        SER         HG        L-FRAG_0              O1 
       559        162          A        ASP        OD1        L-FRAG_1             H20 
       559        226          A        VAL          O        L-FRAG_1             H20 
       559         98          A        VAL          O        L-FRAG_2             H21 
       560        162          A        ASP        OD1        L-FRAG_1             H20 
       560        226          A        VAL          O        L-FRAG_1             H20 
       560         98          A        VAL          O        L-FRAG_2             H21 
       561        162          A        ASP        OD1        L-FRAG_1              H7 
       561        226          A        VAL          O        L-FRAG_1              H7 
       561         98          A        VAL          O        L-FRAG_2             H10 
       562        162          A        ASP        OD1        L-FRAG_1              H8 
       562        226          A        VAL          O        L-FRAG_1              H8 
       562         98          A        VAL          O        L-FRAG_2             H10 
       563        226          A        VAL          O        L-FRAG_1              H8 
       563        162          A        ASP        OD1        L-FRAG_1              H8 
       563        409          A        LYS        HZ2        L-FRAG_2             H10 
       563         98          A        VAL          O        L-FRAG_2             H21 
       563        253          B        LYS        HZ1        L-FRAG_0              N1 
       564        162          A        ASP        OD1        L-FRAG_1              H8 
       564         98          A        VAL          O        L-FRAG_2              H9 
       564        160          A        SER         HG        L-FRAG_0              O2 
       564        253          B        LYS        HZ1        L-FRAG_0              N1 
       565        226          A        VAL          O        L-FRAG_1              H8 
       565        162          A        ASP        OD1        L-FRAG_1              H8 
       565         98          A        VAL          O        L-FRAG_2             H21 
       565        253          B        LYS        HZ1        L-FRAG_0              N1 
       566         98          A        VAL          O        L-FRAG_2              H9 
       566        409          A        LYS        HZ3        L-FRAG_2             H21 
       567         23          A        VAL          H        L-FRAG_2             H10 
       567         98          A        VAL          O        L-FRAG_2             H10 
       567        226          A        VAL          O        L-FRAG_1             H20 
       567        162          A        ASP        OD1        L-FRAG_1             H20 
       567         24          A        ASP        OD2        L-FRAG_2             H21 
       568         23          A        VAL          O        L-FRAG_2             H10 
       568         98          A        VAL          O        L-FRAG_2             H10 
       569        226          A        VAL          O        L-FRAG_1              H7 
       569        226          A        VAL          O        L-FRAG_1              H7 
       569        162          A        ASP        OD1        L-FRAG_1              H7 
       569         98          A        VAL          O        L-FRAG_2             H21 
       570        226          A        VAL          O        L-FRAG_1              H8 
       570        162          A        ASP        OD1        L-FRAG_1              H8 
       570         98          A        VAL          O        L-FRAG_2              H9 
       571        162          A        ASP        OD1        L-FRAG_1              H8 
       571        226          A        VAL          O        L-FRAG_1              H8 
       572        226          A        VAL          O        L-FRAG_1              H8 
       572         98          A        VAL          O        L-FRAG_2              H9 
       572        409          A        LYS        HZ3        L-FRAG_2             H21 
       573        282          A        ALA          H        L-FRAG_1              H7 
       573        162          A        ASP        OD1        L-FRAG_1              H8 
       574        226          A        VAL          O        L-FRAG_1              H8 
       574        162          A        ASP        OD1        L-FRAG_1              H8 
       574         98          A        VAL          O        L-FRAG_2              H9 
       574        225          A        SER         HG        L-FRAG_0              O2 
       574         21          A        PHE          O        L-FRAG_0              O1 
       575        226          A        VAL          O        L-FRAG_1              H7 
       575        162          A        ASP        OD1        L-FRAG_1              H7 
       575         98          A        VAL          O        L-FRAG_2              H9 
       575         21          A        PHE          O        L-FRAG_0              O1 
       576        162          A        ASP        OD1        L-FRAG_1              H8 
       576         98          A        VAL          O        L-FRAG_2             H10 
       577        226          A        VAL          O        L-FRAG_1              H8 
       577        162          A        ASP        OD1        L-FRAG_1              H8 
       578        226          A        VAL          O        L-FRAG_1              H7 
       578        162          A        ASP        OD1        L-FRAG_1              H7 
       578         98          A        VAL          O        L-FRAG_2             H10 
       578        225          A        SER         HG        L-FRAG_0              O2 
       579         24          A        ASP        OD2        L-FRAG_2             H10 
       579        162          A        ASP        OD1        L-FRAG_1             H20 
       579         98          A        VAL          O        L-FRAG_2             H21 
       580        226          A        VAL          O        L-FRAG_1              H8 
       580        162          A        ASP        OD1        L-FRAG_1              H8 
       581        162          A        ASP        OD1        L-FRAG_1              H7 
       581        226          A        VAL          O        L-FRAG_1              H8 
       581        162          A        ASP        OD1        L-FRAG_1              H8 
       581        225          A        SER         HG        L-FRAG_0              O2 
       581        278          A        PHE          O        L-FRAG_0              O2 
       582        226          A        VAL          O        L-FRAG_1              H7 
       582        225          A        SER         OG        L-FRAG_1              H7 
       582        162          A        ASP        OD1        L-FRAG_1              H7 
       582        226          A        VAL          O        L-FRAG_1              H7 
       582        162          A        ASP        OD1        L-FRAG_1             H20 
       582        225          A        SER         HG        L-FRAG_0              O2 
       582        278          A        PHE          O        L-FRAG_0              O2 
       583        162          A        ASP        OD1        L-FRAG_1              H7 
       583        226          A        VAL          O        L-FRAG_1              H8 
       583         98          A        VAL          O        L-FRAG_2             H21 
       584        226          A        VAL          O        L-FRAG_1              H7 
       584        162          A        ASP        OD1        L-FRAG_1              H8 
       584         98          A        VAL          O        L-FRAG_2             H21 
       585        226          A        VAL          O        L-FRAG_1              H7 
       585        162          A        ASP        OD1        L-FRAG_1             H20 
       585         98          A        VAL          H        L-FRAG_2             H21 
       586        162          A        ASP        OD1        L-FRAG_1              H8 
       586        226          A        VAL          O        L-FRAG_1             H20 
       586        162          A        ASP        OD1        L-FRAG_1             H20 
       586         98          A        VAL          O        L-FRAG_2             H21 
       586        225          A        SER         HG        L-FRAG_0              O2 
       587        162          A        ASP        OD1        L-FRAG_1              H8 
       587        226          A        VAL          O        L-FRAG_1              H8 
       587         98          A        VAL          O        L-FRAG_2             H21 
       588         98          A        VAL          O        L-FRAG_2              H9 
       588        162          A        ASP        OD1        L-FRAG_1             H20 
       588        253          B        LYS        HZ2        L-FRAG_0              N1 
       589         98          A        VAL          O        L-FRAG_2             H10 
       589        226          A        VAL          O        L-FRAG_1             H20 
       589        226          A        VAL          O        L-FRAG_1             H20 
       589        162          A        ASP        OD1        L-FRAG_1             H20 
       589        253          B        LYS        HZ3        L-FRAG_0              N1 
       589         96          A        ALA          O        L-FRAG_0              N1 
       589        225          A        SER         HG        L-FRAG_0              O2 
       590        226          A        VAL          O        L-FRAG_1              H7 
       590        225          A        SER         OG        L-FRAG_1              H7 
       590        226          A        VAL          O        L-FRAG_1              H7 
       590        162          A        ASP        OD2        L-FRAG_1              H7 
       590         98          A        VAL          O        L-FRAG_2             H21 
       590        253          B        LYS        HZ3        L-FRAG_0              N1 
       590         96          A        ALA          O        L-FRAG_0              N1 
       591        226          A        VAL          O        L-FRAG_1              H7 
       591        225          A        SER         OG        L-FRAG_1              H7 
       591         98          A        VAL          O        L-FRAG_2             H10 
       591        162          A        ASP        OD2        L-FRAG_1             H20 
       592         98          A        VAL          O        L-FRAG_2              H9 
       592        162          A        ASP        OD2        L-FRAG_1             H20 
       592        253          B        LYS        HZ3        L-FRAG_0              N1 
       593        226          A        VAL          O        L-FRAG_1              H8 
       593        225          A        SER         OG        L-FRAG_1              H8 
       593         98          A        VAL          O        L-FRAG_2              H9 
       593        253          B        LYS        HZ3        L-FRAG_0              N1 
       594        162          A        ASP        OD2        L-FRAG_1              H8 
       594         98          A        VAL          O        L-FRAG_2             H10 
       594        253          B        LYS        HZ1        L-FRAG_0              N1 
       595        162          A        ASP        OD2        L-FRAG_1              H8 
       595        226          A        VAL          O        L-FRAG_1             H20 
       595        162          A        ASP        OD2        L-FRAG_1             H20 
       595         98          A        VAL          O        L-FRAG_2             H21 
       596        162          A        ASP        OD2        L-FRAG_1             H20 
       596        226          A        VAL          O        L-FRAG_1             H20 
       596        253          B        LYS        HZ3        L-FRAG_0              N1 
       597         98          A        VAL          O        L-FRAG_2              H9 
       597         98          A        VAL          O        L-FRAG_2             H10 
       597        162          A        ASP        OD2        L-FRAG_1             H20 
       597        226          A        VAL          O        L-FRAG_1             H20 
       597        253          B        LYS        HZ3        L-FRAG_0              N1 
       597         21          A        PHE          O        L-FRAG_0              O1 
       598         98          A        VAL          O        L-FRAG_2              H9 
       598         24          A        ASP        OD1        L-FRAG_2              H9 
       598         24          A        ASP        OD1        L-FRAG_2             H10 
       598        226          A        VAL          O        L-FRAG_1             H20 
       598        162          A        ASP        OD2        L-FRAG_1             H20 
       598         98          A        VAL          O        L-FRAG_2             H21 
       598        253          B        LYS        HZ3        L-FRAG_0              N1 
       598         21          A        PHE          O        L-FRAG_0              O1 
       599        226          A        VAL          O        L-FRAG_1              H7 
       599        162          A        ASP        OD2        L-FRAG_1              H7 
       599        282          A        ALA          H        L-FRAG_1             H20 
       599         23          A        VAL          O        L-FRAG_2             H21 
       599         98          A        VAL          O        L-FRAG_2             H21 
       599        253          B        LYS        HZ3        L-FRAG_0              N1 
       600         98          A        VAL          O        L-FRAG_2             H10 
       600        162          A        ASP        OD2        L-FRAG_1             H20 
       600        226          A        VAL          O        L-FRAG_1             H20 
       600        253          B        LYS        HZ3        L-FRAG_0              N1 
       600         21          A        PHE          O        L-FRAG_0              O1 
       600         96          A        ALA          O        L-FRAG_0              O1 
       601        282          A        ALA          O        L-FRAG_1              H7 
       601        162          A        ASP        OD2        L-FRAG_1              H8 
       601        409          A        LYS        HZ2        L-FRAG_2             H10 
       601         98          A        VAL          O        L-FRAG_2             H21 
       601        253          B        LYS        HZ3        L-FRAG_0              N1 
       601        225          A        SER         HG        L-FRAG_0              O2 
       602        225          A        SER         OG        L-FRAG_1              H7 
       602        226          A        VAL          O        L-FRAG_1              H7 
       602        162          A        ASP        OD2        L-FRAG_1              H7 
       602         98          A        VAL          O        L-FRAG_2              H9 
       602        253          B        LYS        HZ3        L-FRAG_0              N1 
       602         97          A        SER         HG        L-FRAG_0              O1 
       603         98          A        VAL          O        L-FRAG_2             H21 
       603        253          B        LYS        HZ3        L-FRAG_0              N1 
       604         98          A        VAL          O        L-FRAG_2             H10 
       604        226          A        VAL          O        L-FRAG_1             H20 
       604        162          A        ASP        OD2        L-FRAG_1             H20 
       605        162          A        ASP        OD2        L-FRAG_1              H7 
       605        225          A        SER         OG        L-FRAG_1              H8 
       605        226          A        VAL          O        L-FRAG_1              H8 
       605        226          A        VAL          O        L-FRAG_1              H8 
       605        162          A        ASP        OD2        L-FRAG_1              H8 
       605         98          A        VAL          O        L-FRAG_2             H10 
       606        226          A        VAL          O        L-FRAG_1              H7 
       606        162          A        ASP        OD2        L-FRAG_1              H7 
       606         98          A        VAL          O        L-FRAG_2             H10 
       606        228          A        VAL          H        L-FRAG_1             H20 
       606        162          A        ASP        OD2        L-FRAG_1             H20 
       607        225          A        SER         OG        L-FRAG_1              H7 
       607        226          A        VAL          O        L-FRAG_1              H7 
       607        162          A        ASP        OD2        L-FRAG_1              H8 
       607         98          A        VAL          O        L-FRAG_2             H10 
       607        162          A        ASP        OD2        L-FRAG_1             H20 
       607        253          B        LYS        HZ3        L-FRAG_0              N1 
       608        226          A        VAL          O        L-FRAG_1              H7 
       608        225          A        SER         OG        L-FRAG_1              H7 
       608        226          A        VAL          O        L-FRAG_1             H20 
       608        162          A        ASP        OD2        L-FRAG_1             H20 
       608         98          A        VAL          O        L-FRAG_2             H21 
       608        253          B        LYS        HZ3        L-FRAG_0              N1 
       609        226          A        VAL          O        L-FRAG_1              H7 
       609        162          A        ASP        OD2        L-FRAG_1              H7 
       609         98          A        VAL          O        L-FRAG_2              H9 
       609        253          B        LYS        HZ3        L-FRAG_0              N1 
       610        226          A        VAL          O        L-FRAG_1              H8 
       610        162          A        ASP        OD2        L-FRAG_1              H8 
       610         98          A        VAL          O        L-FRAG_2             H21 
       610        253          B        LYS        HZ3        L-FRAG_0              N1 
       611         98          A        VAL          O        L-FRAG_2              H9 
       611        162          A        ASP        OD2        L-FRAG_1             H20 
       611        226          A        VAL          O        L-FRAG_1             H20 
       611        253          B        LYS        HZ3        L-FRAG_0              N1 
       611         96          A        ALA          O        L-FRAG_0              N1 
       612        162          A        ASP        OD2        L-FRAG_1              H8 
       612        253          B        LYS        HZ3        L-FRAG_0              N1 
       612         98          A        VAL          H        L-FRAG_0              O1 
       613        162          A        ASP        OD2        L-FRAG_1             H20 
       613        226          A        VAL          O        L-FRAG_1             H20 
       613         98          A        VAL          O        L-FRAG_2             H21 
       613        253          B        LYS        HZ3        L-FRAG_0              N1 
       613         96          A        ALA          O        L-FRAG_0              N1 
       613        225          A        SER         HG        L-FRAG_0              O2 
       614        162          A        ASP        OD2        L-FRAG_1              H8 
       614        253          B        LYS        HZ3        L-FRAG_0              N1 
       615        162          A        ASP        OD2        L-FRAG_1              H7 
       615         24          A        ASP        OD1        L-FRAG_2             H21 
       615        253          B        LYS        HZ3        L-FRAG_0              N1 
       616        161          A        ILE          O        L-FRAG_2              H9 
       616         24          A        ASP        OD1        L-FRAG_2             H10 
       616         23          A        VAL          O        L-FRAG_2             H10 
       616        162          A        ASP        OD2        L-FRAG_1             H20 
       616        162          A        ASP        OD2        L-FRAG_2             H21 
       616        253          B        LYS        HZ3        L-FRAG_0              N1 
       617        228          A        VAL          H        L-FRAG_1              H8 
       617        162          A        ASP        OD2        L-FRAG_1              H8 
       617         23          A        VAL          O        L-FRAG_2              H9 
       617         24          A        ASP        OD1        L-FRAG_2              H9 
       617        226          A        VAL          O        L-FRAG_1             H20 
       617        225          A        SER         OG        L-FRAG_1             H20 
       617        162          A        ASP        OD2        L-FRAG_1             H20 
       617        226          A        VAL          O        L-FRAG_1             H20 
       617        161          A        ILE          O        L-FRAG_2             H21 
       617        253          B        LYS        HZ3        L-FRAG_0              N1 
       618        162          A        ASP        OD2        L-FRAG_1              H8 
       618         23          A        VAL          O        L-FRAG_2              H9 
       618         24          A        ASP        OD1        L-FRAG_2              H9 
       618        162          A        ASP        OD1        L-FRAG_2             H10 
       618        226          A        VAL          O        L-FRAG_1             H20 
       618        162          A        ASP        OD2        L-FRAG_1             H20 
       618         98          A        VAL          O        L-FRAG_2             H21 
       618        253          B        LYS        HZ3        L-FRAG_0              N1 
       619        226          A        VAL          O        L-FRAG_1              H7 
       619        162          A        ASP        OD2        L-FRAG_1              H7 
       619         23          A        VAL          O        L-FRAG_2              H9 
       619         98          A        VAL          O        L-FRAG_2              H9 
       619        161          A        ILE          O        L-FRAG_2             H21 
       619        253          B        LYS        HZ3        L-FRAG_0              N1 
       620        226          A        VAL          O        L-FRAG_1              H7 
       620        162          A        ASP        OD2        L-FRAG_1              H7 
       620        226          A        VAL          O        L-FRAG_1              H8 
       620        225          A        SER         OG        L-FRAG_1              H8 
       620        162          A        ASP        OD2        L-FRAG_2             H10 
       620         23          A        VAL          O        L-FRAG_2             H21 
       620         98          A        VAL          O        L-FRAG_2             H21 
       620        253          B        LYS        HZ3        L-FRAG_0              N1 
       621        162          A        ASP        OD2        L-FRAG_1              H7 
       621        226          A        VAL          O        L-FRAG_1              H7 
       621         24          A        ASP        OD1        L-FRAG_2              H9 
       621         23          A        VAL          O        L-FRAG_2              H9 
       621        253          B        LYS        HZ3        L-FRAG_0              N1 
       622        162          A        ASP        OD2        L-FRAG_1              H7 
       622        226          A        VAL          O        L-FRAG_1              H7 
       622        162          A        ASP        OD2        L-FRAG_2             H10 
       622        161          A        ILE          O        L-FRAG_2             H10 
       622         98          A        VAL          O        L-FRAG_2             H21 
       622         24          A        ASP        OD1        L-FRAG_2             H21 
       622         23          A        VAL          O        L-FRAG_2             H21 
       622        253          B        LYS        HZ3        L-FRAG_0              N1 
       623        162          A        ASP        OD2        L-FRAG_1              H7 
       623        226          A        VAL          O        L-FRAG_1              H7 
       623        226          A        VAL          O        L-FRAG_1              H8 
       623        225          A        SER         OG        L-FRAG_1              H8 
       623         24          A        ASP        OD1        L-FRAG_2             H10 
       623         23          A        VAL          O        L-FRAG_2             H10 
       623        253          B        LYS        HZ3        L-FRAG_0              N1 
       624        162          A        ASP        OD2        L-FRAG_1              H7 
       624         98          A        VAL          O        L-FRAG_2             H10 
       624         24          A        ASP        OD1        L-FRAG_2             H10 
       624         23          A        VAL          O        L-FRAG_2             H10 
       625        162          A        ASP        OD2        L-FRAG_1              H7 
       625         24          A        ASP        OD1        L-FRAG_2             H10 
       625         23          A        VAL          O        L-FRAG_2             H10 
       625        253          B        LYS        HZ3        L-FRAG_0              N1 
       626        162          A        ASP        OD2        L-FRAG_2             H10 
       626        162          A        ASP        OD2        L-FRAG_1             H20 
       626        226          A        VAL          O        L-FRAG_1             H20 
       626         23          A        VAL          O        L-FRAG_2             H21 
       626         24          A        ASP        OD1        L-FRAG_2             H21 
       626        253          B        LYS        HZ3        L-FRAG_0              N1 
       627        161          A        ILE          O        L-FRAG_2             H10 
       627        162          A        ASP        OD2        L-FRAG_2             H10 
       627        226          A        VAL          O        L-FRAG_1             H20 
       627        162          A        ASP        OD2        L-FRAG_1             H20 
       627         24          A        ASP        OD1        L-FRAG_2             H21 
       627         23          A        VAL          O        L-FRAG_2             H21 
       627        253          B        LYS        HZ3        L-FRAG_0              N1 
       627         97          A        SER         HG        L-FRAG_0              O1 
       628        226          A        VAL          O        L-FRAG_1              H8 
       628        162          A        ASP        OD2        L-FRAG_1              H8 
       628         24          A        ASP        OD1        L-FRAG_2              H9 
       628         98          A        VAL          O        L-FRAG_2             H10 
       628        253          B        LYS        HZ3        L-FRAG_0              N1 
       629        226          A        VAL          O        L-FRAG_1             H20 
       629        162          A        ASP        OD2        L-FRAG_1             H20 
       629         98          A        VAL          O        L-FRAG_2             H21 
       629        253          B        LYS        HZ3        L-FRAG_0              N1 
       630        162          A        ASP        OD2        L-FRAG_1              H8 
       630        226          A        VAL          O        L-FRAG_1              H8 
       630         98          A        VAL          O        L-FRAG_2             H21 
       630        253          B        LYS        HZ3        L-FRAG_0              N1 
       631        162          A        ASP        OD2        L-FRAG_1              H7 
       631        226          A        VAL          O        L-FRAG_1              H7 
       631         98          A        VAL          O        L-FRAG_2             H21 
       631        253          B        LYS        HZ3        L-FRAG_0              N1 
       631         97          A        SER         HG        L-FRAG_0              O1 
       632        226          A        VAL          O        L-FRAG_1              H7 
       632        162          A        ASP        OD2        L-FRAG_1              H7 
       633        226          A        VAL          O        L-FRAG_1             H20 
       633        162          A        ASP        OD2        L-FRAG_1             H20 
       634         98          A        VAL          O        L-FRAG_2              H9 
       634        226          A        VAL          O        L-FRAG_1             H20 
       634        162          A        ASP        OD2        L-FRAG_1             H20 
       634        253          B        LYS        HZ3        L-FRAG_0              N1 
       635        225          A        SER         OG        L-FRAG_1              H7 
       635        226          A        VAL          O        L-FRAG_1              H7 
       635         98          A        VAL          O        L-FRAG_2              H9 
       635        226          A        VAL          O        L-FRAG_1             H20 
       635        162          A        ASP        OD2        L-FRAG_1             H20 
       635         97          A        SER         HG        L-FRAG_0              O1 
       635        253          B        LYS        HZ3        L-FRAG_0              N1 
       636        226          A        VAL          O        L-FRAG_1              H8 
       636        162          A        ASP        OD2        L-FRAG_1              H8 
       636         98          A        VAL          O        L-FRAG_2             H10 
       636        253          B        LYS        HZ3        L-FRAG_0              N1 
       637        226          A        VAL          O        L-FRAG_1             H20 
       637        162          A        ASP        OD2        L-FRAG_1             H20 
       637        253          B        LYS        HZ3        L-FRAG_0              N1 
       638        162          A        ASP        OD2        L-FRAG_1              H8 
       638        226          A        VAL          O        L-FRAG_1              H8 
       638        226          A        VAL          O        L-FRAG_1             H20 
       638        225          A        SER         OG        L-FRAG_1             H20 
       638         98          A        VAL          O        L-FRAG_2             H21 
       638        253          B        LYS        HZ3        L-FRAG_0              N1 
       639        162          A        ASP        OD2        L-FRAG_1              H8 
       639        226          A        VAL          O        L-FRAG_1              H8 
       639        226          A        VAL          O        L-FRAG_1             H20 
       639         98          A        VAL          O        L-FRAG_2             H21 
       639        253          B        LYS        HZ3        L-FRAG_0              N1 
       640        225          A        SER         OG        L-FRAG_1              H7 
       640        226          A        VAL          O        L-FRAG_1              H7 
       640         98          A        VAL          O        L-FRAG_2             H10 
       640        253          B        LYS        HZ3        L-FRAG_0              N1 
       641         23          A        VAL          O        L-FRAG_2             H10 
       641         98          A        VAL          O        L-FRAG_2             H10 
       641        253          B        LYS        HZ3        L-FRAG_0              N1 
       642         98          A        VAL          O        L-FRAG_2             H10 
       643        226          A        VAL          O        L-FRAG_1              H7 
       643        162          A        ASP        OD2        L-FRAG_1              H7 
       643        409          A        LYS        HZ2        L-FRAG_2             H10 
       643        253          B        LYS        HZ3        L-FRAG_0              N1 
       644        226          A        VAL          O        L-FRAG_1              H7 
       644        162          A        ASP        OD2        L-FRAG_1              H7 
       644        226          A        VAL          O        L-FRAG_1              H8 
       644        225          A        SER         OG        L-FRAG_1              H8 
       644         98          A        VAL          O        L-FRAG_2              H9 
       644        282          A        ALA          H        L-FRAG_1             H20 
       644        253          B        LYS        HZ3        L-FRAG_0              N1 
       645        226          A        VAL          O        L-FRAG_1              H7 
       645        162          A        ASP        OD2        L-FRAG_1              H7 
       645        226          A        VAL          O        L-FRAG_1              H8 
       645        225          A        SER         OG        L-FRAG_1              H8 
       645         98          A        VAL          O        L-FRAG_2              H9 
       645        253          B        LYS        HZ3        L-FRAG_0              N1 
       646        162          A        ASP        OD2        L-FRAG_1              H7 
       646        226          A        VAL          O        L-FRAG_1              H7 
       646        160          A        SER         HG        L-FRAG_0              O2 
       647        226          A        VAL          O        L-FRAG_1              H7 
       647        162          A        ASP        OD2        L-FRAG_1              H7 
       647        162          A        ASP        OD2        L-FRAG_1              H7 
       647         98          A        VAL          O        L-FRAG_2             H10 
       647        253          B        LYS        HZ3        L-FRAG_0              N1 
       647        225          A        SER         HG        L-FRAG_0              O2 
       648        162          A        ASP        OD2        L-FRAG_1              H8 
       648        253          B        LYS        HZ3        L-FRAG_0              N1 
       649        162          A        ASP        OD2        L-FRAG_1              H8 
       649        162          A        ASP        OD2        L-FRAG_1              H8 
       649        253          B        LYS        HZ3        L-FRAG_0              N1 
       650        162          A        ASP        OD2        L-FRAG_1              H8 
       650        253          B        LYS        HZ3        L-FRAG_0              N1 
       651        226          A        VAL          O        L-FRAG_1              H8 
       651        162          A        ASP        OD2        L-FRAG_1              H8 
       651        253          B        LYS        HZ3        L-FRAG_0              N1 
       652        225          A        SER         OG        L-FRAG_1              H7 
       652        226          A        VAL          O        L-FRAG_1              H7 
       652         98          A        VAL          O        L-FRAG_2             H10 
       652        162          A        ASP        OD2        L-FRAG_1             H20 
       652        253          B        LYS        HZ3        L-FRAG_0              N1 
       653        226          A        VAL          O        L-FRAG_1              H7 
       653        162          A        ASP        OD2        L-FRAG_1              H7 
       653        226          A        VAL          O        L-FRAG_1              H8 
       653         98          A        VAL          O        L-FRAG_2              H9 
       653        162          A        ASP        OD2        L-FRAG_1             H20 
       653        162          A        ASP        OD1        L-FRAG_2             H21 
       653        161          A        ILE          O        L-FRAG_2             H21 
       653        162          A        ASP        OD1        L-FRAG_2             H21 
       653        253          B        LYS        HZ3        L-FRAG_0              N1 
       654        162          A        ASP        OD2        L-FRAG_1             H20 
       654        253          B        LYS        HZ3        L-FRAG_0              N1 
       655        226          A        VAL          O        L-FRAG_1              H7 
       655        225          A        SER         OG        L-FRAG_1              H7 
       655        162          A        ASP        OD2        L-FRAG_1             H20 
       655         98          A        VAL          O        L-FRAG_2             H21 
       655        253          B        LYS        HZ3        L-FRAG_0              N1 
       656        162          A        ASP        OD2        L-FRAG_1              H8 
       656         98          A        VAL          O        L-FRAG_2              H9 
       656         23          A        VAL          O        L-FRAG_2              H9 
       656        225          A        SER         OG        L-FRAG_1             H20 
       656        226          A        VAL          O        L-FRAG_1             H20 
       656        409          A        LYS        HZ3        L-FRAG_2             H21 
       656        253          B        LYS        HZ3        L-FRAG_0              N1 
       657        162          A        ASP        OD2        L-FRAG_1              H7 
       657        226          A        VAL          O        L-FRAG_1              H8 
       657        226          A        VAL          O        L-FRAG_1              H8 
       657        162          A        ASP        OD2        L-FRAG_1              H8 
       657        409          A        LYS        HZ3        L-FRAG_2              H9 
       658        228          A        VAL          O        L-FRAG_1              H7 
       658        226          A        VAL          O        L-FRAG_1              H8 
       658        253          B        LYS        HZ3        L-FRAG_0              N1 
       659        226          A        VAL          O        L-FRAG_1              H7 
       659        162          A        ASP        OD1        L-FRAG_1              H7 
       659        226          A        VAL          O        L-FRAG_1              H8 
       659        225          A        SER         OG        L-FRAG_1              H8 
       659        282          A        ALA          H        L-FRAG_1             H20 
       659        253          B        LYS        HZ3        L-FRAG_0              N1 
       660        282          A        ALA          O        L-FRAG_1              H7 
       660        162          A        ASP        OD1        L-FRAG_1              H8 
       660         98          A        VAL          O        L-FRAG_2             H10 
       660         21          A        PHE          O        L-FRAG_0              O1 
       661        162          A        ASP        OD1        L-FRAG_1              H7 
       661        226          A        VAL          O        L-FRAG_1              H7 
       661        162          A        ASP        OD1        L-FRAG_1             H20 
       661         23          A        VAL          O        L-FRAG_2             H21 
       661         24          A        ASP        OD2        L-FRAG_2             H21 
       661        253          B        LYS        HZ3        L-FRAG_0              N1 
       662        162          A        ASP        OD1        L-FRAG_1              H8 
       662        226          A        VAL          O        L-FRAG_1              H8 
       663        226          A        VAL          O        L-FRAG_1              H7 
       663        225          A        SER         OG        L-FRAG_1              H7 
       663         23          A        VAL          O        L-FRAG_2              H9 
       663         98          A        VAL          O        L-FRAG_2              H9 
       663        226          A        VAL          O        L-FRAG_1             H20 
       663        162          A        ASP        OD1        L-FRAG_1             H20 
       663        253          B        LYS        HZ3        L-FRAG_0              N1 
       664        226          A        VAL          O        L-FRAG_1              H8 
       664        162          A        ASP        OD1        L-FRAG_1              H8 
       664         24          A        ASP        OD2        L-FRAG_2              H9 
       664         98          A        VAL          O        L-FRAG_2             H10 
       665        226          A        VAL          O        L-FRAG_1              H7 
       665        226          A        VAL          O        L-FRAG_1              H7 
       665        162          A        ASP        OD1        L-FRAG_1              H7 
       665         98          A        VAL          O        L-FRAG_2             H10 
       665         24          A        ASP        OD2        L-FRAG_2             H21 
       665        253          B        LYS        HZ3        L-FRAG_0              N1 
       666        162          A        ASP        OD1        L-FRAG_1              H8 
       666         23          A        VAL          H        L-FRAG_2             H10 
       666         98          A        VAL          O        L-FRAG_2             H10 
       666        225          A        SER         OG        L-FRAG_1             H20 
       666        226          A        VAL          O        L-FRAG_1             H20 
       667        162          A        ASP        OD1        L-FRAG_1              H7 
       667         24          A        ASP        OD2        L-FRAG_2             H21 
       668         23          A        VAL          O        L-FRAG_2             H21 
       668         98          A        VAL          O        L-FRAG_2             H21 
       669         24          A        ASP        OD2        L-FRAG_2              H9 
       669         98          A        VAL          O        L-FRAG_2             H10 
       669        226          A        VAL          O        L-FRAG_1             H20 
       669        162          A        ASP        OD1        L-FRAG_1             H20 
       670        162          A        ASP        OD1        L-FRAG_1              H7 
       670        226          A        VAL          O        L-FRAG_1              H8 
       670        225          A        SER         OG        L-FRAG_1              H8 
       670        282          A        ALA          H        L-FRAG_1             H20 
       670         98          A        VAL          O        L-FRAG_2             H21 
       670        253          B        LYS        HZ3        L-FRAG_0              N1 
       671        162          A        ASP        OD1        L-FRAG_1              H8 
       671         98          A        VAL          O        L-FRAG_2              H9 
       672        162          A        ASP        OD1        L-FRAG_1              H8 
       672        226          A        VAL          O        L-FRAG_1             H20 
       673        162          A        ASP        OD1        L-FRAG_1              H8 
       673         98          A        VAL          O        L-FRAG_2             H10 
       673        225          A        SER         HG        L-FRAG_1             H20 
       673         98          A        VAL          O        L-FRAG_2             H21 
       674        162          A        ASP        OD1        L-FRAG_1              H7 
       674        226          A        VAL          O        L-FRAG_1              H8 
       674         98          A        VAL          O        L-FRAG_2              H9 
       675        162          A        ASP        OD1        L-FRAG_1              H7 
       675        226          A        VAL          O        L-FRAG_1              H8 
       675         98          A        VAL          O        L-FRAG_2              H9 
       675         23          A        VAL          O        L-FRAG_2              H9 
       676        225          A        SER         OG        L-FRAG_1              H7 
       676        226          A        VAL          O        L-FRAG_1              H7 
       676         98          A        VAL          O        L-FRAG_2              H9 
       676         23          A        VAL          O        L-FRAG_2              H9 
       676         24          A        ASP        OD2        L-FRAG_2             H10 
       676        162          A        ASP        OD1        L-FRAG_1             H20 
       676        226          A        VAL          O        L-FRAG_1             H20 
       676        253          B        LYS        HZ3        L-FRAG_0              N1 
       677        225          A        SER         OG        L-FRAG_1              H7 
       677        226          A        VAL          O        L-FRAG_1              H7 
       677         24          A        ASP        OD2        L-FRAG_2              H9 
       677        162          A        ASP        OD1        L-FRAG_1             H20 
       677        226          A        VAL          O        L-FRAG_1             H20 
       677         98          A        VAL          O        L-FRAG_2             H21 
       677         23          A        VAL          O        L-FRAG_2             H21 
       678        162          A        ASP        OD2        L-FRAG_1              H8 
       678         24          A        ASP        OD2        L-FRAG_2              H9 
       678        226          A        VAL          O        L-FRAG_1             H20 
       678         98          A        VAL          O        L-FRAG_2             H21 
       679        162          A        ASP        OD2        L-FRAG_1              H8 
       679         98          A        VAL          O        L-FRAG_2              H9 
       679         24          A        ASP        OD2        L-FRAG_2             H21 
       679         97          A        SER         HG        L-FRAG_0              O1 
       680        162          A        ASP        OD2        L-FRAG_1              H8 
       680         24          A        ASP        OD2        L-FRAG_2              H9 
       680        226          A        VAL          O        L-FRAG_1             H20 
       680         23          A        VAL          H        L-FRAG_2             H21 
       680         98          A        VAL          O        L-FRAG_2             H21 
       680        253          B        LYS        HZ2        L-FRAG_0              N1 
       681        226          A        VAL          O        L-FRAG_1              H7 
       681         24          A        ASP        OD1        L-FRAG_2             H10 
       681        162          A        ASP        OD2        L-FRAG_1             H20 
       682        162          A        ASP        OD2        L-FRAG_1              H8 
       682        226          A        VAL          O        L-FRAG_1              H8 
       682         98          A        VAL          O        L-FRAG_2             H21 
       682        253          B        LYS        HZ2        L-FRAG_0              N1 
       683        162          A        ASP        OD2        L-FRAG_1              H8 
       683        226          A        VAL          O        L-FRAG_1              H8 
       683         98          A        VAL          O        L-FRAG_2              H9 
       683        253          B        LYS        HZ2        L-FRAG_0              N1 
       684        162          A        ASP        OD2        L-FRAG_1              H8 
       684        226          A        VAL          O        L-FRAG_1              H8 
       684         98          A        VAL          O        L-FRAG_2              H9 
       684        225          A        SER         OG        L-FRAG_1             H20 
       684        226          A        VAL          O        L-FRAG_1             H20 
       685        226          A        VAL          O        L-FRAG_1              H8 
       685        162          A        ASP        OD2        L-FRAG_1              H8 
       685         98          A        VAL          O        L-FRAG_2             H10 
       685        225          A        SER         OG        L-FRAG_1             H20 
       685        226          A        VAL          O        L-FRAG_1             H20 
       685        253          B        LYS        HZ2        L-FRAG_0              N1 
       686        162          A        ASP        OD2        L-FRAG_1              H8 
       687        162          A        ASP        OD2        L-FRAG_1              H7 
       687        282          A        ALA          O        L-FRAG_1             H20 
       687        253          B        LYS        HZ2        L-FRAG_0              N1 
       688        162          A        ASP        OD2        L-FRAG_1              H7 
       688         97          A        SER         HG        L-FRAG_0              O1 
       689        226          A        VAL          O        L-FRAG_1              H8 
       689        162          A        ASP        OD2        L-FRAG_1              H8 
       689         98          A        VAL          O        L-FRAG_2              H9 
       689         97          A        SER         HG        L-FRAG_0              O1 
       690        282          A        ALA          H        L-FRAG_1              H7 
       690        162          A        ASP        OD2        L-FRAG_1              H7 
       690        226          A        VAL          O        L-FRAG_1              H8 
       690        162          A        ASP        OD2        L-FRAG_1              H8 
       690        253          B        LYS        HZ2        L-FRAG_0              N1 
       691        162          A        ASP        OD2        L-FRAG_1              H7 
       691         98          A        VAL          O        L-FRAG_2             H21 
       691        253          B        LYS        HZ2        L-FRAG_0              N1 
       692        161          A        ILE          O        L-FRAG_2             H21 
       692         97          A        SER         HG        L-FRAG_0              O1 
       692         96          A        ALA          O        L-FRAG_0              O1 
       693        162          A        ASP        OD2        L-FRAG_1              H7 
       693        161          A        ILE          O        L-FRAG_2             H10 
       693        253          B        LYS        HZ2        L-FRAG_0              N1 
       694        162          A        ASP        OD2        L-FRAG_1              H7 
       694        161          A        ILE          O        L-FRAG_2             H10 
       695        162          A        ASP        OD2        L-FRAG_1              H7 
       696        162          A        ASP        OD2        L-FRAG_1              H7 
       696        226          A        VAL          O        L-FRAG_1              H8 
       696         98          A        VAL          O        L-FRAG_2             H10 
       697        162          A        ASP        OD2        L-FRAG_1              H8 
       697         98          A        VAL          O        L-FRAG_2              H9 
       697         23          A        VAL          O        L-FRAG_2              H9 
       697        162          A        ASP        OD2        L-FRAG_1             H20 
       697        253          B        LYS        HZ2        L-FRAG_0              N1 
       698         98          A        VAL          O        L-FRAG_2             H10 
       698        162          A        ASP        OD2        L-FRAG_1             H20 
       698        226          A        VAL          O        L-FRAG_1             H20 
       698        253          B        LYS        HZ2        L-FRAG_0              N1 
       699        226          A        VAL          O        L-FRAG_1              H7 
       699        225          A        SER         OG        L-FRAG_1              H7 
       699         98          A        VAL          O        L-FRAG_2              H9 
       699        162          A        ASP        OD2        L-FRAG_1             H20 
       699        253          B        LYS        HZ2        L-FRAG_0              N1 
       700        162          A        ASP        OD2        L-FRAG_1              H8 
       700        226          A        VAL          O        L-FRAG_1             H20 
       700         98          A        VAL          O        L-FRAG_2             H21 
       700        225          A        SER         HG        L-FRAG_0              O2 
       700        278          A        PHE          O        L-FRAG_0              O2 
       701        162          A        ASP        OD2        L-FRAG_1              H8 
       701         98          A        VAL          O        L-FRAG_2             H10 
       701        226          A        VAL          O        L-FRAG_1             H20 
       701        162          A        ASP        OD2        L-FRAG_1             H20 
       702        226          A        VAL          O        L-FRAG_1              H7 
       702        162          A        ASP        OD2        L-FRAG_1              H7 
       702         98          A        VAL          O        L-FRAG_2              H9 
       702        162          A        ASP        OD2        L-FRAG_1             H20 
       702        253          B        LYS        HZ2        L-FRAG_0              N1 
       703        226          A        VAL          O        L-FRAG_1              H7 
       703        162          A        ASP        OD2        L-FRAG_1             H20 
       703         98          A        VAL          O        L-FRAG_2             H21 
       703        253          B        LYS        HZ2        L-FRAG_0              N1 
       704        162          A        ASP        OD2        L-FRAG_1              H8 
       704        226          A        VAL          O        L-FRAG_1              H8 
       704        226          A        VAL          O        L-FRAG_1             H20 
       705        162          A        ASP        OD2        L-FRAG_1              H8 
       705         98          A        VAL          O        L-FRAG_2             H21 
       705        253          B        LYS        HZ2        L-FRAG_0              N1 
       706         98          A        VAL          O        L-FRAG_2             H10 
       706        226          A        VAL          O        L-FRAG_1             H20 
       706        162          A        ASP        OD2        L-FRAG_1             H20 
       707        162          A        ASP        OD2        L-FRAG_1              H8 
       708        226          A        VAL          O        L-FRAG_1              H7 
       708         98          A        VAL          O        L-FRAG_2             H10 
       708        162          A        ASP        OD2        L-FRAG_1             H20 
       709        226          A        VAL          O        L-FRAG_1              H7 
       709        162          A        ASP        OD2        L-FRAG_1             H20 
       709        253          B        LYS        HZ2        L-FRAG_0              N1 
       710        162          A        ASP        OD2        L-FRAG_1              H8 
       710        226          A        VAL          O        L-FRAG_1             H20 
       710        162          A        ASP        OD2        L-FRAG_1             H20 
       710        226          A        VAL          O        L-FRAG_1             H20 
       710        253          B        LYS        HZ2        L-FRAG_0              N1 
       711        162          A        ASP        OD2        L-FRAG_1              H8 
       711         24          A        ASP        OD2        L-FRAG_2             H10 
       711         98          A        VAL          O        L-FRAG_2             H21 
       711         23          A        VAL          H        L-FRAG_0              O1 
       712        228          A        VAL          H        L-FRAG_1              H8 
       712        162          A        ASP        OD2        L-FRAG_1              H8 
       712        226          A        VAL          O        L-FRAG_1             H20 
       712        226          A        VAL          O        L-FRAG_1             H20 
       712        162          A        ASP        OD2        L-FRAG_1             H20 
       712         24          A        ASP        OD1        L-FRAG_2             H21 
       712        253          B        LYS        HZ2        L-FRAG_0              N1 
       713        226          A        VAL          O        L-FRAG_1              H7 
       713         98          A        VAL          O        L-FRAG_2              H9 
       713        162          A        ASP        OD2        L-FRAG_1             H20 
       713         24          A        ASP        OD1        L-FRAG_2             H21 
       713        253          B        LYS        HZ3        L-FRAG_0              N1 
       714        162          A        ASP        OD2        L-FRAG_1              H7 
       714        161          A        ILE          O        L-FRAG_1              H7 
       714        162          A        ASP        OD2        L-FRAG_1             H20 
       714        253          B        LYS        HZ3        L-FRAG_0              N1 
       715         98          A        VAL          O        L-FRAG_2             H10 
       715        162          A        ASP        OD2        L-FRAG_1             H20 
       715        253          B        LYS        HZ3        L-FRAG_0              N1 
       716        226          A        VAL          O        L-FRAG_1              H7 
       716        226          A        VAL          O        L-FRAG_1              H7 
       716        162          A        ASP        OD2        L-FRAG_1              H7 
       716         24          A        ASP        OD2        L-FRAG_2              H9 
       716        162          A        ASP        OD2        L-FRAG_1             H20 
       717        226          A        VAL          O        L-FRAG_1              H7 
       717        162          A        ASP        OD2        L-FRAG_1              H7 
       717        226          A        VAL          O        L-FRAG_1              H7 
       717         24          A        ASP        OD2        L-FRAG_2              H9 
       717         98          A        VAL          O        L-FRAG_2             H10 
       718        162          A        ASP        OD2        L-FRAG_1              H7 
       718        226          A        VAL          O        L-FRAG_1              H7 
       718         98          A        VAL          O        L-FRAG_2              H9 
       718         24          A        ASP        OD2        L-FRAG_2             H10 
       718         97          A        SER         HG        L-FRAG_0              O1 
       719        162          A        ASP        OD2        L-FRAG_1              H7 
       719        226          A        VAL          O        L-FRAG_1              H7 
       719         97          A        SER         HG        L-FRAG_0              O1 
       720        162          A        ASP        OD2        L-FRAG_1              H7 
       720         24          A        ASP        OD2        L-FRAG_2             H21 
       721        162          A        ASP        OD2        L-FRAG_1              H7 
       721         23          A        VAL          H        L-FRAG_2              H9 
       721         98          A        VAL          O        L-FRAG_2              H9 
       721         98          A        VAL          O        L-FRAG_2             H21 
       721        253          B        LYS        HZ1        L-FRAG_0              N1 
       721         96          A        ALA          O        L-FRAG_0              N1 
       722        226          A        VAL          O        L-FRAG_1              H8 
       723        226          A        VAL          O        L-FRAG_1              H7 
       723        162          A        ASP        OD2        L-FRAG_1              H7 
       723         24          A        ASP        OD2        L-FRAG_2              H9 
       723        162          A        ASP        OD2        L-FRAG_2             H10 
       723         23          A        VAL          O        L-FRAG_2             H21 
       723         98          A        VAL          O        L-FRAG_2             H21 
       724        226          A        VAL          O        L-FRAG_1              H8 
       724        162          A        ASP        OD2        L-FRAG_1              H8 
       724         24          A        ASP        OD2        L-FRAG_2              H9 
       724         98          A        VAL          O        L-FRAG_2             H10 
       724        253          B        LYS        HZ3        L-FRAG_0              N1 
       724        406          A        TYR         OH        L-FRAG_0              N1 
       725        226          A        VAL          O        L-FRAG_1              H8 
       725        162          A        ASP        OD2        L-FRAG_1              H8 
       725         24          A        ASP        OD2        L-FRAG_2              H9 
       725        253          B        LYS        HZ3        L-FRAG_0              N1 
       725        406          A        TYR         OH        L-FRAG_0              N1 
       726        226          A        VAL          O        L-FRAG_1              H7 
       726        225          A        SER         OG        L-FRAG_1              H7 
       726         24          A        ASP        OD2        L-FRAG_2              H9 
       726        162          A        ASP        OD2        L-FRAG_1             H20 
       726         23          A        VAL          H        L-FRAG_2             H21 
       726         98          A        VAL          O        L-FRAG_2             H21 
       726        253          B        LYS        HZ3        L-FRAG_0              N1 
       726         21          A        PHE          O        L-FRAG_0              O1 
       727        162          A        ASP        OD2        L-FRAG_1              H8 
       727         24          A        ASP        OD2        L-FRAG_2              H9 
       727         98          A        VAL          O        L-FRAG_2             H10 
       727        162          A        ASP        OD2        L-FRAG_1             H20 
       727        226          A        VAL          O        L-FRAG_1             H20 
       727        253          B        LYS        HZ3        L-FRAG_0              N1 
       727        406          A        TYR         OH        L-FRAG_0              N1 
       727        225          A        SER         HG        L-FRAG_0              O2 
       728        162          A        ASP        OD2        L-FRAG_1              H7 
       728         98          A        VAL          O        L-FRAG_2              H9 
       728        253          B        LYS        HZ3        L-FRAG_0              N1 
       728        406          A        TYR         OH        L-FRAG_0              N1 
       729        226          A        VAL          O        L-FRAG_1              H8 
       729        162          A        ASP        OD2        L-FRAG_1              H8 
       729         24          A        ASP        OD2        L-FRAG_2              H9 
       729         23          A        VAL          H        L-FRAG_2             H21 
       729         98          A        VAL          O        L-FRAG_2             H21 
       729        253          B        LYS        HZ3        L-FRAG_0              N1 
       729        406          A        TYR         OH        L-FRAG_0              N1 
       730         24          A        ASP        OD2        L-FRAG_2              H9 
       730         98          A        VAL          O        L-FRAG_2             H10 
       730        253          B        LYS        HZ3        L-FRAG_0              N1 
       730        406          A        TYR         OH        L-FRAG_0              N1 
       731        162          A        ASP        OD2        L-FRAG_1              H7 
       731        253          B        LYS        HZ1        L-FRAG_0              N1 
       732         23          A        VAL          H        L-FRAG_2              H9 
       732         98          A        VAL          O        L-FRAG_2              H9 
       732        162          A        ASP        OD2        L-FRAG_1             H20 
       732         98          A        VAL          O        L-FRAG_2             H21 
       732        253          B        LYS        HZ1        L-FRAG_0              N1 
       733        226          A        VAL          O        L-FRAG_1              H8 
       733        162          A        ASP        OD2        L-FRAG_1              H8 
       733        253          B        LYS        HZ1        L-FRAG_0              N1 
       734        162          A        ASP        OD2        L-FRAG_1              H7 
       734         24          A        ASP        OD2        L-FRAG_2              H9 
       734         23          A        VAL          O        L-FRAG_2              H9 
       734        162          A        ASP        OD2        L-FRAG_2             H10 
       734         97          A        SER         HG        L-FRAG_0              O1 
       735        162          A        ASP        OD2        L-FRAG_1              H7 
       735        161          A        ILE          O        L-FRAG_1              H8 
       735        161          A        ILE          O        L-FRAG_2              H9 
       735         23          A        VAL          O        L-FRAG_2             H10 
       735         24          A        ASP        OD2        L-FRAG_2             H10 
       735         97          A        SER         HG        L-FRAG_0              O1 
       736        162          A        ASP        OD2        L-FRAG_1              H7 
       736        226          A        VAL          O        L-FRAG_1              H8 
       736        162          A        ASP        OD2        L-FRAG_1              H8 
       736        161          A        ILE          O        L-FRAG_2              H9 
       736         23          A        VAL          O        L-FRAG_2             H10 
       736         24          A        ASP        OD2        L-FRAG_2             H10 
       736        162          A        ASP        OD2        L-FRAG_2             H21 
       736         21          A        PHE          O        L-FRAG_0              O1 
       737        162          A        ASP        OD2        L-FRAG_1              H7 
       737        161          A        ILE          O        L-FRAG_2              H9 
       737         24          A        ASP        OD2        L-FRAG_2             H10 
       737         23          A        VAL          O        L-FRAG_2             H10 
       737        162          A        ASP        OD2        L-FRAG_2             H21 
       738        162          A        ASP        OD2        L-FRAG_1              H7 
       738         98          A        VAL          O        L-FRAG_2              H9 
       738         24          A        ASP        OD2        L-FRAG_2             H10 
       738         23          A        VAL          O        L-FRAG_2             H10 
       738        162          A        ASP        OD2        L-FRAG_2             H21 
       738         97          A        SER         HG        L-FRAG_0              O1 
       739        226          A        VAL          O        L-FRAG_1              H7 
       739        225          A        SER         OG        L-FRAG_1              H7 
       739        162          A        ASP        OD2        L-FRAG_1              H8 
       739        161          A        ILE          O        L-FRAG_2              H9 
       739         23          A        VAL          O        L-FRAG_2             H10 
       739         24          A        ASP        OD2        L-FRAG_2             H10 
       739        226          A        VAL          O        L-FRAG_1             H20 
       739        162          A        ASP        OD2        L-FRAG_1             H20 
       739        162          A        ASP        OD2        L-FRAG_2             H21 
       739        225          A        SER         HG        L-FRAG_0              O2 
       739         21          A        PHE          O        L-FRAG_0              O1 
       740        226          A        VAL          O        L-FRAG_1              H8 
       740        162          A        ASP        OD2        L-FRAG_1              H8 
       740         24          A        ASP        OD2        L-FRAG_2              H9 
       740         23          A        VAL          O        L-FRAG_2              H9 
       741        226          A        VAL          O        L-FRAG_1              H7 
       741        162          A        ASP        OD2        L-FRAG_1              H7 
       741        225          A        SER         OG        L-FRAG_1              H8 
       741         98          A        VAL          O        L-FRAG_2              H9 
       741         23          A        VAL          O        L-FRAG_2              H9 
       741        162          A        ASP        OD2        L-FRAG_2             H21 
       742        226          A        VAL          O        L-FRAG_1              H7 
       742        162          A        ASP        OD2        L-FRAG_1              H7 
       742        226          A        VAL          O        L-FRAG_1              H8 
       742        225          A        SER         OG        L-FRAG_1              H8 
       742         24          A        ASP        OD2        L-FRAG_2             H10 
       742         98          A        VAL          O        L-FRAG_2             H21 
       743        225          A        SER         OG        L-FRAG_1              H7 
       743        226          A        VAL          O        L-FRAG_1              H7 
       743         23          A        VAL          H        L-FRAG_2              H9 
       743         98          A        VAL          O        L-FRAG_2              H9 
       743         24          A        ASP        OD1        L-FRAG_2             H10 
       743        226          A        VAL          O        L-FRAG_1             H20 
       743        162          A        ASP        OD2        L-FRAG_1             H20 
       743         98          A        VAL          O        L-FRAG_2             H21 
       744        162          A        ASP        OD2        L-FRAG_1              H7 
       744        226          A        VAL          O        L-FRAG_1              H7 
       744         24          A        ASP        OD2        L-FRAG_2             H10 
       745        162          A        ASP        OD2        L-FRAG_1              H7 
       745        226          A        VAL          O        L-FRAG_1              H8 
       745        225          A        SER         OG        L-FRAG_1              H8 
       745         24          A        ASP        OD2        L-FRAG_2             H21 
       746        162          A        ASP        OD2        L-FRAG_1              H7 
       746        226          A        VAL          O        L-FRAG_1              H8 
       746        225          A        SER         OG        L-FRAG_1              H8 
       746         24          A        ASP        OD2        L-FRAG_2              H9 
       746         23          A        VAL          H        L-FRAG_2             H21 
       746         98          A        VAL          O        L-FRAG_2             H21 
       747        162          A        ASP        OD2        L-FRAG_1              H7 
       747        226          A        VAL          O        L-FRAG_1              H7 
       747         24          A        ASP        OD2        L-FRAG_2             H10 
       747         98          A        VAL          O        L-FRAG_2             H21 
       748        228          A        VAL          H        L-FRAG_1              H7 
       748        162          A        ASP        OD2        L-FRAG_1              H7 
       748        162          A        ASP        OD2        L-FRAG_1              H8 
       748        226          A        VAL          O        L-FRAG_1              H8 
       748         98          A        VAL          O        L-FRAG_2              H9 
       748         24          A        ASP        OD2        L-FRAG_2             H10 
       748         21          A        PHE          O        L-FRAG_0              O1 
       749         24          A        ASP        OD2        L-FRAG_2             H10 
       749        162          A        ASP        OD2        L-FRAG_1             H20 
       749        226          A        VAL          O        L-FRAG_1             H20 
       749        225          A        SER         HG        L-FRAG_0              O2 
       750        162          A        ASP        OD2        L-FRAG_1              H8 
       750         24          A        ASP        OD2        L-FRAG_2              H9 
       750         98          A        VAL          O        L-FRAG_2             H10 
       750        162          A        ASP        OD2        L-FRAG_1             H20 
       750        161          A        ILE          O        L-FRAG_1             H20 
       750        253          B        LYS        HZ3        L-FRAG_0              N1 
       751        228          A        VAL          H        L-FRAG_1              H7 
       751        162          A        ASP        OD2        L-FRAG_1              H7 
       751        162          A        ASP        OD2        L-FRAG_1              H8 
       751        226          A        VAL          O        L-FRAG_1              H8 
       752        162          A        ASP        OD2        L-FRAG_1              H7 
       752        226          A        VAL          O        L-FRAG_1              H7 
       752        280          A        VAL          H        L-FRAG_1              H8 
       752        226          A        VAL          O        L-FRAG_1              H8 
       752        225          A        SER         OG        L-FRAG_1              H8 
       752         98          A        VAL          O        L-FRAG_2             H10 
       753        162          A        ASP        OD2        L-FRAG_1              H7 
       753        225          A        SER         OG        L-FRAG_1              H8 
       753        226          A        VAL          O        L-FRAG_1              H8 
       753        162          A        ASP        OD2        L-FRAG_1              H8 
       753        162          A        ASP        OD2        L-FRAG_2              H9 
       753         98          A        VAL          O        L-FRAG_2              H9 
       753        409          A        LYS        HZ3        L-FRAG_2             H21 
       754        162          A        ASP        OD2        L-FRAG_1              H7 
       754        226          A        VAL          O        L-FRAG_1              H7 
       754        253          B        LYS        HZ3        L-FRAG_0              N1 
       755         98          A        VAL          O        L-FRAG_2             H10 
       755        162          A        ASP        OD2        L-FRAG_1             H20 
       755        226          A        VAL          O        L-FRAG_1             H20 
       755        409          A        LYS        HZ3        L-FRAG_2             H21 
       756        162          A        ASP        OD2        L-FRAG_1              H8 
       756        225          A        SER         OG        L-FRAG_1             H20 
       756        226          A        VAL          O        L-FRAG_1             H20 
       756         98          A        VAL          O        L-FRAG_2             H21 
       757        225          A        SER         OG        L-FRAG_1              H8 
       757        226          A        VAL          O        L-FRAG_1              H8 
       757        162          A        ASP        OD2        L-FRAG_1              H8 
       757        226          A        VAL          O        L-FRAG_1              H8 
       757         98          A        VAL          O        L-FRAG_2              H9 
       758        162          A        ASP        OD2        L-FRAG_1              H8 
       758         98          A        VAL          O        L-FRAG_2             H10 
       758        226          A        VAL          O        L-FRAG_1             H20 
       758        225          A        SER         OG        L-FRAG_1             H20 
       758        226          A        VAL          O        L-FRAG_1             H20 
       758        162          A        ASP        OD2        L-FRAG_1             H20 
       758        253          B        LYS        HZ3        L-FRAG_0              N1 
       758         97          A        SER         HG        L-FRAG_0              O1 
       759        162          A        ASP        OD2        L-FRAG_1              H7 
       759        226          A        VAL          O        L-FRAG_1              H7 
       759        161          A        ILE          O        L-FRAG_2              H9 
       759         97          A        SER         OG        L-FRAG_2              H9 
       759        162          A        ASP        OD1        L-FRAG_2              H9 
       759        161          A        ILE          O        L-FRAG_2              H9 
       759        228          A        VAL          H        L-FRAG_1             H20 
       759        162          A        ASP        OD2        L-FRAG_1             H20 
       760         98          A        VAL          O        L-FRAG_2              H9 
       760        162          A        ASP        OD2        L-FRAG_1             H20 
       760        409          A        LYS        HZ3        L-FRAG_2             H21 
       761        226          A        VAL          O        L-FRAG_1              H7 
       761        225          A        SER         OG        L-FRAG_1              H7 
       761        226          A        VAL          O        L-FRAG_1              H7 
       761        162          A        ASP        OD2        L-FRAG_1              H7 
       761         98          A        VAL          O        L-FRAG_2             H10 
       761        253          B        LYS        HZ3        L-FRAG_0              N1 
       762        226          A        VAL          O        L-FRAG_1              H7 
       762        162          A        ASP        OD2        L-FRAG_1              H7 
       762         98          A        VAL          O        L-FRAG_2             H21 
       762        253          B        LYS        HZ3        L-FRAG_0              N1 
       763        162          A        ASP        OD2        L-FRAG_1              H7 
       763        226          A        VAL          O        L-FRAG_1              H7 
       763        226          A        VAL          O        L-FRAG_1              H8 
       763         98          A        VAL          O        L-FRAG_2             H21 
       764        226          A        VAL          O        L-FRAG_1              H7 
       764        409          A        LYS        HZ3        L-FRAG_2              H9 
       764        226          A        VAL          O        L-FRAG_1             H20 
       764        162          A        ASP        OD2        L-FRAG_1             H20 
       764        253          B        LYS        HZ3        L-FRAG_0              N1 
       765        226          A        VAL          O        L-FRAG_1              H7 
       765         98          A        VAL          O        L-FRAG_2              H9 
       765        253          B        LYS        HZ3        L-FRAG_0              N1 
       766        226          A        VAL          O        L-FRAG_1              H7 
       766        162          A        ASP        OD2        L-FRAG_1              H7 
       766        161          A        ILE          O        L-FRAG_2              H9 
       766        162          A        ASP        OD2        L-FRAG_1             H20 
       766        253          B        LYS        HZ3        L-FRAG_0              N1 
       767        162          A        ASP        OD2        L-FRAG_1              H7 
       767        226          A        VAL          O        L-FRAG_1              H7 
       767         98          A        VAL          O        L-FRAG_2             H10 
       767        253          B        LYS        HZ3        L-FRAG_0              N1 
       768        226          A        VAL          O        L-FRAG_1              H7 
       768        162          A        ASP        OD2        L-FRAG_1              H7 
       768         98          A        VAL          O        L-FRAG_2              H9 
       768        162          A        ASP        OD2        L-FRAG_1             H20 
       769        162          A        ASP        OD2        L-FRAG_1              H8 
       769         98          A        VAL          O        L-FRAG_2             H10 
       769        253          B        LYS        HZ3        L-FRAG_0              N1 
       770        162          A        ASP        OD2        L-FRAG_1              H8 
       770         98          A        VAL          O        L-FRAG_2             H10 
       770        253          B        LYS        HZ3        L-FRAG_0              N1 
       771        228          A        VAL          H        L-FRAG_1              H8 
       771        162          A        ASP        OD2        L-FRAG_1              H8 
       771         98          A        VAL          O        L-FRAG_2              H9 
       771        162          A        ASP        OD2        L-FRAG_1             H20 
       771        226          A        VAL          O        L-FRAG_1             H20 
       771        253          B        LYS        HZ3        L-FRAG_0              N1 
       771         97          A        SER         HG        L-FRAG_0              O1 
       772         98          A        VAL          O        L-FRAG_2              H9 
       772        226          A        VAL          O        L-FRAG_1             H20 
       773        162          A        ASP        OD2        L-FRAG_2             H10 
       773        226          A        VAL          O        L-FRAG_1             H20 
       773        162          A        ASP        OD2        L-FRAG_1             H20 
       773         98          A        VAL          O        L-FRAG_2             H21 
       774        162          A        ASP        OD2        L-FRAG_1              H7 
       774        226          A        VAL          O        L-FRAG_1              H8 
       774        162          A        ASP        OD2        L-FRAG_1              H8 
       774         98          A        VAL          O        L-FRAG_2             H21 
       774        253          B        LYS        HZ3        L-FRAG_0              N1 
       775        226          A        VAL          O        L-FRAG_1              H7 
       775         98          A        VAL          O        L-FRAG_2             H10 
       776        226          A        VAL          O        L-FRAG_1              H7 
       776        162          A        ASP        OD2        L-FRAG_1             H20 
       776         98          A        VAL          O        L-FRAG_2             H21 
       776        225          A        SER         HG        L-FRAG_0              O2 
       777        162          A        ASP        OD2        L-FRAG_1              H7 
       777        226          A        VAL          O        L-FRAG_1              H7 
       777         98          A        VAL          O        L-FRAG_2             H21 
       778        162          A        ASP        OD2        L-FRAG_1              H7 
       778        226          A        VAL          O        L-FRAG_1              H8 
       778        225          A        SER         OG        L-FRAG_1              H8 
       778         98          A        VAL          O        L-FRAG_2             H21 
       778         97          A        SER         OG        L-FRAG_0              O1 
       778        253          B        LYS        HZ3        L-FRAG_0              N1 
       779        226          A        VAL          O        L-FRAG_1              H7 
       779        162          A        ASP        OD2        L-FRAG_1              H7 
       779        225          A        SER         OG        L-FRAG_1              H8 
       779        226          A        VAL          O        L-FRAG_1              H8 
       779         24          A        ASP        OD1        L-FRAG_2             H10 
       779        161          A        ILE          O        L-FRAG_2             H21 
       780        162          A        ASP        OD2        L-FRAG_1             H20 
       781        162          A        ASP        OD2        L-FRAG_1              H8 
       781        226          A        VAL          O        L-FRAG_1             H20 
       781        225          A        SER         OG        L-FRAG_1             H20 
       781        226          A        VAL          O        L-FRAG_1             H20 
       781        162          A        ASP        OD2        L-FRAG_1             H20 
       781         98          A        VAL          O        L-FRAG_2             H21 
       781        253          B        LYS        HZ3        L-FRAG_0              N1 
       782        162          A        ASP        OD2        L-FRAG_2              H9 
       782         23          A        VAL          O        L-FRAG_2             H10 
       782         98          A        VAL          O        L-FRAG_2             H10 
       782        162          A        ASP        OD2        L-FRAG_1             H20 
       782         97          A        SER         HG        L-FRAG_0              O1 
       783        162          A        ASP        OD2        L-FRAG_1              H7 
       783        225          A        SER         OG        L-FRAG_1              H8 
       783        226          A        VAL          O        L-FRAG_1              H8 
       783         98          A        VAL          O        L-FRAG_2             H10 
       784        226          A        VAL          O        L-FRAG_1              H7 
       784        162          A        ASP        OD2        L-FRAG_1              H7 
       784         98          A        VAL          O        L-FRAG_2             H10 
       784        253          B        LYS        HZ3        L-FRAG_0              N1 
       785         98          A        VAL          O        L-FRAG_2              H9 
       785        226          A        VAL          O        L-FRAG_1             H20 
       785        162          A        ASP        OD2        L-FRAG_1             H20 
       786        226          A        VAL          O        L-FRAG_1              H7 
       786        162          A        ASP        OD2        L-FRAG_1              H7 
       786        226          A        VAL          O        L-FRAG_1              H8 
       786        225          A        SER         OG        L-FRAG_1              H8 
       786         98          A        VAL          O        L-FRAG_2             H10 
       786        253          B        LYS        HZ3        L-FRAG_0              N1 
       787        162          A        ASP        OD2        L-FRAG_1              H7 
       787         98          A        VAL          O        L-FRAG_2              H9 
       787        225          A        SER         OG        L-FRAG_1             H20 
       787        226          A        VAL          O        L-FRAG_1             H20 
       788        162          A        ASP        OD2        L-FRAG_1              H8 
       789        226          A        VAL          O        L-FRAG_1              H8 
       789        162          A        ASP        OD2        L-FRAG_1              H8 
       789         97          A        SER         OG        L-FRAG_2             H10 
       789         98          A        VAL          O        L-FRAG_2             H10 
       789        226          A        VAL          O        L-FRAG_1             H20 
       790        226          A        VAL          O        L-FRAG_1              H8 
       790        225          A        SER         OG        L-FRAG_1              H8 
       790        162          A        ASP        OD2        L-FRAG_1              H8 
       790        226          A        VAL          O        L-FRAG_1              H8 
       790        161          A        ILE          O        L-FRAG_2              H9 
       790        253          B        LYS        HZ3        L-FRAG_0              N1 
       791        162          A        ASP        OD2        L-FRAG_1              H8 
       791        226          A        VAL          O        L-FRAG_1              H8 
       791        161          A        ILE          O        L-FRAG_2             H10 
       791         98          A        VAL          O        L-FRAG_2             H21 
       792        226          A        VAL          O        L-FRAG_1              H7 
       792        225          A        SER         OG        L-FRAG_1              H7 
       792         98          A        VAL          O        L-FRAG_2             H10 
       792        162          A        ASP        OD2        L-FRAG_1             H20 
       793        162          A        ASP        OD2        L-FRAG_1              H8 
       793         98          A        VAL          O        L-FRAG_2              H9 
       793        226          A        VAL          O        L-FRAG_1             H20 
       793        253          B        LYS        HZ3        L-FRAG_0              N1 
       794         98          A        VAL          O        L-FRAG_2              H9 
       794        225          A        SER         OG        L-FRAG_1             H20 
       794        226          A        VAL          O        L-FRAG_1             H20 
       795         98          A        VAL          O        L-FRAG_2             H10 
       795        225          A        SER         OG        L-FRAG_1             H20 
       795        226          A        VAL          O        L-FRAG_1             H20 
       795        162          A        ASP        OD2        L-FRAG_1             H20 
       795        226          A        VAL          O        L-FRAG_1             H20 
       796        226          A        VAL          O        L-FRAG_1              H7 
       796        162          A        ASP        OD2        L-FRAG_1              H7 
       796         98          A        VAL          O        L-FRAG_2             H21 
       797        162          A        ASP        OD2        L-FRAG_1              H7 
       797        226          A        VAL          O        L-FRAG_1              H8 
       797        162          A        ASP        OD2        L-FRAG_1              H8 
       797         23          A        VAL          H        L-FRAG_2             H21 
       797         98          A        VAL          O        L-FRAG_2             H21 
       798        162          A        ASP        OD2        L-FRAG_1              H8 
       798         98          A        VAL          O        L-FRAG_2             H21 
       798         21          A        PHE          O        L-FRAG_0              O1 
       799        226          A        VAL          O        L-FRAG_1              H7 
       799        162          A        ASP        OD2        L-FRAG_1              H7 
       799        162          A        ASP        OD2        L-FRAG_2              H9 
       799         98          A        VAL          O        L-FRAG_2             H10 
       799        162          A        ASP        OD2        L-FRAG_1             H20 
       800        162          A        ASP        OD2        L-FRAG_1              H7 
       800        226          A        VAL          O        L-FRAG_1              H7 
       800         98          A        VAL          O        L-FRAG_2             H21 
       801        409          A        LYS        HZ2        L-FRAG_2             H10 
       801        162          A        ASP        OD2        L-FRAG_1             H20 
       801        226          A        VAL          O        L-FRAG_1             H20 
       801         98          A        VAL          O        L-FRAG_2             H21 
       801         97          A        SER         HG        L-FRAG_0              O1 
       802        162          A        ASP        OD2        L-FRAG_1              H8 
       802        226          A        VAL          O        L-FRAG_1              H8 
       802         98          A        VAL          O        L-FRAG_2              H9 
       803        226          A        VAL          O        L-FRAG_1              H7 
       803        162          A        ASP        OD2        L-FRAG_1             H20 
       803        225          A        SER         HG        L-FRAG_0              O2 
       804        162          A        ASP        OD2        L-FRAG_1              H8 
       804         98          A        VAL          O        L-FRAG_2             H10 
       804         21          A        PHE          O        L-FRAG_0              O1 
       805        162          A        ASP        OD2        L-FRAG_1              H7 
       805        226          A        VAL          O        L-FRAG_1              H7 
       805         98          A        VAL          O        L-FRAG_2             H10 
       806        226          A        VAL          O        L-FRAG_1              H8 
       806        162          A        ASP        OD2        L-FRAG_1              H8 
       806        409          A        LYS        HZ3        L-FRAG_2             H10 
       806         98          A        VAL          O        L-FRAG_2             H21 
       807        162          A        ASP        OD2        L-FRAG_1              H8 
       807        162          A        ASP        OD2        L-FRAG_2             H10 
       807        226          A        VAL          O        L-FRAG_1             H20 
       807        162          A        ASP        OD2        L-FRAG_1             H20 
       807         98          A        VAL          O        L-FRAG_2             H21 
       807        280          A        VAL          H        L-FRAG_0              O2 
       807        225          A        SER         OG        L-FRAG_0              O2 
       808        162          A        ASP        OD2        L-FRAG_1              H7 
       808        226          A        VAL          O        L-FRAG_1              H7 
       808         98          A        VAL          O        L-FRAG_2              H9 
       809        162          A        ASP        OD2        L-FRAG_1              H7 
       809        226          A        VAL          O        L-FRAG_1              H7 
       809         98          A        VAL          O        L-FRAG_2              H9 
       809        409          A        LYS        HZ2        L-FRAG_2             H21 
       809        280          A        VAL          H        L-FRAG_0              O2 
       809        225          A        SER         OG        L-FRAG_0              O2 
       810        162          A        ASP        OD2        L-FRAG_1              H7 
       810        226          A        VAL          O        L-FRAG_1              H7 
       810        162          A        ASP        OD2        L-FRAG_1             H20 
       810         98          A        VAL          O        L-FRAG_2             H21 
       811        225          A        SER         OG        L-FRAG_1              H7 
       811         98          A        VAL          O        L-FRAG_2              H9 
       811        162          A        ASP        OD2        L-FRAG_1             H20 
       812        226          A        VAL          O        L-FRAG_1              H8 
       812         23          A        VAL          H        L-FRAG_2             H10 
       812         98          A        VAL          O        L-FRAG_2             H10 
       813        161          A        ILE          O        L-FRAG_2              H9 
       813        162          A        ASP        OD2        L-FRAG_1             H20 
       814        162          A        ASP        OD2        L-FRAG_1             H20 
       814         23          A        VAL          O        L-FRAG_2             H21 
       814         98          A        VAL          O        L-FRAG_2             H21 
       815        226          A        VAL          O        L-FRAG_1              H7 
       815        162          A        ASP        OD2        L-FRAG_1              H7 
       815        226          A        VAL          O        L-FRAG_1              H8 
       815        225          A        SER         OG        L-FRAG_1              H8 
       815         98          A        VAL          O        L-FRAG_2             H10 
       816        226          A        VAL          O        L-FRAG_1              H7 
       816        162          A        ASP        OD2        L-FRAG_1              H7 
       816        226          A        VAL          O        L-FRAG_1              H8 
       817        162          A        ASP        OD2        L-FRAG_1              H7 
       817        225          A        SER         OG        L-FRAG_1              H8 
       817        162          A        ASP        OD2        L-FRAG_2             H21 
       818        225          A        SER         OG        L-FRAG_1             H20 
       818        226          A        VAL          O        L-FRAG_1             H20 
       818         98          A        VAL          O        L-FRAG_2             H21 
       819        226          A        VAL          O        L-FRAG_1              H7 
       819        162          A        ASP        OD2        L-FRAG_1              H7 
       819        226          A        VAL          O        L-FRAG_1              H8 
       819        225          A        SER         OG        L-FRAG_1              H8 
       819         98          A        VAL          O        L-FRAG_2             H10 
       820        162          A        ASP        OD2        L-FRAG_1              H8 
       820        226          A        VAL          O        L-FRAG_1              H8 
       820         97          A        SER         HG        L-FRAG_0              O1 
       821        160          A        SER         OG        L-FRAG_1              H7 
       821        226          A        VAL          O        L-FRAG_1              H7 
       821        162          A        ASP        OD2        L-FRAG_1             H20 
       821         98          A        VAL          O        L-FRAG_2             H21 
       822        162          A        ASP        OD2        L-FRAG_1              H7 
       822         24          A        ASP        OD2        L-FRAG_2              H9 
       822         98          A        VAL          O        L-FRAG_2             H21 
       823        162          A        ASP        OD2        L-FRAG_1              H8 
       823         24          A        ASP        OD2        L-FRAG_2             H10 
       823        225          A        SER         OG        L-FRAG_1             H20 
       823        226          A        VAL          O        L-FRAG_1             H20 
       823         97          A        SER         HG        L-FRAG_0              O1 
       824        162          A        ASP        OD2        L-FRAG_1              H7 
       824        226          A        VAL          O        L-FRAG_1              H7 
       824         98          A        VAL          O        L-FRAG_2             H10 
       824         23          A        VAL          O        L-FRAG_2             H10 
       825        162          A        ASP        OD2        L-FRAG_1              H7 
       825         24          A        ASP        OD2        L-FRAG_2              H9 
       825        161          A        ILE          O        L-FRAG_2             H10 
       825        228          A        VAL          H        L-FRAG_1             H20 
       825        162          A        ASP        OD2        L-FRAG_1             H20 
       825         23          A        VAL          H        L-FRAG_2             H21 
       825         98          A        VAL          O        L-FRAG_2             H21 
       825        225          A        SER         HG        L-FRAG_0              O2 
       825        278          A        PHE          O        L-FRAG_0              O2 
       826        226          A        VAL          O        L-FRAG_1              H7 
       826        226          A        VAL          O        L-FRAG_1              H7 
       826        162          A        ASP        OD2        L-FRAG_1              H7 
       826         24          A        ASP        OD2        L-FRAG_2              H9 
       826        161          A        ILE          O        L-FRAG_2             H10 
       826        162          A        ASP        OD2        L-FRAG_1             H20 
       826         23          A        VAL          O        L-FRAG_2             H21 
       826         98          A        VAL          O        L-FRAG_2             H21 
       827        161          A        ILE          O        L-FRAG_2             H10 
       827        225          A        SER         OG        L-FRAG_1             H20 
       827        226          A        VAL          O        L-FRAG_1             H20 
       827         23          A        VAL          O        L-FRAG_2             H21 
       827         24          A        ASP        OD1        L-FRAG_2             H21 
       827         97          A        SER         HG        L-FRAG_0              O1 
       828        162          A        ASP        OD2        L-FRAG_1              H8 
       828        162          A        ASP        OD2        L-FRAG_2              H9 
       828        161          A        ILE          O        L-FRAG_2             H10 
       828         23          A        VAL          O        L-FRAG_2             H21 
       828         24          A        ASP        OD1        L-FRAG_2             H21 
       829        162          A        ASP        OD2        L-FRAG_1              H8 
       829         98          A        VAL          O        L-FRAG_2              H9 
       829         23          A        VAL          O        L-FRAG_2              H9 
       829        226          A        VAL          O        L-FRAG_1             H20 
       829        162          A        ASP        OD2        L-FRAG_2             H21 
       829        161          A        ILE          O        L-FRAG_2             H21 
       830        162          A        ASP        OD2        L-FRAG_1              H7 
       830        226          A        VAL          O        L-FRAG_1              H8 
       830        162          A        ASP        OD2        L-FRAG_1              H8 
       830        226          A        VAL          O        L-FRAG_1              H8 
       830         98          A        VAL          O        L-FRAG_2             H10 
       831        162          A        ASP        OD2        L-FRAG_1              H8 
       831        226          A        VAL          O        L-FRAG_1             H20 
       831        226          A        VAL          O        L-FRAG_1             H20 
       831        162          A        ASP        OD2        L-FRAG_1             H20 
       832        162          A        ASP        OD2        L-FRAG_1              H7 
       832        226          A        VAL          O        L-FRAG_1              H7 
       832         98          A        VAL          O        L-FRAG_2             H10 
       832        162          A        ASP        OD2        L-FRAG_1             H20 
       833        162          A        ASP        OD2        L-FRAG_1              H7 
       833        162          A        ASP        OD2        L-FRAG_1              H8 
       833         98          A        VAL          O        L-FRAG_2              H9 
       834        226          A        VAL          O        L-FRAG_1             H20 
       834        162          A        ASP        OD2        L-FRAG_1             H20 
       834         97          A        SER         HG        L-FRAG_0              O1 
       835        162          A        ASP        OD2        L-FRAG_1              H7 
       835        226          A        VAL          O        L-FRAG_1              H7 
       836        226          A        VAL          O        L-FRAG_1              H7 
       836         98          A        VAL          O        L-FRAG_2             H10 
       836        162          A        ASP        OD2        L-FRAG_1             H20 
       836        226          A        VAL          O        L-FRAG_1             H20 
       836         97          A        SER         HG        L-FRAG_0              O1 
       837        162          A        ASP        OD2        L-FRAG_1              H8 
       837        225          A        SER         OG        L-FRAG_1             H20 
       837        226          A        VAL          O        L-FRAG_1             H20 
       837        226          A        VAL          O        L-FRAG_1             H20 
       837        162          A        ASP        OD2        L-FRAG_1             H20 
       837         98          A        VAL          O        L-FRAG_2             H21 
       838        162          A        ASP        OD2        L-FRAG_1              H7 
       838        225          A        SER         OG        L-FRAG_1              H8 
       838         98          A        VAL          O        L-FRAG_2             H10 
       839         23          A        VAL          H        L-FRAG_2             H10 
       839         98          A        VAL          O        L-FRAG_2             H10 
       839        162          A        ASP        OD2        L-FRAG_1             H20 
       840        162          A        ASP        OD2        L-FRAG_1              H8 
       840        226          A        VAL          O        L-FRAG_1              H8 
       840        161          A        ILE          O        L-FRAG_2             H10 
       840         98          A        VAL          O        L-FRAG_2             H21 
       840        253          B        LYS        HZ3        L-FRAG_0              N1 
       841        226          A        VAL          O        L-FRAG_1              H7 
       841        225          A        SER         OG        L-FRAG_1              H7 
       841         98          A        VAL          O        L-FRAG_2              H9 
       841        253          B        LYS        HZ3        L-FRAG_0              N1 
       842        162          A        ASP        OD2        L-FRAG_1              H7 
       842        226          A        VAL          O        L-FRAG_1              H7 
       842        226          A        VAL          O        L-FRAG_1              H8 
       842        225          A        SER         OG        L-FRAG_1              H8 
       842         98          A        VAL          O        L-FRAG_2             H21 
       842        253          B        LYS        HZ3        L-FRAG_0              N1 
       842         97          A        SER         HG        L-FRAG_0              O1 
       843        226          A        VAL          O        L-FRAG_1              H7 
       843        162          A        ASP        OD2        L-FRAG_1             H20 
       843        253          B        LYS        HZ3        L-FRAG_0              N1 
       844        226          A        VAL          O        L-FRAG_1              H7 
       844        225          A        SER         OG        L-FRAG_1              H7 
       844        162          A        ASP        OD2        L-FRAG_2              H9 
       844         98          A        VAL          O        L-FRAG_2             H10 
       844        162          A        ASP        OD2        L-FRAG_1             H20 
       844        226          A        VAL          O        L-FRAG_1             H20 
       844         24          A        ASP        OD1        L-FRAG_2             H21 
       844        253          B        LYS        HZ3        L-FRAG_0              N1 
       845        225          A        SER         OG        L-FRAG_1              H8 
       845        226          A        VAL          O        L-FRAG_1              H8 
       845        226          A        VAL          O        L-FRAG_1              H8 
       845        162          A        ASP        OD2        L-FRAG_1              H8 
       845         98          A        VAL          O        L-FRAG_2              H9 
       845         24          A        ASP        OD2        L-FRAG_2             H21 
       846        162          A        ASP        OD2        L-FRAG_1              H7 
       846         98          A        VAL          O        L-FRAG_2             H10 
       846        253          B        LYS        HZ3        L-FRAG_0              N1 
       847        226          A        VAL          O        L-FRAG_1              H8 
       847        162          A        ASP        OD2        L-FRAG_1              H8 
       847         24          A        ASP        OD2        L-FRAG_2              H9 
       847        225          A        SER         OG        L-FRAG_1             H20 
       847        226          A        VAL          O        L-FRAG_1             H20 
       847         98          A        VAL          O        L-FRAG_2             H21 
       848        162          A        ASP        OD2        L-FRAG_1              H7 
       848        162          A        ASP        OD2        L-FRAG_2              H9 
       848         98          A        VAL          O        L-FRAG_2             H10 
       848         24          A        ASP        OD2        L-FRAG_2             H21 
       848        225          A        SER         HG        L-FRAG_0              O2 
       849        162          A        ASP        OD2        L-FRAG_1              H8 
       849        226          A        VAL          O        L-FRAG_1             H20 
       849         24          A        ASP        OD1        L-FRAG_2             H21 
       849        253          B        LYS        HZ1        L-FRAG_0              N1 
       850        162          A        ASP        OD2        L-FRAG_1              H8 
       850         98          A        VAL          O        L-FRAG_2             H10 
       850        162          A        ASP        OD2        L-FRAG_1             H20 
       850        226          A        VAL          O        L-FRAG_1             H20 
       850        253          B        LYS        HZ1        L-FRAG_0              N1 
       851        162          A        ASP        OD2        L-FRAG_1              H8 
       851        226          A        VAL          O        L-FRAG_1              H8 
       851         98          A        VAL          O        L-FRAG_2             H10 
       851         24          A        ASP        OD1        L-FRAG_2             H21 
       851        253          B        LYS        HZ1        L-FRAG_0              N1 
       852        162          A        ASP        OD2        L-FRAG_1              H7 
       852        162          A        ASP        OD2        L-FRAG_1             H20 
       852         24          A        ASP        OD1        L-FRAG_2             H21 
       852        253          B        LYS        HZ1        L-FRAG_0              N1 
       853        162          A        ASP        OD2        L-FRAG_1              H8 
       853         98          A        VAL          O        L-FRAG_2             H10 
       853        226          A        VAL          O        L-FRAG_1             H20 
       853        226          A        VAL          O        L-FRAG_1             H20 
       853        162          A        ASP        OD2        L-FRAG_1             H20 
       854        226          A        VAL          O        L-FRAG_1              H7 
       854         24          A        ASP        OD1        L-FRAG_2              H9 
       854         23          A        VAL          O        L-FRAG_2             H21 
       854         98          A        VAL          O        L-FRAG_2             H21 
       855        162          A        ASP        OD2        L-FRAG_1              H7 
       855        226          A        VAL          O        L-FRAG_1              H8 
       855         98          A        VAL          O        L-FRAG_2             H10 
       855         24          A        ASP        OD2        L-FRAG_2             H21 
       855        253          B        LYS        HZ1        L-FRAG_0              N1 
       856        162          A        ASP        OD2        L-FRAG_1              H8 
       856         98          A        VAL          O        L-FRAG_2             H21 
       857        253          B        LYS        HZ1        L-FRAG_0              N1 
       858        226          A        VAL          O        L-FRAG_1              H8 
       858        162          A        ASP        OD2        L-FRAG_1              H8 
       858         98          A        VAL          O        L-FRAG_2              H9 
       858        226          A        VAL          O        L-FRAG_1             H20 
       859        162          A        ASP        OD2        L-FRAG_1              H8 
       859         23          A        VAL          H        L-FRAG_2             H21 
       859         98          A        VAL          O        L-FRAG_2             H21 
       860        162          A        ASP        OD2        L-FRAG_1              H7 
       860         98          A        VAL          O        L-FRAG_2              H9 
       860         24          A        ASP        OD2        L-FRAG_2              H9 
       860        253          B        LYS        HZ1        L-FRAG_0              N1 
       861        226          A        VAL          O        L-FRAG_1              H8 
       861        162          A        ASP        OD2        L-FRAG_1              H8 
       861        226          A        VAL          O        L-FRAG_1              H8 
       861         24          A        ASP        OD2        L-FRAG_2              H9 
       861        253          B        LYS        HZ1        L-FRAG_0              N1 
       862        226          A        VAL          O        L-FRAG_1              H8 
       862        162          A        ASP        OD2        L-FRAG_1              H8 
       862         24          A        ASP        OD2        L-FRAG_2             H10 
       862        161          A        ILE          O        L-FRAG_2             H21 
       863        162          A        ASP        OD2        L-FRAG_1              H7 
       863         98          A        VAL          O        L-FRAG_2             H10 
       864        162          A        ASP        OD2        L-FRAG_1              H8 
       864         98          A        VAL          O        L-FRAG_2              H9 
       864        225          A        SER         OG        L-FRAG_1             H20 
       864        226          A        VAL          O        L-FRAG_1             H20 
       864        162          A        ASP        OD2        L-FRAG_1             H20 
       864        253          B        LYS        HZ1        L-FRAG_0              N1 
       865         98          A        VAL          O        L-FRAG_2              H9 
       865        253          B        LYS        HZ1        L-FRAG_0              N1 
       866        162          A        ASP        OD2        L-FRAG_1              H7 
       866         98          A        VAL          O        L-FRAG_2             H21 
       867         98          A        VAL          O        L-FRAG_2             H10 
       867        162          A        ASP        OD2        L-FRAG_1             H20 
       867         24          A        ASP        OD2        L-FRAG_2             H21 
       868        226          A        VAL          O        L-FRAG_1              H8 
       868        162          A        ASP        OD2        L-FRAG_1              H8 
       868         98          A        VAL          O        L-FRAG_2             H10 
       868        226          A        VAL          O        L-FRAG_1             H20 
       869        162          A        ASP        OD2        L-FRAG_1              H8 
       869        226          A        VAL          O        L-FRAG_1             H20 
       869        253          B        LYS        HZ1        L-FRAG_0              N1 
       870        225          A        SER         OG        L-FRAG_1              H7 
       870        226          A        VAL          O        L-FRAG_1              H7 
       870        226          A        VAL          O        L-FRAG_1              H7 
       870        162          A        ASP        OD2        L-FRAG_1              H7 
       870         98          A        VAL          O        L-FRAG_2             H10 
       870        253          B        LYS        HZ1        L-FRAG_0              N1 
       871         98          A        VAL          O        L-FRAG_2              H9 
       871        226          A        VAL          O        L-FRAG_1             H20 
       871        162          A        ASP        OD2        L-FRAG_1             H20 
       871        253          B        LYS        HZ1        L-FRAG_0              N1 
       872        226          A        VAL          O        L-FRAG_1              H7 
       872        226          A        VAL          O        L-FRAG_1              H7 
       872         98          A        VAL          O        L-FRAG_2              H9 
       873        162          A        ASP        OD2        L-FRAG_1             H20 
       873         98          A        VAL          O        L-FRAG_2             H21 
       873        278          A        PHE          O        L-FRAG_0              O2 
       874        226          A        VAL          O        L-FRAG_1              H7 
       874        162          A        ASP        OD2        L-FRAG_1              H7 
       874        225          A        SER         OG        L-FRAG_1              H8 
       874        226          A        VAL          O        L-FRAG_1              H8 
       874        282          A        ALA          H        L-FRAG_1             H20 
       874        228          A        VAL          H        L-FRAG_1             H20 
       874        162          A        ASP        OD2        L-FRAG_1             H20 
       874         98          A        VAL          O        L-FRAG_2             H21 
       874        253          B        LYS        HZ1        L-FRAG_0              N1 
       875        226          A        VAL          O        L-FRAG_1              H7 
       875         98          A        VAL          O        L-FRAG_2             H21 
       875        253          B        LYS        HZ3        L-FRAG_0              N1 
       876        226          A        VAL          O        L-FRAG_1              H7 
       876         98          A        VAL          O        L-FRAG_2              H9 
       876        253          B        LYS        HZ3        L-FRAG_0              N1 
       876        225          A        SER         HG        L-FRAG_0              O2 
       877        162          A        ASP        OD2        L-FRAG_1              H8 
       877        226          A        VAL          O        L-FRAG_1              H8 
       877        225          A        SER         OG        L-FRAG_1             H20 
       877        226          A        VAL          O        L-FRAG_1             H20 
       877         24          A        ASP        OD1        L-FRAG_2             H21 
       877        253          B        LYS        HZ3        L-FRAG_0              N1 
       877        225          A        SER         HG        L-FRAG_0              O2 
       878        225          A        SER         OG        L-FRAG_1              H7 
       878        226          A        VAL          O        L-FRAG_1              H7 
       878        226          A        VAL          O        L-FRAG_1              H7 
       878        162          A        ASP        OD2        L-FRAG_1              H7 
       879         98          A        VAL          O        L-FRAG_2              H9 
       879        226          A        VAL          O        L-FRAG_1             H20 
       880        226          A        VAL          O        L-FRAG_1              H7 
       880        162          A        ASP        OD2        L-FRAG_1              H7 
       880        226          A        VAL          O        L-FRAG_1              H8 
       880        225          A        SER         OG        L-FRAG_1              H8 
       880         24          A        ASP        OD2        L-FRAG_2             H10 
       880         98          A        VAL          O        L-FRAG_2             H21 
       881        226          A        VAL          O        L-FRAG_1              H8 
       881        162          A        ASP        OD2        L-FRAG_1              H8 
       881         98          A        VAL          O        L-FRAG_2              H9 
       881         24          A        ASP        OD1        L-FRAG_2             H10 
       882        162          A        ASP        OD2        L-FRAG_1              H8 
       882        161          A        ILE          O        L-FRAG_2             H21 
       883        226          A        VAL          O        L-FRAG_1              H7 
       883        162          A        ASP        OD2        L-FRAG_1              H7 
       883         24          A        ASP        OD1        L-FRAG_2              H9 
       884         24          A        ASP        OD1        L-FRAG_2              H9 
       884        162          A        ASP        OD2        L-FRAG_1             H20 
       884         23          A        VAL          H        L-FRAG_2             H21 
       884         98          A        VAL          O        L-FRAG_2             H21 
       884        253          B        LYS        HZ3        L-FRAG_0              N1 
       885         24          A        ASP        OD1        L-FRAG_2              H9 
       885        162          A        ASP        OD2        L-FRAG_1             H20 
       885         98          A        VAL          O        L-FRAG_2             H21 
       886        226          A        VAL          O        L-FRAG_1              H8 
       886        162          A        ASP        OD2        L-FRAG_1              H8 
       886         98          A        VAL          O        L-FRAG_2              H9 
       886        253          B        LYS        HZ3        L-FRAG_0              N1 
       887        226          A        VAL          O        L-FRAG_1              H7 
       887        162          A        ASP        OD2        L-FRAG_1              H7 
       887         98          A        VAL          O        L-FRAG_2             H10 
       888        226          A        VAL          O        L-FRAG_1              H7 
       888        162          A        ASP        OD2        L-FRAG_1              H7 
       888         98          A        VAL          O        L-FRAG_2             H21 
       889        162          A        ASP        OD2        L-FRAG_1              H8 
       889         98          A        VAL          O        L-FRAG_2             H10 
       889        226          A        VAL          O        L-FRAG_1             H20 
       889        253          B        LYS        HZ3        L-FRAG_0              N1 
       890        226          A        VAL          O        L-FRAG_1              H7 
       890         98          A        VAL          O        L-FRAG_2             H10 
       890        162          A        ASP        OD2        L-FRAG_1             H20 
       890        226          A        VAL          O        L-FRAG_1             H20 
       890        162          A        ASP        OD2        L-FRAG_1             H20 
       890         97          A        SER         HG        L-FRAG_0              O1 
       891        162          A        ASP        OD2        L-FRAG_1              H7 
       891        226          A        VAL          O        L-FRAG_1              H8 
       891         24          A        ASP        OD2        L-FRAG_2              H9 
       891         98          A        VAL          O        L-FRAG_2             H10 
       891        253          B        LYS        HZ3        L-FRAG_0              N1 
       892        226          A        VAL          O        L-FRAG_1              H8 
       892        162          A        ASP        OD2        L-FRAG_1              H8 
       892        226          A        VAL          O        L-FRAG_1             H20 
       892         98          A        VAL          O        L-FRAG_2             H21 
       892        253          B        LYS        HZ3        L-FRAG_0              N1 
       893        162          A        ASP        OD2        L-FRAG_1              H7 
       893        162          A        ASP        OD2        L-FRAG_1              H8 
       893        226          A        VAL          O        L-FRAG_1              H8 
       893        225          A        SER         HG        L-FRAG_0              O2 
       894        162          A        ASP        OD2        L-FRAG_1              H7 
       894        226          A        VAL          O        L-FRAG_1              H7 
       894        226          A        VAL          O        L-FRAG_1              H8 
       894         24          A        ASP        OD1        L-FRAG_2             H10 
       894         98          A        VAL          O        L-FRAG_2             H21 
       895         98          A        VAL          O        L-FRAG_2              H9 
       895         24          A        ASP        OD2        L-FRAG_2             H10 
       895        226          A        VAL          O        L-FRAG_1             H20 
       895        225          A        SER         OG        L-FRAG_1             H20 
       895        162          A        ASP        OD2        L-FRAG_1             H20 
       895        226          A        VAL          O        L-FRAG_1             H20 
       895        253          B        LYS        HZ3        L-FRAG_0              N1 
       896         24          A        ASP        OD1        L-FRAG_2             H10 
       896        162          A        ASP        OD2        L-FRAG_1             H20 
       896         98          A        VAL          O        L-FRAG_2             H21 
       896         97          A        SER         HG        L-FRAG_0              O1 
       897        226          A        VAL          O        L-FRAG_1              H7 
       897        225          A        SER         OG        L-FRAG_1              H7 
       897         24          A        ASP        OD1        L-FRAG_2             H10 
       897        226          A        VAL          O        L-FRAG_1             H20 
       897        162          A        ASP        OD2        L-FRAG_1             H20 
       897         98          A        VAL          O        L-FRAG_2             H21 
       898        162          A        ASP        OD2        L-FRAG_1              H8 
       898        162          A        ASP        OD2        L-FRAG_1             H20 
       898         98          A        VAL          O        L-FRAG_2             H21 
       898        253          B        LYS        HZ3        L-FRAG_0              N1 
       899        226          A        VAL          O        L-FRAG_1             H20 
       899        162          A        ASP        OD2        L-FRAG_1             H20 
       899         98          A        VAL          O        L-FRAG_2             H21 
       899        253          B        LYS        HZ3        L-FRAG_0              N1 
       900         98          A        VAL          O        L-FRAG_2              H9 
       900        226          A        VAL          O        L-FRAG_1             H20 
       900        162          A        ASP        OD2        L-FRAG_1             H20 
       901        226          A        VAL          O        L-FRAG_1              H8 
       901        162          A        ASP        OD2        L-FRAG_1              H8 
       901         98          A        VAL          O        L-FRAG_2             H10 
       902        226          A        VAL          O        L-FRAG_1              H8 
       902        162          A        ASP        OD2        L-FRAG_1              H8 
       902         98          A        VAL          O        L-FRAG_2              H9 
       902        253          B        LYS        HZ3        L-FRAG_0              N1 
       903        162          A        ASP        OD2        L-FRAG_1              H7 
       903        226          A        VAL          O        L-FRAG_1              H8 
       903        162          A        ASP        OD2        L-FRAG_1              H8 
       903         98          A        VAL          O        L-FRAG_2              H9 
       903        409          A        LYS        HZ1        L-FRAG_2             H21 
       904        162          A        ASP        OD2        L-FRAG_1              H7 
       904        226          A        VAL          O        L-FRAG_1              H7 
       904         98          A        VAL          O        L-FRAG_2              H9 
       904        253          B        LYS        HZ3        L-FRAG_0              N1 
       905        226          A        VAL          O        L-FRAG_1              H7 
       905         98          A        VAL          O        L-FRAG_2              H9 
       906        226          A        VAL          O        L-FRAG_1              H8 
       906        253          B        LYS        HZ3        L-FRAG_0              N1 
       907        226          A        VAL          O        L-FRAG_1              H8 
       907         98          A        VAL          O        L-FRAG_2              H9 
       907        161          A        ILE          O        L-FRAG_2             H21 
       908         98          A        VAL          O        L-FRAG_2             H21 
       909        162          A        ASP        OD2        L-FRAG_1              H7 
       909        226          A        VAL          O        L-FRAG_1              H7 
       909         98          A        VAL          O        L-FRAG_2              H9 
       910        162          A        ASP        OD2        L-FRAG_1              H8 
       910        226          A        VAL          O        L-FRAG_1              H8 
       910         98          A        VAL          O        L-FRAG_2             H21 
       910        253          B        LYS        HZ3        L-FRAG_0              N1 
       911         98          A        VAL          O        L-FRAG_2              H9 
       911        162          A        ASP        OD2        L-FRAG_1             H20 
       911        226          A        VAL          O        L-FRAG_1             H20 
       911        253          B        LYS        HZ3        L-FRAG_0              N1 
       912        162          A        ASP        OD2        L-FRAG_1              H8 
       912        226          A        VAL          O        L-FRAG_1              H8 
       912        253          B        LYS        HZ3        L-FRAG_0              N1 
       913        162          A        ASP        OD2        L-FRAG_1              H8 
       913        226          A        VAL          O        L-FRAG_1              H8 
       913         98          A        VAL          O        L-FRAG_2             H10 
       913        253          B        LYS        HZ3        L-FRAG_0              N1 
       913         97          A        SER         HG        L-FRAG_0              O1 
       914        162          A        ASP        OD2        L-FRAG_1              H8 
       914        226          A        VAL          O        L-FRAG_1              H8 
       914         98          A        VAL          O        L-FRAG_2             H10 
       914        226          A        VAL          O        L-FRAG_1             H20 
       914        253          B        LYS        HZ3        L-FRAG_0              N1 
       915        162          A        ASP        OD2        L-FRAG_1              H8 
       915        226          A        VAL          O        L-FRAG_1             H20 
       915        225          A        SER         OG        L-FRAG_1             H20 
       915         98          A        VAL          O        L-FRAG_2             H21 
       915        253          B        LYS        HZ3        L-FRAG_0              N1 
       916        226          A        VAL          O        L-FRAG_1             H20 
       916        162          A        ASP        OD2        L-FRAG_1             H20 
       916         98          A        VAL          O        L-FRAG_2             H21 
       916        253          B        LYS        HZ3        L-FRAG_0              N1 
       917        226          A        VAL          O        L-FRAG_1              H8 
       917        162          A        ASP        OD2        L-FRAG_1              H8 
       917        161          A        ILE          O        L-FRAG_2              H9 
       918         98          A        VAL          O        L-FRAG_2              H9 
       918        226          A        VAL          O        L-FRAG_1             H20 
       919        162          A        ASP        OD2        L-FRAG_2             H10 
       919        162          A        ASP        OD2        L-FRAG_1             H20 
       919        161          A        ILE          O        L-FRAG_1             H20 
       919         98          A        VAL          O        L-FRAG_2             H21 
       919        253          B        LYS        HZ3        L-FRAG_0              N1 
       920         98          A        VAL          O        L-FRAG_2              H9 
       921        226          A        VAL          O        L-FRAG_1              H8 
       921        162          A        ASP        OD2        L-FRAG_1              H8 
       921        162          A        ASP        OD2        L-FRAG_2              H9 
       921         98          A        VAL          O        L-FRAG_2             H10 
       921        253          B        LYS        HZ3        L-FRAG_0              N1 
       921        225          A        SER         HG        L-FRAG_0              O2 
       922        226          A        VAL          O        L-FRAG_1              H8 
       922        162          A        ASP        OD2        L-FRAG_1              H8 
       922         23          A        VAL          H        L-FRAG_2             H10 
       922         98          A        VAL          O        L-FRAG_2             H10 
       922        280          A        VAL          H        L-FRAG_1             H20 
       922        226          A        VAL          O        L-FRAG_1             H20 
       922        253          B        LYS        HZ3        L-FRAG_0              N1 
       923        226          A        VAL          O        L-FRAG_1              H8 
       923        162          A        ASP        OD2        L-FRAG_1              H8 
       923        162          A        ASP        OD2        L-FRAG_2             H10 
       923         98          A        VAL          O        L-FRAG_2             H21 
       924        344          A        ILE          O        L-FRAG_1              H7 
       924        162          A        ASP        OD2        L-FRAG_1              H8 
       924         98          A        VAL          O        L-FRAG_2             H21 
       925        225          A        SER         OG        L-FRAG_1              H7 
       925        226          A        VAL          O        L-FRAG_1              H7 
       925        344          A        ILE          O        L-FRAG_1              H8 
       925         98          A        VAL          O        L-FRAG_2              H9 
       925        226          A        VAL          O        L-FRAG_1             H20 
       925        162          A        ASP        OD2        L-FRAG_1             H20 
       925        253          B        LYS        HZ3        L-FRAG_0              N1 
       926         98          A        VAL          O        L-FRAG_2              H9 
       926        226          A        VAL          O        L-FRAG_1             H20 
       926        162          A        ASP        OD2        L-FRAG_1             H20 
       926        253          B        LYS        HZ3        L-FRAG_0              N1 
       927        225          A        SER         OG        L-FRAG_1              H7 
       927        226          A        VAL          O        L-FRAG_1              H7 
       927        226          A        VAL          O        L-FRAG_1             H20 
       927        162          A        ASP        OD2        L-FRAG_1             H20 
       927         98          A        VAL          O        L-FRAG_2             H21 
       927        253          B        LYS        HZ3        L-FRAG_0              N1 
       928        226          A        VAL          O        L-FRAG_1             H20 
       928        162          A        ASP        OD2        L-FRAG_1             H20 
       928        253          B        LYS        HZ3        L-FRAG_0              N1 
       929        162          A        ASP        OD2        L-FRAG_1             H20 
       929        253          B        LYS        HZ3        L-FRAG_0              N1 
       929        225          A        SER         HG        L-FRAG_0              O2 
       930        162          A        ASP        OD2        L-FRAG_1             H20 
       930        226          A        VAL          O        L-FRAG_1             H20 
       930         98          A        VAL          O        L-FRAG_2             H21 
       930         97          A        SER         HG        L-FRAG_0              O1 
       930        253          B        LYS        HZ3        L-FRAG_0              N1 
       931         98          A        VAL          O        L-FRAG_2              H9 
       931         23          A        VAL          O        L-FRAG_2              H9 
       931        162          A        ASP        OD2        L-FRAG_1             H20 
       931        253          B        LYS        HZ3        L-FRAG_0              N1 
       932        162          A        ASP        OD2        L-FRAG_1              H8 
       932        162          A        ASP        OD2        L-FRAG_1              H8 
       932        226          A        VAL          O        L-FRAG_1              H8 
       932         98          A        VAL          O        L-FRAG_2             H21 
       932        253          B        LYS        HZ3        L-FRAG_0              N1 
       933        162          A        ASP        OD2        L-FRAG_1              H8 
       933        226          A        VAL          O        L-FRAG_1              H8 
       933        409          A        LYS        HZ3        L-FRAG_2             H10 
       934         98          A        VAL          O        L-FRAG_2              H9 
       934        162          A        ASP        OD2        L-FRAG_1             H20 
       934        226          A        VAL          O        L-FRAG_1             H20 
       934        253          B        LYS        HZ3        L-FRAG_0              N1 
       935        162          A        ASP        OD2        L-FRAG_1              H8 
       935        226          A        VAL          H        L-FRAG_1             H20 
       935        160          A        SER         OG        L-FRAG_1             H20 
       935        253          B        LYS        HZ3        L-FRAG_0              N1 
       936        344          A        ILE          O        L-FRAG_1              H7 
       936        226          A        VAL          O        L-FRAG_1              H8 
       936        162          A        ASP        OD2        L-FRAG_1              H8 
       936         98          A        VAL          O        L-FRAG_2             H21 
       936        253          B        LYS        HZ3        L-FRAG_0              N1 
       937         98          A        VAL          O        L-FRAG_2             H10 
       937        162          A        ASP        OD2        L-FRAG_1             H20 
       937        226          A        VAL          O        L-FRAG_1             H20 
       937        253          B        LYS        HZ3        L-FRAG_0              N1 
       938        344          A        ILE          O        L-FRAG_1              H8 
       938         98          A        VAL          O        L-FRAG_2              H9 
       938        162          A        ASP        OD2        L-FRAG_1             H20 
       938        226          A        VAL          O        L-FRAG_1             H20 
       938        225          A        SER         HG        L-FRAG_0              O2 
       939         98          A        VAL          O        L-FRAG_2              H9 
       939        162          A        ASP        OD2        L-FRAG_1             H20 
       939        226          A        VAL          O        L-FRAG_1             H20 
       940        344          A        ILE          O        L-FRAG_1              H7 
       940        162          A        ASP        OD2        L-FRAG_1              H8 
       940        226          A        VAL          O        L-FRAG_1              H8 
       940         98          A        VAL          O        L-FRAG_2             H10 
       940        253          B        LYS        HZ3        L-FRAG_0              N1 
       941        226          A        VAL          O        L-FRAG_1              H8 
       941        162          A        ASP        OD2        L-FRAG_1              H8 
       941         98          A        VAL          O        L-FRAG_2             H10 
       941         97          A        SER         HG        L-FRAG_0              O1 
       942        344          A        ILE          O        L-FRAG_1              H7 
       942        161          A        ILE          O        L-FRAG_2             H21 
       942         98          A        VAL          O        L-FRAG_2             H21 
       942        253          B        LYS        HZ3        L-FRAG_0              N1 
       943        226          A        VAL          O        L-FRAG_1              H8 
       943        162          A        ASP        OD2        L-FRAG_1              H8 
       943         98          A        VAL          O        L-FRAG_2             H21 
       943        253          B        LYS        HZ3        L-FRAG_0              N1 
       944        409          A        LYS        HZ1        L-FRAG_2              H9 
       944         98          A        VAL          O        L-FRAG_2             H10 
       944         98          A        VAL          O        L-FRAG_0              O1 
       944        253          B        LYS        HZ3        L-FRAG_0              N1 
       944         96          A        ALA          O        L-FRAG_0              N1 
       945        160          A        SER         OG        L-FRAG_1              H8 
       945        225          A        SER         HG        L-FRAG_0              O2 
       945        253          B        LYS        HZ3        L-FRAG_0              N1 
       946        162          A        ASP        OD2        L-FRAG_1              H8 
       946         98          A        VAL          O        L-FRAG_2             H21 
       946         97          A        SER         HG        L-FRAG_0              O1 
       947        226          A        VAL          O        L-FRAG_1              H8 
       947        162          A        ASP        OD2        L-FRAG_1              H8 
       947         98          A        VAL          O        L-FRAG_2             H10 
       947         97          A        SER         HG        L-FRAG_0              O1 
       948         98          A        VAL          O        L-FRAG_2              H9 
       948        253          B        LYS        HZ3        L-FRAG_0              N1 
       949        162          A        ASP        OD2        L-FRAG_1              H8 
       949        226          A        VAL          O        L-FRAG_1              H8 
       949         98          A        VAL          O        L-FRAG_2              H9 
       949        253          B        LYS        HZ3        L-FRAG_0              N1 
       950        344          A        ILE          O        L-FRAG_1              H7 
       950        162          A        ASP        OD2        L-FRAG_1              H8 
       950        409          A        LYS        HZ1        L-FRAG_2              H9 
       950         97          A        SER         HG        L-FRAG_0              O1 
       951        226          A        VAL          O        L-FRAG_1              H7 
       951        162          A        ASP        OD2        L-FRAG_1              H7 
       951         98          A        VAL          O        L-FRAG_2             H10 
       951        409          A        LYS        HZ2        L-FRAG_2             H21 
       951        253          B        LYS        HZ3        L-FRAG_0              N1 
       951         97          A        SER         HG        L-FRAG_0              O1 
       952        226          A        VAL          O        L-FRAG_1              H8 
       952        162          A        ASP        OD2        L-FRAG_1              H8 
       952         98          A        VAL          O        L-FRAG_2             H21 
       952        253          B        LYS        HZ3        L-FRAG_0              N1 
       953         98          A        VAL          O        L-FRAG_2              H9 
       953        226          A        VAL          O        L-FRAG_1             H20 
       953        162          A        ASP        OD2        L-FRAG_1             H20 
       954        226          A        VAL          O        L-FRAG_1             H20 
       954        162          A        ASP        OD2        L-FRAG_1             H20 
       954         98          A        VAL          O        L-FRAG_2             H21 
       954        253          B        LYS        HZ3        L-FRAG_0              N1 
       955         23          A        VAL          H        L-FRAG_2             H21 
       955         98          A        VAL          O        L-FRAG_2             H21 
       956        226          A        VAL          O        L-FRAG_1              H7 
       956        162          A        ASP        OD2        L-FRAG_1              H7 
       956         98          A        VAL          O        L-FRAG_2             H10 
       957        226          A        VAL          O        L-FRAG_1              H7 
       957        162          A        ASP        OD2        L-FRAG_1              H7 
       957         98          A        VAL          O        L-FRAG_2             H10 
       958         98          A        VAL          O        L-FRAG_2              H9 
       958        226          A        VAL          O        L-FRAG_1             H20 
       958        162          A        ASP        OD2        L-FRAG_1             H20 
       958        225          A        SER         HG        L-FRAG_0              O2 
       959        409          A        LYS        HZ3        L-FRAG_2             H10 
       959        226          A        VAL          O        L-FRAG_1             H20 
       959        162          A        ASP        OD2        L-FRAG_1             H20 
       959         98          A        VAL          O        L-FRAG_2             H21 
       959         97          A        SER         HG        L-FRAG_0              O1 
       961        226          A        VAL          O        L-FRAG_1              H7 
       961         98          A        VAL          O        L-FRAG_2              H9 
       961        226          A        VAL          O        L-FRAG_1             H20 
       961        162          A        ASP        OD2        L-FRAG_1             H20 
       962         98          A        VAL          O        L-FRAG_2              H9 
       962        226          A        VAL          O        L-FRAG_1             H20 
       962        162          A        ASP        OD2        L-FRAG_1             H20 
       963        162          A        ASP        OD2        L-FRAG_1              H8 
       963        161          A        ILE          O        L-FRAG_2             H10 
       963         98          A        VAL          O        L-FRAG_2             H21 
       964        160          A        SER         HG        L-FRAG_0              O2 
       965        160          A        SER         OG        L-FRAG_1              H7 
       965         98          A        VAL          O        L-FRAG_2              H9 
       965        162          A        ASP        OD2        L-FRAG_1             H20 
       965         97          A        SER         HG        L-FRAG_0              O1 
       966        226          A        VAL          O        L-FRAG_1              H8 
       966        162          A        ASP        OD2        L-FRAG_1              H8 
       967        226          A        VAL          O        L-FRAG_1              H8 
       967        162          A        ASP        OD2        L-FRAG_1              H8 
       967         98          A        VAL          O        L-FRAG_2             H10 
       968         98          A        VAL          O        L-FRAG_2             H10 
       969         98          A        VAL          O        L-FRAG_2             H10 
       969        226          A        VAL          O        L-FRAG_1             H20 
       969        162          A        ASP        OD2        L-FRAG_1             H20 
       970         98          A        VAL          O        L-FRAG_2              H9 
       970        162          A        ASP        OD2        L-FRAG_1             H20 
       970        226          A        VAL          O        L-FRAG_1             H20 
       970        225          A        SER         HG        L-FRAG_0              O2 
       971        226          A        VAL          O        L-FRAG_1             H20 
       971        162          A        ASP        OD2        L-FRAG_1             H20 
       971        225          A        SER         HG        L-FRAG_0              O2 
       972         98          A        VAL          O        L-FRAG_2             H10 
       972        226          A        VAL          O        L-FRAG_1             H20 
       972        162          A        ASP        OD2        L-FRAG_1             H20 
       972        253          B        LYS        HZ1        L-FRAG_0              N1 
       972        225          A        SER         HG        L-FRAG_0              O2 
       973        162          A        ASP        OD2        L-FRAG_1              H8 
       973        161          A        ILE          O        L-FRAG_2             H10 
       974        162          A        ASP        OD2        L-FRAG_1              H7 
       974         98          A        VAL          O        L-FRAG_2              H9 
       974         98          A        VAL          O        L-FRAG_2             H21 
       974        253          B        LYS        HZ1        L-FRAG_0              N1 
       975        226          A        VAL          O        L-FRAG_1             H20 
       975        162          A        ASP        OD2        L-FRAG_1             H20 
       975         98          A        VAL          O        L-FRAG_2             H21 
       975        253          B        LYS        HZ1        L-FRAG_0              N1 
       976        162          A        ASP        OD2        L-FRAG_1              H8 
       976         98          A        VAL          O        L-FRAG_2             H21 
       977        225          A        SER         HG        L-FRAG_0              O2 
       978         98          A        VAL          O        L-FRAG_2              H9 
       978         97          A        SER         HG        L-FRAG_0              O1 
       979        226          A        VAL          H        L-FRAG_1              H7 
       979        160          A        SER         OG        L-FRAG_1              H7 
       979         98          A        VAL          O        L-FRAG_2              H9 
       979        162          A        ASP        OD2        L-FRAG_1             H20 
       979        253          B        LYS        HZ1        L-FRAG_0              N1 
       979         97          A        SER         HG        L-FRAG_0              O1 
       979        225          A        SER         HG        L-FRAG_0              O2 
       980        162          A        ASP        OD2        L-FRAG_1              H7 
       980        161          A        ILE          O        L-FRAG_2              H9 
       980         98          A        VAL          O        L-FRAG_2             H10 
       980        225          A        SER         HG        L-FRAG_0              O2 
       982         97          A        SER         OG        L-FRAG_2             H10 
       982         98          A        VAL          O        L-FRAG_2             H10 
       982        226          A        VAL          O        L-FRAG_1             H20 
       982        162          A        ASP        OD2        L-FRAG_1             H20 
       982        253          B        LYS        HZ3        L-FRAG_0              N1 
       982         97          A        SER         HG        L-FRAG_0              O1 
       983         98          A        VAL          O        L-FRAG_2              H9 
       983        226          A        VAL          O        L-FRAG_1             H20 
       983        162          A        ASP        OD2        L-FRAG_1             H20 
       983        253          B        LYS        HZ3        L-FRAG_0              N1 
       984        226          A        VAL          O        L-FRAG_1             H20 
       984        162          A        ASP        OD2        L-FRAG_1             H20 
       984         98          A        VAL          O        L-FRAG_2             H21 
       985        162          A        ASP        OD2        L-FRAG_1             H20 
       985        226          A        VAL          O        L-FRAG_1             H20 
       985         98          A        VAL          O        L-FRAG_2             H21 
       985        253          B        LYS        HZ3        L-FRAG_0              N1 
       985         97          A        SER         HG        L-FRAG_0              O1 
       986         98          A        VAL          O        L-FRAG_2              H9 
       986        226          A        VAL          O        L-FRAG_1             H20 
       986        162          A        ASP        OD2        L-FRAG_1             H20 
       986        253          B        LYS        HZ3        L-FRAG_0              N1 
       986         96          A        ALA          O        L-FRAG_0              N1 
       986         97          A        SER         HG        L-FRAG_0              O1 
       987        226          A        VAL          O        L-FRAG_1              H7 
       987        162          A        ASP        OD2        L-FRAG_1              H7 
       987         98          A        VAL          O        L-FRAG_2             H10 
       987        253          B        LYS        HZ3        L-FRAG_0              N1 
       988        226          A        VAL          O        L-FRAG_1              H7 
       988        162          A        ASP        OD2        L-FRAG_1              H7 
       988        409          A        LYS        HZ2        L-FRAG_2             H21 
       988        253          B        LYS        HZ3        L-FRAG_0              N1 
       988         97          A        SER         HG        L-FRAG_0              O1 
       989        162          A        ASP        OD2        L-FRAG_1             H20 
       989        253          B        LYS        HZ3        L-FRAG_0              N1 
       990        226          A        VAL          O        L-FRAG_1              H8 
       990        162          A        ASP        OD2        L-FRAG_1              H8 
       990         98          A        VAL          O        L-FRAG_2              H9 
       990         98          A        VAL          O        L-FRAG_2             H10 
       990        253          B        LYS        HZ3        L-FRAG_0              N1 
       990        225          A        SER         HG        L-FRAG_0              O2 
       991        344          A        ILE          O        L-FRAG_1              H7 
       991        226          A        VAL          O        L-FRAG_1              H8 
       991        162          A        ASP        OD2        L-FRAG_1              H8 
       991         98          A        VAL          O        L-FRAG_2             H21 
       991        253          B        LYS        HZ3        L-FRAG_0              N1 
       991        225          A        SER         HG        L-FRAG_0              O2 
       992         98          A        VAL          O        L-FRAG_2             H10 
       992        162          A        ASP        OD2        L-FRAG_1             H20 
       992        226          A        VAL          O        L-FRAG_1             H20 
       992        162          A        ASP        OD2        L-FRAG_1             H20 
       992        253          B        LYS        HZ3        L-FRAG_0              N1 
       993        226          A        VAL          O        L-FRAG_1             H20 
       993        162          A        ASP        OD2        L-FRAG_1             H20 
       993         98          A        VAL          O        L-FRAG_2             H21 
       993        253          B        LYS        HZ3        L-FRAG_0              N1 
       994         98          A        VAL          O        L-FRAG_2              H9 
       994        226          A        VAL          O        L-FRAG_1             H20 
       994        162          A        ASP        OD2        L-FRAG_1             H20 
       994        253          B        LYS        HZ3        L-FRAG_0              N1 
       995        344          A        ILE          O        L-FRAG_1              H8 
       995        226          A        VAL          O        L-FRAG_1             H20 
       995        162          A        ASP        OD2        L-FRAG_1             H20 
       995         98          A        VAL          O        L-FRAG_2             H21 
       995        253          B        LYS        HZ3        L-FRAG_0              N1 
       996        226          A        VAL          O        L-FRAG_1             H20 
       996        162          A        ASP        OD2        L-FRAG_1             H20 
       996         98          A        VAL          O        L-FRAG_2             H21 
       996        253          B        LYS        HZ3        L-FRAG_0              N1 
       996         97          A        SER         HG        L-FRAG_0              O1 
       997        226          A        VAL          O        L-FRAG_1             H20 
       997        162          A        ASP        OD2        L-FRAG_1             H20 
       998        226          A        VAL          O        L-FRAG_1             H20 
       998        162          A        ASP        OD2        L-FRAG_1             H20 
       998         98          A        VAL          O        L-FRAG_2             H21 
       998         97          A        SER         HG        L-FRAG_0              O1 
       999        228          A        VAL          H        L-FRAG_1             H20 
       999        162          A        ASP        OD2        L-FRAG_1             H20 
       999        226          A        VAL          O        L-FRAG_1             H20 
       999        162          A        ASP        OD2        L-FRAG_1             H20 
      1000        226          A        VAL          O        L-FRAG_1              H8 
      1000        162          A        ASP        OD2        L-FRAG_1              H8 
      1000         98          A        VAL          O        L-FRAG_2             H10 
      1000        253          B        LYS        HZ3        L-FRAG_0              N1 
