# Supplementary material for: Delineating Pixantrone Maleate’s adroit activity against cervical cancer proteins through multitargeted docking-based MM\GBSA, QM-DFT and MD simulation
Source: PLoS One. 2023 Dec 15;18(12):e0295714. doi: 10.1371/journal.pone.0295714 (PMC10723688; doi:10.1371/journal.pone.0295714)
Supplement: S1 Dataset — (ZIP) [file pone.0295714.s001.zip › Data_2_6UJB/raw-data/PL_RMSD.dat]

  # frame#    Prot_CA   Prot_Backbone  Prot_Sidechain  Prot_All_Heavy Lig_wrt_Protein  Lig_wrt_Ligand
         0      0.000           0.000           0.000           0.000           0.000           0.000
         1      1.259           1.264           1.840           1.450           2.089           0.795
         2      1.585           1.591           2.240           1.828           2.416           0.910
         3      2.275           2.271           2.804           2.455           2.162           0.739
         4      1.977           1.982           2.579           2.192           2.328           0.595
         5      1.924           1.942           2.580           2.172           1.754           0.773
         6      1.742           1.754           2.464           2.022           1.888           0.775
         7      2.068           2.062           2.709           2.307           2.328           0.685
         8      1.975           1.976           2.659           2.245           1.924           0.759
         9      1.784           1.791           2.542           2.090           1.900           0.718
        10      1.765           1.780           2.496           2.054           1.455           0.721
        11      1.488           1.504           2.293           1.819           1.603           0.770
        12      1.738           1.753           2.461           2.029           1.628           0.903
        13      2.232           2.248           2.920           2.510           1.796           0.914
        14      2.394           2.404           3.090           2.672           1.925           0.709
        15      2.785           2.782           3.410           3.029           1.710           0.792
        16      2.321           2.332           3.013           2.601           1.878           0.845
        17      2.670           2.669           3.271           2.898           1.833           0.839
        18      2.993           3.003           3.571           3.215           2.175           0.874
        19      3.020           3.017           3.595           3.240           2.233           0.711
        20      3.054           3.055           3.644           3.271           2.032           0.704
        21      3.199           3.200           3.789           3.425           2.316           0.740
        22      3.027           3.026           3.650           3.271           1.993           0.732
        23      2.547           2.546           3.245           2.814           2.108           0.763
        24      2.433           2.432           3.158           2.717           1.593           0.702
        25      2.152           2.157           2.920           2.455           1.545           0.790
        26      2.006           2.009           2.778           2.307           1.442           0.724
        27      2.045           2.056           2.860           2.381           1.810           0.756
        28      2.023           2.034           2.883           2.376           1.572           0.788
        29      2.381           2.377           3.129           2.673           1.630           0.766
        30      2.304           2.301           3.074           2.601           1.697           0.703
        31      2.137           2.133           2.923           2.433           1.526           0.909
        32      2.077           2.075           2.917           2.405           1.653           0.894
        33      2.040           2.040           2.872           2.368           1.737           0.747
        34      2.280           2.284           3.067           2.590           1.842           0.811
        35      2.288           2.276           3.093           2.602           2.200           0.689
        36      2.012           2.015           2.854           2.351           2.175           0.785
        37      1.998           2.000           2.839           2.340           2.186           0.761
        38      2.309           2.313           3.097           2.632           2.322           0.717
        39      2.001           2.011           2.835           2.347           1.797           0.681
        40      1.995           2.010           2.836           2.343           1.594           0.706
        41      1.962           1.968           2.805           2.310           1.543           0.802
        42      1.819           1.822           2.676           2.158           1.633           0.682
        43      2.161           2.153           2.976           2.486           1.781           0.723
        44      2.158           2.153           2.955           2.463           1.640           0.767
        45      2.407           2.398           3.132           2.686           1.935           0.746
        46      2.124           2.116           2.937           2.447           1.774           0.701
        47      2.184           2.184           3.005           2.508           1.883           0.801
        48      2.344           2.340           3.090           2.625           1.646           0.767
        49      2.225           2.230           3.026           2.541           1.484           0.732
        50      2.181           2.180           2.986           2.494           1.775           0.720
        51      2.213           2.212           3.020           2.523           1.803           0.694
        52      1.997           2.015           2.829           2.334           1.468           0.825
        53      2.195           2.206           3.002           2.520           1.891           0.698
        54      2.146           2.147           2.952           2.468           1.702           0.715
        55      2.655           2.658           3.338           2.912           1.990           0.779
        56      2.295           2.307           3.101           2.623           1.868           0.730
        57      2.716           2.722           3.428           2.997           2.461           0.762
        58      2.413           2.409           3.196           2.717           1.899           0.734
        59      2.800           2.800           3.495           3.068           2.554           0.749
        60      2.411           2.412           3.184           2.716           2.038           0.779
        61      2.489           2.489           3.303           2.815           2.089           0.780
        62      2.574           2.582           3.365           2.896           1.870           0.812
        63      2.438           2.447           3.243           2.769           1.851           0.761
        64      2.379           2.387           3.230           2.728           1.954           0.715
        65      2.768           2.773           3.529           3.078           2.367           0.724
        66      2.302           2.313           3.176           2.663           1.824           0.715
        67      3.083           3.084           3.812           3.368           2.093           0.813
        68      2.928           2.934           3.659           3.215           2.360           0.727
        69      3.236           3.231           3.939           3.508           2.201           0.682
        70      2.714           2.714           3.486           3.019           2.397           0.839
        71      2.573           2.575           3.330           2.868           1.840           0.790
        72      2.868           2.865           3.631           3.171           2.163           0.730
        73      2.833           2.831           3.643           3.164           2.111           0.702
        74      3.005           3.005           3.839           3.343           2.239           0.743
        75      2.774           2.771           3.610           3.109           2.114           0.692
        76      2.517           2.516           3.385           2.867           1.656           0.646
        77      2.550           2.554           3.383           2.884           1.957           0.712
        78      2.311           2.315           3.156           2.652           1.802           0.708
        79      2.374           2.375           3.222           2.714           1.608           0.691
        80      2.184           2.189           3.092           2.562           1.587           0.671
        81      2.184           2.186           3.113           2.564           1.742           0.735
        82      2.569           2.563           3.371           2.885           1.619           0.671
        83      2.392           2.390           3.260           2.750           1.531           0.734
        84      2.454           2.461           3.293           2.793           1.405           0.744
        85      2.434           2.446           3.259           2.768           1.303           0.716
        86      2.531           2.522           3.299           2.827           1.593           0.751
        87      2.506           2.507           3.312           2.834           1.236           0.754
        88      2.740           2.743           3.502           3.044           1.286           0.696
        89      2.665           2.666           3.423           2.960           1.530           0.739
        90      2.431           2.436           3.254           2.766           1.923           0.800
        91      2.291           2.296           3.121           2.628           1.868           0.706
        92      2.140           2.156           3.049           2.521           2.266           0.631
        93      2.075           2.086           2.992           2.458           2.045           0.816
        94      2.556           2.548           3.370           2.881           2.170           0.844
        95      2.550           2.546           3.310           2.840           2.090           0.745
        96      2.802           2.795           3.551           3.089           2.299           0.819
        97      2.949           2.934           3.630           3.198           2.231           0.861
        98      2.712           2.714           3.495           3.018           1.958           0.844
        99      2.643           2.639           3.464           2.964           1.848           0.784
       100      2.560           2.564           3.399           2.892           2.131           0.627
       101      3.310           3.299           4.016           3.575           1.878           0.752
       102      3.068           3.077           3.813           3.363           1.762           0.797
       103      2.904           2.909           3.629           3.182           2.277           0.694
       104      3.049           3.053           3.775           3.321           1.886           0.776
       105      2.870           2.863           3.607           3.144           1.591           0.707
       106      3.412           3.411           4.109           3.679           1.980           0.761
       107      3.299           3.307           3.979           3.557           1.814           0.868
       108      2.800           2.808           3.585           3.112           1.547           0.712
       109      2.890           2.896           3.679           3.206           2.297           0.827
       110      3.665           3.667           4.304           3.902           1.772           0.849
       111      3.001           3.005           3.742           3.292           1.964           0.892
       112      2.744           2.753           3.515           3.036           1.792           0.929
       113      2.744           2.747           3.516           3.040           2.066           0.793
       114      2.715           2.723           3.494           3.015           2.480           0.640
       115      2.902           2.905           3.619           3.177           2.266           0.814
       116      2.919           2.920           3.683           3.218           2.622           0.812
       117      3.124           3.123           3.827           3.387           2.278           0.916
       118      2.783           2.792           3.546           3.080           2.143           0.796
       119      2.799           2.802           3.575           3.102           2.287           0.767
       120      2.826           2.838           3.607           3.133           2.080           0.699
       121      2.603           2.613           3.415           2.919           1.960           0.775
       122      2.452           2.465           3.271           2.778           2.320           0.778
       123      2.745           2.748           3.531           3.056           2.317           0.754
       124      2.745           2.752           3.502           3.042           1.901           0.762
       125      2.407           2.412           3.193           2.716           1.747           0.794
       126      2.338           2.350           3.157           2.671           1.977           0.745
       127      2.509           2.508           3.306           2.821           2.385           0.794
       128      2.338           2.344           3.178           2.675           1.820           0.749
       129      2.370           2.371           3.214           2.712           2.114           0.960
       130      2.453           2.464           3.285           2.792           2.467           0.777
       131      2.233           2.249           3.131           2.604           1.706           0.898
       132      2.215           2.226           3.098           2.574           1.675           0.810
       133      2.561           2.565           3.387           2.895           1.976           0.687
       134      2.980           2.980           3.722           3.263           1.840           0.822
       135      2.739           2.741           3.559           3.060           1.826           0.701
       136      2.659           2.669           3.513           3.002           1.781           0.718
       137      2.817           2.817           3.631           3.139           1.911           0.794
       138      2.870           2.877           3.652           3.174           1.996           0.799
       139      3.107           3.114           3.894           3.414           1.879           0.770
       140      2.806           2.815           3.623           3.128           1.712           0.697
       141      2.855           2.859           3.629           3.153           1.773           0.769
       142      2.643           2.645           3.410           2.939           1.896           0.751
       143      3.004           3.015           3.746           3.292           1.764           0.673
       144      2.860           2.866           3.609           3.145           1.949           0.747
       145      2.970           2.977           3.699           3.249           1.952           0.761
       146      3.066           3.066           3.775           3.331           2.024           0.825
       147      3.174           3.168           3.890           3.443           1.932           0.770
       148      3.045           3.050           3.776           3.331           1.889           0.862
       149      2.873           2.871           3.602           3.152           1.464           0.600
       150      2.621           2.629           3.408           2.933           1.507           0.645
       151      2.724           2.729           3.483           3.018           1.804           0.688
       152      2.705           2.710           3.463           2.998           1.915           0.764
       153      2.715           2.715           3.497           3.020           1.963           0.780
       154      2.748           2.754           3.525           3.056           1.807           0.789
       155      3.017           3.014           3.738           3.285           1.903           0.712
       156      2.868           2.858           3.660           3.168           1.781           0.794
       157      3.128           3.116           3.862           3.397           2.173           0.841
       158      3.249           3.246           3.989           3.524           1.835           0.756
       159      3.817           3.814           4.465           4.053           1.971           0.887
       160      3.281           3.282           3.988           3.553           1.776           0.813
       161      2.748           2.753           3.530           3.060           1.346           0.717
       162      2.855           2.862           3.594           3.142           1.730           0.739
       163      2.876           2.882           3.637           3.173           2.058           0.823
       164      2.996           3.003           3.711           3.265           2.055           0.830
       165      3.451           3.448           4.179           3.729           2.059           0.758
       166      3.429           3.430           4.164           3.712           2.248           0.850
       167      4.300           4.293           4.944           4.538           2.846           0.747
       168      3.864           3.867           4.555           4.127           2.318           0.736
       169      3.678           3.679           4.361           3.934           2.207           0.639
       170      3.245           3.247           4.005           3.544           2.270           0.805
       171      3.220           3.226           3.976           3.514           2.169           0.916
       172      3.856           3.863           4.531           4.108           2.440           0.752
       173      3.609           3.609           4.303           3.877           1.960           0.647
       174      3.766           3.771           4.435           4.019           2.565           0.785
       175      3.038           3.047           3.794           3.342           2.002           0.805
       176      3.186           3.202           3.937           3.488           1.951           0.774
       177      3.034           3.049           3.796           3.339           2.141           0.867
       178      3.343           3.358           4.108           3.655           2.227           0.805
       179      3.122           3.132           3.881           3.429           1.740           0.778
       180      3.457           3.468           4.220           3.773           1.835           0.825
       181      3.899           3.896           4.631           4.185           2.027           0.807
       182      3.448           3.452           4.214           3.750           2.395           0.857
       183      3.689           3.697           4.444           3.990           2.751           0.758
       184      4.018           4.018           4.722           4.287           2.689           0.808
       185      3.492           3.491           4.219           3.773           2.491           0.686
       186      3.212           3.213           3.929           3.489           2.272           0.723
       187      3.160           3.160           3.895           3.447           2.021           0.841
       188      3.699           3.696           4.393           3.967           1.737           0.795
       189      3.694           3.691           4.386           3.953           2.088           0.822
       190      3.752           3.752           4.462           4.029           1.799           0.795
       191      3.766           3.761           4.466           4.034           2.301           0.797
       192      4.078           4.069           4.726           4.312           2.265           0.867
       193      4.263           4.263           4.913           4.506           2.573           0.790
       194      3.384           3.380           4.097           3.649           1.871           0.751
       195      2.989           2.980           3.755           3.276           1.831           0.761
       196      2.755           2.756           3.499           3.035           2.082           0.757
       197      2.942           2.949           3.700           3.236           1.907           0.791
       198      2.766           2.773           3.574           3.086           1.950           0.860
       199      3.197           3.201           3.954           3.495           2.215           0.843
       200      3.325           3.332           4.099           3.634           2.379           0.836
       201      3.195           3.211           3.975           3.511           2.246           0.873
       202      3.026           3.034           3.796           3.339           2.189           0.865
       203      3.288           3.305           4.023           3.583           2.407           0.707
       204      2.713           2.720           3.518           3.038           1.908           0.901
       205      3.120           3.136           3.863           3.413           2.453           0.763
       206      3.016           3.030           3.759           3.306           2.190           0.893
       207      2.744           2.762           3.495           3.041           1.888           0.871
       208      2.926           2.940           3.723           3.243           2.168           0.818
       209      3.120           3.136           3.838           3.405           2.039           0.870
       210      3.297           3.303           4.009           3.566           2.392           0.835
       211      3.607           3.613           4.302           3.874           2.504           0.826
       212      3.787           3.793           4.489           4.052           2.008           0.897
       213      3.814           3.819           4.458           4.049           1.897           0.764
       214      3.246           3.252           3.947           3.509           1.913           0.737
       215      3.173           3.178           3.924           3.461           2.397           0.818
       216      3.193           3.198           3.908           3.467           1.961           0.784
       217      3.312           3.314           4.071           3.605           1.849           0.779
       218      3.595           3.597           4.334           3.874           2.133           0.862
       219      3.413           3.411           4.188           3.717           2.066           0.865
       220      3.073           3.080           3.849           3.373           2.105           0.831
       221      2.711           2.721           3.515           3.032           2.042           0.770
       222      3.023           3.033           3.804           3.333           1.991           0.820
       223      3.664           3.670           4.365           3.932           2.272           0.837
       224      4.187           4.178           4.836           4.417           2.419           0.789
       225      3.527           3.529           4.241           3.792           2.312           0.868
       226      4.429           4.426           5.112           4.673           2.690           0.774
       227      4.537           4.535           5.215           4.788           3.156           0.862
       228      4.476           4.463           5.175           4.723           2.957           0.886
       229      4.008           4.003           4.739           4.278           2.596           0.839
       230      3.841           3.848           4.538           4.098           2.730           0.805
       231      3.771           3.770           4.515           4.048           2.436           0.864
       232      3.749           3.748           4.509           4.032           2.596           0.872
       233      3.962           3.958           4.686           4.228           3.013           0.792
       234      3.928           3.917           4.625           4.178           2.693           0.790
       235      3.918           3.917           4.632           4.191           2.769           0.817
       236      3.664           3.662           4.395           3.940           2.933           0.767
       237      3.352           3.344           4.135           3.654           2.508           0.792
       238      3.774           3.771           4.510           4.054           2.444           0.803
       239      3.610           3.608           4.391           3.908           2.422           0.808
       240      3.655           3.655           4.417           3.941           2.635           0.805
       241      3.713           3.712           4.469           3.999           2.717           0.819
       242      3.671           3.671           4.348           3.923           2.420           0.759
       243      3.181           3.184           3.917           3.457           2.401           0.856
       244      2.771           2.774           3.604           3.098           1.756           0.838
       245      3.156           3.154           3.885           3.427           2.277           0.790
       246      3.585           3.582           4.282           3.849           2.219           0.851
       247      3.944           3.943           4.601           4.186           2.682           0.796
       248      4.528           4.519           5.144           4.738           2.607           0.748
       249      3.631           3.638           4.312           3.891           2.255           0.823
       250      3.529           3.528           4.243           3.788           2.174           0.789
       251      3.826           3.816           4.469           4.046           2.594           0.757
       252      3.391           3.379           4.148           3.671           2.329           0.814
       253      3.124           3.114           3.902           3.407           2.394           0.824
       254      2.988           2.985           3.779           3.289           2.233           0.742
       255      3.030           3.029           3.796           3.317           2.226           0.817
       256      3.363           3.361           4.067           3.616           2.811           0.707
       257      3.970           3.962           4.626           4.200           2.732           0.755
       258      3.734           3.733           4.473           4.011           2.586           0.748
       259      3.987           3.977           4.640           4.218           2.253           0.896
       260      3.744           3.727           4.411           3.983           2.313           0.795
       261      3.484           3.482           4.193           3.749           2.222           0.880
       262      3.588           3.585           4.275           3.844           2.691           0.752
       263      3.425           3.414           4.145           3.687           2.051           0.807
       264      3.709           3.700           4.393           3.962           2.067           0.755
       265      3.394           3.395           4.128           3.675           2.496           0.761
       266      3.710           3.710           4.437           3.993           2.302           0.826
       267      3.900           3.886           4.601           4.162           2.274           0.863
       268      3.801           3.785           4.555           4.093           2.195           0.745
       269      3.524           3.522           4.245           3.803           2.286           0.800
       270      3.982           3.979           4.660           4.244           2.661           0.806
       271      3.539           3.529           4.283           3.822           2.233           0.817
       272      3.689           3.683           4.440           3.986           2.285           0.759
       273      3.406           3.402           4.165           3.704           2.027           0.786
       274      3.394           3.390           4.177           3.708           2.463           0.822
       275      3.815           3.813           4.567           4.120           2.490           0.866
       276      4.354           4.363           5.065           4.639           3.073           0.777
       277      3.570           3.585           4.320           3.875           2.392           0.721
       278      3.862           3.873           4.559           4.139           2.396           0.867
       279      3.743           3.745           4.444           4.016           2.049           0.755
       280      3.560           3.562           4.323           3.864           2.186           0.802
       281      3.528           3.538           4.304           3.844           2.202           0.830
       282      3.412           3.426           4.193           3.728           2.482           0.742
       283      3.512           3.516           4.228           3.795           1.993           0.838
       284      3.646           3.650           4.339           3.916           2.070           0.838
       285      3.698           3.704           4.406           3.969           2.322           0.858
       286      3.875           3.887           4.554           4.137           2.317           0.798
       287      3.234           3.243           4.010           3.536           2.050           0.778
       288      3.358           3.366           4.099           3.644           2.308           0.811
       289      3.462           3.475           4.192           3.742           2.155           0.831
       290      3.379           3.385           4.088           3.648           2.008           0.779
       291      3.542           3.546           4.253           3.810           2.479           0.851
       292      3.382           3.384           4.141           3.678           2.436           0.846
       293      3.065           3.081           3.857           3.378           2.083           0.716
       294      3.033           3.050           3.798           3.331           2.100           0.853
       295      3.361           3.375           4.112           3.654           2.156           0.800
       296      3.692           3.701           4.370           3.957           2.114           0.908
       297      4.424           4.440           5.043           4.657           2.376           0.781
       298      3.945           3.943           4.688           4.234           2.145           0.831
       299      3.771           3.780           4.486           4.047           2.362           0.866
       300      3.551           3.549           4.277           3.823           1.708           0.767
       301      3.375           3.384           4.101           3.650           2.162           0.722
       302      3.280           3.292           4.036           3.568           2.278           0.818
       303      3.191           3.204           3.970           3.489           2.306           0.730
       304      3.091           3.099           3.837           3.370           2.001           0.695
       305      3.071           3.081           3.865           3.375           1.969           0.857
       306      3.201           3.214           3.977           3.499           2.019           0.849
       307      3.078           3.083           3.888           3.390           2.276           0.814
       308      3.227           3.239           4.015           3.531           2.417           0.822
       309      3.449           3.470           4.219           3.751           2.811           0.744
       310      3.826           3.835           4.532           4.093           2.275           0.760
       311      3.212           3.221           3.959           3.498           2.123           0.694
       312      3.704           3.706           4.450           3.987           2.816           0.818
       313      3.680           3.690           4.445           3.979           2.419           0.910
       314      3.338           3.360           4.130           3.654           2.472           0.852
       315      3.291           3.303           4.084           3.598           2.228           0.831
       316      3.513           3.525           4.250           3.801           2.295           0.887
       317      3.239           3.253           4.048           3.565           2.366           0.848
       318      3.299           3.307           4.109           3.619           2.158           0.791
       319      3.622           3.631           4.393           3.918           2.068           0.717
       320      3.398           3.402           4.211           3.728           2.076           0.798
       321      3.337           3.344           4.149           3.662           2.356           0.780
       322      3.234           3.242           4.045           3.556           1.936           0.790
       323      3.431           3.447           4.227           3.747           2.392           0.882
       324      3.577           3.585           4.335           3.871           2.550           0.759
       325      3.339           3.351           4.159           3.666           2.347           0.781
       326      2.972           2.994           3.800           3.305           2.254           0.766
       327      2.801           2.806           3.631           3.130           2.334           0.820
       328      2.935           2.942           3.791           3.276           2.077           0.774
       329      3.137           3.141           3.966           3.465           1.991           0.808
       330      2.869           2.883           3.726           3.205           2.288           0.794
       331      2.892           2.901           3.732           3.219           2.130           0.776
       332      3.395           3.408           4.138           3.676           2.419           0.838
       333      3.617           3.618           4.374           3.899           2.369           0.816
       334      3.435           3.436           4.219           3.730           2.280           0.790
       335      3.910           3.912           4.633           4.186           2.345           0.934
       336      3.656           3.659           4.392           3.936           1.922           0.722
       337      3.357           3.365           4.106           3.645           2.035           0.816
       338      3.540           3.555           4.289           3.825           2.268           0.835
       339      3.692           3.698           4.471           3.988           2.140           0.732
       340      3.892           3.897           4.647           4.180           2.073           0.742
       341      3.517           3.518           4.290           3.805           2.303           0.898
       342      3.818           3.816           4.562           4.093           2.013           0.814
       343      3.580           3.584           4.320           3.852           2.292           0.846
       344      3.297           3.305           4.113           3.611           2.138           0.889
       345      3.536           3.542           4.315           3.829           2.257           0.897
       346      3.736           3.736           4.515           4.022           2.139           0.764
       347      3.565           3.576           4.354           3.868           2.516           0.854
       348      3.753           3.761           4.512           4.038           2.673           0.729
       349      4.049           4.058           4.783           4.330           2.832           0.828
       350      4.474           4.474           5.128           4.712           2.523           0.770
       351      4.168           4.166           4.865           4.419           2.546           0.755
       352      3.408           3.412           4.181           3.696           2.297           0.730
       353      3.763           3.769           4.496           4.037           2.631           0.804
       354      3.677           3.685           4.452           3.977           2.466           0.834
       355      4.369           4.372           5.082           4.635           2.894           0.843
       356      3.761           3.771           4.529           4.055           3.096           0.815
       357      4.122           4.134           4.850           4.396           2.570           0.835
       358      4.082           4.089           4.780           4.349           2.463           0.802
       359      4.151           4.156           4.887           4.435           2.736           0.747
       360      3.853           3.861           4.589           4.137           2.542           0.773
       361      3.673           3.676           4.417           3.950           2.297           0.868
       362      3.086           3.099           3.906           3.408           2.401           0.863
       363      3.832           3.845           4.562           4.120           2.669           0.822
       364      4.246           4.259           4.915           4.501           2.619           0.799
       365      3.798           3.795           4.517           4.062           2.255           0.772
       366      3.557           3.566           4.307           3.848           2.413           0.834
       367      4.335           4.335           5.005           4.579           3.365           0.858
       368      4.216           4.215           4.917           4.482           2.751           0.840
       369      3.757           3.763           4.510           4.048           2.639           0.805
       370      3.901           3.902           4.668           4.198           2.900           0.762
       371      4.119           4.115           4.887           4.416           3.058           0.810
       372      4.831           4.832           5.534           5.092           3.298           0.864
       373      4.051           4.055           4.750           4.308           2.838           0.788
       374      4.403           4.409           5.064           4.645           3.357           0.811
       375      5.038           5.039           5.679           5.273           3.359           0.819
       376      4.708           4.705           5.364           4.951           3.532           0.754
       377      4.897           4.894           5.592           5.160           3.265           0.807
       378      4.777           4.770           5.444           5.026           2.976           0.780
       379      5.332           5.324           5.984           5.565           3.596           0.936
       380      5.342           5.329           6.003           5.578           3.457           0.862
       381      5.257           5.242           5.923           5.494           3.657           0.878
       382      5.586           5.573           6.193           5.797           3.760           0.686
       383      5.371           5.364           5.998           5.592           3.198           0.756
       384      5.047           5.037           5.679           5.269           3.152           0.737
       385      4.398           4.388           5.098           4.653           2.656           0.891
       386      4.680           4.665           5.386           4.936           2.610           0.760
       387      4.412           4.410           5.117           4.676           2.292           0.727
       388      4.921           4.908           5.581           5.151           3.165           0.804
       389      4.912           4.910           5.587           5.159           3.010           0.896
       390      4.448           4.438           5.159           4.713           2.786           0.846
       391      4.788           4.781           5.447           5.025           3.154           0.842
       392      4.570           4.567           5.296           4.842           2.944           0.767
       393      4.684           4.677           5.331           4.913           2.903           0.841
       394      4.694           4.681           5.350           4.924           3.095           0.923
       395      3.798           3.789           4.525           4.068           2.530           0.818
       396      3.515           3.510           4.277           3.798           2.194           0.822
       397      3.777           3.769           4.482           4.026           2.494           0.968
       398      3.820           3.813           4.553           4.084           2.692           0.772
       399      3.517           3.505           4.269           3.796           2.519           0.914
       400      3.897           3.889           4.611           4.153           2.524           0.943
       401      3.902           3.891           4.656           4.173           2.812           0.849
       402      3.502           3.504           4.299           3.808           2.750           0.804
       403      3.622           3.618           4.369           3.896           2.379           0.886
       404      3.411           3.407           4.200           3.707           2.136           0.734
       405      3.416           3.405           4.206           3.709           2.783           0.801
       406      3.707           3.702           4.463           3.988           2.771           0.799
       407      3.821           3.815           4.534           4.087           2.790           0.833
       408      4.146           4.131           4.857           4.401           2.737           0.837
       409      4.302           4.282           4.997           4.547           2.890           0.883
       410      4.193           4.178           4.915           4.455           2.867           0.867
       411      4.324           4.316           4.993           4.564           3.019           0.760
       412      3.858           3.844           4.608           4.127           2.681           0.870
       413      3.997           3.986           4.735           4.268           2.691           0.773
       414      4.093           4.093           4.799           4.358           2.832           0.831
       415      3.889           3.877           4.598           4.147           2.972           0.813
       416      3.703           3.694           4.485           3.997           2.136           0.805
       417      3.966           3.958           4.690           4.230           2.866           0.898
       418      3.585           3.584           4.336           3.870           2.316           0.664
       419      3.170           3.168           3.991           3.494           2.183           0.890
       420      3.033           3.024           3.879           3.360           2.147           0.860
       421      3.470           3.466           4.296           3.788           2.493           0.842
       422      3.819           3.819           4.602           4.124           2.319           0.805
       423      4.243           4.238           4.986           4.528           2.775           0.843
       424      4.354           4.341           5.065           4.622           2.384           0.917
       425      3.766           3.762           4.571           4.079           2.341           0.809
       426      3.923           3.927           4.690           4.215           2.326           0.862
       427      3.805           3.810           4.550           4.089           2.713           0.700
       428      4.076           4.074           4.843           4.367           2.730           0.939
       429      3.992           3.990           4.756           4.285           2.234           0.628
       430      3.937           3.927           4.728           4.244           2.287           0.901
       431      3.944           3.941           4.730           4.256           2.821           0.808
       432      3.798           3.792           4.575           4.091           2.427           0.895
       433      3.967           3.962           4.736           4.253           2.752           0.840
       434      3.765           3.760           4.536           4.050           2.411           0.812
       435      3.991           3.991           4.730           4.269           2.446           0.873
       436      3.901           3.897           4.651           4.179           2.217           0.819
       437      4.005           3.995           4.739           4.272           2.023           0.813
       438      4.236           4.231           4.966           4.503           2.061           0.721
       439      4.344           4.336           5.080           4.615           2.105           0.810
       440      3.587           3.585           4.367           3.879           1.752           0.748
       441      3.993           3.987           4.722           4.261           2.060           0.760
       442      3.912           3.907           4.634           4.188           1.934           0.778
       443      3.643           3.640           4.389           3.927           2.087           0.793
       444      3.173           3.169           4.018           3.499           2.068           0.600
       445      3.684           3.682           4.470           3.995           2.148           0.858
       446      3.685           3.683           4.438           3.974           2.357           0.786
       447      3.598           3.586           4.357           3.884           2.049           0.651
       448      3.774           3.767           4.517           4.053           2.304           0.774
       449      3.236           3.232           4.050           3.549           2.085           0.814
       450      3.709           3.701           4.425           3.976           1.822           0.845
       451      4.173           4.164           4.873           4.433           2.282           0.787
       452      4.011           4.009           4.760           4.298           2.047           0.792
       453      4.053           4.054           4.796           4.341           1.952           0.778
       454      4.279           4.269           4.987           4.541           2.283           0.772
       455      4.267           4.255           4.969           4.527           2.527           0.796
       456      4.356           4.347           5.065           4.618           2.286           0.884
       457      4.052           4.048           4.801           4.330           2.333           0.785
       458      3.866           3.858           4.628           4.151           2.153           0.808
       459      4.018           4.002           4.731           4.275           2.135           0.848
       460      3.923           3.923           4.673           4.208           2.302           0.845
       461      4.374           4.362           5.051           4.612           2.345           0.780
       462      4.242           4.230           4.955           4.497           2.178           0.828
       463      4.002           3.994           4.772           4.291           2.128           0.745
       464      3.391           3.386           4.227           3.716           1.876           0.774
       465      3.309           3.302           4.128           3.611           1.877           0.789
       466      3.038           3.044           3.897           3.369           1.732           0.805
       467      3.175           3.178           4.054           3.526           1.980           0.776
       468      3.443           3.445           4.242           3.751           2.245           0.824
       469      3.628           3.626           4.416           3.926           2.021           0.879
       470      3.653           3.656           4.419           3.952           1.771           0.801
       471      3.802           3.800           4.547           4.078           1.810           0.834
       472      3.695           3.697           4.477           3.995           2.101           0.811
       473      4.076           4.073           4.859           4.378           2.161           0.774
       474      4.308           4.303           5.023           4.575           2.057           0.736
       475      4.527           4.521           5.242           4.798           2.530           0.757
       476      4.061           4.068           4.794           4.349           2.146           0.722
       477      4.235           4.233           4.992           4.528           2.335           0.721
       478      4.315           4.306           5.073           4.604           2.824           0.843
       479      4.029           4.023           4.837           4.343           2.443           0.802
       480      4.284           4.273           5.068           4.587           1.949           0.695
       481      4.551           4.541           5.291           4.830           2.498           0.716
       482      3.670           3.663           4.493           3.992           2.292           0.759
       483      3.798           3.792           4.598           4.104           2.218           0.707
       484      3.310           3.308           4.145           3.627           2.026           0.742
       485      3.288           3.274           4.123           3.614           2.398           0.765
       486      3.368           3.358           4.164           3.676           2.279           0.821
       487      3.196           3.196           4.035           3.533           2.137           0.690
       488      2.845           2.846           3.714           3.191           1.965           0.726
       489      3.404           3.400           4.200           3.707           2.241           0.840
       490      3.242           3.241           4.084           3.570           1.738           0.782
       491      3.099           3.099           3.926           3.416           2.094           0.736
       492      3.282           3.293           4.142           3.620           2.017           0.807
       493      3.228           3.238           4.071           3.557           1.852           0.820
       494      3.616           3.621           4.410           3.922           1.916           0.892
       495      3.397           3.404           4.237           3.726           1.995           0.799
       496      3.399           3.398           4.160           3.682           1.817           0.722
       497      3.928           3.916           4.658           4.190           2.106           0.778
       498      4.133           4.126           4.838           4.388           2.190           0.820
       499      4.112           4.109           4.848           4.385           2.099           0.809
       500      4.321           4.322           5.006           4.569           2.133           0.740
       501      4.144           4.149           4.861           4.410           2.140           0.702
       502      4.583           4.575           5.314           4.858           1.990           0.755
       503      4.259           4.257           5.060           4.570           2.836           0.791
       504      4.239           4.237           4.992           4.525           2.333           0.857
       505      4.230           4.229           4.993           4.516           2.356           0.792
       506      4.215           4.210           4.958           4.490           1.908           0.707
       507      4.006           4.008           4.785           4.306           1.924           0.826
       508      4.417           4.414           5.155           4.697           2.229           0.752
       509      4.267           4.260           5.029           4.561           2.374           0.855
       510      4.024           4.018           4.786           4.311           2.199           0.810
       511      3.765           3.771           4.560           4.076           1.797           0.743
       512      4.382           4.377           5.126           4.657           2.178           0.821
       513      4.580           4.573           5.284           4.833           2.240           0.720
       514      3.918           3.925           4.669           4.207           1.914           0.720
       515      4.177           4.178           4.888           4.445           2.363           0.778
       516      3.918           3.924           4.658           4.200           2.321           0.781
       517      4.009           4.005           4.734           4.271           2.220           0.888
       518      4.457           4.456           5.198           4.730           2.347           0.803
       519      4.301           4.304           5.010           4.566           2.308           0.831
       520      4.582           4.584           5.273           4.841           2.483           0.695
       521      4.356           4.355           5.088           4.629           2.342           0.709
       522      4.401           4.400           5.135           4.680           2.432           0.708
       523      4.402           4.409           5.106           4.673           2.650           0.748
       524      3.723           3.730           4.474           4.005           2.177           0.833
       525      3.229           3.239           4.056           3.548           1.990           0.760
       526      3.352           3.364           4.108           3.633           2.074           0.729
       527      2.982           2.993           3.821           3.303           1.673           0.833
       528      3.399           3.402           4.155           3.680           1.666           0.777
       529      3.493           3.506           4.243           3.774           2.112           0.758
       530      3.603           3.610           4.388           3.904           2.093           0.743
       531      3.624           3.618           4.380           3.900           2.099           0.842
       532      3.979           3.979           4.688           4.235           2.276           0.815
       533      3.692           3.702           4.399           3.954           1.735           0.720
       534      3.432           3.436           4.183           3.699           1.544           0.676
       535      3.868           3.861           4.561           4.106           2.040           0.792
       536      4.111           4.105           4.798           4.346           2.025           0.852
       537      4.633           4.629           5.253           4.834           2.189           0.793
       538      3.624           3.627           4.367           3.892           1.613           0.680
       539      3.588           3.583           4.288           3.830           1.524           0.766
       540      3.118           3.128           3.900           3.411           1.468           0.807
       541      3.454           3.462           4.206           3.724           1.658           0.769
       542      3.355           3.369           4.142           3.656           1.611           0.746
       543      3.453           3.457           4.207           3.734           1.862           0.686
       544      3.886           3.894           4.605           4.147           1.587           0.776
       545      4.002           4.009           4.763           4.286           2.150           0.738
       546      4.414           4.417           5.121           4.667           2.051           0.717
       547      4.435           4.426           5.092           4.664           1.990           0.787
       548      4.511           4.511           5.215           4.764           2.224           0.816
       549      4.069           4.072           4.801           4.340           2.436           0.860
       550      3.493           3.499           4.250           3.773           1.466           0.811
       551      3.450           3.462           4.242           3.753           1.936           0.772
       552      3.627           3.626           4.367           3.896           2.233           0.758
       553      3.793           3.787           4.520           4.050           2.092           0.819
       554      3.587           3.585           4.343           3.864           2.109           0.775
       555      3.645           3.642           4.389           3.915           2.280           0.881
       556      3.922           3.930           4.646           4.186           2.527           0.764
       557      3.770           3.774           4.513           4.048           2.026           0.788
       558      3.982           3.986           4.709           4.251           2.244           0.786
       559      4.512           4.515           5.193           4.761           2.766           0.847
       560      4.459           4.462           5.168           4.719           2.184           0.771
       561      4.122           4.128           4.816           4.371           2.360           0.760
       562      3.744           3.739           4.471           4.003           2.291           0.879
       563      3.542           3.540           4.234           3.779           2.020           0.776
       564      3.841           3.847           4.575           4.106           1.969           0.772
       565      3.961           3.963           4.685           4.226           2.111           0.843
       566      4.281           4.283           4.988           4.544           2.377           0.816
       567      4.202           4.197           4.897           4.447           2.326           0.698
       568      4.197           4.195           4.927           4.465           2.401           0.834
       569      3.500           3.504           4.277           3.794           1.867           0.695
       570      3.169           3.171           4.000           3.488           1.804           0.768
       571      3.680           3.680           4.456           3.971           1.988           0.717
       572      3.863           3.867           4.562           4.110           1.989           0.631
       573      3.689           3.685           4.463           3.978           1.799           0.727
       574      3.918           3.914           4.608           4.155           2.124           0.678
       575      4.512           4.514           5.192           4.748           2.307           0.719
       576      3.696           3.698           4.410           3.953           1.721           0.749
       577      4.244           4.244           4.919           4.483           2.199           0.785
       578      3.854           3.862           4.575           4.116           1.880           0.798
       579      3.808           3.809           4.561           4.087           2.039           0.777
       580      4.317           4.315           5.040           4.580           1.934           0.696
       581      3.956           3.958           4.731           4.244           2.179           0.700
       582      3.866           3.868           4.608           4.142           2.157           0.791
       583      4.002           4.001           4.728           4.266           2.230           0.737
       584      4.139           4.133           4.842           4.394           2.184           0.764
       585      3.878           3.870           4.604           4.142           2.173           0.702
       586      4.104           4.098           4.826           4.363           2.481           0.785
       587      3.846           3.842           4.567           4.109           2.194           0.737
       588      4.069           4.063           4.807           4.334           2.566           0.786
       589      3.637           3.638           4.417           3.937           2.196           0.772
       590      3.714           3.711           4.464           3.997           1.941           0.724
       591      3.482           3.479           4.255           3.773           1.822           0.753
       592      3.580           3.575           4.381           3.888           1.818           0.739
       593      3.505           3.507           4.261           3.790           2.112           0.699
       594      3.544           3.542           4.307           3.831           2.011           0.832
       595      3.576           3.571           4.342           3.858           1.696           0.763
       596      3.678           3.673           4.447           3.960           1.757           0.813
       597      3.014           3.009           3.831           3.336           1.617           0.697
       598      3.249           3.244           4.048           3.556           2.496           0.759
       599      3.490           3.491           4.320           3.820           2.189           0.746
       600      3.245           3.244           4.087           3.576           2.180           0.699
       601      3.225           3.223           4.083           3.557           1.846           0.743
       602      2.818           2.825           3.687           3.159           1.867           0.729
       603      3.354           3.362           4.114           3.644           1.852           0.779
       604      3.143           3.142           3.899           3.423           1.352           0.742
       605      3.738           3.731           4.500           4.025           2.146           0.742
       606      3.458           3.457           4.259           3.770           2.132           0.749
       607      3.671           3.666           4.455           3.969           1.927           0.744
       608      3.791           3.786           4.565           4.086           2.060           0.737
       609      3.553           3.550           4.345           3.848           1.865           0.696
       610      3.515           3.516           4.348           3.844           2.307           0.727
       611      3.430           3.438           4.267           3.764           2.077           0.811
       612      3.491           3.495           4.290           3.810           2.174           0.872
       613      3.227           3.237           4.046           3.554           2.043           0.753
       614      3.119           3.129           3.972           3.467           2.040           0.773
       615      3.055           3.063           3.922           3.414           2.107           0.763
       616      2.983           2.994           3.892           3.359           2.110           0.799
       617      3.244           3.255           4.091           3.594           2.268           0.798
       618      3.244           3.253           4.130           3.606           2.297           0.816
       619      3.125           3.132           3.978           3.474           2.125           0.794
       620      3.104           3.114           4.002           3.484           2.417           0.767
       621      2.856           2.868           3.809           3.253           2.481           0.777
       622      2.960           2.965           3.870           3.332           2.144           0.828
       623      3.145           3.154           4.054           3.520           2.212           0.855
       624      3.114           3.124           3.977           3.467           2.372           0.869
       625      3.210           3.212           4.109           3.583           2.563           0.869
       626      3.143           3.150           4.059           3.524           2.025           0.737
       627      2.948           2.956           3.857           3.332           2.157           0.784
       628      2.862           2.877           3.776           3.252           1.847           0.692
       629      2.996           3.005           3.917           3.382           1.865           0.739
       630      3.046           3.051           3.927           3.421           2.017           0.741
       631      2.984           2.986           3.885           3.359           1.871           0.748
       632      3.047           3.044           3.951           3.421           2.312           0.708
       633      3.409           3.417           4.253           3.761           2.361           0.689
       634      3.277           3.287           4.166           3.650           1.980           0.736
       635      3.048           3.054           3.951           3.421           2.122           0.684
       636      3.327           3.337           4.219           3.694           2.249           0.734
       637      3.124           3.136           4.034           3.505           1.853           0.799
       638      3.179           3.183           4.095           3.549           1.875           0.703
       639      3.364           3.370           4.250           3.729           2.061           0.777
       640      3.140           3.143           4.052           3.512           1.796           0.689
       641      2.968           2.983           3.905           3.362           1.895           0.764
       642      3.127           3.134           4.039           3.503           1.863           0.751
       643      3.224           3.236           4.103           3.583           1.953           0.733
       644      3.037           3.051           3.923           3.400           1.812           0.764
       645      3.310           3.324           4.166           3.673           2.039           0.824
       646      3.348           3.358           4.164           3.685           2.158           0.727
       647      3.045           3.052           3.934           3.406           1.568           0.755
       648      2.881           2.890           3.782           3.250           1.982           0.718
       649      3.076           3.083           3.928           3.427           1.760           0.717
       650      2.945           2.948           3.823           3.306           1.973           0.701
       651      2.763           2.759           3.678           3.129           1.717           0.724
       652      3.106           3.109           3.968           3.454           2.320           0.793
       653      3.344           3.344           4.202           3.696           1.976           0.773
       654      3.350           3.353           4.207           3.700           2.399           0.772
       655      3.307           3.312           4.199           3.672           2.367           0.742
       656      3.301           3.302           4.206           3.672           2.015           0.722
       657      3.149           3.158           4.038           3.516           2.048           0.768
       658      3.151           3.154           4.016           3.503           1.908           0.755
       659      3.173           3.172           4.045           3.533           2.127           0.760
       660      3.230           3.237           4.082           3.573           1.800           0.780
       661      3.131           3.134           3.994           3.481           2.177           0.816
       662      3.295           3.301           4.194           3.667           1.858           0.680
       663      3.115           3.122           3.972           3.460           1.917           0.741
       664      3.065           3.067           3.928           3.415           2.211           0.689
       665      3.051           3.050           3.920           3.395           2.339           0.769
       666      3.051           3.060           3.896           3.393           1.924           0.799
       667      2.863           2.872           3.758           3.226           2.414           0.738
       668      3.076           3.089           3.901           3.414           2.149           0.813
       669      3.192           3.199           4.059           3.541           1.637           0.741
       670      3.133           3.136           3.989           3.482           1.774           0.731
       671      3.067           3.070           3.912           3.410           2.054           0.730
       672      3.016           3.022           3.899           3.374           1.942           0.749
       673      2.930           2.939           3.799           3.278           2.090           0.791
       674      3.130           3.130           3.954           3.457           1.746           0.737
       675      2.972           2.974           3.845           3.323           2.126           0.793
       676      3.280           3.279           4.112           3.620           2.294           0.721
       677      3.335           3.339           4.144           3.660           2.307           0.696
       678      2.859           2.866           3.729           3.219           2.252           0.800
       679      3.185           3.181           3.992           3.507           2.555           0.690
       680      3.188           3.191           4.040           3.537           2.197           0.744
       681      3.435           3.435           4.233           3.752           2.515           0.771
       682      3.216           3.218           4.074           3.570           2.237           0.735
       683      3.206           3.209           4.065           3.560           2.200           0.769
       684      3.059           3.056           3.933           3.414           1.941           0.695
       685      3.170           3.165           4.037           3.515           1.760           0.703
       686      3.188           3.185           4.023           3.513           1.898           0.745
       687      3.176           3.182           4.053           3.527           1.489           0.763
       688      3.257           3.256           4.149           3.616           1.485           0.635
       689      3.169           3.174           4.062           3.528           1.762           0.679
       690      3.528           3.523           4.350           3.858           2.111           0.758
       691      3.386           3.388           4.169           3.702           2.053           0.803
       692      3.331           3.332           4.147           3.657           2.008           0.801
       693      3.563           3.565           4.380           3.897           2.601           0.727
       694      3.415           3.420           4.225           3.743           2.341           0.780
       695      3.579           3.575           4.393           3.908           2.599           0.791
       696      3.907           3.905           4.672           4.213           2.384           0.808
       697      4.055           4.050           4.823           4.365           2.699           0.795
       698      3.981           3.976           4.766           4.304           2.619           0.763
       699      3.815           3.802           4.600           4.134           2.218           0.822
       700      4.097           4.093           4.895           4.416           2.525           0.712
       701      3.757           3.757           4.588           4.099           2.350           0.742
       702      3.587           3.586           4.438           3.934           2.019           0.763
       703      3.463           3.464           4.321           3.814           1.922           0.750
       704      3.490           3.487           4.355           3.836           2.133           0.812
       705      3.625           3.621           4.485           3.973           2.280           0.795
       706      3.502           3.496           4.410           3.869           2.132           0.694
       707      3.851           3.850           4.688           4.187           2.445           0.708
       708      3.719           3.718           4.518           4.041           1.955           0.742
       709      3.460           3.459           4.322           3.811           2.096           0.743
       710      4.099           4.093           4.911           4.415           2.656           0.758
       711      4.109           4.101           4.943           4.437           2.426           0.770
       712      3.704           3.702           4.556           4.050           2.111           0.759
       713      4.107           4.105           4.911           4.430           2.945           0.736
       714      3.727           3.718           4.590           4.076           2.411           0.723
       715      3.982           3.981           4.823           4.317           2.379           0.703
       716      3.968           3.960           4.780           4.288           2.333           0.816
       717      3.979           3.972           4.792           4.296           2.554           0.705
       718      3.677           3.675           4.525           4.010           2.268           0.755
       719      4.117           4.105           4.923           4.423           1.845           0.678
       720      4.039           4.035           4.861           4.362           1.984           0.759
       721      3.699           3.698           4.562           4.049           2.064           0.767
       722      4.223           4.222           5.041           4.546           2.333           0.723
       723      3.955           3.951           4.780           4.279           2.186           0.738
       724      4.416           4.416           5.195           4.716           2.172           0.733
       725      4.513           4.513           5.264           4.794           2.473           0.738
       726      4.407           4.408           5.208           4.720           2.246           0.721
       727      3.635           3.631           4.504           3.989           1.836           0.716
       728      4.220           4.219           5.040           4.543           2.135           0.719
       729      4.274           4.265           5.065           4.580           2.107           0.783
       730      4.575           4.569           5.356           4.876           2.232           0.772
       731      4.417           4.412           5.203           4.724           2.203           0.733
       732      4.313           4.309           5.102           4.620           1.790           0.826
       733      4.016           4.017           4.840           4.337           1.701           0.759
       734      4.504           4.497           5.291           4.809           2.438           0.904
       735      4.302           4.296           5.038           4.575           2.398           0.783
       736      4.839           4.829           5.621           5.129           2.496           0.865
       737      4.889           4.879           5.664           5.174           2.384           0.830
       738      4.980           4.972           5.744           5.261           2.729           0.937
       739      4.578           4.575           5.361           4.872           2.572           0.838
       740      4.519           4.515           5.337           4.835           2.320           0.811
       741      4.950           4.942           5.715           5.231           2.436           0.763
       742      4.675           4.670           5.424           4.957           1.914           0.699
       743      4.337           4.329           5.137           4.643           2.198           0.716
       744      4.526           4.525           5.309           4.830           2.459           0.747
       745      4.662           4.658           5.401           4.938           2.300           0.757
       746      4.418           4.412           5.141           4.690           2.626           0.729
       747      4.420           4.412           5.171           4.694           2.169           0.746
       748      4.582           4.579           5.350           4.877           2.509           0.712
       749      4.046           4.043           4.843           4.358           2.434           0.682
       750      4.241           4.237           4.993           4.523           2.183           0.752
       751      4.163           4.162           4.967           4.468           2.128           0.690
       752      4.203           4.203           5.044           4.532           2.239           0.728
       753      4.024           4.026           4.875           4.357           2.052           0.701
       754      4.133           4.131           4.947           4.450           2.151           0.663
       755      4.280           4.272           5.102           4.595           2.025           0.704
       756      4.618           4.608           5.438           4.930           2.356           0.685
       757      4.647           4.640           5.447           4.954           2.777           0.670
       758      4.806           4.796           5.594           5.102           2.590           0.763
       759      4.334           4.329           5.179           4.656           1.819           0.715
       760      4.285           4.277           5.099           4.591           2.508           0.795
       761      4.198           4.189           5.026           4.509           2.178           0.654
       762      4.437           4.424           5.246           4.732           2.307           0.735
       763      4.465           4.448           5.238           4.742           2.115           0.690
       764      4.725           4.720           5.499           5.013           2.352           0.803
       765      4.791           4.783           5.537           5.059           2.382           0.712
       766      4.799           4.788           5.581           5.087           2.645           0.717
       767      4.766           4.761           5.609           5.094           2.655           0.762
       768      4.528           4.519           5.370           4.855           2.402           0.744
       769      4.487           4.477           5.298           4.798           2.313           0.757
       770      4.450           4.439           5.277           4.769           2.210           0.732
       771      4.862           4.850           5.668           5.164           2.473           0.729
       772      4.565           4.554           5.368           4.863           2.237           0.715
       773      4.639           4.633           5.437           4.940           2.834           0.748
       774      4.507           4.499           5.359           4.838           2.070           0.745
       775      4.822           4.815           5.630           5.129           2.339           0.750
       776      4.828           4.815           5.586           5.108           2.209           0.736
       777      4.702           4.682           5.463           4.980           2.291           0.674
       778      4.881           4.866           5.658           5.170           2.183           0.740
       779      4.277           4.266           5.124           4.606           1.859           0.935
       780      4.425           4.408           5.261           4.746           1.714           0.702
       781      4.067           4.051           4.920           4.397           1.915           0.734
       782      4.149           4.139           5.006           4.492           1.936           0.729
       783      4.313           4.311           5.141           4.635           2.215           0.763
       784      4.560           4.552           5.355           4.866           2.543           0.742
       785      4.127           4.119           4.965           4.453           1.909           0.702
       786      4.521           4.512           5.323           4.828           2.348           0.717
       787      4.810           4.793           5.605           5.103           2.517           0.726
       788      4.902           4.887           5.702           5.205           2.517           0.717
       789      4.559           4.550           5.359           4.869           2.341           0.758
       790      4.420           4.409           5.222           4.728           2.319           0.695
       791      4.710           4.702           5.512           5.023           2.229           0.760
       792      4.488           4.469           5.279           4.792           1.901           0.643
       793      4.468           4.444           5.280           4.777           2.063           0.772
       794      4.908           4.893           5.714           5.214           2.607           0.726
       795      4.841           4.821           5.620           5.133           2.528           0.691
       796      4.745           4.734           5.539           5.058           2.401           0.732
       797      5.107           5.090           5.877           5.400           2.379           0.712
       798      4.933           4.911           5.709           5.221           2.159           0.666
       799      4.843           4.826           5.626           5.137           2.118           0.709
       800      4.744           4.731           5.578           5.066           2.121           0.781
       801      4.571           4.558           5.392           4.886           1.817           0.680
       802      4.810           4.792           5.637           5.124           2.406           0.678
       803      5.112           5.099           5.888           5.406           2.158           0.713
       804      5.171           5.158           5.965           5.476           2.603           0.735
       805      5.008           4.998           5.818           5.319           2.279           0.696
       806      4.703           4.686           5.529           5.016           2.230           0.747
       807      4.676           4.657           5.475           4.984           2.066           0.727
       808      4.926           4.910           5.746           5.242           2.251           0.702
       809      4.598           4.587           5.423           4.919           1.993           0.740
       810      4.566           4.550           5.416           4.892           1.918           0.736
       811      4.284           4.268           5.108           4.598           2.106           0.689
       812      4.369           4.356           5.191           4.688           1.854           0.744
       813      4.700           4.687           5.500           5.010           1.840           0.752
       814      4.700           4.685           5.524           5.016           2.368           0.715
       815      4.529           4.517           5.335           4.838           2.011           0.648
       816      4.662           4.650           5.414           4.943           1.910           0.688
       817      4.521           4.507           5.284           4.801           2.044           0.695
       818      4.745           4.731           5.527           5.038           2.384           0.788
       819      4.680           4.668           5.441           4.960           2.214           0.685
       820      4.642           4.626           5.426           4.935           2.205           0.718
       821      4.504           4.490           5.299           4.809           2.514           0.777
       822      4.564           4.547           5.321           4.845           2.334           0.762
       823      4.313           4.297           5.097           4.610           1.817           0.754
       824      4.063           4.055           4.813           4.343           2.325           0.858
       825      3.972           3.959           4.761           4.269           1.903           0.727
       826      4.410           4.397           5.198           4.711           2.015           0.818
       827      4.253           4.234           5.065           4.556           1.837           0.812
       828      4.428           4.415           5.241           4.734           2.328           0.816
       829      4.424           4.409           5.216           4.715           1.968           0.686
       830      4.895           4.879           5.635           5.166           2.097           0.795
       831      4.819           4.807           5.558           5.087           2.330           0.751
       832      4.978           4.967           5.695           5.234           1.930           0.699
       833      4.741           4.728           5.474           5.006           2.212           0.690
       834      4.609           4.599           5.365           4.893           1.842           0.664
       835      4.159           4.154           4.955           4.462           1.967           0.660
       836      3.877           3.872           4.673           4.184           1.637           0.757
       837      4.075           4.072           4.878           4.386           2.054           0.771
       838      4.195           4.180           4.977           4.487           1.817           0.778
       839      4.213           4.204           5.024           4.521           1.899           0.772
       840      4.086           4.078           4.916           4.401           1.903           0.729
       841      3.999           3.989           4.797           4.300           2.274           0.709
       842      3.759           3.750           4.608           4.088           1.877           0.708
       843      4.033           4.028           4.873           4.354           1.862           0.708
       844      4.246           4.253           5.038           4.555           2.080           0.788
       845      3.995           3.993           4.814           4.304           2.109           0.725
       846      4.390           4.388           5.242           4.724           2.024           0.690
       847      4.640           4.635           5.478           4.959           2.479           0.769
       848      4.247           4.242           5.070           4.564           2.062           0.745
       849      4.495           4.487           5.304           4.803           2.190           0.790
       850      4.162           4.153           4.964           4.468           1.961           0.778
       851      4.273           4.274           5.101           4.599           2.018           0.748
       852      4.306           4.312           5.130           4.640           2.123           0.812
       853      4.355           4.357           5.138           4.662           2.059           0.725
       854      4.123           4.124           4.953           4.454           2.138           0.755
       855      4.483           4.478           5.272           4.792           2.600           0.736
       856      4.486           4.488           5.258           4.786           2.108           0.756
       857      4.236           4.234           5.088           4.575           2.291           0.723
       858      4.215           4.214           5.059           4.551           2.329           0.739
       859      3.745           3.745           4.647           4.115           2.064           0.746
       860      3.912           3.909           4.783           4.263           2.080           0.743
       861      3.837           3.836           4.712           4.183           1.628           0.972
       862      4.258           4.260           5.082           4.586           2.127           0.847
       863      4.389           4.388           5.189           4.702           2.479           0.842
       864      4.555           4.549           5.339           4.852           2.192           0.738
       865      4.789           4.776           5.539           5.067           2.525           0.729
       866      4.506           4.507           5.293           4.809           2.564           0.769
       867      4.209           4.210           5.001           4.521           2.330           0.778
       868      4.391           4.390           5.141           4.668           2.102           0.782
       869      3.876           3.874           4.668           4.183           2.046           0.745
       870      3.897           3.898           4.716           4.219           2.026           0.687
       871      3.633           3.634           4.467           3.961           1.880           0.695
       872      3.317           3.322           4.182           3.654           1.704           0.710
       873      3.173           3.175           4.043           3.509           1.706           0.732
       874      3.940           3.936           4.748           4.236           1.976           0.710
       875      3.799           3.800           4.581           4.094           1.711           0.719
       876      3.903           3.900           4.658           4.191           1.915           0.768
       877      4.205           4.205           4.932           4.480           1.991           0.708
       878      4.397           4.395           5.124           4.666           2.114           0.711
       879      4.310           4.305           5.147           4.636           2.060           0.787
       880      4.428           4.425           5.234           4.738           2.080           0.696
       881      3.577           3.583           4.478           3.944           1.859           0.707
       882      4.240           4.233           5.026           4.535           1.948           0.756
       883      3.919           3.917           4.759           4.249           1.827           0.730
       884      4.196           4.200           4.998           4.509           1.966           0.779
       885      4.325           4.322           5.177           4.654           2.155           0.719
       886      4.518           4.517           5.343           4.832           2.220           0.666
       887      4.319           4.316           5.127           4.628           2.114           0.730
       888      4.679           4.678           5.468           4.979           1.896           0.638
       889      4.541           4.539           5.299           4.817           2.083           0.720
       890      4.387           4.384           5.157           4.667           2.042           0.745
       891      4.436           4.429           5.242           4.746           2.022           0.744
       892      4.076           4.076           4.958           4.430           1.625           0.687
       893      4.318           4.315           5.135           4.633           1.736           0.727
       894      4.060           4.059           4.891           4.386           1.885           0.719
       895      4.227           4.224           5.055           4.557           1.872           0.716
       896      4.713           4.709           5.533           5.034           2.061           0.755
       897      4.654           4.655           5.476           4.977           2.335           0.775
       898      4.806           4.807           5.606           5.118           2.238           0.764
       899      5.004           4.998           5.791           5.306           2.418           0.707
       900      5.026           5.019           5.846           5.343           2.242           0.752
       901      4.798           4.794           5.585           5.096           2.218           0.709
       902      4.777           4.775           5.541           5.061           2.047           0.711
       903      4.582           4.575           5.378           4.887           1.914           0.723
       904      4.574           4.571           5.363           4.875           2.023           0.695
       905      4.546           4.541           5.366           4.865           2.201           0.777
       906      4.783           4.775           5.623           5.108           2.318           0.792
       907      4.739           4.738           5.582           5.058           2.422           0.794
       908      4.237           4.239           5.110           4.579           2.062           0.685
       909      4.638           4.631           5.455           4.945           1.740           0.681
       910      4.747           4.747           5.532           5.037           2.211           0.661
       911      4.493           4.486           5.283           4.789           2.036           0.750
       912      4.087           4.086           4.873           4.376           1.988           0.794
       913      4.032           4.034           4.834           4.328           1.882           0.633
       914      4.185           4.188           4.960           4.475           2.018           0.764
       915      4.079           4.079           4.908           4.402           1.804           0.762
       916      4.278           4.271           5.078           4.582           1.965           0.723
       917      4.023           4.023           4.867           4.351           1.772           0.738
       918      4.303           4.299           5.135           4.624           1.790           0.715
       919      4.104           4.110           4.954           4.441           1.784           0.852
       920      4.352           4.355           5.128           4.648           1.960           0.769
       921      4.184           4.189           5.026           4.515           2.109           0.753
       922      4.374           4.379           5.184           4.695           1.942           0.709
       923      4.305           4.311           5.116           4.625           1.763           0.680
       924      4.171           4.172           4.978           4.485           1.966           0.613
       925      4.605           4.605           5.379           4.909           1.910           0.672
       926      4.195           4.186           4.998           4.502           1.677           0.612
       927      4.470           4.461           5.230           4.770           1.931           0.752
       928      4.719           4.706           5.467           5.002           1.913           0.730
       929      4.742           4.732           5.451           5.008           2.456           0.645
       930      4.139           4.130           4.867           4.414           2.150           0.633
       931      3.967           3.965           4.688           4.237           1.804           0.682
       932      4.368           4.361           5.107           4.646           1.885           0.730
       933      3.949           3.944           4.791           4.288           1.847           0.682
       934      4.266           4.259           5.065           4.575           2.110           0.731
       935      4.404           4.396           5.153           4.697           2.347           0.813
       936      4.353           4.347           5.128           4.654           2.105           0.687
       937      4.470           4.463           5.259           4.778           1.957           0.750
       938      4.419           4.408           5.197           4.717           1.831           0.691
       939      4.793           4.781           5.529           5.067           2.266           0.783
       940      4.507           4.502           5.288           4.809           1.930           0.651
       941      4.473           4.461           5.261           4.776           2.115           0.819
       942      4.154           4.147           4.984           4.488           2.077           0.691
       943      4.050           4.043           4.848           4.359           1.688           0.671
       944      4.081           4.080           4.889           4.398           2.003           0.753
       945      4.323           4.319           5.106           4.631           1.976           0.845
       946      4.327           4.327           5.128           4.647           1.966           0.762
       947      4.276           4.276           5.090           4.602           2.215           0.753
       948      4.568           4.564           5.358           4.876           2.316           0.768
       949      4.305           4.299           5.099           4.615           2.233           0.736
       950      4.349           4.348           5.132           4.659           2.122           0.777
       951      4.472           4.468           5.255           4.781           2.376           0.829
       952      4.351           4.351           5.136           4.660           2.091           0.724
       953      3.973           3.974           4.815           4.310           2.093           0.742
       954      4.243           4.245           5.084           4.580           2.379           0.834
       955      4.532           4.537           5.363           4.867           2.259           0.700
       956      4.818           4.811           5.661           5.145           2.642           0.747
       957      4.961           4.961           5.796           5.292           2.929           0.687
       958      4.849           4.842           5.641           5.153           2.659           0.728
       959      5.048           5.038           5.831           5.348           2.543           0.721
       960      5.335           5.333           6.103           5.635           2.992           0.736
       961      5.561           5.558           6.317           5.854           3.591           0.850
       962      4.947           4.943           5.705           5.245           2.698           0.793
       963      4.464           4.463           5.249           4.774           2.584           0.832
       964      4.474           4.476           5.306           4.814           2.134           0.763
       965      4.675           4.672           5.467           4.990           2.378           0.848
       966      4.706           4.706           5.510           5.025           2.213           0.720
       967      4.938           4.936           5.707           5.236           2.450           0.708
       968      5.022           5.015           5.809           5.330           2.296           0.757
       969      4.928           4.924           5.668           5.215           2.452           0.805
       970      4.929           4.930           5.701           5.235           2.403           0.800
       971      4.899           4.898           5.648           5.193           2.607           0.746
       972      5.081           5.074           5.848           5.379           2.649           0.792
       973      4.920           4.920           5.684           5.215           2.407           0.813
       974      4.838           4.839           5.606           5.140           2.811           0.859
       975      5.142           5.142           5.888           5.431           2.990           0.813
       976      4.567           4.570           5.372           4.887           2.445           0.858
       977      4.364           4.368           5.204           4.699           2.394           0.749
       978      4.656           4.656           5.457           4.969           2.822           0.820
       979      4.816           4.817           5.682           5.157           3.037           0.963
       980      4.879           4.879           5.695           5.197           3.130           0.703
       981      4.593           4.593           5.413           4.908           2.689           0.735
       982      4.979           4.975           5.810           5.303           2.955           0.820
       983      5.109           5.103           5.919           5.421           2.706           0.696
       984      4.372           4.372           5.224           4.708           2.167           0.650
       985      4.058           4.046           4.911           4.384           1.959           0.856
       986      4.328           4.314           5.140           4.631           2.128           0.804
       987      4.638           4.624           5.457           4.944           2.156           0.731
       988      4.927           4.910           5.742           5.226           2.181           0.743
       989      4.611           4.610           5.404           4.913           2.519           0.855
       990      4.375           4.363           5.202           4.687           2.094           0.757
       991      4.582           4.577           5.385           4.887           2.264           0.710
       992      4.943           4.935           5.757           5.256           2.232           0.756
       993      4.794           4.785           5.621           5.111           2.254           0.672
       994      4.517           4.512           5.396           4.864           2.286           0.663
       995      4.645           4.637           5.515           4.985           2.150           0.721
       996      4.555           4.553           5.412           4.890           2.459           0.854
       997      4.633           4.628           5.489           4.969           2.439           0.807
       998      4.390           4.389           5.221           4.719           2.201           0.773
       999      4.230           4.215           5.076           4.559           1.837           0.734
      1000      4.601           4.592           5.438           4.926           2.051           0.797
