# Supplementary material for: Delineating Pixantrone Maleate’s adroit activity against cervical cancer proteins through multitargeted docking-based MM\GBSA, QM-DFT and MD simulation
Source: PLoS One. 2023 Dec 15;18(12):e0295714. doi: 10.1371/journal.pone.0295714 (PMC10723688; doi:10.1371/journal.pone.0295714)
Supplement: S1 Dataset — (ZIP) [file pone.0295714.s001.zip › Data_2_6UJB/raw-data/P_RMSF.dat]

# Residue#      Chain    ResName LigandContact         CA   Backbone  Sidechain  All_Heavy   B-factor
         0          A      ACE_0          No         n/a       2.331         n/a       2.331       0.000
         1          A      PHE_1          No       2.285       2.292       3.145       2.815      45.512
         2          A      ASN_2          No       2.028       2.029       2.162       2.083      46.875
         3          A      LEU_3          No       2.061       2.194       2.079       2.119      45.475
         4          A      ASP_4          No       2.490       2.289       2.986       2.660      46.530
         5          A      VAL_5          No       1.902       2.047       2.082       2.037      47.637
         6          A      ASP_6          No       2.129       2.175       2.245       2.203      48.685
         7          A      SER_7          No       2.158       2.074       2.417       2.190      47.752
         8          A      PRO_8          No       1.808       1.829       1.879       1.846      44.858
         9          A      ALA_9          No       1.643       1.593       1.750       1.610      42.420
        10          A     GLU_10          No       1.430       1.460       1.931       1.738      40.940
        11          A     TYR_11          No       1.370       1.371       1.394       1.382      39.190
        12          A     SER_12          No       1.398       1.398       1.520       1.439      37.258
        13          A     GLY_13          No       1.410       1.441       1.454       1.441      37.005
        14          A     PRO_14          No       1.398       1.372       1.413       1.384      37.775
        15          A     GLU_15          No       1.421       1.402       2.180       1.885      38.262
        16          A     GLY_16          No       1.316       1.327       1.342       1.327      35.688
        17          A     SER_17          No       1.174       1.144       1.223       1.171      33.780
        18          A     TYR_18          No       1.068       1.063       1.557       1.373      33.630
        19          A     PHE_19          No       1.094       1.103       1.218       1.172      33.520
        20          A     GLY_20          No       1.105       1.092       1.152       1.092      32.880
        21          A     PHE_21         Yes       1.013       0.997       1.027       1.009      31.972
        22          A     ALA_22          No       0.945       0.978       1.079       0.977      33.968
        23          A     VAL_23         Yes       0.997       0.999       1.388       1.125      36.210
        24          A     ASP_24         Yes       0.999       1.026       1.334       1.198      39.060
        25          A     PHE_25          No       1.015       1.058       1.452       1.301      41.532
        26          A     PHE_26          No       1.110       1.106       1.341       1.245      45.462
        27          A     VAL_27          No       1.193       1.207       1.677       1.372      48.202
        28          A     PRO_28          No       1.374       1.412       1.530       1.452      50.940
        29          A     SER_29          No       1.790       1.917       2.116       1.980      53.600
        30          A     ALA_30          No       2.296       2.292       2.711       2.360      55.495
        31          A     SER_31          No       2.033       1.983       2.193       2.048      55.238
        32          A     SER_32          No       1.968       1.917       2.504       2.130      54.770
        33          A     ARG_33          No       1.557       1.492       1.794       1.666      53.295
        34          A     MET_34          No       1.270       1.297       1.551       1.428      49.698
        35          A     PHE_35          No       1.164       1.146       1.595       1.408      46.205
        36          A     LEU_36          No       1.111       1.128       1.696       1.373      42.628
        37          A     LEU_37          No       1.034       1.052       1.350       1.161      38.988
        38          A     VAL_38          No       1.000       0.994       1.233       1.065      36.275
        39          A     GLY_39          No       0.928       0.958       0.948       0.958      34.020
        40          A     ALA_40          No       0.992       0.985       1.153       0.998      33.505
        41          A     PRO_41          No       0.940       0.981       0.958       0.968      32.625
        42          A     LYS_42          No       1.126       1.174       1.626       1.400      33.745
        43          A     ALA_43          No       1.181       1.205       1.211       1.191      34.468
        44          A     ASN_44          No       1.535       1.493       2.126       1.822      35.960
        45          A     THR_45          No       1.632       1.796       1.676       1.732      37.902
        46          A     THR_46          No       2.485       2.342       3.197       2.716      40.348
        47          A     GLN_47          No       1.875       1.924       1.732       1.803      40.277
        48          A     PRO_48          No       2.456       2.289       2.890       2.534      40.205
        49          A     GLY_49          No       2.017       1.945       2.105       1.945      38.722
        50          A     ILE_50          No       1.332       1.409       1.461       1.400      36.988
        51          A     VAL_51          No       1.418       1.776       1.976       1.819      35.952
        52          A     GLU_52          No       1.115       1.116       1.745       1.498      34.652
        53          A     GLY_53          No       1.037       1.035       1.076       1.035      34.242
        54          A     GLY_54          No       1.002       1.023       1.048       1.023      33.630
        55          A     GLN_55          No       1.025       0.991       1.512       1.304      34.213
        56          A     VAL_56          No       0.939       0.985       1.118       1.006      37.085
        57          A     LEU_57          No       1.053       1.036       1.239       1.110      39.300
        58          A     LYS_58          No       1.086       1.125       1.480       1.302      42.602
        59          A     CYS_59          No       1.165       1.178       1.195       1.185      45.387
        60          A     ASP_60          No       1.211       1.235       1.355       1.299      48.750
        61          A     TRP_61          No       1.343       1.468       1.898       1.766      51.635
        62          A     SER_62          No       1.748       2.160       2.539       2.293      53.585
        63          A     SER_63          No       2.593       2.355       3.328       2.708      54.242
        64          A     THR_64          No       1.730       1.785       1.840       1.793      53.427
        65          A     ARG_65          No       1.445       1.476       2.104       1.872      52.068
        66          A     ARG_66          No       1.498       1.467       2.454       2.126      48.992
        67          A     CYS_67          No       1.281       1.329       1.242       1.291      44.402
        68          A     GLN_68          No       1.329       1.267       2.145       1.802      42.162
        69          A     PRO_69          No       1.168       1.219       1.290       1.244      40.490
        70          A     ILE_70          No       1.155       1.133       1.260       1.168      41.092
        71          A     GLU_71          No       1.287       1.294       2.499       2.068      42.650
        72          A     PHE_72          No       1.104       1.151       1.336       1.245      42.185
        73          A     ASP_73          No       1.214       1.253       1.514       1.390      42.365
        74          A     ALA_74          No       1.350       1.365       1.627       1.400      42.920
        75          A     THR_75          No       1.233       1.223       1.424       1.296      41.695
        76          A     GLY_76          No       1.177       1.173       1.220       1.173      40.458
        77          A     ASN_77          No       1.097       1.133       1.205       1.166      40.302
        78          A     ARG_78          No       1.132       1.147       1.100       1.115      41.570
        79          A     ASP_79          No       1.342       1.414       1.829       1.640      42.988
        80          A     TYR_80          No       1.822       2.147       2.743       2.538      44.317
        81          A     ALA_81          No       2.448       2.521       3.273       2.656      46.668
        82          A     LYS_82          No       2.485       2.349       4.953       3.924      49.815
        83          A     ASP_83          No       2.093       2.065       2.931       2.549      48.820
        84          A     ASP_84          No       1.629       1.534       1.972       1.771      45.155
        85          A     PRO_85          No       1.332       1.329       1.587       1.430      42.182
        86          A     LEU_86          No       1.156       1.120       1.660       1.360      39.915
        87          A     GLU_87          No       1.054       1.084       1.109       1.080      37.490
        88          A     PHE_88          No       1.091       1.166       2.581       2.111      35.585
        89          A     LYS_89          No       1.095       1.065       1.303       1.149      34.745
        90          A     SER_90          No       1.117       1.232       1.488       1.317      34.102
        91          A     HIS_91          No       1.035       1.071       1.873       1.576      32.945
        92          A     GLN_92          No       0.844       0.846       1.000       0.934      32.092
        93          A     TRP_93          No       0.834       0.829       1.290       1.155      32.312
        94          A     PHE_94          No       0.847       0.868       1.362       1.158      33.065
        95          A     GLY_95          No       0.895       0.896       0.934       0.896      33.640
        96          A     ALA_96         Yes       0.840       0.846       0.982       0.850      33.070
        97          A     SER_97         Yes       0.848       0.851       1.197       0.974      34.927
        98          A     VAL_98         Yes       0.898       0.917       1.443       1.105      37.138
        99          A     ARG_99         Yes       0.886       0.897       1.211       1.085      39.355
       100          A    SER_100          No       0.975       1.108       1.479       1.243      40.930
       101          A    LYS_101          No       1.185       1.132       1.781       1.485      44.567
       102          A    GLN_102          No       1.260       1.259       2.154       1.797      46.467
       103          A    ASP_103          No       1.172       1.161       1.523       1.360      45.612
       104          A    LYS_104          No       0.985       1.002       1.501       1.251      44.058
       105          A    ILE_105          No       0.936       0.955       1.425       1.145      41.080
       106          A    LEU_106          No       0.863       0.882       1.055       0.932      38.578
       107          A    ALA_107          No       0.848       0.836       1.069       0.860      36.997
       108          A    CYS_108          No       0.764       0.783       0.784       0.783      34.665
       109          A    ALA_109          No       0.770       0.767       0.935       0.775      33.500
       110          A    PRO_110          No       0.749       0.779       0.802       0.785      31.862
       111          A    LEU_111          No       0.741       0.772       1.178       0.931      31.737
       112          A    TYR_112          No       0.764       0.765       0.837       0.810      33.245
       113          A    HIS_113          No       0.782       0.817       1.115       0.993      34.838
       114          A    TRP_114          No       0.799       0.874       1.511       1.335      35.285
       115          A    ARG_115          No       0.935       0.976       1.821       1.545      37.488
       116          A    THR_116          No       1.156       1.201       1.325       1.237      39.302
       117          A    GLU_117          No       1.743       1.860       2.217       2.068      41.490
       118          A    MET_118          No       2.108       2.035       3.176       2.711      41.868
       119          A    LYS_119          No       1.674       1.673       1.475       1.544      40.890
       120          A    GLN_120          No       1.622       1.803       2.149       1.994      40.207
       121          A    GLU_121          No       1.213       1.213       1.835       1.583      37.560
       122          A    ARG_122          No       0.777       0.850       1.744       1.450      35.255
       123          A    GLU_123          No       0.779       0.746       1.008       0.890      33.540
       124          A    PRO_124          No       0.694       0.697       0.760       0.720      32.695
       125          A    VAL_125          No       0.699       0.718       1.048       0.814      32.895
       126          A    GLY_126          No       0.742       0.775       0.764       0.775      33.732
       127          A    THR_127          No       0.803       0.794       0.968       0.852      35.043
       128          A    CYS_128          No       0.805       0.831       0.811       0.821      38.022
       129          A    PHE_129          No       0.862       0.870       1.206       1.079      39.760
       130          A    LEU_130          No       0.915       0.959       1.385       1.133      41.915
       131          A    GLN_131          No       1.073       1.142       1.681       1.450      43.512
       132          A    ASP_132          No       1.602       1.729       1.994       1.866      46.445
       133          A    GLY_133          No       1.919       2.019       2.229       2.019      49.035
       134          A    THR_134          No       2.269       2.126       3.229       2.632      49.028
       135          A    LYS_135          No       1.503       1.426       2.724       2.175      46.992
       136          A    THR_136          No       1.046       1.109       1.448       1.244      44.257
       137          A    VAL_137          No       1.031       1.002       1.244       1.072      42.870
       138          A    GLU_138          No       0.963       0.996       0.990       0.990      41.610
       139          A    TYR_139          No       0.896       0.891       0.979       0.945      39.335
       140          A    ALA_140          No       0.835       0.990       1.181       1.005      38.308
       141          A    PRO_141          No       1.207       1.170       1.427       1.267      37.470
       142          A    CYS_142          No       0.812       0.871       0.982       0.912      36.965
       143          A    ARG_143          No       0.841       0.882       0.910       0.897      38.315
       144          A    SER_144          No       0.920       0.952       1.115       1.004      39.122
       145          A    GLN_145          No       1.047       1.026       2.267       1.812      39.968
       146          A    ASP_146          No       0.939       0.965       1.374       1.197      37.385
       147          A    ILE_147          No       0.883       0.910       1.287       1.060      35.998
       148          A    ASP_148          No       0.824       0.809       1.261       1.068      33.905
       149          A    ALA_149          No       0.796       0.806       0.981       0.816      33.350
       150          A    ASP_150          No       0.830       0.836       1.374       1.145      33.695
       151          A    GLY_151          No       0.835       0.821       0.894       0.821      34.380
       152          A    GLN_152          No       0.754       0.764       0.972       0.878      34.147
       153          A    GLY_153          No       0.761       0.752       0.809       0.752      33.370
       154          A    PHE_154          No       0.678       0.695       0.743       0.721      30.880
       155          A    CYS_155          No       0.676       0.688       0.708       0.696      30.943
       156          A    GLN_156          No       0.727       0.727       1.226       1.015      31.545
       157          A    GLY_157          No       0.734       0.746       0.765       0.746      32.392
       158          A    GLY_158          No       0.720       0.734       0.786       0.734      32.420
       159          A    PHE_159         Yes       0.712       0.750       0.868       0.817      31.442
       160          A    SER_160         Yes       0.778       0.766       1.123       0.892      32.902
       161          A    ILE_161         Yes       0.794       0.825       0.960       0.853      35.555
       162          A    ASP_162         Yes       0.882       0.888       1.184       1.053      37.408
       163          A    PHE_163          No       1.003       1.034       1.336       1.206      39.130
       164          A    THR_164          No       1.064       1.123       1.109       1.103      41.770
       165          A    LYS_165          No       1.335       1.407       1.544       1.452      43.678
       166          A    ALA_166          No       1.428       1.558       1.528       1.540      44.358
       167          A    ASP_167          No       1.618       1.634       2.314       2.015      43.830
       168          A    ARG_168          No       1.159       1.130       1.836       1.590      41.715
       169          A    VAL_169          No       0.959       0.972       1.507       1.166      39.058
       170          A    LEU_170          No       0.848       0.845       1.553       1.162      36.688
       171          A    LEU_171          No       0.803       0.804       1.569       1.163      35.005
       172          A    GLY_172          No       0.750       0.754       0.831       0.754      32.815
       173          A    GLY_173          No       0.790       0.762       0.844       0.762      30.565
       174          A    PRO_174          No       0.729       0.734       0.843       0.774      29.040
       175          A    GLY_175          No       0.693       0.709       0.742       0.709      29.592
       176          A    SER_176          No       0.765       0.754       1.119       0.873      30.322
       177          A    PHE_177          No       0.783       0.804       0.949       0.891      32.222
       178          A    TYR_178          No       0.754       0.755       0.898       0.848      31.020
       179          A    TRP_179          No       0.721       0.738       0.802       0.779      29.675
       180          A    GLN_180          No       0.761       0.769       0.893       0.838      29.358
       181          A    GLY_181          No       0.764       0.798       0.795       0.798      30.022
       182          A    GLN_182          No       0.797       0.784       1.173       0.993      31.848
       183          A    LEU_183          No       0.790       0.827       1.300       1.017      34.452
       184          A    ILE_184          No       0.885       0.869       1.149       0.973      36.265
       185          A    SER_185          No       0.952       1.075       0.974       1.041      38.427
       186          A    ASP_186          No       1.120       1.108       1.353       1.240      40.422
       187          A    GLN_187          No       1.293       1.268       2.193       1.830      42.897
       188          A    VAL_188          No       1.296       1.316       1.679       1.429      43.638
       189          A    ALA_189          No       1.448       1.420       1.687       1.458      44.480
       190          A    GLU_190          No       1.263       1.260       1.678       1.514      44.897
       191          A    ILE_191          No       1.112       1.170       1.215       1.166      44.295
       192          A    VAL_192          No       1.268       1.425       1.784       1.537      45.345
       193          A    SER_193          No       1.612       1.714       1.837       1.743      46.000
       194          A    LYS_194          No       1.862       1.769       3.195       2.602      46.135
       195          A    TYR_195          No       1.405       1.438       1.436       1.431      46.230
       196          A    ASP_196          No       1.311       1.303       1.731       1.536      46.840
       197          A    PRO_197          No       1.447       1.492       1.570       1.517      47.278
       198          A    ASN_198          No       1.569       1.581       2.306       1.971      46.840
       199          A    VAL_199          No       1.309       1.291       1.567       1.381      46.585
       200          A    TYR_200          No       1.164       1.166       2.000       1.727      43.868
       201          A    SER_201          No       1.775       2.039       2.614       2.253      43.942
       202          A    ILE_202          No       2.425       2.270       2.893       2.548      44.985
       203          A    LYS_203          No       2.540       2.609       3.484       3.079      46.448
       204          A    TYR_204          No       2.599       2.612       2.497       2.531      46.337
       205          A    ASN_205          No       2.883       2.861       3.442       3.158      46.440
       206          A    ASN_206          No       2.611       2.617       3.197       2.917      43.715
       207          A    GLN_207          No       1.663       1.713       2.417       2.124      41.638
       208          A    LEU_208          No       1.253       1.207       1.831       1.480      39.220
       209          A    ALA_209          No       1.079       1.177       1.244       1.172      36.448
       210          A    THR_210          No       1.103       1.183       1.021       1.101      35.730
       211          A    ARG_211          No       1.630       1.568       4.991       4.059      37.005
       212          A    THR_212          No       1.296       1.660       2.967       2.281      37.850
       213          A    ALA_213          No       2.181       1.886       3.415       2.216      37.765
       214          A    GLN_214          No       1.442       1.399       2.828       2.298      37.045
       215          A    ALA_215          No       1.524       1.453       1.992       1.548      35.100
       216          A    ILE_216          No       1.188       1.212       2.054       1.612      35.408
       217          A    PHE_217          No       0.974       0.954       1.257       1.140      33.220
       218          A    ASP_218          No       0.850       0.875       1.186       1.050      30.732
       219          A    ASP_219          No       0.778       0.869       1.101       0.997      28.167
       220          A    SER_220          No       0.810       0.801       0.923       0.843      27.190
       221          A    TYR_221          No       0.720       0.751       0.758       0.752      28.138
       222          A    LEU_222          No       0.773       0.771       1.160       0.924      29.005
       223          A    GLY_223          No       0.811       0.809       0.883       0.809      29.268
       224          A    TYR_224         Yes       0.780       0.802       1.135       1.001      28.600
       225          A    SER_225         Yes       0.823       0.831       1.017       0.895      29.662
       226          A    VAL_226         Yes       0.864       0.907       1.106       0.952      31.763
       227          A    ALA_227          No       0.922       0.917       1.080       0.928      33.775
       228          A    VAL_228         Yes       0.983       1.060       1.204       1.086      35.705
       229          A    GLY_229          No       1.232       1.297       1.341       1.297      37.540
       230          A    ASP_230          No       1.254       1.333       1.510       1.429      38.108
       231          A    PHE_231          No       1.697       1.774       2.375       2.144      39.048
       232          A    ASN_232          No       2.304       2.490       1.818       2.170      40.288
       233          A    GLY_233          No       2.882       2.928       3.029       2.928      40.288
       234          A    ASP_234          No       2.341       2.119       3.022       2.611      41.252
       235          A    GLY_235          No       2.042       1.859       2.519       1.859      41.255
       236          A    ILE_236          No       1.508       1.518       2.379       1.927      40.770
       237          A    ASP_237          No       1.087       1.141       1.370       1.267      39.172
       238          A    ASP_238          No       1.046       1.046       1.383       1.234      37.558
       239          A    PHE_239          No       0.951       0.998       1.066       1.033      35.112
       240          A    VAL_240          No       0.906       0.906       1.094       0.952      32.748
       241          A    SER_241          No       0.884       0.907       1.237       1.017      29.865
       242          A    GLY_242          No       0.888       0.877       0.929       0.877      28.242
       243          A    VAL_243          No       0.825       0.861       1.005       0.883      26.558
       244          A    PRO_244          No       0.826       0.846       0.819       0.832      25.428
       245          A    ARG_245          No       0.873       0.910       1.137       1.036      25.345
       246          A    ALA_246          No       0.990       1.016       1.110       1.015      24.935
       247          A    ALA_247          No       1.271       1.251       1.468       1.277      24.622
       248          A    ARG_248          No       1.236       1.172       2.871       2.362      24.533
       249          A    THR_249          No       0.954       0.981       1.032       0.985      24.370
       250          A    LEU_250          No       1.109       1.092       1.720       1.368      24.465
       251          A    GLY_251          No       0.993       1.044       0.983       1.044      25.745
       252          A    MET_252          No       1.017       0.982       1.422       1.213      27.327
       253          A    VAL_253          No       1.004       1.040       1.245       1.093      29.438
       254          A    TYR_254          No       0.983       0.990       1.428       1.264      31.690
       255          A    ILE_255          No       1.021       1.039       1.251       1.111      34.518
       256          A    TYR_256          No       1.056       1.065       1.129       1.103      36.043
       257          A    ASP_257          No       1.128       1.134       1.276       1.208      37.545
       258          A    GLY_258          No       1.285       1.346       1.319       1.346      38.935
       259          A    LYS_259          No       1.437       1.452       2.522       2.053      39.955
       260          A    ASN_260          No       1.358       1.340       2.045       1.718      39.195
       261          A    MET_261          No       1.229       1.250       1.375       1.298      37.655
       262          A    SER_262          No       1.233       1.200       1.480       1.298      37.788
       263          A    SER_263          No       1.192       1.233       1.590       1.353      36.905
       264          A    LEU_264          No       1.197       1.211       1.479       1.308      36.498
       265          A    TYR_265          No       1.193       1.162       1.668       1.504      35.037
       266          A    ASN_266          No       1.177       1.276       1.544       1.410      31.942
       267          A    PHE_267          No       1.442       1.301       1.836       1.612      29.790
       268          A    THR_268          No       1.309       1.341       1.785       1.524      27.440
       269          A    GLY_269          No       1.306       1.346       1.354       1.346      26.360
       270          A    GLU_270          No       1.494       1.464       2.691       2.244      26.560
       271          A    GLN_271          No       1.244       1.196       1.987       1.666      25.435
       272          A    MET_272          No       1.100       1.121       1.856       1.529      24.550
       273          A    ALA_273          No       0.996       1.020       1.162       1.028      23.848
       274          A    ALA_274          No       0.990       0.978       1.142       0.990      24.075
       275          A    TYR_275          No       0.933       0.942       0.902       0.912      24.680
       276          A    PHE_276          No       0.971       0.957       1.121       1.057      25.205
       277          A    GLY_277          No       0.962       0.944       1.033       0.944      26.125
       278          A    PHE_278         Yes       0.886       0.903       0.901       0.899      26.453
       279          A    SER_279         Yes       0.921       0.939       1.084       0.984      27.555
       280          A    VAL_280         Yes       0.952       0.959       1.327       1.075      28.922
       281          A    ALA_281         Yes       1.054       1.093       1.212       1.098      31.495
       282          A    ALA_282         Yes       1.127       1.173       1.317       1.183      33.965
       283          A    THR_283          No       1.306       1.329       1.468       1.378      36.610
       284          A    ASP_284          No       1.458       1.498       1.831       1.681      38.458
       285          A    ILE_285          No       1.600       1.670       2.063       1.822      39.402
       286          A    ASN_286          No       1.901       1.985       1.766       1.879      40.498
       287          A    GLY_287          No       2.154       2.199       2.187       2.199      40.878
       288          A    ASP_288          No       2.220       2.192       2.688       2.464      41.750
       289          A    ASP_289          No       2.077       2.034       2.796       2.460      41.555
       290          A    TYR_290          No       1.673       1.660       2.257       2.048      41.548
       291          A    ALA_291          No       1.479       1.497       1.653       1.513      38.190
       292          A    ASP_292          No       1.282       1.269       1.596       1.450      35.945
       293          A    VAL_293          No       1.158       1.189       1.271       1.196      33.702
       294          A    PHE_294          No       1.137       1.123       1.502       1.349      30.940
       295          A    ILE_295          No       1.054       1.086       1.234       1.125      28.185
       296          A    GLY_296          No       1.018       1.005       1.080       1.005      26.208
       297          A    ALA_297          No       1.005       1.026       1.156       1.032      25.128
       298          A    PRO_298          No       0.993       0.999       0.984       0.990      25.238
       299          A    LEU_299          No       0.970       1.008       0.993       0.974      24.892
       300          A    PHE_300          No       1.090       1.088       1.309       1.223      25.390
       301          A    MET_301          No       1.150       1.186       1.634       1.421      26.955
       302          A    ASP_302          No       1.282       1.287       1.706       1.520      29.592
       303          A    ARG_303          No       1.446       1.531       2.726       2.332      33.165
       304          A    GLY_304          No       1.845       1.805       1.958       1.805      37.595
       305          A    SER_305          No       2.191       2.160       2.745       2.374      40.470
       306          A    ASP_306          No       2.130       2.098       2.205       2.146      40.460
       307          A    GLY_307          No       1.773       1.728       1.791       1.728      37.825
       308          A    LYS_308          No       1.424       1.432       1.765       1.585      35.688
       309          A    LEU_309          No       1.227       1.238       1.910       1.540      30.440
       310          A    GLN_310          No       1.163       1.162       1.507       1.355      28.462
       311          A    GLU_311          No       1.047       1.088       1.166       1.135      26.882
       312          A    VAL_312          No       1.121       1.115       1.288       1.160      26.222
       313          A    GLY_313          No       1.099       1.147       1.098       1.147      26.185
       314          A    GLN_314          No       1.177       1.146       1.374       1.274      26.418
       315          A    VAL_315          No       1.187       1.238       1.449       1.292      28.402
       316          A    SER_316          No       1.244       1.236       1.445       1.304      29.998
       317          A    VAL_317          No       1.361       1.395       1.629       1.468      32.667
       318          A    SER_318          No       1.372       1.388       1.621       1.464      34.740
       319          A    LEU_319          No       1.618       1.609       2.164       1.851      37.415
       320          A    GLN_320          No       1.658       1.731       2.194       1.995      40.045
       321          A    ARG_321          No       2.062       2.028       2.789       2.525      41.960
       322          A    ALA_322          No       2.453       2.515       2.755       2.550      43.405
       323          A    SER_323          No       2.697       2.669       2.728       2.685      43.700
       324          A    GLY_324          No       2.370       2.383       2.324       2.383      42.315
       325          A    ASP_325          No       2.153       2.048       2.561       2.324      41.670
       326          A    PHE_326          No       1.727       1.845       1.980       1.904      39.015
       327          A    GLN_327          No       1.837       1.742       2.758       2.345      37.480
       328          A    THR_328          No       1.570       1.690       1.709       1.680      34.865
       329          A    THR_329          No       1.658       1.583       1.844       1.689      32.915
       330          A    LYS_330          No       1.519       1.592       2.307       1.971      30.762
       331          A    LEU_331          No       1.483       1.419       1.982       1.663      29.062
       332          A    ASN_332          No       1.412       1.438       1.744       1.589      28.710
       333          A    GLY_333          No       1.339       1.370       1.366       1.370      28.558
       334          A    PHE_334          No       1.399       1.413       1.892       1.692      29.732
       335          A    GLU_335          No       1.294       1.277       1.844       1.618      29.082
       336          A    VAL_336          No       1.166       1.165       1.681       1.345      27.513
       337          A    PHE_337          No       1.062       1.079       1.472       1.309      26.898
       338          A    ALA_338          No       1.186       1.117       1.466       1.169      27.428
       339          A    ARG_339          No       1.018       1.039       0.973       0.994      26.820
       340          A    PHE_340          No       1.099       1.085       1.274       1.201      26.450
       341          A    GLY_341          No       1.066       1.059       1.116       1.059      26.928
       342          A    SER_342          No       0.966       0.973       1.020       0.988      27.110
       343          A    ALA_343         Yes       0.979       1.022       1.092       1.016      29.127
       344          A    ILE_344         Yes       1.083       1.086       1.214       1.120      30.648
       345          A    ALA_345         Yes       1.185       1.200       1.314       1.205      33.578
       346          A    PRO_346          No       1.462       1.495       1.692       1.570      36.168
       347          A    LEU_347          No       1.594       1.692       2.007       1.814      38.720
       348          A    GLY_348          No       1.743       1.676       1.824       1.676      40.985
       349          A    ASP_349          No       1.774       1.817       2.078       1.957      44.402
       350          A    LEU_350          No       1.975       2.087       2.457       2.237      44.352
       351          A    ASP_351          No       2.476       2.585       2.750       2.667      46.938
       352          A    GLN_352          No       2.643       2.738       3.300       3.050      46.420
       353          A    ASP_353          No       2.672       2.576       3.093       2.857      46.582
       354          A    GLY_354          No       2.122       2.055       2.130       2.055      45.302
       355          A    PHE_355          No       1.754       1.764       2.186       2.021      45.812
       356          A    ASN_356          No       1.598       1.582       1.895       1.746      41.652
       357          A    ASP_357          No       1.461       1.466       1.737       1.614      38.992
       358          A    ILE_358          No       1.328       1.341       1.616       1.439      35.495
       359          A    ALA_359          No       1.266       1.249       1.356       1.254      32.667
       360          A    ILE_360          No       1.193       1.207       1.350       1.250      30.662
       361          A    ALA_361          No       1.115       1.111       1.198       1.110      28.990
       362          A    ALA_362          No       1.113       1.125       1.256       1.133      28.965
       363          A    PRO_363          No       1.095       1.119       1.075       1.100      29.312
       364          A    TYR_364          No       1.140       1.197       1.232       1.214      30.085
       365          A    GLY_365          No       1.341       1.348       1.376       1.348      31.738
       366          A    GLY_366          No       1.533       1.493       1.622       1.493      35.098
       367          A    GLU_367          No       1.586       1.583       2.615       2.236      37.277
       368          A    ASP_368          No       1.638       1.600       2.094       1.873      36.195
       369          A    LYS_369          No       1.404       1.430       1.477       1.441      33.760
       370          A    LYS_370          No       1.460       1.420       2.092       1.790      32.882
       371          A    GLY_371          No       1.269       1.316       1.260       1.316      31.610
       372          A    ILE_372          No       1.264       1.245       1.404       1.298      30.475
       373          A    VAL_373          No       1.242       1.284       1.319       1.274      31.698
       374          A    TYR_374          No       1.308       1.305       1.343       1.328      32.500
       375          A    ILE_375          No       1.370       1.413       1.595       1.467      34.312
       376          A    PHE_376          No       1.477       1.490       1.459       1.468      35.795
       377          A    ASN_377          No       1.729       1.744       2.138       1.954      38.790
       378          A    GLY_378          No       1.979       1.985       1.992       1.985      40.698
       379          A    ARG_379          No       2.124       2.183       2.557       2.414      41.258
       380          A    SER_380          No       2.526       2.519       2.686       2.572      41.162
       381          A    THR_381          No       2.394       2.369       2.417       2.377      40.395
       382          A    GLY_382          No       2.194       2.135       2.275       2.135      40.005
       383          A    LEU_383          No       1.942       1.963       2.135       2.011      37.898
       384          A    ASN_384          No       1.895       1.899       2.135       2.014      37.562
       385          A    ALA_385          No       1.918       1.846       2.181       1.898      35.642
       386          A    VAL_386          No       1.684       1.679       2.107       1.827      35.630
       387          A    PRO_387          No       1.530       1.587       1.533       1.563      34.842
       388          A    SER_388          No       1.644       1.644       1.918       1.734      36.277
       389          A    GLN_389          No       1.557       1.518       1.893       1.728      35.400
       390          A    ILE_390          No       1.466       1.509       1.596       1.528      33.845
       391          A    LEU_391          No       1.429       1.409       1.657       1.501      33.465
       392          A    GLU_392          No       1.542       1.552       1.950       1.790      34.515
       393          A    GLY_393          No       1.600       1.593       1.612       1.593      35.698
       394          A    GLN_394          No       1.852       1.852       2.596       2.290      37.738
       395          A    TRP_395          No       1.642       1.638       1.998       1.889      36.712
       396          A    ALA_396          No       1.707       1.716       1.912       1.741      36.208
       397          A    ALA_397          No       1.735       1.779       1.822       1.776      35.978
       398          A    ARG_398          No       2.062       2.246       2.281       2.252      36.515
       399          A    SER_399          No       2.207       2.148       2.785       2.380      34.955
       400          A    MET_400          No       1.578       1.573       1.715       1.623      33.898
       401          A    PRO_401          No       1.477       1.399       1.706       1.522      32.368
       402          A    PRO_402          No       1.268       1.236       1.443       1.317      31.952
       403          A    SER_403          No       1.150       1.164       1.258       1.193      30.735
       404          A    PHE_404          No       1.207       1.198       1.353       1.292      30.782
       405          A    GLY_405          No       1.135       1.133       1.176       1.133      30.380
       406          A    TYR_406         Yes       1.058       1.064       1.370       1.261      30.485
       407          A    SER_407         Yes       1.040       1.087       1.041       1.070      32.537
       408          A    MET_408         Yes       1.118       1.099       1.234       1.164      35.075
       409          A    LYS_409         Yes       1.141       1.171       1.308       1.222      38.078
       410          A    GLY_410          No       1.298       1.262       1.523       1.262      39.317
       411          A    ALA_411          No       1.588       1.790       1.714       1.765      40.558
       412          A    THR_412          No       2.226       1.850       3.233       2.520      42.350
       413          A    ASP_413          No       1.666       1.810       1.840       1.828      45.728
       414          A    ILE_414          No       1.826       1.789       2.351       2.044      47.775
       415          A    ASP_415          No       1.819       1.762       1.779       1.755      48.780
       416          A    LYS_416          No       1.485       1.593       2.462       2.063      48.980
       417          A    ASN_417          No       1.620       1.701       1.635       1.668      48.260
       418          A    GLY_418          No       1.733       1.666       1.848       1.666      46.117
       419          A    TYR_419          No       1.453       1.524       1.814       1.715      46.132
       420          A    PRO_420          No       1.545       1.521       1.653       1.569      43.668
       421          A    ASP_421          No       1.326       1.305       1.727       1.539      41.488
       422          A    LEU_422          No       1.281       1.335       1.470       1.372      39.340
       423          A    ILE_423          No       1.254       1.270       1.867       1.527      37.212
       424          A    VAL_424          No       1.310       1.324       1.441       1.347      35.412
       425          A    GLY_425          No       1.232       1.230       1.256       1.230      33.125
       426          A    ALA_426          No       1.203       1.197       1.340       1.208      33.018
       427          A    PHE_427          No       1.116       1.131       1.215       1.172      32.695
       428          A    GLY_428          No       1.115       1.156       1.121       1.156      33.385
       429          A    VAL_429          No       1.248       1.255       1.584       1.358      34.900
       430          A    ASP_430          No       1.207       1.238       1.244       1.241      35.400
       431          A    ARG_431          No       1.277       1.262       1.855       1.653      34.930
       432          A    ALA_432          No       1.253       1.305       1.336       1.296      37.495
       433          A    ILE_433          No       1.428       1.426       2.021       1.687      37.683
       434          A    LEU_434          No       1.472       1.512       1.810       1.620      40.398
       435          A    TYR_435          No       1.539       1.535       1.650       1.599      41.430
       436          A    ARG_436          No       1.866       1.894       2.604       2.351      44.042
       437          A    ALA_437          No       1.951       1.970       2.106       1.985      46.272
       438          A    ARG_438          No       2.054       2.078       2.505       2.334      48.500
       439          A    PRO_439          No       2.358       2.191       2.531       2.327      51.442
       440          A    VAL_440          No       2.110       2.241       2.464       2.308      54.397
       441          A    ILE_441          No       1.994       1.950       2.069       1.984      60.302
       442          A    THR_442          No       2.249       2.194       2.696       2.409      65.682
       443          A    VAL_443          No       2.061       2.249       2.271       2.223      72.590
       444          A    ASN_444          No       2.548       2.371       3.328       2.883      79.900
       445          A    ALA_445          No       2.283       2.475       2.256       2.429      87.018
       446          A    GLY_446          No       2.536       2.406       2.692       2.406      96.410
       447          A    LEU_447          No       2.603       2.767       2.724       2.735     110.812
       448          A    GLU_448          No       3.043       2.955       3.809       3.472     118.152
       449          A    VAL_449          No       3.342       3.459       3.773       3.565     126.008
       450          A    TYR_450          No       3.639       3.613       4.554       4.242     129.660
       451          A    PRO_451          No       4.224       4.194       4.324       4.242     133.100
       452          A    SER_452          No       4.741       4.830       5.086       4.917     139.342
       453          A    ILE_453          No       5.070       4.988       5.518       5.224     143.292
       454          A    LEU_454          No       4.987       5.187       4.781       4.991     149.122
       455          A    ASN_455          No       5.419       5.311       5.779       5.549     153.582
       456          A    GLN_456          No       5.645       5.726       6.387       6.094     156.655
       457          A    ASP_457          No       6.014       6.004       6.654       6.352     156.932
       458          A    ASN_458          No       5.971       5.746       6.032       5.881     156.042
       459          A    LYS_459          No       5.463       5.611       6.098       5.865     156.400
       460          A    THR_460          No       5.512       5.422       5.810       5.580     156.082
       461          A    CYS_461          No       4.964       5.082       4.763       4.938     155.715
       462          A    SER_462          No       5.330       5.243       5.635       5.376     157.408
       463          A    LEU_463          No       5.513       5.516       5.712       5.593     157.690
       464          A    PRO_464          No       5.725       5.734       5.821       5.765     158.108
       465          A    GLY_465          No       6.055       6.065       6.249       6.065     159.572
       466          A    THR_466          No       5.920       5.927       5.830       5.876     158.925
       467          A    ALA_467          No       6.371       6.324       6.869       6.418     159.805
       468          A    LEU_468          No       5.911       5.775       6.255       5.991     159.698
       469          A    LYS_469          No       5.604       5.621       6.200       5.926     157.762
       470          A    VAL_470          No       5.186       5.172       5.096       5.136     158.560
       471          A    SER_471          No       5.037       4.906       5.210       5.003     151.890
       472          A    CYS_472          No       4.378       4.404       4.491       4.440     146.402
       473          A    PHE_473          No       3.847       3.755       3.954       3.873     136.543
       474          A    ASN_474          No       3.192       3.231       3.488       3.360     127.742
       475          A    VAL_475          No       2.821       2.762       2.908       2.808     119.395
       476          A    ARG_476          No       2.512       2.507       3.412       3.092     111.553
       477          A    PHE_477          No       2.143       2.135       2.081       2.098     100.160
       478          A    CYS_478          No       2.064       2.033       2.445       2.225      89.282
       479          A    LEU_479          No       1.931       2.051       1.953       1.977      80.912
       480          A    LYS_480          No       2.342       2.240       3.877       3.192      74.977
       481          A    ALA_481          No       2.295       2.467       2.193       2.412      68.030
       482          A    ASP_482          No       2.714       2.603       3.460       3.078      62.242
       483          A    GLY_483          No       2.871       3.025       2.877       3.025      57.425
       484          A    LYS_484          No       3.250       3.201       3.615       3.409      53.700
       485          A    GLY_485          No       3.392       3.421       3.582       3.421      53.530
       486          A    VAL_486          No       3.424       3.265       3.781       3.462      53.580
       487          A    LEU_487          No       2.932       3.075       3.044       3.037      56.430
       488          A    PRO_488          No       2.918       2.912       2.676       2.818      58.655
       489          A    ARG_489          No       3.329       3.191       4.252       3.887      60.975
       490          A    LYS_490          No       2.762       2.720       3.744       3.283      62.578
       491          A    LEU_491          No       2.247       2.315       2.309       2.294      67.773
       492          A    ASN_492          No       2.156       2.083       2.764       2.437      74.045
       493          A    PHE_493          No       1.790       1.918       1.912       1.891      80.450
       494          A    GLN_494          No       2.076       1.982       3.045       2.625      86.482
       495          A    VAL_495          No       1.931       2.083       2.003       2.030      98.398
       496          A    GLU_496          No       2.491       2.425       3.249       2.913     109.825
       497          A    LEU_497          No       2.680       2.834       2.604       2.712     120.288
       498          A    LEU_498          No       3.350       3.322       3.813       3.543     126.800
       499          A    LEU_499          No       3.771       3.896       3.729       3.809     137.065
       500          A    ASP_500          No       4.312       4.344       4.828       4.601     142.888
       501          A    LYS_501          No       4.220       4.428       4.132       4.256     144.990
       502          A    LEU_502          No       5.153       5.292       5.543       5.396     148.610
       503          A    LYS_503          No       5.585       5.513       5.683       5.596     152.902
       504          A    GLN_504          No       6.283       6.152       7.184       6.737     157.517
       505          A    LYS_505          No       6.489       6.723       7.296       7.020     159.882
       506          A    GLY_506          No       6.937       6.884       6.986       6.884     159.372
       507          A    ALA_507          No       6.475       6.327       6.397       6.337     158.148
       508          A    ILE_508          No       6.075       6.019       6.505       6.240     155.900
       509          A    ARG_509          No       5.404       5.493       5.200       5.307     152.233
       510          A    ARG_510          No       5.448       5.329       5.827       5.644     151.025
       511          A    ALA_511          No       4.743       4.726       4.610       4.702     146.988
       512          A    LEU_512          No       4.338       4.234       4.934       4.564     143.900
       513          A    PHE_513          No       3.686       3.897       3.175       3.473     150.775
       514          A    LEU_514          No       4.092       4.191       4.344       4.252     142.790
       515          A    TYR_515          No       4.218       4.329       5.628       5.208     144.118
       516          A    SER_516          No       4.467       4.597       4.308       4.498     144.062
       517          A    ARG_517          No       4.801       4.817       6.103       5.655     143.638
       518          A    SER_518          No       4.446       4.302       4.371       4.320     140.050
       519          A    PRO_519          No       4.147       4.010       4.517       4.215     135.742
       520          A    SER_520          No       3.582       3.621       3.743       3.658     130.950
       521          A    HIS_521          No       3.096       3.029       3.094       3.062     120.490
       522          A    SER_522          No       2.809       2.860       3.147       2.956     112.222
       523          A    LYS_523          No       2.427       2.355       2.607       2.474      98.765
       524          A    ASN_524          No       2.387       2.400       2.919       2.663      91.300
       525          A    MET_525          No       2.154       2.139       1.995       2.046      80.752
       526          A    THR_526          No       2.508       2.527       3.134       2.798      73.275
       527          A    ILE_527          No       2.500       2.583       2.405       2.479      68.020
       528          A    SER_528          No       3.333       3.310       3.618       3.416      65.287
       529          A    ARG_529          No       3.898       3.938       5.302       4.838      63.410
       530          A    GLY_530          No       4.175       4.111       4.305       4.111      65.395
       531          A    GLY_531          No       3.716       3.696       3.916       3.696      69.085
       532          A    LEU_532          No       3.392       3.229       3.963       3.572      74.785
       533          A    MET_533          No       2.759       2.797       2.952       2.868      78.982
       534          A    GLN_534          No       2.316       2.276       2.717       2.526      83.678
       535          A    CYS_535          No       2.215       2.256       2.677       2.450      93.580
       536          A    GLU_536          No       2.208       2.232       2.522       2.407     104.890
       537          A    GLU_537          No       2.554       2.564       3.074       2.859     115.460
       538          A    LEU_538          No       2.702       2.779       2.975       2.846     124.545
       539          A    ILE_539          No       3.269       3.275       3.678       3.450     134.765
       540          A    ALA_540          No       3.658       3.756       3.633       3.729     140.960
       541          A    TYR_541          No       4.385       4.422       4.801       4.671     147.528
       542          A    LEU_542          No       4.987       5.071       5.201       5.118     152.382
       543          A    ARG_543          No       5.684       5.728       6.370       6.136     156.142
       544          A    ASP_544          No       6.277       6.331       6.762       6.560     161.742
       545          A    GLU_545          No       6.780       6.900       6.724       6.796     164.120
       546          A    SER_546          No       7.654       7.850       7.927       7.874     165.668
       547          A    GLU_547          No       8.310       8.150       8.513       8.348     164.705
       548          A    PHE_548          No       8.263       8.545       8.360       8.426     164.995
       549          A    ARG_549          No       8.770       8.644      10.203       9.648     165.908
       550          A    ASP_550          No       7.761       7.571       7.448       7.500     163.258
       551          A    LYS_551          No       6.568       6.612       7.161       6.900     161.390
       552          A    LEU_552          No       6.959       6.786       8.235       7.480     157.862
       553          A    THR_553          No       6.071       5.990       6.125       6.038     153.068
       554          A    PRO_554          No       5.435       5.394       5.565       5.461     148.132
       555          A    ILE_555          No       4.800       4.725       4.844       4.771     141.725
       556          A    THR_556          No       4.305       4.231       4.611       4.388     135.925
       557          A    ILE_557          No       3.534       3.550       3.586       3.548     126.960
       558          A    PHE_558          No       3.172       3.069       3.801       3.525     119.790
       559          A    MET_559          No       2.509       2.567       2.209       2.367     110.692
       560          A    GLU_560          No       2.305       2.215       3.097       2.750     102.477
       561          A    TYR_561          No       1.848       1.947       1.994       1.976      90.383
       562          A    ARG_562          No       1.914       1.825       3.638       3.079      83.368
       563          A    LEU_563          No       1.777       1.891       1.922       1.879      77.335
       564          A    ASP_564          No       2.217       2.295       2.486       2.395      76.932
       565          A    TYR_565          No       2.521       2.751       2.441       2.534      74.788
       566          A    ARG_566          No       3.056       3.062       4.582       4.071      75.232
       567          A    THR_567          No       2.842       2.783       3.007       2.868      71.712
       568          A    ALA_568          No       2.372       2.451       2.267       2.412      67.492
       569          A    ALA_569          No       2.794       2.974       2.943       2.961      64.790
       570          A    ASP_570          No       3.423       3.444       3.828       3.653      63.670
       571          A    THR_571          No       4.180       4.181       4.588       4.351      64.770
       572          A    THR_572          No       4.109       4.018       4.184       4.076      63.228
       573          A    GLY_573          No       3.594       3.456       3.638       3.456      62.405
       574          A    LEU_574          No       2.951       2.928       3.410       3.138      60.625
       575          A    GLN_575          No       2.425       2.325       2.922       2.660      58.677
       576          A    PRO_576          No       1.969       1.899       2.192       2.017      57.250
       577          A    ILE_577          No       1.579       1.598       2.129       1.824      57.818
       578          A    LEU_578          No       1.451       1.631       1.938       1.737      60.112
       579          A    ASN_579          No       2.193       2.141       2.923       2.552      61.478
       580          A    GLN_580          No       2.966       2.946       4.950       4.176      61.380
       581          A    PHE_581          No       3.533       3.675       4.448       4.146      64.098
       582          A    THR_582          No       3.652       3.341       4.061       3.645      70.050
       583          A    PRO_583          No       3.195       3.116       3.873       3.427      79.522
       584          A    ALA_584          No       2.368       2.425       2.436       2.419      91.528
       585          A    ASN_585          No       2.600       2.654       2.863       2.755     101.140
       586          A    ILE_586          No       2.864       2.869       2.929       2.880     111.015
       587          A    SER_587          No       3.347       3.396       3.787       3.534     119.222
       588          A    ARG_588          No       3.697       3.771       4.270       4.087     127.635
       589          A    GLN_589          No       4.313       4.271       5.070       4.726     136.582
       590          A    ALA_590          No       4.493       4.659       4.387       4.608     142.470
       591          A    HIS_591          No       5.277       5.197       5.673       5.474     147.425
       592          A    ILE_592          No       5.739       5.945       5.857       5.893     151.708
       593          A    LEU_593          No       6.331       6.381       6.485       6.416     152.668
       594          A    NMA_593          No       7.345       7.146         n/a       7.146       0.000
       595          B     ACE_61          No         n/a       3.755         n/a       3.755       0.000
       596          B     VAL_62          No       3.222       3.249       3.525       3.340      73.720
       597          B     HIS_63          No       2.955       2.942       3.632       3.353      71.655
       598          B     VAL_64          No       2.695       2.752       2.844       2.766      70.372
       599          B     ILE_65          No       2.827       2.760       3.150       2.932      68.808
       600          B     ILE_66          No       2.744       2.862       2.927       2.872      69.138
       601          B     PRO_67          No       3.140       3.147       3.115       3.130      71.098
       602          B     THR_68          No       3.711       3.776       4.167       3.940      72.100
       603          B     GLU_69          No       3.798       3.640       4.764       4.321      71.158
       604          B     ASN_70          No       3.754       3.696       4.484       4.101      67.975
       605          B     GLU_71          No       3.231       3.370       3.530       3.470      60.408
       606          B     ILE_72          No       3.819       3.707       4.975       4.319      55.708
       607          B     ASN_73          No       3.061       2.938       3.212       3.066      51.025
       608          B     THR_74          No       2.864       2.842       3.804       3.275      46.372
       609          B     GLN_75          No       2.478       2.363       2.668       2.520      45.185
       610          B     VAL_76          No       2.047       2.185       2.266       2.186      47.102
       611          B     THR_77          No       2.232       2.153       2.441       2.273      48.880
       612          B     PRO_78          No       2.277       2.225       2.249       2.233      50.932
       613          B     GLY_79          No       2.502       2.513       2.507       2.513      53.073
       614          B     GLU_80          No       2.621       2.676       3.130       2.940      58.460
       615          B     VAL_81          No       2.466       2.512       2.528       2.498      61.078
       616          B     SER_82          No       2.708       2.697       3.119       2.844      66.035
       617          B     ILE_83          No       2.750       2.830       2.760       2.776      68.700
       618          B     GLN_84          No       3.112       3.036       3.771       3.461      72.482
       619          B     LEU_85          No       3.131       3.243       3.067       3.141      73.965
       620          B     ARG_86          No       3.547       3.462       4.155       3.900      75.065
       621          B     PRO_87          No       3.747       3.736       3.978       3.830      75.175
       622          B     GLY_88          No       3.692       3.642       3.758       3.642      73.778
       623          B     ALA_89          No       3.358       3.244       3.612       3.306      72.167
       624          B     GLU_90          No       2.747       2.808       3.125       2.992      68.502
       625          B     ALA_91          No       2.446       2.401       2.597       2.428      64.025
       626          B     ASN_92          No       2.245       2.272       2.639       2.458      60.790
       627          B     PHE_93          No       2.111       2.063       2.176       2.129      56.578
       628          B     MET_94          No       1.974       2.014       2.498       2.273      53.038
       629          B     LEU_95          No       1.877       1.886       1.930       1.887      49.440
       630          B     LYS_96          No       1.990       1.977       2.712       2.372      47.170
       631          B     VAL_97          No       1.956       2.053       1.945       1.991      45.725
       632          B     HIS_98          No       2.370       2.231       3.644       3.139      44.725
       633          B     PRO_99          No       2.157       2.394       2.435       2.405      43.382
       634          B    LEU_100          No       2.124       2.042       2.711       2.346      41.395
       635          B    LYS_101          No       2.030       1.965       3.169       2.644      40.248
       636          B    LYS_102          No       1.514       1.539       2.208       1.894      37.245
       637          B    TYR_103          No       1.197       1.203       1.522       1.413      34.110
       638          B    PRO_104          No       1.121       1.102       1.198       1.139      30.648
       639          B    VAL_105          No       1.001       1.010       1.200       1.057      29.050
       640          B    ASP_106          No       0.914       0.909       1.259       1.107      26.690
       641          B    LEU_107          No       0.868       0.880       1.392       1.091      25.888
       642          B    TYR_108          No       0.831       0.832       0.850       0.841      24.575
       643          B    TYR_109          No       0.803       0.814       1.632       1.373      24.472
       644          B    LEU_110          No       0.763       0.789       0.946       0.828      23.972
       645          B    VAL_111          No       0.797       0.808       1.033       0.865      24.428
       646          B    ASP_112          No       0.807       0.855       0.952       0.906      25.662
       647          B    VAL_113          No       0.990       1.051       1.039       1.016      26.835
       648          B    SER_114          No       1.337       1.370       1.936       1.580      27.310
       649          B    ALA_115          No       1.686       1.696       1.925       1.727      28.252
       650          B    SER_116          No       1.637       1.594       1.881       1.689      28.475
       651          B    MET_117          No       1.362       1.429       1.498       1.451      29.182
       652          B    HIS_118          No       1.635       1.688       2.030       1.894      30.598
       653          B    ASN_119          No       1.629       1.722       2.064       1.895      31.480
       654          B    ASN_120          No       1.376       1.379       1.998       1.704      32.578
       655          B    ILE_121          No       1.204       1.272       1.755       1.470      32.815
       656          B    GLU_122          No       1.527       1.556       2.312       2.021      34.270
       657          B    LYS_123          No       1.380       1.346       2.343       1.903      35.270
       658          B    LEU_124          No       1.159       1.225       1.358       1.257      34.345
       659          B    ASN_125          No       1.483       1.477       1.992       1.753      35.545
       660          B    SER_126          No       1.428       1.412       1.704       1.506      37.080
       661          B    VAL_127          No       1.283       1.275       1.471       1.329      36.730
       662          B    GLY_128          No       1.263       1.272       1.294       1.272      37.322
       663          B    ASN_129          No       1.367       1.372       1.906       1.648      38.850
       664          B    ASP_130          No       1.295       1.305       1.799       1.583      38.252
       665          B    LEU_131          No       1.307       1.339       1.659       1.446      36.838
       666          B    SER_132          No       1.483       1.521       1.682       1.573      36.755
       667          B    ARG_133          No       1.542       1.535       2.595       2.235      37.595
       668          B    LYS_134          No       1.428       1.452       1.681       1.549      37.457
       669          B    MET_135          No       1.458       1.460       1.557       1.487      36.772
       670          B    ALA_136          No       1.487       1.525       1.644       1.534      37.892
       671          B    PHE_137          No       1.744       1.731       3.009       2.554      38.605
       672          B    PHE_138          No       1.702       1.562       2.249       1.971      36.640
       673          B    SER_139          No       1.257       1.312       1.330       1.317      36.463
       674          B    ARG_140          No       1.271       1.296       1.833       1.641      34.790
       675          B    ASP_141          No       1.178       1.173       1.539       1.376      32.575
       676          B    PHE_142          No       1.070       1.125       1.622       1.412      30.847
       677          B    ARG_143          No       0.992       0.985       1.072       1.034      29.512
       678          B    LEU_144          No       0.948       0.951       1.588       1.237      28.268
       679          B    GLY_145          No       0.902       0.890       0.955       0.890      26.040
       680          B    PHE_146          No       0.863       0.867       1.370       1.159      25.228
       681          B    GLY_147          No       0.845       0.826       0.926       0.826      24.668
       682          B    SER_148          No       0.779       0.773       0.960       0.836      23.875
       683          B    TYR_149          No       0.730       0.744       0.776       0.761      24.010
       684          B    VAL_150          No       0.762       0.760       1.277       0.942      24.585
       685          B    ASP_151          No       0.761       0.794       0.807       0.800      24.562
       686          B    LYS_152          No       0.802       0.801       0.921       0.838      25.270
       687          B    THR_153          No       0.793       0.825       0.936       0.851      24.985
       688          B    VAL_154          No       0.796       0.778       0.992       0.832      26.058
       689          B    SER_155          No       0.745       0.764       1.100       0.888      26.608
       690          B    PRO_156          No       0.752       0.761       0.798       0.773      26.915
       691          B    TYR_157          No       0.725       0.740       0.940       0.873      26.945
       692          B    ILE_158          No       0.760       0.776       0.913       0.807      28.320
       693          B    SER_159          No       0.921       0.948       1.412       1.110      30.728
       694          B    ILE_160          No       1.119       1.380       1.745       1.509      34.395
       695          B    HIS_161          No       1.344       1.219       2.027       1.726      35.975
       696          B    PRO_162          No       1.370       1.497       1.635       1.538      37.348
       697          B    GLU_163          No       1.909       1.904       2.980       2.572      37.532
       698          B    ARG_164          No       1.656       1.490       3.240       2.702      36.278
       699          B    ILE_165          No       1.034       1.084       1.714       1.355      35.575
       700          B    HIS_166          No       1.077       1.116       2.723       2.200      35.075
       701          B    ASN_167          No       1.000       1.004       1.775       1.437      34.195
       702          B    GLN_168          No       0.871       0.982       0.904       0.937      32.672
       703          B    CYS_169          No       0.988       1.088       0.993       1.044      31.780
       704          B    SER_170          No       1.079       1.047       1.339       1.143      29.835
       705          B    ASP_171          No       0.924       0.933       1.149       1.050      28.125
       706          B    TYR_172          No       0.865       0.877       1.263       1.131      27.180
       707          B    ASN_173          No       0.893       0.914       0.956       0.934      27.053
       708          B    LEU_174          No       0.939       0.920       1.205       1.033      28.838
       709          B    ASP_175          No       0.904       0.921       1.476       1.238      31.332
       710          B    CYS_176          No       0.884       0.903       0.913       0.907      30.842
       711          B    MET_177          No       0.997       0.968       1.585       1.312      29.695
       712          B    PRO_178          No       0.938       0.917       1.103       0.986      28.500
       713          B    PRO_179          No       0.801       0.820       0.883       0.843      26.305
       714          B    HIS_180          No       0.771       0.763       0.862       0.819      24.692
       715          B    GLY_181          No       0.771       0.769       0.807       0.769      23.690
       716          B    TYR_182          No       0.744       0.776       0.811       0.796      23.740
       717          B    ILE_183          No       0.823       0.821       1.304       1.026      23.885
       718          B    HIS_184          No       0.861       0.903       0.934       0.919      24.888
       719          B    VAL_185          No       0.949       0.986       1.105       1.004      25.630
       720          B    LEU_186          No       0.970       0.942       1.202       1.041      26.385
       721          B    SER_187          No       0.964       0.992       1.326       1.106      27.268
       722          B    LEU_188          No       0.963       1.009       1.016       0.984      28.345
       723          B    THR_189          No       1.080       1.069       1.186       1.106      31.040
       724          B    GLU_190          No       1.236       1.249       1.848       1.621      33.880
       725          B    ASN_191          No       1.228       1.216       1.857       1.566      36.475
       726          B    ILE_192          No       1.286       1.283       1.722       1.466      36.338
       727          B    THR_193          No       1.377       1.362       1.926       1.591      36.628
       728          B    GLU_194          No       1.232       1.220       1.548       1.420      35.812
       729          B    PHE_195          No       1.131       1.147       1.480       1.328      33.575
       730          B    GLU_196          No       1.226       1.237       1.954       1.682      33.957
       731          B    LYS_197          No       1.242       1.225       1.844       1.559      34.215
       732          B    ALA_198          No       1.138       1.144       1.235       1.145      33.240
       733          B    VAL_199          No       1.147       1.194       1.292       1.208      32.683
       734          B    HIS_200          No       1.378       1.386       2.374       2.015      34.270
       735          B    ARG_201          No       1.364       1.418       1.922       1.734      33.075
       736          B    GLN_202          No       1.185       1.211       1.333       1.278      31.182
       737          B    LYS_203          No       1.130       1.104       2.225       1.749      29.962
       738          B    ILE_204          No       1.006       1.003       1.671       1.307      28.715
       739          B    SER_205          No       0.958       0.979       1.043       0.999      27.748
       740          B    GLY_206          No       0.954       0.944       1.010       0.944      27.748
       741          B    ASN_207          No       0.839       0.891       0.833       0.862      27.602
       742          B    ILE_208          No       0.867       0.896       1.016       0.916      27.535
       743          B    ASP_209          No       0.903       0.932       1.279       1.125      27.417
       744          B    THR_210          No       0.923       0.935       1.197       1.026      27.530
       745          B    PRO_211          No       0.949       0.906       1.006       0.942      26.712
       746          B    GLU_212          No       0.765       0.785       1.116       0.990      25.542
       747          B    GLY_213          No       0.780       0.810       0.820       0.810      24.255
       748          B    GLY_214          No       0.777       0.770       0.845       0.770      23.710
       749          B    PHE_215          No       0.813       0.818       1.295       1.111      23.668
       750          B    ASP_216          No       0.776       0.797       1.116       0.976      22.947
       751          B    ALA_217          No       0.759       0.777       0.894       0.776      22.932
       752          B    MET_218          No       0.794       0.819       1.020       0.911      23.250
       753          B    LEU_219          No       0.824       0.832       1.327       1.038      23.447
       754          B    GLN_220          No       0.827       0.848       0.880       0.865      23.505
       755          B    ALA_221          No       0.835       0.864       0.975       0.863      23.082
       756          B    ALA_222          No       0.918       0.958       1.056       0.956      23.595
       757          B    VAL_223          No       0.968       0.998       1.181       1.037      24.585
       758          B    CYS_224          No       0.980       1.040       0.984       1.015      25.445
       759          B    GLU_225          No       1.061       1.053       1.961       1.626      26.145
       760          B    SER_226          No       1.172       1.150       1.568       1.299      26.310
       761          B    HIS_227          No       1.030       1.025       1.434       1.278      26.230
       762          B    ILE_228          No       0.944       0.963       1.109       0.993      25.750
       763          B    GLY_229          No       1.016       0.999       1.092       0.999      25.925
       764          B    TRP_230          No       0.974       1.020       0.924       0.952      25.848
       765          B    ARG_231          No       1.072       1.076       1.110       1.095      28.148
       766          B    LYS_232          No       1.244       1.235       2.678       2.090      30.450
       767          B    GLU_233          No       1.276       1.257       2.566       2.107      30.440
       768          B    ALA_234          No       1.081       1.087       1.188       1.089      28.612
       769          B    LYS_235          No       0.956       0.955       1.221       1.077      27.580
       770          B    ARG_236          No       0.864       0.877       0.991       0.946      25.840
       771          B    LEU_237          No       0.837       0.848       1.128       0.948      24.788
       772          B    LEU_238          No       0.781       0.802       1.163       0.935      23.810
       773          B    LEU_239          No       0.786       0.797       1.258       0.987      23.835
       774          B    VAL_240          No       0.771       0.797       0.919       0.811      24.420
       775          B    MET_241          No       0.798       0.802       1.374       1.122      25.388
       776          B    THR_242          No       0.799       0.820       0.915       0.843      26.780
       777          B    ASP_243          No       0.834       0.887       1.315       1.130      27.248
       778          B    GLN_244          No       0.806       0.814       1.474       1.208      26.778
       779          B    THR_245          No       0.819       0.894       0.996       0.921      25.745
       780          B    SER_246          No       0.782       0.816       0.836       0.821      24.788
       781          B    HIS_247          No       0.766       0.778       0.888       0.840      24.615
       782          B    LEU_248          No       0.787       0.794       0.975       0.848      24.582
       783          B    ALA_249          No       0.823       0.843       0.999       0.851      24.890
       784          B    LEU_250          No       0.791       0.807       0.951       0.845      25.600
       785          B    ASP_251          No       0.814       0.841       0.919       0.882      25.260
       786          B    SER_252          No       0.870       0.855       1.121       0.941      25.778
       787          B    LYS_253         Yes       0.878       0.879       1.570       1.261      26.465
       788          B    LEU_254          No       0.899       0.918       1.315       1.063      26.778
       789          B    ALA_255          No       0.815       0.824       0.960       0.827      26.360
       790          B    GLY_256          No       0.811       0.855       0.886       0.855      26.812
       791          B    ILE_257          No       0.806       0.876       0.995       0.900      26.438
       792          B    VAL_258          No       1.079       1.092       1.510       1.245      26.702
       793          B    VAL_259          No       0.948       0.918       1.352       1.067      26.158
       794          B    PRO_260          No       0.938       0.946       1.065       0.991      26.082
       795          B    ASN_261          No       0.911       0.955       0.955       0.956      25.420
       796          B    ASP_262          No       1.043       1.060       1.303       1.193      25.962
       797          B    GLY_263          No       1.039       1.039       1.079       1.039      25.700
       798          B    ASN_264          No       1.037       1.006       1.752       1.418      25.658
       799          B    CYS_265          No       0.999       1.037       1.056       1.045      24.928
       800          B    HIS_266          No       1.019       1.035       1.117       1.079      25.608
       801          B    LEU_267          No       1.041       1.138       1.345       1.197      25.808
       802          B    LYS_268          No       1.326       1.290       2.548       2.020      26.908
       803          B    ASN_269          No       1.198       1.163       1.949       1.596      26.940
       804          B    ASN_270          No       0.987       1.003       1.208       1.107      25.805
       805          B    VAL_271          No       0.981       0.977       1.607       1.215      25.272
       806          B    TYR_272          No       0.911       1.003       0.974       0.979      24.688
       807          B    VAL_273          No       1.629       2.116       2.161       2.101      24.628
       808          B    LYS_274          No       1.682       1.451       3.533       2.732      24.770
       809          B    SER_275          No       0.869       0.962       1.453       1.144      24.865
       810          B    THR_276          No       0.875       0.925       1.084       0.972      24.598
       811          B    THR_277          No       0.942       0.928       1.427       1.142      25.290
       812          B    MET_278          No       0.827       0.801       1.403       1.119      25.225
       813          B    GLU_279          No       0.769       0.787       0.874       0.836      24.590
       814          B    HIS_280          No       0.775       0.794       0.962       0.893      24.350
       815          B    PRO_281          No       0.847       0.859       0.877       0.863      24.010
       816          B    SER_282          No       0.948       0.930       1.210       1.030      24.208
       817          B    LEU_283          No       0.989       0.997       1.445       1.185      24.257
       818          B    GLY_284          No       1.111       1.120       1.160       1.120      24.270
       819          B    GLN_285          No       1.019       1.020       1.334       1.193      24.418
       820          B    LEU_286          No       0.931       0.964       1.091       0.990      24.865
       821          B    SER_287          No       0.998       1.048       1.374       1.158      25.445
       822          B    GLU_288          No       1.066       1.064       1.628       1.416      25.623
       823          B    LYS_289          No       1.047       1.071       1.280       1.165      26.020
       824          B    LEU_290          No       1.051       1.048       1.217       1.102      26.385
       825          B    ILE_291          No       1.066       1.070       2.015       1.526      27.630
       826          B    ASP_292          No       1.061       1.068       1.459       1.287      27.550
       827          B    ASN_293          No       0.971       0.977       1.353       1.167      27.423
       828          B    ASN_294          No       0.963       0.954       1.592       1.294      27.502
       829          B    ILE_295          No       0.870       0.907       1.012       0.923      25.963
       830          B    ASN_296          No       0.866       0.867       1.262       1.070      25.560
       831          B    VAL_297          No       0.821       0.841       1.023       0.880      25.592
       832          B    ILE_298          No       0.823       0.823       1.005       0.878      24.592
       833          B    PHE_299          No       0.801       0.831       0.979       0.919      25.750
       834          B    ALA_300          No       0.845       0.856       1.007       0.863      26.260
       835          B    VAL_301          No       0.880       0.970       1.039       0.965      28.502
       836          B    GLN_302          No       1.327       1.516       2.423       2.065      28.955
       837          B    GLY_303          No       1.549       1.438       1.820       1.438      27.838
       838          B    LYS_304          No       1.413       1.365       2.427       1.971      27.500
       839          B    GLN_305          No       0.959       0.974       1.787       1.470      26.505
       840          B    PHE_306          No       0.940       0.953       2.391       1.924      27.097
       841          B    HIS_307          No       1.012       1.027       2.766       2.209      26.482
       842          B    TRP_308          No       0.921       0.941       0.917       0.922      25.992
       843          B    TYR_309          No       0.886       0.928       0.839       0.869      25.860
       844          B    LYS_310          No       0.990       1.024       1.953       1.551      26.042
       845          B    ASP_311          No       1.107       1.148       1.759       1.499      25.535
       846          B    LEU_312          No       1.145       1.144       1.571       1.318      25.815
       847          B    LEU_313          No       1.140       1.180       1.497       1.291      26.048
       848          B    PRO_314          No       1.378       1.392       1.412       1.396      26.422
       849          B    LEU_315          No       1.274       1.263       1.568       1.384      26.282
       850          B    LEU_316          No       1.046       1.081       1.345       1.170      27.538
       851          B    PRO_317          No       1.188       1.154       1.539       1.310      28.320
       852          B    GLY_318          No       1.129       1.132       1.246       1.132      27.432
       853          B    THR_319          No       0.960       1.002       1.385       1.147      27.010
       854          B    ILE_320          No       0.982       0.926       1.659       1.263      27.415
       855          B    ALA_321          No       0.922       1.023       1.184       1.034      27.225
       856          B    GLY_322          No       1.113       1.095       1.377       1.095      28.422
       857          B    GLU_323          No       1.472       1.334       2.249       1.900      30.425
       858          B    ILE_324          No       1.383       1.613       1.878       1.707      32.525
       859          B    GLU_325          No       1.973       1.980       2.790       2.481      36.000
       860          B    SER_326          No       3.047       2.989       3.789       3.277      37.500
       861          B    LYS_327          No       2.728       2.671       4.116       3.489      38.185
       862          B    ALA_328          No       2.380       2.234       2.864       2.346      36.568
       863          B    ALA_329          No       1.844       1.858       2.232       1.917      35.775
       864          B    ASN_330          No       1.212       1.207       1.534       1.365      34.968
       865          B    LEU_331          No       1.128       1.153       1.570       1.318      34.532
       866          B    ASN_332          No       1.162       1.200       1.453       1.329      34.428
       867          B    ASN_333          No       1.140       1.108       1.759       1.458      34.288
       868          B    LEU_334          No       1.038       1.040       1.483       1.222      33.418
       869          B    VAL_335          No       1.001       1.036       1.236       1.083      32.938
       870          B    VAL_336          No       1.050       1.056       1.238       1.102      33.770
       871          B    GLU_337          No       1.100       1.116       1.666       1.447      34.695
       872          B    ALA_338          No       1.136       1.159       1.255       1.160      33.592
       873          B    TYR_339          No       1.173       1.201       1.359       1.303      34.802
       874          B    GLN_340          No       1.225       1.281       2.049       1.741      37.073
       875          B    LYS_341          No       1.371       1.435       2.199       1.850      37.780
       876          B    LEU_342          No       1.444       1.540       1.651       1.564      37.530
       877          B    ILE_343          No       1.565       1.655       1.967       1.766      39.225
       878          B    SER_344          No       1.716       1.864       1.785       1.824      42.927
       879          B    GLU_345          No       1.470       1.477       1.716       1.617      41.890
       880          B    VAL_346          No       1.595       1.607       1.983       1.735      42.628
       881          B    LYS_347          No       1.543       1.513       1.740       1.613      41.125
       882          B    VAL_348          No       1.472       1.504       1.930       1.645      41.625
       883          B    GLN_349          No       1.500       1.495       1.838       1.690      44.155
       884          B    VAL_350          No       1.675       1.718       2.071       1.837      49.817
       885          B    GLU_351          No       1.860       1.957       2.108       2.047      56.055
       886          B    ASN_352          No       2.266       2.313       2.486       2.400      61.082
       887          B    GLN_353          No       2.716       2.706       3.190       2.969      65.822
       888          B    VAL_354          No       2.744       2.740       2.820       2.759      68.442
       889          B    GLN_355          No       2.910       2.930       3.671       3.355      72.295
       890          B    GLY_356          No       3.036       3.013       3.102       3.013      72.638
       891          B    ILE_357          No       2.704       2.689       2.775       2.716      69.062
       892          B    TYR_358          No       2.498       2.462       3.513       3.176      66.192
       893          B    PHE_359          No       2.249       2.276       2.255       2.260      60.770
       894          B    ASN_360          No       2.109       2.086       2.442       2.261      58.035
       895          B    ILE_361          No       1.818       1.861       1.818       1.824      53.220
       896          B    THR_362          No       1.877       1.845       2.062       1.930      51.628
       897          B    ALA_363          No       1.844       1.924       1.937       1.916      50.958
       898          B    ILE_364          No       2.045       2.055       2.299       2.153      51.222
       899          B    CYS_365          No       2.115       2.230       1.975       2.120      53.747
       900          B    PRO_366          No       2.731       2.796       2.806       2.794      56.855
       901          B    ASP_367          No       2.889       2.921       2.857       2.886      57.630
       902          B    GLY_368          No       2.880       2.783       3.009       2.783      56.635
       903          B    SER_369          No       2.625       2.539       3.086       2.736      55.260
       904          B    ARG_370          No       2.188       2.217       3.472       3.051      53.662
       905          B    LYS_371          No       2.097       2.050       2.583       2.328      51.095
       906          B    PRO_372          No       1.945       1.918       2.098       1.986      50.330
       907          B    GLY_373          No       1.724       1.702       1.766       1.702      47.872
       908          B    MET_374          No       1.655       1.701       1.996       1.851      45.305
       909          B    GLU_375          No       1.858       1.832       2.282       2.099      47.750
       910          B    GLY_376          No       1.755       1.810       1.782       1.810      47.188
       911          B    CYS_377          No       1.627       1.662       1.812       1.736      46.738
       912          B    ARG_378          No       2.077       2.292       2.917       2.688      50.012
       913          B    ASN_379          No       2.521       2.508       3.397       2.987      51.802
       914          B    VAL_380          No       2.222       2.354       2.009       2.205      48.852
       915          B    THR_381          No       2.919       2.554       3.965       3.207      50.058
       916          B    SER_382          No       2.107       2.446       2.278       2.388      51.185
       917          B    ASN_383          No       2.668       2.701       3.815       3.301      50.945
       918          B    ASP_384          No       2.658       2.494       3.291       2.927      49.918
       919          B    GLU_385          No       2.339       2.370       2.669       2.547      48.635
       920          B    VAL_386          No       2.125       2.086       2.209       2.120      47.630
       921          B    LEU_387          No       2.002       1.974       2.435       2.174      49.067
       922          B    PHE_388          No       1.769       1.810       1.723       1.754      50.128
       923          B    ASN_389          No       1.871       1.850       2.147       2.001      53.448
       924          B    VAL_390          No       1.886       1.956       1.923       1.927      57.098
       925          B    THR_391          No       2.114       2.106       2.446       2.243      59.475
       926          B    VAL_392          No       2.297       2.357       2.465       2.379      63.715
       927          B    THR_393          No       2.663       2.671       2.802       2.723      67.405
       928          B    MET_394          No       3.056       3.115       3.464       3.300      72.305
       929          B    LYS_395          No       3.493       3.662       3.929       3.786      75.115
       930          B    LYS_396          No       3.978       3.841       4.437       4.153      77.102
       931          B    CYS_397          No       4.256       4.384       4.585       4.475      79.675
       932          B    ASP_398          No       4.648       4.812       4.145       4.481      80.580
       933          B    NMA_398          No       5.697       5.469         n/a       5.469       0.000
       934          B    ACE_403          No         n/a       4.289         n/a       4.289       0.000
       935          B    ASN_404          No       3.228       3.182       3.449       3.312      63.887
       936          B    TYR_405          No       2.605       2.611       3.252       3.029      62.170
       937          B    ALA_406          No       2.235       2.246       2.244       2.238      58.218
       938          B    ILE_407          No       1.974       1.915       2.272       2.065      52.070
       939          B    ILE_408          No       1.709       1.765       1.980       1.844      47.145
       940          B    LYS_409          No       1.591       1.535       1.852       1.693      42.130
       941          B    PRO_410          No       1.515       1.495       1.727       1.587      38.275
       942          B    ILE_411          No       1.378       1.400       1.478       1.414      35.548
       943          B    GLY_412          No       1.419       1.488       1.421       1.488      33.102
       944          B    PHE_413          No       1.568       1.532       1.738       1.657      35.000
       945          B    ASN_414          No       1.790       1.854       3.186       2.615      36.302
       946          B    GLU_415          No       2.153       2.071       2.944       2.609      40.715
       947          B    THR_416          No       2.056       2.142       2.160       2.144      45.463
       948          B    ALA_417          No       2.095       2.062       2.106       2.061      49.848
       949          B    LYS_418          No       2.288       2.319       3.324       2.871      56.268
       950          B    ILE_419          No       2.330       2.372       2.491       2.401      59.590
       951          B    HIS_420          No       2.697       2.673       3.634       3.265      63.635
       952          B    ILE_421          No       2.839       2.987       2.797       2.883      67.100
       953          B    HIS_422          No       3.396       3.322       4.094       3.791      72.808
       954          B    ARG_423          No       3.645       3.807       3.663       3.703      76.238
       955          B    ASN_424          No       4.377       4.314       4.738       4.527      80.035
       956          B    CYS_425          No       4.556       4.783       4.812       4.800      85.405
       957          B    NMA_425          No       4.989       4.861         n/a       4.861       0.000
       958          E      ACE_0          No         n/a       4.054         n/a       4.054       0.000
       959          E      GLN_1          No       2.477       2.493       3.967       3.377      41.372
       960          E      ILE_2          No       1.895       1.988       1.788       1.878      39.052
       961          E      GLN_3          No       2.066       2.040       3.001       2.607      37.512
       962          E      LEU_4          No       1.991       2.086       1.949       2.001      33.760
       963          E      VAL_5          No       2.329       2.270       2.777       2.458      34.008
       964          E      GLN_6          No       2.273       2.401       2.174       2.263      33.602
       965          E      SER_7          No       2.567       2.412       2.991       2.619      34.508
       966          E      GLY_8          No       2.772       2.671       2.871       2.671      35.510
       967          E      PRO_9          No       2.794       2.726       3.331       2.968      36.105
       968          E     GLU_10          No       2.749       2.708       3.350       3.087      36.760
       969          E     LEU_11          No       2.852       2.943       3.439       3.156      38.152
       970          E     LYS_12          No       2.975       2.948       3.331       3.137      40.095
       971          E     LYS_13          No       3.038       2.979       3.786       3.409      40.700
       972          E     PRO_14          No       2.820       2.910       2.897       2.902      41.118
       973          E     GLY_15          No       2.903       2.928       2.875       2.928      40.963
       974          E     GLU_16          No       2.951       2.859       3.352       3.152      40.243
       975          E     THR_17          No       2.825       2.840       3.053       2.915      39.088
       976          E     VAL_18          No       2.649       2.628       2.946       2.732      37.728
       977          E     LYS_19          No       2.551       2.592       3.145       2.878      35.465
       978          E     ILE_20          No       2.322       2.301       2.409       2.330      34.322
       979          E     SER_21          No       2.266       2.246       2.599       2.367      34.025
       980          E     CYS_22          No       2.088       2.119       1.949       2.044      34.637
       981          E     LYS_23          No       2.233       2.181       2.819       2.522      35.400
       982          E     ALA_24          No       2.086       2.134       2.200       2.136      36.805
       983          E     SER_25          No       2.093       2.046       2.440       2.182      37.752
       984          E     GLY_26          No       2.059       2.026       2.162       2.026      37.685
       985          E     TYR_27          No       1.818       1.865       1.600       1.695      37.677
       986          E     THR_28          No       1.903       1.815       2.167       1.959      37.512
       987          E     PHE_29          No       1.840       1.769       2.196       2.032      37.030
       988          E     THR_30          No       1.691       1.641       1.934       1.759      36.398
       989          E     ASP_31          No       1.449       1.427       1.850       1.656      35.350
       990          E     TYR_32          No       1.257       1.324       1.465       1.402      34.508
       991          E     SER_33          No       1.235       1.212       1.218       1.211      31.072
       992          E     MET_34          No       1.301       1.283       1.755       1.554      29.348
       993          E     HIS_35          No       1.238       1.294       1.144       1.206      27.988
       994          E     TRP_36          No       1.372       1.321       1.702       1.592      27.022
       995          E     VAL_37          No       1.338       1.416       1.474       1.411      26.202
       996          E     LYS_38          No       1.521       1.499       1.723       1.609      25.750
       997          E     GLN_39          No       1.634       1.715       2.208       1.991      26.675
       998          E     ALA_40          No       1.929       1.926       2.055       1.939      27.408
       999          E     PRO_41          No       2.384       2.349       2.572       2.434      27.855
      1000          E     GLY_42          No       2.570       2.536       2.740       2.536      27.680
      1001          E     LYS_43          No       2.210       2.301       2.598       2.440      27.110
      1002          E     GLY_44          No       1.842       1.782       1.971       1.782      25.380
      1003          E     LEU_45          No       1.463       1.466       1.608       1.510      24.705
      1004          E     LYS_46          No       1.316       1.322       1.841       1.591      25.632
      1005          E     TRP_47          No       1.215       1.267       1.228       1.238      26.242
      1006          E     VAL_48          No       1.393       1.394       1.560       1.441      27.675
      1007          E     ALA_49          No       1.396       1.361       1.580       1.388      27.640
      1008          E     ARG_50          No       1.312       1.428       2.008       1.800      29.498
      1009          E     ILE_51          No       1.515       1.469       1.890       1.647      32.040
      1010          E     ASN_52          No       1.611       1.725       1.873       1.801      34.518
      1011          E     THR_53          No       1.781       1.871       1.687       1.785      36.078
      1012          E     GLU_54          No       2.054       2.178       2.585       2.421      37.830
      1013          E     THR_55          No       2.350       2.366       2.343       2.345      37.400
      1014          E     GLY_56          No       2.209       2.180       2.161       2.180      36.027
      1015          E     GLU_57          No       2.015       1.943       2.500       2.274      35.352
      1016          E     PRO_58          No       1.753       1.783       1.919       1.836      32.600
      1017          E     THR_59          No       1.608       1.568       1.937       1.711      30.697
      1018          E     PHE_60          No       1.607       1.619       1.919       1.803      30.925
      1019          E     ALA_61          No       1.527       1.600       1.553       1.580      33.095
      1020          E     ASP_62          No       1.891       1.892       2.473       2.212      35.722
      1021          E     ASP_63          No       1.862       1.876       2.085       1.983      35.298
      1022          E     PHE_64          No       1.833       1.909       1.686       1.774      34.905
      1023          E     ARG_65          No       2.066       2.224       2.773       2.566      36.595
      1024          E     GLY_66          No       2.542       2.573       2.620       2.573      37.032
      1025          E     ARG_67          No       2.403       2.383       2.258       2.297      37.950
      1026          E     PHE_68          No       2.148       2.187       2.022       2.086      36.070
      1027          E     ALA_69          No       2.214       2.173       2.426       2.211      35.305
      1028          E     VAL_70          No       2.201       2.281       2.398       2.301      34.528
      1029          E     SER_71          No       2.364       2.306       2.653       2.424      35.572
      1030          E     LEU_72          No       2.305       2.477       2.571       2.487      37.190
      1031          E     GLU_73          No       2.748       2.651       3.512       3.174      39.488
      1032          E     THR_74          No       3.006       3.031       3.526       3.244      40.595
      1033          E     SER_75          No       3.232       3.127       3.610       3.296      41.630
      1034          E     ALA_76          No       2.759       2.768       2.957       2.794      39.918
      1035          E     SER_77          No       2.333       2.342       2.502       2.390      37.573
      1036          E     THR_78          No       2.289       2.284       2.724       2.472      37.355
      1037          E     ALA_79          No       2.108       2.141       2.081       2.122      35.815
      1038          E     TYR_80          No       2.207       2.175       2.625       2.476      34.910
      1039          E     LEU_81          No       2.053       2.134       2.014       2.062      34.295
      1040          E     GLN_82          No       2.346       2.283       3.005       2.702      36.228
      1041          E     ILE_83          No       2.381       2.508       2.392       2.440      37.185
      1042          E     ASN_84          No       2.739       2.836       3.343       3.096      39.630
      1043          E     ASN_85          No       2.671       2.599       2.866       2.731      40.890
      1044          E     LEU_86          No       2.500       2.554       2.723       2.607      40.195
      1045          E     LYS_87          No       2.450       2.419       2.774       2.589      39.500
      1046          E     ASN_88          No       2.512       2.461       3.056       2.769      39.078
      1047          E     GLU_89          No       2.292       2.236       2.992       2.690      37.568
      1048          E     ASP_90          No       2.074       2.095       2.132       2.114      34.485
      1049          E     THR_91          No       2.164       2.132       2.362       2.224      32.415
      1050          E     ALA_92          No       2.011       2.064       1.979       2.040      29.658
      1051          E     THR_93          No       2.029       1.935       2.284       2.081      27.500
      1052          E     TYR_94          No       1.873       1.970       1.923       1.937      28.000
      1053          E     PHE_95          No       1.696       1.644       1.867       1.781      27.388
      1054          E     CYS_96          No       1.584       1.595       1.790       1.687      28.080
      1055          E     ALA_97          No       1.374       1.356       1.436       1.357      27.628
      1056          E     ILE_98          No       1.261       1.250       1.508       1.343      27.770
      1057          E     PHE_99          No       1.121       1.133       1.454       1.308      27.410
      1058          E    TYR_100          No       1.191       1.249       1.560       1.435      28.572
      1059          E    TYR_101          No       1.305       1.273       1.440       1.360      28.930
      1060          E    GLY_102          No       1.378       1.409       1.475       1.409      31.345
      1061          E    ARG_103          No       1.425       1.406       2.853       2.398      30.915
      1062          E    ASP_104          No       1.537       1.652       1.873       1.771      28.980
      1063          E    SER_105          No       1.667       1.567       2.135       1.780      27.890
      1064          E    TRP_106          No       1.654       1.762       1.696       1.712      28.200
      1065          E    GLY_107          No       1.914       1.900       2.027       1.900      28.835
      1066          E    GLN_108          No       2.337       2.220       3.764       3.174      28.850
      1067          E    GLY_109          No       2.269       2.407       2.184       2.407      28.783
      1068          E    THR_110          No       2.520       2.389       2.719       2.528      29.800
      1069          E    THR_111          No       2.392       2.456       2.727       2.567      32.447
      1070          E    LEU_112          No       2.324       2.329       2.465       2.370      32.948
      1071          E    THR_113          No       2.512       2.545       2.816       2.653      35.608
      1072          E    VAL_114          No       2.761       2.902       3.006       2.922      37.460
      1073          E    SER_115          No       3.351       3.500       4.049       3.690      38.928
      1074          E    NMA_115          No       4.566       4.247         n/a       4.247       0.000
      1075          F      ACE_0          No         n/a       2.477         n/a       2.477       0.000
      1076          F      ASP_1          No       2.302       2.229       3.477       2.934      32.030
      1077          F      ILE_2          No       1.476       1.497       1.388       1.421      29.682
      1078          F      VAL_3          No       1.571       1.574       2.019       1.733      29.020
      1079          F      MET_4          No       1.594       1.660       1.628       1.613      27.610
      1080          F      THR_5          No       1.840       1.801       2.120       1.933      28.032
      1081          F      GLN_6          No       1.851       1.946       1.753       1.832      28.298
      1082          F      SER_7          No       2.197       2.161       2.459       2.260      29.858
      1083          F      PRO_8          No       2.384       2.291       2.471       2.362      30.615
      1084          F      SER_9          No       2.307       2.316       2.633       2.425      30.835
      1085          F     SER_10          No       2.488       2.528       2.747       2.598      31.792
      1086          F     LEU_11          No       2.651       2.662       2.946       2.770      33.522
      1087          F     ALA_12          No       2.995       2.973       3.259       3.018      35.912
      1088          F     VAL_13          No       2.949       3.031       2.958       2.988      37.355
      1089          F     SER_14          No       3.160       3.099       3.416       3.206      38.125
      1090          F     ALA_15          No       3.181       3.261       3.326       3.266      37.765
      1091          F     GLY_16          No       3.324       3.317       3.332       3.317      37.270
      1092          F     GLU_17          No       3.213       3.128       3.581       3.393      36.822
      1093          F     LYS_18          No       2.969       2.989       3.507       3.257      35.708
      1094          F     VAL_19          No       2.744       2.671       3.013       2.789      33.402
      1095          F     THR_20          No       2.456       2.459       2.742       2.570      31.752
      1096          F     MET_21          No       2.163       2.151       2.114       2.118      29.568
      1097          F     SER_22          No       2.025       1.973       2.349       2.097      28.558
      1098          F     CYS_23          No       1.701       1.730       1.534       1.642      27.623
      1099          F     LYS_24          No       1.727       1.677       2.595       2.180      27.955
      1100          F     SER_25          No       1.607       1.697       1.667       1.680      27.858
      1101          F     SER_26          No       1.973       1.931       2.384       2.093      28.895
      1102          F     GLN_27          No       1.516       1.478       2.329       1.980      28.680
      1103          F     SER_28          No       1.321       1.300       1.706       1.443      28.443
      1104          F     LEU_29          No       1.011       1.020       1.119       1.041      27.980
      1105          F     LEU_30          No       1.016       1.007       1.389       1.162      28.395
      1106          F     ASN_31          No       0.880       0.888       1.001       0.944      29.430
      1107          F     SER_32          No       0.922       0.966       1.255       1.071      31.333
      1108          F     ARG_33          No       1.032       1.058       1.479       1.323      30.673
      1109          F     THR_34          No       1.036       1.022       1.262       1.112      29.870
      1110          F     ARG_35          No       0.921       1.000       0.938       0.958      29.380
      1111          F     LYS_36          No       1.060       1.013       1.823       1.461      28.215
      1112          F     ASN_37          No       1.131       1.179       1.371       1.276      26.900
      1113          F     TYR_38          No       0.980       0.978       1.258       1.148      25.997
      1114          F     LEU_39          No       1.137       1.196       1.349       1.245      24.640
      1115          F     ALA_40          No       1.273       1.276       1.374       1.279      23.857
      1116          F     TRP_41          No       1.475       1.494       1.667       1.613      23.860
      1117          F     TYR_42          No       1.571       1.610       1.847       1.747      24.372
      1118          F     GLN_43          No       1.803       1.775       2.231       2.025      25.155
      1119          F     GLN_44          No       1.850       1.927       2.064       1.997      25.900
      1120          F     LYS_45          No       2.276       2.248       3.075       2.701      27.615
      1121          F     PRO_46          No       2.741       2.812       2.939       2.856      28.150
      1122          F     GLY_47          No       3.075       3.004       3.206       3.004      28.550
      1123          F     GLN_48          No       2.476       2.384       3.242       2.887      28.078
      1124          F     SER_49          No       1.981       1.987       2.157       2.042      26.678
      1125          F     PRO_50          No       1.719       1.786       1.743       1.764      25.690
      1126          F     ARG_51          No       1.806       1.761       3.760       3.152      25.092
      1127          F     LEU_52          No       1.670       1.754       1.795       1.749      25.032
      1128          F     LEU_53          No       1.786       1.765       2.124       1.904      25.842
      1129          F     ILE_54          No       1.642       1.586       1.857       1.692      24.825
      1130          F     TYR_55          No       1.467       1.521       1.976       1.807      25.130
      1131          F     TRP_56          No       1.334       1.399       1.998       1.825      24.992
      1132          F     ALA_57          No       1.462       1.538       1.589       1.534      25.210
      1133          F     SER_58          No       1.809       1.849       2.106       1.937      25.285
      1134          F     THR_59          No       1.867       1.813       2.014       1.884      25.925
      1135          F     ARG_60          No       2.010       2.043       2.582       2.379      27.643
      1136          F     GLU_61          No       2.027       2.084       2.225       2.166      29.120
      1137          F     SER_62          No       2.370       2.336       2.679       2.451      31.312
      1138          F     GLY_63          No       2.482       2.460       2.620       2.460      31.685
      1139          F     VAL_64          No       2.243       2.323       2.113       2.229      31.283
      1140          F     PRO_65          No       2.569       2.484       2.588       2.523      31.888
      1141          F     ASP_66          No       2.650       2.650       3.161       2.927      32.115
      1142          F     ARG_67          No       2.676       2.612       2.730       2.682      32.307
      1143          F     PHE_68          No       2.296       2.320       2.433       2.374      31.120
      1144          F     THR_69          No       2.179       2.160       2.380       2.246      29.627
      1145          F     GLY_70          No       1.939       1.951       2.010       1.951      27.910
      1146          F     SER_71          No       1.882       1.841       2.215       1.970      27.950
      1147          F     GLY_72          No       1.783       1.730       1.891       1.730      28.250
      1148          F     SER_73          No       1.556       1.675       2.022       1.798      28.265
      1149          F     GLY_74          No       1.988       1.818       2.177       1.818      28.335
      1150          F     THR_75          No       1.639       1.691       1.884       1.768      28.592
      1151          F     ASP_76          No       1.827       1.793       2.339       2.092      28.700
      1152          F     PHE_77          No       1.706       1.789       1.512       1.624      27.615
      1153          F     THR_78          No       1.926       1.883       2.240       2.022      27.760
      1154          F     LEU_79          No       1.985       2.064       2.041       2.033      28.357
      1155          F     THR_80          No       2.314       2.294       2.475       2.367      30.302
      1156          F     ILE_81          No       2.505       2.590       2.497       2.534      32.920
      1157          F     SER_82          No       2.872       3.161       2.863       3.055      34.230
      1158          F     SER_83          No       3.051       2.989       3.361       3.116      35.567
      1159          F     VAL_84          No       2.884       2.966       3.058       2.980      35.540
      1160          F     GLN_85          No       2.925       2.859       3.348       3.135      35.270
      1161          F     ALA_86          No       2.913       2.889       3.074       2.915      34.872
      1162          F     GLU_87          No       2.746       2.680       3.389       3.108      34.278
      1163          F     ASP_88          No       2.506       2.496       2.580       2.540      31.915
      1164          F     LEU_89          No       2.588       2.544       3.193       2.843      30.900
      1165          F     ALA_90          No       2.220       2.227       2.193       2.213      28.555
      1166          F     VAL_91          No       1.993       1.967       2.070       1.992      26.000
      1167          F     TYR_92          No       1.782       1.772       2.035       1.946      25.715
      1168          F     TYR_93          No       1.513       1.523       1.721       1.653      24.468
      1169          F     CYS_94          No       1.347       1.314       1.426       1.365      24.300
      1170          F     LYS_95          No       1.056       1.082       1.293       1.162      24.295
      1171          F     GLN_96          No       0.879       0.886       0.984       0.939      25.078
      1172          F     SER_97          No       0.846       0.863       0.884       0.869      26.455
      1173          F     TYR_98          No       0.908       0.939       1.124       1.059      27.615
      1174          F     ASN_99          No       1.055       1.041       1.409       1.236      28.150
      1175          F    LEU_100          No       1.168       1.125       1.768       1.426      27.878
      1176          F    LEU_101          No       1.041       1.071       1.407       1.192      26.255
      1177          F    SER_102          No       1.064       1.049       1.133       1.076      24.960
      1178          F    PHE_103          No       1.161       1.210       1.256       1.234      24.295
      1179          F    GLY_104          No       1.413       1.454       1.461       1.454      24.958
      1180          F    ALA_105          No       1.821       1.817       2.117       1.862      25.425
      1181          F    GLY_106          No       1.774       1.872       1.727       1.872      26.485
      1182          F    THR_107          No       2.010       2.000       2.078       2.022      27.612
      1183          F    LYS_108          No       2.228       2.287       2.652       2.471      30.318
      1184          F    LEU_109          No       2.414       2.459       2.593       2.496      31.832
      1185          F    GLU_110          No       2.821       2.843       3.057       2.963      34.782
      1186          F    LEU_111          No       3.214       3.320       3.707       3.488      36.688
      1187          F    LYS_112          No       3.646       3.781       4.000       3.880      37.700
      1188          F    ALA_113          No       4.514       4.744       5.025       4.786      38.770
      1189          F    NMA_113          No       6.077       5.675         n/a       5.675       0.000
