# Supplementary material for: Delineating Pixantrone Maleate’s adroit activity against cervical cancer proteins through multitargeted docking-based MM\GBSA, QM-DFT and MD simulation
Source: PLoS One. 2023 Dec 15;18(12):e0295714. doi: 10.1371/journal.pone.0295714 (PMC10723688; doi:10.1371/journal.pone.0295714)
Supplement: S1 Dataset — (ZIP) [file pone.0295714.s001.zip › Data_3_6NT9/raw-data/L-Properties.dat]

  Frame #         RMSD         rGyr      intraHB        MolSA         SASA          PSA
        0        0.000        3.952            1      320.727       96.291      234.527
        1        0.405        3.827            1      315.658      109.519      233.368
        2        0.479        3.824            0      318.406      101.738      233.540
        3        0.552        3.804            1      317.225      126.009      232.948
        4        0.374        3.966            2      321.014      120.863      227.926
        5        0.477        3.992            1      319.822      117.642      223.441
        6        0.520        3.819            2      314.901      112.584      228.100
        7        0.902        3.902            2      316.955      130.199      234.940
        8        0.678        4.000            2      320.619      114.958      227.105
        9        0.638        3.822            2      317.336      135.787      236.638
       10        0.778        3.663            2      310.822      128.736      239.812
       11        1.001        3.854            2      314.818      134.962      231.480
       12        0.747        3.840            1      317.206      123.296      243.475
       13        0.630        3.947            1      318.088      148.384      223.453
       14        0.535        3.929            1      316.967      120.330      233.693
       15        0.764        3.873            2      315.984      131.815      231.520
       16        0.483        3.832            1      313.218      162.458      226.244
       17        0.446        3.957            0      318.482      138.632      230.637
       18        0.743        3.896            2      317.724      138.440      233.759
       19        0.671        3.942            2      318.688      141.004      228.485
       20        0.621        3.851            1      315.804      148.696      234.578
       21        0.710        3.843            2      316.514      147.426      230.189
       22        0.611        3.767            2      310.767      150.376      231.567
       23        0.609        3.748            2      310.145      178.232      229.243
       24        0.516        3.827            2      316.241      155.849      231.567
       25        0.592        3.815            2      312.866      172.432      231.628
       26        0.430        3.848            2      314.933      147.738      232.098
       27        0.383        3.834            2      316.701      171.684      230.095
       28        0.469        3.802            1      311.093      167.940      205.932
       29        0.578        3.790            2      309.499      150.126      201.290
       30        0.379        3.873            2      315.436      187.355      206.810
       31        0.432        3.875            3      314.302      162.157      206.189
       32        0.474        3.798            1      311.474      160.277      208.670
       33        0.390        3.878            1      313.233      163.627      223.482
       34        0.506        3.843            1      313.479      161.478      227.136
       35        0.644        3.761            2      311.169      158.994      234.316
       36        0.611        3.879            1      317.897      165.081      233.978
       37        0.762        3.954            1      318.597      170.169      233.153
       38        0.645        3.878            2      318.851      160.514      235.293
       39        0.420        3.909            2      317.542      168.326      230.437
       40        0.598        3.837            2      314.683      159.259      234.987
       41        0.604        3.782            2      312.611      166.055      236.062
       42        0.668        3.697            2      309.357      137.842      239.025
       43        0.702        3.741            2      312.591      147.579      235.596
       44        0.671        3.714            2      307.916      149.360      234.729
       45        0.672        3.777            2      313.243      152.703      235.732
       46        0.539        3.787            2      313.265      154.976      230.421
       47        0.538        3.884            1      317.605      118.743      236.279
       48        0.758        3.680            1      309.586      131.281      239.167
       49        0.694        3.807            2      312.948      124.929      234.835
       50        0.597        3.869            2      315.631      146.800      229.317
       51        0.823        3.880            2      314.203      167.915      227.997
       52        0.732        3.713            2      308.005      151.211      236.673
       53        0.632        3.755            2      312.479      146.338      235.722
       54        0.535        3.849            2      316.242      163.954      231.829
       55        0.860        3.761            1      313.877      150.911      231.240
       56        0.750        3.881            2      313.518      149.436      222.598
       57        0.683        3.755            2      310.020      156.003      232.221
       58        0.719        3.688            2      309.333      142.975      239.521
       59        0.796        3.740            1      308.797      136.840      226.774
       60        0.614        3.804            2      312.298      167.725      230.433
       61        0.618        3.806            1      312.825      170.412      231.409
       62        0.391        3.910            1      318.038      199.002      230.986
       63        0.592        3.768            2      315.057      180.645      239.173
       64        0.519        3.778            2      313.738      164.618      231.806
       65        0.542        3.834            1      316.558      167.795      219.288
       66        0.555        3.823            2      313.354      143.726      234.849
       67        0.563        3.762            2      311.798      133.890      231.431
       68        0.655        3.728            2      309.235      132.181      234.032
       69        0.581        3.842            2      317.762      161.071      234.880
       70        0.581        3.751            1      313.078      134.765      214.151
       71        0.691        3.682            1      311.742      163.108      222.706
       72        0.595        3.772            2      314.598      172.544      226.218
       73        0.530        3.759            2      311.147      149.144      214.567
       74        0.485        3.823            2      314.718      159.727      219.111
       75        0.452        3.828            2      314.788      137.214      230.344
       76        0.460        3.876            1      317.797      166.823      237.987
       77        0.585        3.830            1      313.934      164.019      228.254
       78        0.549        3.866            2      317.867      144.016      234.430
       79        0.490        3.901            2      316.930      150.014      234.103
       80        0.569        3.857            2      318.086      136.132      244.341
       81        0.358        3.894            1      316.148      131.295      227.079
       82        0.621        3.800            2      314.353      138.577      238.917
       83        0.679        3.777            2      314.815      153.817      236.989
       84        0.829        3.760            1      312.225      155.029      229.005
       85        0.820        3.723            1      311.584      128.332      207.001
       86        0.796        3.764            0      314.467      143.013      227.848
       87        0.672        3.794            1      314.212      127.799      222.300
       88        0.741        3.796            2      316.873      123.003      226.699
       89        0.673        3.781            2      313.620      129.617      226.820
       90        0.713        3.827            1      314.931      145.315      224.857
       91        0.641        3.889            2      318.173      129.619      229.612
       92        0.658        3.813            2      315.495      130.421      221.283
       93        0.871        3.683            2      308.148      127.532      204.838
       94        0.684        3.852            2      316.653      149.533      223.482
       95        0.671        3.822            1      317.481      128.066      225.189
       96        0.623        3.814            1      316.082      140.735      219.562
       97        0.690        3.873            2      316.599      151.047      224.329
       98        0.697        3.827            2      313.983      141.514      227.749
       99        0.564        3.798            2      314.055      125.915      215.311
      100        0.597        3.767            2      311.638      155.143      215.758
      101        0.534        3.798            2      311.766      147.532      219.445
      102        0.663        3.807            2      314.687      170.432      220.129
      103        0.731        3.829            2      315.380      149.450      215.770
      104        0.635        3.765            2      309.930      130.278      216.658
      105        0.636        3.797            2      313.357      128.318      221.272
      106        0.729        3.789            0      315.127      136.801      226.312
      107        0.609        3.788            2      313.321      128.055      216.331
      108        0.635        3.813            2      312.809      153.558      217.492
      109        0.664        3.786            2      314.465      153.403      223.973
      110        0.583        3.824            2      313.789      143.855      218.137
      111        0.588        3.864            2      317.721      145.210      223.112
      112        0.727        3.744            2      311.091      145.752      216.802
      113        0.679        3.793            2      316.916      144.787      222.067
      114        0.705        3.790            1      313.280      135.174      223.820
      115        0.665        3.838            2      318.540      139.402      225.125
      116        0.582        3.779            1      313.983      123.581      226.999
      117        0.660        3.827            2      316.292      122.162      224.002
      118        0.573        3.723            2      310.529      147.888      221.170
      119        0.626        3.808            2      312.789      127.083      221.704
      120        0.590        3.816            2      315.388      132.894      220.851
      121        0.705        3.764            2      316.276      130.325      229.785
      122        0.599        3.810            2      316.739      150.062      222.363
      123        0.686        3.787            2      313.982      136.076      222.128
      124        0.515        3.779            2      310.605      137.271      217.676
      125        0.361        3.871            2      315.630      117.218      222.483
      126        0.542        3.833            2      315.010      117.218      234.822
      127        0.578        3.789            2      314.395      131.872      229.725
      128        0.575        3.718            2      311.041      150.313      229.722
      129        0.575        3.734            1      312.401      148.296      218.813
      130        0.598        3.749            1      316.016      186.533      222.985
      131        0.764        3.753            1      314.065      176.229      234.431
      132        0.555        3.852            1      314.452      210.958      227.885
      133        0.841        3.753            1      312.167      190.986      230.194
      134        0.539        3.765            2      312.126      200.507      233.459
      135        0.856        3.770            1      314.761      173.914      235.543
      136        0.518        3.851            1      315.625      193.022      222.090
      137        0.459        3.858            1      316.813      204.449      226.341
      138        0.340        3.922            1      320.715      213.194      230.161
      139        0.546        3.854            1      318.867      216.667      232.569
      140        0.600        3.772            1      314.581      188.593      237.400
      141        0.866        3.695            1      310.826      165.718      233.512
      142        0.550        3.863            2      316.644      186.517      223.758
      143        0.723        3.686            1      310.480      167.828      240.021
      144        0.496        3.796            1      314.016      173.312      232.701
      145        0.427        3.903            0      315.640      192.385      226.692
      146        0.770        3.738            1      313.106      190.986      234.179
      147        0.937        3.661            1      312.578      193.766      240.272
      148        0.780        3.765            1      312.244      184.085      230.796
      149        0.601        3.825            2      313.493      180.236      234.974
      150        0.538        3.876            2      315.719      201.799      224.761
      151        1.014        3.785            2      310.568      195.513      217.702
      152        1.027        3.759            1      309.676      172.715      215.633
      153        0.873        3.754            2      310.477      180.322      218.896
      154        0.819        3.841            1      314.693      169.459      215.121
      155        0.787        3.880            2      314.662      183.481      220.429
      156        0.815        3.823            0      314.045      189.178      213.754
      157        0.852        3.835            2      314.178      198.297      219.375
      158        0.685        3.864            2      315.392      169.766      214.673
      159        0.841        3.794            2      313.778      172.983      216.073
      160        0.718        3.754            2      308.856      156.085      210.796
      161        0.717        3.785            1      314.644      165.617      214.501
      162        0.854        3.736            2      314.179      169.791      225.160
      163        0.824        3.787            2      311.230      174.310      219.781
      164        0.767        3.822            1      313.723      159.825      210.813
      165        0.846        3.833            2      313.720      168.448      213.959
      166        0.873        3.740            2      312.392      129.693      217.171
      167        0.808        3.729            2      311.879      141.897      224.355
      168        0.741        3.761            2      310.745      138.670      232.656
      169        0.946        3.802            2      314.545      155.494      231.536
      170        0.853        3.784            2      311.254      135.563      233.661
      171        0.856        3.761            2      311.642      151.453      231.632
      172        0.772        3.819            2      313.808      163.743      229.273
      173        0.775        3.834            2      314.692      171.212      235.629
      174        0.869        3.801            2      313.014      155.832      232.563
      175        0.852        3.763            2      311.985      153.311      231.092
      176        0.976        3.715            2      309.728      167.003      236.121
      177        0.605        3.802            2      313.423      201.019      226.195
      178        0.905        3.839            2      314.817      167.359      235.748
      179        1.038        3.734            2      311.979      157.817      233.088
      180        0.805        3.814            2      313.655      137.742      235.542
      181        0.921        3.792            1      316.972      136.734      235.310
      182        0.688        3.803            2      316.555      153.958      233.144
      183        0.794        3.806            2      314.085      149.615      231.345
      184        0.918        3.809            2      316.838      145.265      238.985
      185        0.976        3.794            1      314.629      161.726      231.770
      186        0.881        3.951            1      318.450      119.725      230.293
      187        0.667        3.848            2      317.247      126.440      236.739
      188        0.918        3.845            2      314.473      147.394      236.217
      189        0.640        3.877            2      315.567      129.775      230.970
      190        0.720        3.876            2      314.168      124.716      232.629
      191        0.871        3.861            2      316.640      132.396      237.277
      192        0.946        3.797            2      312.252      108.354      235.068
      193        0.836        3.830            2      312.908      149.799      226.834
      194        0.858        3.744            2      311.719      121.056      235.106
      195        0.779        3.903            1      318.828      135.144      234.330
      196        0.844        3.854            2      314.753      142.087      229.826
      197        0.797        3.878            1      316.595      136.902      233.912
      198        0.685        3.894            1      317.395      130.299      233.783
      199        0.833        3.871            2      315.699      124.973      234.869
      200        0.865        3.807            2      313.503      124.752      232.519
      201        1.056        3.809            1      313.406      132.023      238.155
      202        0.879        3.853            2      313.386      138.561      231.738
      203        0.779        3.720            2      309.699      141.767      236.845
      204        0.805        3.832            2      311.185      150.257      230.426
      205        0.621        3.885            2      316.501      140.300      236.318
      206        0.551        3.837            2      314.931      142.818      224.306
      207        0.622        3.818            2      314.070      122.948      231.164
      208        0.718        3.752            2      310.758      127.419      234.238
      209        0.857        3.760            2      312.350      135.961      231.987
      210        0.793        3.821            2      314.068      156.981      231.075
      211        0.885        3.912            2      314.361      145.911      222.489
      212        0.649        3.892            2      317.848      157.396      229.240
      213        0.696        3.867            2      316.830      144.547      231.083
      214        0.782        3.832            2      313.612      156.332      230.367
      215        0.896        3.833            2      315.011      134.373      233.129
      216        0.712        3.795            1      312.021      155.579      232.756
      217        0.637        3.871            2      313.593      140.089      229.467
      218        0.769        3.758            2      310.156      127.001      233.995
      219        0.838        3.860            2      314.871      149.430      232.450
      220        0.873        3.879            2      316.477      124.970      234.621
      221        0.780        3.895            2      318.985      165.118      236.136
      222        0.707        3.854            2      313.803      147.414      229.567
      223        0.575        3.865            2      314.275      182.487      227.542
      224        0.885        3.992            2      319.541      173.875      222.127
      225        0.911        3.949            2      317.546      180.382      228.950
      226        0.836        3.943            2      320.174      203.886      232.941
      227        0.802        3.911            2      313.582      167.694      229.015
      228        0.989        3.938            2      317.408      181.778      230.827
      229        0.772        3.858            1      313.035      167.586      218.247
      230        0.820        3.785            1      309.690      175.712      208.690
      231        0.943        3.811            2      315.557      168.636      217.556
      232        1.155        3.700            1      311.848      174.803      222.399
      233        1.063        3.688            2      310.705      157.062      220.186
      234        0.822        3.843            2      312.900      147.942      220.226
      235        1.045        3.704            1      311.019      166.878      215.958
      236        0.876        3.786            2      313.452      166.370      208.362
      237        0.846        3.836            2      312.827      165.745      216.254
      238        1.139        3.677            2      310.543      158.611      212.769
      239        1.191        3.608            2      307.841      159.591      209.331
      240        1.254        3.767            2      311.635      165.920      230.952
      241        0.969        3.732            2      311.405      142.488      239.030
      242        0.989        3.796            2      310.605      147.767      230.860
      243        1.008        3.840            2      315.876      157.962      233.310
      244        0.991        3.724            2      310.641      147.749      232.307
      245        0.722        3.791            1      311.108      158.686      229.709
      246        0.612        3.914            2      316.595      124.869      231.177
      247        0.707        3.897            2      314.583      143.289      231.733
      248        0.845        3.899            2      314.690      128.442      233.624
      249        0.725        3.733            2      311.419      137.724      232.209
      250        0.737        3.762            2      312.611      143.908      229.611
      251        0.810        3.788            2      312.572      137.348      234.150
      252        0.633        3.730            1      308.147      171.936      234.165
      253        0.705        3.753            1      315.485      138.623      245.060
      254        0.795        3.732            1      313.693      144.097      240.452
      255        0.742        3.745            1      315.663      140.627      245.262
      256        0.747        3.714            1      311.213      141.033      236.309
      257        0.826        3.707            1      312.060      145.977      237.817
      258        0.635        3.785            1      315.450      127.374      239.544
      259        0.884        3.727            1      312.814      130.601      247.027
      260        0.752        3.712            1      311.918      122.930      244.004
      261        0.611        3.755            2      310.728      126.467      227.841
      262        0.710        3.702            2      309.501      152.762      233.949
      263        0.610        3.843            2      319.391      150.880      239.181
      264        0.674        3.799            2      312.444      221.160      229.971
      265        0.641        3.901            2      315.220      222.015      229.535
      266        0.758        3.929            2      315.871      198.177      227.214
      267        0.660        3.911            2      316.710      193.173      227.352
      268        0.917        3.923            1      318.913      185.293      230.928
      269        0.998        3.857            2      316.434      180.068      226.475
      270        0.810        3.717            2      309.393      184.158      228.853
      271        0.671        3.849            2      312.773      190.206      231.191
      272        0.785        3.705            2      307.569      184.383      232.762
      273        0.992        3.799            2      314.045      174.183      232.330
      274        0.769        3.798            1      317.585      172.262      235.152
      275        1.072        3.700            2      309.156      148.412      228.810
      276        0.937        3.813            2      313.351      180.187      233.515
      277        0.950        3.807            2      314.904      167.499      240.603
      278        0.940        3.709            2      309.202      161.467      230.191
      279        0.824        3.796            1      314.272      167.207      234.529
      280        0.923        3.618            2      306.846      164.464      237.294
      281        1.219        3.836            2      315.555      189.852      233.175
      282        0.820        3.907            2      318.633      164.595      234.993
      283        0.947        3.769            2      314.611      174.629      236.673
      284        0.878        3.792            2      316.458      159.551      239.640
      285        1.042        3.779            2      315.585      166.164      240.622
      286        0.634        3.894            2      317.359      149.401      228.740
      287        0.898        3.836            2      313.942      164.317      237.460
      288        0.559        3.859            2      318.932      143.214      232.678
      289        0.710        3.907            2      318.267      138.936      229.557
      290        0.742        3.902            2      316.628      168.438      238.425
      291        0.685        3.930            2      316.000      159.419      226.220
      292        0.589        3.820            2      314.684      141.425      228.043
      293        0.621        3.861            2      317.411      157.313      232.234
      294        0.668        3.859            1      313.842      132.142      237.433
      295        0.601        3.820            2      314.610      142.383      235.868
      296        0.659        3.920            2      317.757      176.701      230.296
      297        0.823        3.889            2      318.773      179.783      233.872
      298        0.768        3.812            1      314.868      166.675      233.082
      299        0.811        3.769            2      311.472      160.886      230.979
      300        0.878        3.761            2      314.145      155.639      235.027
      301        0.691        3.905            2      316.361      182.429      232.194
      302        0.846        3.830            1      315.524      180.607      235.113
      303        0.769        3.797            2      314.198      193.468      232.135
      304        0.857        3.897            2      316.262      174.348      231.132
      305        0.974        3.825            2      317.425      170.741      237.842
      306        0.782        3.911            2      317.287      177.682      230.844
      307        0.836        3.869            2      314.819      170.010      227.724
      308        0.792        3.953            2      319.206      182.272      229.620
      309        0.749        3.844            2      315.457      194.064      232.444
      310        0.718        3.857            2      316.780      173.621      228.209
      311        0.893        3.835            2      314.018      168.842      229.935
      312        0.665        3.817            1      317.639      180.543      231.844
      313        0.782        3.892            2      315.223      160.334      228.838
      314        0.647        3.844            2      314.096      131.470      232.847
      315        0.590        3.824            2      312.471      155.678      226.781
      316        0.650        3.909            2      316.440      148.535      227.960
      317        0.709        3.963            2      319.984      207.248      230.217
      318        0.615        3.981            2      321.549      181.984      234.943
      319        0.731        3.849            2      314.539      202.410      216.273
      320        0.922        3.780            1      316.772      215.106      222.248
      321        0.912        3.792            2      314.560      199.759      220.020
      322        0.939        3.779            2      316.830      207.157      223.393
      323        0.851        3.815            0      316.389      205.361      228.687
      324        0.848        3.833            1      315.773      186.245      221.334
      325        0.733        3.844            1      312.453      203.353      218.300
      326        0.741        3.844            2      313.657      206.898      215.604
      327        0.727        3.841            2      313.137      182.861      215.132
      328        1.067        3.658            0      310.498      187.182      218.481
      329        0.925        3.758            2      312.596      165.585      219.902
      330        1.051        3.720            2      313.709      162.338      221.787
      331        0.774        3.771            2      311.585      167.838      220.842
      332        0.874        3.831            1      313.198      164.426      218.374
      333        1.322        3.801            2      311.195      190.836      228.750
      334        0.925        3.887            2      315.545      225.293      213.924
      335        0.957        3.806            2      313.688      208.503      219.998
      336        1.028        3.890            2      314.745      218.661      214.054
      337        0.883        3.881            1      317.779      184.699      222.759
      338        0.571        3.840            2      313.927      177.105      216.601
      339        0.651        3.763            2      311.205      180.961      207.662
      340        0.614        3.872            0      314.470      203.448      219.818
      341        0.453        3.812            2      312.311      197.942      213.421
      342        0.791        3.786            1      310.300      205.315      220.285
      343        0.889        3.902            2      317.299      250.290      222.266
      344        0.747        3.934            2      318.875      227.540      224.094
      345        0.734        3.822            2      315.999      206.347      222.805
      346        0.761        3.836            2      317.005      214.979      228.478
      347        0.855        3.877            2      317.170      230.552      228.409
      348        0.993        3.823            2      315.948      218.437      227.282
      349        0.768        3.772            2      312.001      209.634      229.659
      350        0.885        3.855            1      317.342      245.711      233.538
      351        0.649        3.981            2      318.257      237.896      228.662
      352        0.874        3.781            2      313.529      205.762      230.437
      353        0.877        3.834            1      318.234      205.756      226.759
      354        0.839        3.878            2      317.192      229.399      237.601
      355        0.943        3.728            1      311.935      189.150      227.606
      356        0.900        3.801            2      312.279      208.324      230.001
      357        0.907        3.777            0      314.220      192.689      232.795
      358        0.901        3.796            1      314.547      188.043      232.384
      359        0.757        3.869            2      315.408      232.886      233.007
      360        1.154        3.759            1      312.735      214.498      238.644
      361        0.558        3.935            2      316.158      238.742      231.235
      362        0.989        3.805            1      317.253      232.987      234.914
      363        0.790        3.968            2      319.377      234.814      231.351
      364        0.634        3.954            2      318.885      243.461      232.534
      365        0.903        3.853            2      318.329      216.437      234.474
      366        0.913        3.863            1      316.572      228.410      232.813
      367        0.690        3.969            1      317.585      252.638      229.044
      368        0.451        3.929            2      318.366      208.032      225.584
      369        0.866        3.839            2      315.008      214.996      231.562
      370        0.879        3.961            2      317.085      246.544      226.903
      371        1.233        3.785            1      312.418      229.818      232.435
      372        0.812        3.852            2      319.154      204.950      229.122
      373        0.990        3.755            1      314.983      229.925      228.227
      374        0.697        3.856            2      315.809      197.333      234.411
      375        0.611        3.956            1      318.466      199.377      232.000
      376        1.071        3.812            2      313.881      217.066      231.603
      377        0.720        3.972            2      320.580      209.821      227.771
      378        0.793        3.941            1      318.691      209.709      237.239
      379        0.996        3.849            2      316.997      224.225      228.598
      380        0.822        3.936            1      319.754      200.813      235.522
      381        0.774        3.894            2      318.768      233.116      226.477
      382        0.948        3.933            2      317.228      194.483      231.164
      383        0.695        3.852            1      314.624      203.716      222.524
      384        0.845        3.810            1      315.938      185.742      224.614
      385        0.870        3.918            2      317.850      206.518      223.464
      386        0.719        3.944            2      316.906      221.756      232.465
      387        0.884        3.939            1      318.576      204.758      233.945
      388        0.541        3.935            2      317.107      199.842      233.266
      389        0.703        3.890            2      316.660      226.682      231.063
      390        0.892        3.781            1      313.896      208.715      226.174
      391        0.674        3.911            2      320.559      197.753      232.145
      392        0.638        3.878            2      316.719      218.512      226.715
      393        0.706        3.927            2      315.039      230.206      226.714
      394        0.775        3.945            2      318.288      226.611      229.854
      395        0.810        3.897            2      316.569      203.754      232.803
      396        0.922        3.866            1      317.122      231.464      230.367
      397        0.785        3.933            2      315.579      198.606      224.930
      398        1.010        3.892            2      316.625      228.289      230.604
      399        0.799        3.903            2      316.587      216.333      228.032
      400        0.799        3.864            1      314.383      223.514      219.493
      401        0.809        3.828            2      314.486      228.879      207.760
      402        0.982        3.631            1      309.807      153.469      222.247
      403        1.027        3.637            2      308.731      176.492      221.013
      404        1.281        3.531            2      306.474      237.535      224.842
      405        0.966        3.726            2      310.852      173.428      217.586
      406        0.974        3.789            2      315.616      171.160      218.716
      407        0.893        3.798            2      314.535      161.570      216.905
      408        1.039        3.790            2      315.061      195.907      220.181
      409        1.191        3.668            1      312.134      210.828      232.364
      410        0.707        3.878            1      318.163      216.355      229.182
      411        1.003        3.879            2      317.582      236.119      224.658
      412        0.757        3.898            2      316.532      184.204      217.435
      413        0.910        3.828            1      316.193      200.522      220.894
      414        0.847        3.919            2      317.850      217.297      219.266
      415        0.721        3.834            2      315.975      196.553      217.626
      416        0.693        3.836            2      315.886      195.284      218.537
      417        0.695        3.876            1      320.750      172.325      223.803
      418        0.806        3.943            2      317.183      195.866      233.359
      419        0.721        3.897            2      316.674      183.982      229.919
      420        0.844        3.862            2      316.043      200.459      231.521
      421        1.118        3.826            2      319.471      235.057      240.540
      422        1.081        3.907            1      319.264      213.042      237.272
      423        1.117        3.813            0      312.847      219.435      230.321
      424        1.092        3.834            1      317.441      248.044      234.334
      425        0.942        3.835            2      318.099      183.978      240.326
      426        1.033        3.865            2      317.664      219.300      232.656
      427        0.906        3.801            2      313.797      216.795      230.929
      428        0.654        3.996            2      322.293      242.466      230.126
      429        0.879        3.892            2      318.725      219.199      230.325
      430        1.223        3.813            1      313.819      225.212      236.618
      431        1.235        3.851            1      313.566      229.877      228.277
      432        0.919        3.847            1      312.551      223.542      207.545
      433        1.177        3.803            0      310.520      233.863      200.841
      434        0.967        3.868            1      315.507      235.709      225.107
      435        1.243        3.849            1      314.973      245.648      237.028
      436        0.991        3.887            2      317.386      241.996      227.574
      437        0.938        3.922            2      315.034      292.808      214.971
      438        1.012        3.886            2      315.788      248.927      215.747
      439        1.117        3.857            2      316.623      262.067      218.353
      440        0.978        3.927            2      316.581      248.623      216.255
      441        1.241        3.843            2      316.251      221.274      219.662
      442        0.920        3.920            1      316.115      257.558      230.603
      443        0.983        3.917            1      317.489      252.010      230.115
      444        0.970        3.965            2      317.376      272.059      226.430
      445        1.025        3.908            2      316.785      256.549      231.356
      446        1.162        3.929            2      318.737      248.522      231.821
      447        0.932        3.895            2      314.377      279.707      215.363
      448        0.996        3.949            2      319.149      275.401      217.457
      449        1.195        3.791            1      310.624      257.846      213.014
      450        1.103        3.850            2      312.979      245.611      217.840
      451        1.115        3.908            2      316.064      260.359      216.737
      452        1.134        3.894            1      316.002      231.365      228.057
      453        1.134        3.937            1      318.312      229.369      231.292
      454        1.224        3.949            2      319.267      272.794      229.176
      455        1.228        3.880            2      315.079      244.230      232.742
      456        1.215        3.912            1      315.899      234.924      226.320
      457        1.196        3.778            2      311.476      250.962      235.512
      458        1.261        3.852            2      313.407      241.558      226.262
      459        1.091        3.866            2      312.200      261.053      230.765
      460        1.249        3.785            1      310.415      212.582      225.167
      461        1.173        3.879            2      314.659      225.605      231.347
      462        1.199        3.903            2      316.754      259.696      229.596
      463        1.064        3.954            2      318.701      249.286      233.359
      464        1.119        3.872            2      314.617      236.677      237.464
      465        1.175        3.845            2      313.812      247.279      233.839
      466        1.255        3.796            2      311.881      272.447      237.774
      467        1.518        3.786            2      313.781      247.539      232.123
      468        1.100        3.901            1      321.355      264.517      239.615
      469        1.311        3.883            2      314.693      262.717      230.020
      470        1.116        3.899            2      315.894      254.301      231.323
      471        1.133        3.883            1      315.805      260.128      229.234
      472        1.140        3.878            1      316.546      239.104      233.021
      473        1.175        3.901            2      317.821      250.743      235.025
      474        1.270        3.818            2      313.807      264.827      217.580
      475        1.238        3.839            2      313.703      244.795      214.640
      476        1.228        3.842            2      314.857      248.154      222.842
      477        1.413        3.763            1      312.373      249.316      221.171
      478        1.471        3.702            2      306.681      239.766      193.941
      479        1.322        3.799            1      312.442      254.142      207.858
      480        1.141        3.888            2      316.320      256.502      220.119
      481        1.532        3.713            2      311.390      246.007      206.145
      482        1.294        3.766            2      311.907      290.314      219.338
      483        0.995        3.871            1      312.799      416.030      210.056
      484        1.059        3.869            2      315.488      413.735      208.246
      485        0.917        3.881            2      313.293      390.427      215.409
      486        1.119        3.832            2      316.157      412.749      227.779
      487        1.085        3.895            2      315.411      394.766      230.102
      488        1.366        3.783            1      314.330      366.527      234.136
      489        1.344        3.731            2      310.004      388.030      232.614
      490        1.253        3.782            2      312.461      406.024      237.748
      491        1.051        3.860            2      315.584      348.604      226.415
      492        1.191        3.817            0      316.211      285.679      243.267
      493        0.833        3.960            2      317.472      327.507      229.615
      494        1.286        3.819            2      311.605      257.146      232.253
      495        0.877        3.989            2      318.241      260.657      222.372
      496        1.162        3.757            1      312.510      293.371      237.590
      497        1.084        3.980            2      319.901      290.808      231.727
      498        0.972        3.950            2      319.140      314.640      230.254
      499        0.999        3.849            1      316.442      291.763      240.405
      500        1.104        3.920            0      318.126      304.262      237.409
      501        1.158        3.908            2      316.689      297.402      236.819
      502        0.951        3.959            2      316.594      311.673      222.352
      503        1.213        3.850            2      314.502      315.587      233.639
      504        1.075        3.929            2      318.249      330.033      226.520
      505        1.225        3.897            2      317.261      317.223      229.319
      506        1.265        3.781            2      312.779      284.374      227.799
      507        1.157        3.835            1      314.209      284.693      223.906
      508        1.129        3.774            2      311.548      270.367      220.544
      509        1.250        3.784            2      312.531      356.946      222.045
      510        1.618        3.711            1      316.841      324.947      221.365
      511        1.162        3.833            2      312.626      283.859      224.822
      512        1.008        3.888            2      315.353      315.576      215.413
      513        1.278        3.836            2      312.925      286.107      217.712
      514        1.516        3.725            2      310.440      330.769      220.490
      515        1.052        3.847            2      313.393      339.207      218.870
      516        0.912        3.930            2      316.708      320.846      208.436
      517        1.118        3.907            2      318.205      334.442      221.952
      518        1.339        3.802            2      315.101      344.747      235.464
      519        1.332        3.777            2      310.979      334.646      235.227
      520        0.893        3.871            2      312.411      360.139      227.586
      521        0.939        3.922            2      316.782      327.100      223.602
      522        1.100        3.902            2      318.455      351.882      234.615
      523        1.487        3.711            2      310.545      343.880      231.354
      524        1.261        3.900            1      320.242      341.168      238.345
      525        1.029        3.934            2      316.627      335.980      227.639
      526        1.503        3.706            2      312.513      318.709      235.806
      527        1.299        3.837            2      316.083      341.644      238.803
      528        1.251        3.781            2      312.494      316.833      237.497
      529        0.877        3.927            2      316.762      351.825      230.124
      530        1.194        3.876            1      314.133      306.919      230.377
      531        1.547        3.746            2      313.543      342.135      229.392
      532        1.524        3.726            2      312.636      333.500      232.473
      533        1.600        3.673            2      309.335      261.932      227.886
      534        1.571        3.667            2      312.166      230.675      230.131
      535        1.566        3.733            2      313.992      302.531      235.647
      536        1.486        3.778            2      315.969      305.378      232.528
      537        1.452        3.811            2      316.513      315.757      237.433
      538        1.219        3.899            2      319.234      325.655      225.589
      539        1.282        3.858            1      313.592      285.442      228.682
      540        1.497        3.771            2      315.961      304.308      234.366
      541        1.400        3.784            2      313.481      324.878      225.462
      542        1.255        3.902            2      316.587      308.539      230.911
      543        1.277        3.789            2      313.224      272.585      210.990
      544        0.900        3.917            2      316.516      283.207      215.482
      545        0.726        3.902            2      319.335      275.159      224.429
      546        0.929        3.850            1      312.581      261.091      223.537
      547        0.825        3.803            2      313.045      299.840      217.756
      548        0.953        3.872            2      312.744      304.388      207.706
      549        0.846        3.821            2      311.674      275.662      216.228
      550        1.170        3.707            2      309.746      362.410      225.026
      551        0.885        3.713            2      308.328      300.077      216.671
      552        0.852        3.868            1      312.972      304.134      219.175
      553        0.976        4.000            2      322.136      318.733      235.525
      554        1.097        3.873            2      313.261      298.999      231.831
      555        0.867        3.939            2      315.782      287.796      229.884
      556        1.017        3.857            1      316.637      303.920      227.814
      557        1.076        3.972            2      318.996      306.361      229.371
      558        1.478        3.715            2      310.418      272.258      235.746
      559        0.991        3.902            2      316.386      289.132      237.347
      560        1.262        3.769            2      311.101      271.328      235.610
      561        1.286        3.812            2      312.572      280.472      228.799
      562        0.978        3.909            2      317.380      276.972      227.277
      563        1.187        3.843            1      316.853      244.984      228.599
      564        1.287        3.834            2      316.048      235.865      231.577
      565        1.498        3.758            2      314.760      252.024      236.983
      566        1.212        3.904            2      317.590      283.614      227.950
      567        1.415        3.777            2      315.811      320.225      234.612
      568        1.309        3.839            2      315.978      297.663      226.241
      569        1.644        3.663            1      314.385      278.555      236.350
      570        0.955        3.812            2      312.620      274.286      236.263
      571        1.388        3.684            2      307.931      296.980      218.932
      572        1.401        3.686            0      311.936      305.326      226.043
      573        1.247        3.780            2      311.736      282.371      219.656
      574        1.315        3.826            1      315.927      258.808      217.273
      575        1.386        3.787            2      310.891      225.529      221.919
      576        1.233        3.812            2      313.984      245.542      214.546
      577        1.370        3.770            2      313.657      230.163      221.690
      578        1.580        3.710            2      312.406      263.409      231.077
      579        1.386        3.841            2      314.988      276.958      232.250
      580        1.344        3.850            1      317.531      242.112      227.653
      581        1.180        3.856            2      315.031      244.102      233.098
      582        1.303        3.784            2      310.907      240.631      234.050
      583        1.543        3.758            2      314.193      243.956      231.878
      584        1.416        3.826            2      314.334      215.918      235.704
      585        1.401        3.800            2      313.143      260.659      232.129
      586        1.318        3.713            1      306.004      212.256      224.542
      587        1.491        3.735            2      311.040      233.869      222.858
      588        1.347        3.720            2      308.348      290.107      215.274
      589        1.349        3.690            2      307.525      273.260      200.184
      590        1.376        3.715            2      311.612      290.054      225.103
      591        0.966        3.940            2      320.158      303.454      215.324
      592        1.145        3.935            2      317.383      285.194      237.246
      593        1.558        3.757            2      315.389      274.088      237.729
      594        1.451        3.824            2      315.843      254.794      227.267
      595        1.691        3.617            2      313.296      309.787      239.204
      596        1.623        3.601            2      307.556      305.708      242.679
      597        1.394        3.782            2      315.744      297.134      223.461
      598        1.489        3.715            2      315.183      317.391      218.307
      599        1.452        3.734            2      312.633      292.305      224.347
      600        1.320        3.749            2      310.982      287.665      222.446
      601        1.428        3.737            1      312.931      305.248      223.405
      602        1.225        3.798            1      311.989      274.107      221.473
      603        1.370        3.726            1      313.380      292.434      213.203
      604        1.411        3.690            1      308.804      262.682      228.713
      605        1.293        3.727            2      310.535      288.918      219.176
      606        1.096        3.881            2      315.477      262.900      217.869
      607        1.463        3.696            2      312.009      302.336      223.423
      608        1.440        3.675            1      307.473      270.434      212.290
      609        1.465        3.712            2      312.090      289.411      221.007
      610        1.398        3.761            2      312.897      288.202      216.051
      611        1.209        3.828            1      313.421      220.339      216.310
      612        1.141        3.839            1      315.607      277.691      213.137
      613        1.037        3.845            1      313.258      272.797      210.001
      614        1.345        3.767            1      313.169      300.675      214.733
      615        1.476        3.706            2      311.861      265.259      211.616
      616        1.071        3.828            1      312.479      288.802      222.458
      617        1.329        3.686            2      310.263      252.685      237.297
      618        1.520        3.728            2      313.502      286.280      232.940
      619        1.573        3.706            2      312.244      315.978      240.474
      620        1.193        3.865            2      316.240      298.727      227.811
      621        1.020        3.801            2      313.679      349.616      228.252
      622        0.643        3.899            2      318.406      333.347      234.183
      623        0.736        3.740            1      313.074      322.945      235.144
      624        0.300        3.946            2      317.477      279.307      220.842
      625        0.824        3.823            2      313.616      316.006      228.689
      626        0.588        3.803            2      314.155      336.896      237.213
      627        0.742        3.712            2      311.365      348.445      223.331
      628        0.592        3.791            2      312.716      316.033      238.954
      629        0.727        3.789            2      313.945      316.173      236.215
      630        0.459        3.951            2      319.639      306.237      233.468
      631        0.287        3.940            2      317.104      296.639      232.924
      632        0.544        3.901            2      318.120      293.976      231.015
      633        0.768        3.964            2      317.525      309.121      225.377
      634        0.830        3.949            2      318.746      267.557      229.591
      635        1.062        3.948            2      319.090      273.217      224.443
      636        0.904        3.961            2      317.599      276.008      222.991
      637        0.843        3.888            2      314.846      285.104      230.895
      638        1.184        3.905            2      317.364      294.053      230.218
      639        0.895        3.891            2      314.500      283.524      230.363
      640        0.976        3.903            2      317.128      332.526      229.168
      641        0.975        4.035            2      322.440      299.106      230.393
      642        0.771        4.004            2      319.888      309.906      232.901
      643        0.931        3.945            2      315.880      278.999      231.476
      644        0.852        3.958            2      317.388      288.230      228.664
      645        1.267        3.744            2      310.240      297.746      228.414
      646        1.060        3.927            1      317.400      300.027      236.876
      647        1.027        3.856            1      312.316      290.481      221.730
      648        1.171        3.843            2      314.641      266.898      232.624
      649        1.166        3.844            1      314.439      275.018      232.721
      650        1.042        3.874            1      315.972      269.672      229.734
      651        0.786        3.721            2      308.025      289.762      231.464
      652        0.710        3.784            1      309.409      255.420      199.858
      653        0.730        3.798            1      310.941      236.535      200.905
      654        0.761        3.803            2      313.487      254.374      206.921
      655        0.612        3.802            2      312.945      302.257      200.848
      656        0.621        3.796            2      312.502      283.191      200.698
      657        0.560        3.839            2      312.031      295.620      212.039
      658        0.591        3.776            2      307.850      242.987      195.561
      659        0.725        3.729            1      306.159      277.544      194.464
      660        0.702        3.725            2      308.505      274.279      202.998
      661        0.587        3.786            2      313.572      276.308      208.927
      662        0.569        3.836            2      311.574      298.469      200.504
      663        0.673        3.796            2      309.423      288.696      203.375
      664        0.628        3.763            1      312.139      292.682      208.859
      665        0.709        3.722            2      306.839      293.285      200.500
      666        0.686        3.781            1      310.013      300.626      200.936
      667        0.693        3.761            2      307.812      297.424      202.840
      668        0.744        3.736            2      307.813      294.877      205.681
      669        0.570        3.790            2      311.926      302.120      206.693
      670        0.799        3.709            2      310.239      317.830      202.695
      671        0.505        3.807            2      309.410      300.034      202.577
      672        0.488        3.829            1      313.812      307.463      207.175
      673        0.690        3.756            2      311.331      280.574      199.738
      674        0.841        3.682            2      304.870      276.097      205.447
      675        0.755        3.768            2      307.829      276.569      210.976
      676        0.766        3.782            2      310.849      261.304      205.246
      677        0.741        3.756            0      308.710      278.532      205.340
      678        0.750        3.801            2      310.153      264.013      199.387
      679        0.597        3.753            2      308.728      288.254      199.178
      680        0.992        3.589            1      305.856      302.603      210.591
      681        0.642        3.796            2      308.472      279.039      197.115
      682        0.553        3.816            2      311.362      282.754      208.001
      683        0.595        3.806            2      309.409      263.667      195.446
      684        0.820        3.661            2      305.064      292.279      207.312
      685        0.571        3.789            2      311.788      264.121      198.981
      686        0.612        3.839            2      313.330      268.769      200.914
      687        0.615        3.792            2      310.121      274.969      193.195
      688        0.755        3.918            2      316.599      287.677      216.618
      689        0.577        3.860            2      312.802      282.508      211.232
      690        0.677        3.955            2      318.378      286.600      215.998
      691        0.674        3.907            2      314.919      269.373      213.562
      692        0.701        3.939            1      318.316      280.336      216.311
      693        0.816        3.831            2      312.484      282.339      211.036
      694        1.006        3.778            2      314.369      294.367      217.871
      695        0.893        3.882            2      315.789      315.212      220.329
      696        0.915        3.905            2      317.639      336.362      224.926
      697        0.994        3.745            2      308.577      318.009      221.713
      698        0.785        3.933            2      317.839      290.253      221.173
      699        0.838        3.940            2      318.079      263.182      217.847
      700        0.985        3.854            2      312.837      309.208      214.067
      701        0.883        3.906            2      317.225      302.833      220.565
      702        0.871        3.847            2      311.139      268.796      218.085
      703        0.815        3.875            1      315.862      282.657      214.085
      704        0.707        3.959            2      317.769      291.542      220.558
      705        0.774        3.868            2      313.619      259.078      215.643
      706        1.182        3.708            1      309.628      297.009      223.254
      707        0.779        3.914            2      317.426      308.830      217.282
      708        0.836        3.855            2      314.009      286.000      213.075
      709        0.755        3.878            2      314.030      290.048      214.830
      710        0.826        3.902            2      315.575      290.954      211.101
      711        0.918        3.809            2      310.521      329.702      219.738
      712        0.900        3.891            2      315.005      299.228      216.323
      713        0.948        3.811            2      312.240      275.994      210.112
      714        0.912        3.877            1      315.314      326.662      218.526
      715        0.996        3.772            2      312.396      314.181      208.913
      716        1.150        3.726            2      310.596      280.100      216.324
      717        0.728        3.940            2      316.005      304.679      221.337
      718        0.663        3.903            2      315.719      264.146      232.384
      719        0.292        3.959            2      318.062      300.562      230.935
      720        0.663        3.893            2      315.395      321.180      227.744
      721        0.736        4.006            2      319.033      325.853      225.054
      722        1.310        3.727            2      313.042      297.480      233.271
      723        0.988        3.916            1      315.667      284.636      223.661
      724        1.015        3.941            2      319.491      298.996      226.343
      725        0.960        3.935            2      318.546      272.015      225.123
      726        1.143        3.905            2      319.002      301.720      232.167
      727        0.950        3.923            2      315.927      279.993      227.457
      728        1.112        3.894            1      318.704      287.021      235.378
      729        1.130        3.851            1      311.821      318.007      226.066
      730        1.064        3.946            2      320.683      304.030      226.546
      731        1.067        3.903            2      316.462      344.926      228.529
      732        0.742        4.036            1      321.381      334.575      235.249
      733        0.866        3.857            2      316.600      290.283      228.652
      734        0.879        3.859            2      314.617      335.724      232.124
      735        0.874        3.908            2      314.957      318.035      221.974
      736        0.759        3.937            1      318.709      305.262      233.615
      737        0.816        4.035            2      321.581      321.360      224.211
      738        1.038        4.008            2      322.937      279.693      234.050
      739        0.994        3.958            1      320.092      318.603      230.531
      740        0.971        3.957            2      317.453      295.990      231.912
      741        0.954        3.967            2      317.064      307.832      232.110
      742        0.946        3.942            1      316.970      297.018      232.169
      743        1.293        3.825            2      310.510      295.977      226.839
      744        0.990        3.916            2      315.569      320.529      223.246
      745        1.010        3.980            2      321.295      293.459      232.917
      746        0.865        4.049            2      323.415      343.214      225.791
      747        0.935        3.941            2      317.272      294.852      227.008
      748        1.261        3.844            2      312.451      300.533      228.879
      749        0.928        3.983            2      319.985      309.188      235.362
      750        0.863        3.971            2      316.308      327.486      222.659
      751        1.143        3.805            2      314.433      345.188      232.202
      752        0.715        3.958            1      317.507      339.577      236.110
      753        1.178        3.924            1      318.678      314.927      237.434
      754        1.199        3.765            2      309.312      304.355      237.170
      755        1.107        3.866            2      314.814      296.205      232.535
      756        0.944        3.962            1      319.428      312.077      235.062
      757        0.902        3.959            2      317.194      328.678      229.514
      758        1.034        3.868            2      317.089      346.303      238.131
      759        0.963        3.891            2      317.930      342.501      228.023
      760        0.990        3.878            2      316.009      364.861      232.831
      761        0.913        3.885            2      316.022      334.639      222.511
      762        1.074        3.858            2      314.303      341.012      229.430
      763        1.128        3.917            2      317.815      296.868      233.618
      764        1.045        3.968            0      318.900      350.008      234.435
      765        1.227        3.930            2      317.610      385.216      230.881
      766        0.771        4.014            2      320.981      340.376      229.630
      767        1.228        3.704            0      308.822      369.864      236.736
      768        1.037        3.820            1      312.360      374.985      224.813
      769        0.855        3.964            2      320.157      400.276      229.169
      770        1.037        3.846            2      314.841      402.256      230.861
      771        0.629        3.888            2      316.686      428.934      234.830
      772        0.633        3.913            2      316.704      402.000      237.632
      773        1.266        3.829            2      313.120      480.991      213.165
      774        1.122        3.833            2      311.553      493.699      202.775
      775        0.630        4.037            2      320.553      520.292      229.050
      776        0.634        3.770            2      311.849      392.276      228.248
      777        1.103        3.707            2      310.489      450.171      225.839
      778        0.937        3.793            2      311.742      469.900      217.529
      779        1.158        3.768            1      311.352      466.287      217.898
      780        1.302        3.805            2      315.766      464.377      213.496
      781        1.110        3.746            2      307.556      340.875      211.315
      782        1.286        3.593            0      304.237      314.836      204.850
      783        1.310        3.790            2      314.205      376.492      226.780
      784        1.787        3.545            2      305.318      457.429      234.569
      785        1.241        3.751            1      315.151      435.787      241.080
      786        1.127        3.729            1      310.598      396.977      231.035
      787        1.265        3.823            1      316.722      423.407      233.876
      788        1.177        3.832            1      314.967      410.172      230.761
      789        1.345        3.781            2      313.756      353.014      239.411
      790        1.154        3.766            2      311.258      349.783      225.409
      791        1.078        3.887            2      316.547      374.304      229.297
      792        1.145        3.770            2      313.179      345.885      233.849
      793        0.536        3.954            2      318.968      378.720      229.876
      794        1.345        3.766            2      309.926      334.804      243.697
      795        1.145        3.823            2      315.528      386.780      235.103
      796        0.905        3.887            2      314.127      341.653      226.809
      797        1.349        3.719            2      312.633      412.831      236.966
      798        0.930        3.925            2      316.481      389.187      234.565
      799        0.526        3.988            2      317.533      380.508      231.076
      800        0.711        3.787            1      312.697      399.153      232.457
      801        1.540        3.685            1      312.234      326.473      232.232
      802        1.372        3.744            2      314.392      381.939      240.979
      803        1.230        3.787            2      313.669      345.914      235.498
      804        1.384        3.486            2      300.857      297.912      206.264
      805        1.077        3.579            0      307.380      290.971      214.656
      806        1.038        3.788            2      311.224      343.827      197.110
      807        1.281        3.775            2      310.064      295.231      204.945
      808        0.914        3.877            2      314.108      335.787      208.709
      809        0.777        3.904            2      316.346      319.008      236.119
      810        1.092        3.863            2      315.500      391.813      220.652
      811        1.084        3.644            2      309.986      332.019      225.367
      812        1.398        3.739            2      309.023      359.222      215.672
      813        1.473        3.719            1      310.090      352.788      203.149
      814        1.297        3.841            1      315.043      334.321      229.324
      815        1.203        3.835            2      313.514      356.374      214.721
      816        1.424        3.729            2      310.594      336.357      198.627
      817        1.088        3.931            1      318.618      372.202      226.048
      818        1.178        3.908            1      317.182      384.886      229.610
      819        1.425        3.772            1      315.399      375.966      233.296
      820        1.185        3.855            1      314.146      350.888      218.231
      821        1.326        3.777            1      311.130      365.258      207.293
      822        0.742        3.814            2      312.540      358.874      222.918
      823        0.874        3.889            2      315.570      391.066      219.272
      824        0.788        3.870            2      314.016      392.132      216.160
      825        1.026        3.678            2      306.868      380.164      204.395
      826        1.153        3.773            0      308.690      392.424      203.016
      827        1.327        3.680            0      307.703      387.599      205.806
      828        0.881        3.856            2      314.257      410.537      201.555
      829        0.968        3.805            2      311.862      403.935      205.445
      830        1.186        3.772            2      313.711      415.235      224.615
      831        1.038        3.849            2      314.061      393.738      221.373
      832        0.961        3.727            2      309.421      355.178      208.934
      833        1.067        3.604            0      303.541      355.334      178.421
      834        0.894        3.685            1      311.224      374.099      201.868
      835        0.926        3.764            2      310.886      386.142      198.981
      836        0.798        3.785            2      312.923      425.137      201.716
      837        1.147        3.763            2      309.792      336.901      202.686
      838        0.978        3.795            1      313.418      355.624      227.197
      839        0.697        3.827            2      314.312      388.418      223.021
      840        0.865        3.775            2      314.329      370.812      220.710
      841        1.030        3.883            2      315.080      372.046      217.940
      842        0.960        3.795            1      312.495      338.485      214.955
      843        0.792        3.861            1      314.887      325.854      234.562
      844        0.769        3.855            2      315.842      346.966      233.169
      845        1.059        3.646            1      310.623      315.735      240.488
      846        0.775        3.787            1      311.412      352.992      236.374
      847        0.946        3.737            2      309.849      350.501      235.076
      848        1.016        3.835            2      316.120      301.774      229.522
      849        0.733        3.817            1      315.449      362.325      240.536
      850        0.877        3.802            1      315.814      353.050      239.178
      851        1.042        3.778            2      313.607      343.498      232.655
      852        1.092        3.694            1      309.494      337.832      239.374
      853        0.869        3.803            2      314.901      354.562      239.208
      854        0.830        3.765            2      311.905      350.257      216.606
      855        0.802        3.756            1      310.730      337.358      231.745
      856        1.118        3.838            1      318.172      331.946      237.469
      857        1.330        3.708            2      310.424      306.514      217.939
      858        1.115        3.733            3      307.378      327.010      190.635
      859        1.012        3.767            1      309.124      316.982      190.202
      860        0.970        3.721            1      308.393      336.756      191.448
      861        0.905        3.755            2      309.121      331.567      193.928
      862        0.938        3.795            1      313.713      327.210      201.539
      863        1.158        3.659            2      306.508      316.698      189.718
      864        0.822        3.846            2      314.959      336.483      209.187
      865        0.804        3.813            2      311.799      346.498      224.019
      866        0.795        3.915            2      314.974      349.397      213.818
      867        1.048        3.833            2      315.413      318.914      218.568
      868        1.341        3.669            2      308.914      319.436      224.200
      869        1.317        3.696            2      306.483      321.421      214.251
      870        1.079        3.798            2      313.625      378.624      214.956
      871        0.912        3.737            2      312.127      376.325      231.663
      872        1.410        3.743            2      313.100      391.912      230.703
      873        1.245        3.807            1      312.887      289.225      231.888
      874        1.259        3.810            2      313.356      285.592      234.010
      875        1.044        3.762            2      311.677      287.561      233.268
      876        0.958        3.836            2      314.371      328.259      230.257
      877        1.088        3.844            1      316.669      304.467      234.830
      878        1.119        3.850            1      313.278      236.754      230.778
      879        1.033        3.890            2      314.894      244.198      228.650
      880        1.324        3.787            2      312.013      244.685      229.513
      881        1.023        3.914            2      318.047      236.885      230.446
      882        1.076        3.961            1      319.196      250.190      229.766
      883        0.941        3.941            1      319.437      242.189      231.642
      884        1.118        3.898            2      318.842      245.715      223.096
      885        1.003        3.927            2      317.229      259.658      227.340
      886        1.323        3.843            1      316.455      245.774      233.503
      887        1.188        3.868            1      315.699      241.747      229.540
      888        0.788        3.801            1      312.456      259.898      228.545
      889        0.960        3.865            2      314.882      248.859      217.804
      890        1.092        3.776            2      311.702      240.066      216.432
      891        0.882        3.922            2      316.873      239.784      217.663
      892        0.991        3.825            2      313.180      260.104      222.623
      893        1.003        3.808            1      315.244      249.019      224.016
      894        0.676        3.915            2      316.474      245.189      216.293
      895        1.059        3.771            2      308.695      243.252      218.302
      896        0.824        3.911            2      316.734      252.170      220.906
      897        0.720        3.929            2      316.353      257.192      218.441
      898        0.803        3.821            1      312.176      262.854      217.918
      899        0.873        3.783            2      311.249      262.159      214.368
      900        0.691        3.912            2      315.838      258.675      207.106
      901        0.863        3.844            2      316.401      250.877      224.373
      902        0.991        3.865            2      314.891      285.935      222.398
      903        0.864        3.867            2      315.472      270.735      215.535
      904        0.885        3.843            2      315.064      253.983      220.752
      905        0.915        3.785            1      311.854      258.754      216.147
      906        0.899        3.888            2      316.610      239.525      213.943
      907        1.133        3.765            2      313.825      265.497      216.753
      908        0.980        3.871            2      314.159      224.392      218.619
      909        0.784        3.793            2      310.816      257.506      203.872
      910        0.995        3.856            1      314.676      249.939      223.866
      911        0.922        3.977            2      318.093      269.710      223.594
      912        0.876        3.952            2      318.097      259.463      229.191
      913        0.949        3.978            1      319.599      263.762      231.531
      914        1.219        3.798            2      312.620      247.682      230.590
      915        0.610        4.016            1      319.917      242.142      228.147
      916        0.832        4.006            2      319.342      247.634      225.586
      917        1.062        3.935            2      319.373      253.964      231.949
      918        1.042        3.857            2      313.269      264.970      228.429
      919        1.144        3.847            1      312.320      246.350      228.707
      920        1.343        3.797            2      309.940      244.307      230.407
      921        1.022        3.866            2      312.738      250.394      228.836
      922        1.327        3.779            2      311.466      256.082      226.717
      923        1.248        3.808            2      313.007      243.096      229.641
      924        0.748        3.808            1      311.621      254.778      230.757
      925        1.213        3.827            2      312.112      246.433      232.854
      926        0.974        3.812            2      313.357      243.829      232.776
      927        0.800        3.773            1      312.929      241.032      230.862
      928        0.751        3.849            2      313.401      264.477      224.907
      929        0.654        3.743            1      312.774      282.679      240.512
      930        0.973        3.869            0      316.575      243.625      234.505
      931        1.038        3.869            2      315.347      232.383      229.499
      932        1.042        3.865            1      316.545      258.595      228.925
      933        1.180        3.879            2      314.968      260.641      228.219
      934        1.120        3.949            2      318.409      244.147      227.509
      935        0.946        4.002            2      320.761      276.440      228.630
      936        0.951        3.967            2      318.600      263.717      229.862
      937        0.880        3.975            2      316.162      256.180      221.098
      938        1.217        3.825            1      316.057      240.845      231.855
      939        0.973        3.938            0      317.929      264.129      231.745
      940        1.086        3.947            2      316.929      271.078      228.327
      941        1.224        3.844            1      317.241      349.933      239.163
      942        1.027        3.974            2      320.442      280.182      231.033
      943        1.051        4.022            2      322.741      269.099      231.790
      944        1.110        3.903            2      318.018      243.828      228.312
      945        1.115        3.935            2      317.133      251.382      226.192
      946        1.098        3.856            2      314.308      257.086      226.817
      947        0.917        4.029            2      320.723      266.528      235.860
      948        1.047        3.850            2      316.202      275.496      228.612
      949        0.946        4.011            2      321.220      258.790      235.153
      950        0.979        3.854            1      314.647      252.588      229.402
      951        0.977        3.860            2      313.122      228.729      228.285
      952        1.160        3.862            2      314.490      278.607      232.863
      953        0.863        3.955            2      318.991      259.221      224.005
      954        1.039        3.892            2      314.426      269.008      225.063
      955        1.163        3.937            2      318.592      260.526      230.924
      956        0.915        3.921            2      317.233      241.141      225.137
      957        0.830        3.984            1      320.182      252.787      235.468
      958        1.087        3.902            2      317.813      270.921      233.112
      959        1.103        3.855            2      312.680      248.853      232.409
      960        1.093        3.847            2      313.063      231.631      229.589
      961        1.042        3.914            2      316.878      247.774      228.158
      962        0.860        3.896            1      315.301      246.600      225.154
      963        1.105        3.904            2      316.241      233.344      230.513
      964        1.189        3.922            1      317.306      243.880      224.594
      965        1.117        3.912            2      319.019      246.118      231.713
      966        1.001        3.886            2      316.811      254.939      232.701
      967        0.941        3.848            2      314.355      268.564      229.869
      968        1.058        3.894            2      318.060      227.040      234.077
      969        1.014        3.826            1      313.060      251.611      230.600
      970        0.993        3.920            2      317.177      246.018      231.956
      971        1.025        3.884            1      315.989      241.883      230.374
      972        1.007        3.960            2      319.661      277.172      233.981
      973        1.213        3.830            2      315.470      251.923      227.004
      974        1.205        3.824            1      312.520      239.324      234.902
      975        1.173        3.868            2      316.239      249.811      234.211
      976        1.208        3.827            2      313.751      238.624      228.195
      977        1.083        3.913            1      317.484      256.940      233.209
      978        1.130        3.853            2      315.636      254.109      229.922
      979        1.092        3.872            2      315.215      232.458      232.000
      980        1.159        3.871            2      314.657      232.020      230.829
      981        1.144        3.862            2      315.305      253.535      227.866
      982        1.067        3.854            2      315.066      249.041      225.786
      983        1.180        3.842            2      313.793      249.276      228.131
      984        0.991        3.959            2      319.170      256.437      226.585
      985        1.196        3.861            2      318.164      227.377      232.494
      986        0.913        3.833            2      314.792      252.821      225.637
      987        1.253        3.845            2      315.596      250.399      228.509
      988        1.173        3.831            1      314.329      257.801      228.030
      989        0.732        3.725            2      310.501      272.268      231.820
      990        0.573        3.864            1      318.157      261.439      238.868
      991        0.609        3.813            2      314.098      252.162      234.121
      992        0.539        3.927            2      318.544      271.816      229.165
      993        0.902        4.008            2      319.595      268.771      223.481
      994        1.133        3.797            0      309.944      243.714      209.165
      995        0.828        4.009            2      319.079      232.233      229.626
      996        1.042        3.900            1      314.727      270.332      225.374
      997        0.970        3.903            2      316.177      233.593      236.733
      998        1.385        3.790            2      312.683      242.273      230.933
      999        1.104        3.909            2      316.801      243.874      227.735
     1000        1.056        3.902            2      318.296      260.010      231.323
