# Supplementary material for: Delineating Pixantrone Maleate’s adroit activity against cervical cancer proteins through multitargeted docking-based MM\GBSA, QM-DFT and MD simulation
Source: PLoS One. 2023 Dec 15;18(12):e0295714. doi: 10.1371/journal.pone.0295714 (PMC10723688; doi:10.1371/journal.pone.0295714)
Supplement: S1 Dataset — (ZIP) [file pone.0295714.s001.zip › Data_3_6NT9/raw-data/L_RMSF.dat]

   # Atom# PDBResName  wrt_Protein   wrt_Ligand 
         1                   9.453        0.372
         2                   9.787        0.347
         3                   9.361        0.483
         4                  10.001        0.398
         5                   9.631        0.247
         6                   9.908        0.226
         7                   9.351        0.499
         8                  10.040        0.504
         9                   9.192        0.855
        10                  10.351        0.698
        11                  10.126        0.543
        12                   9.981        0.610
        13                   9.626        0.595
        14                   9.751        0.418
        15                  10.474        0.691
        16                   9.108        0.671
        17                  10.236        0.443
        18                  11.682        1.451
        19                   9.083        1.549
        20                  10.336        0.559
        21                  10.856        0.631
        22                   9.181        0.601
        23                   9.009        1.042
        24                  11.168        0.974
