# Supplementary material for: Delineating Pixantrone Maleate’s adroit activity against cervical cancer proteins through multitargeted docking-based MM\GBSA, QM-DFT and MD simulation
Source: PLoS One. 2023 Dec 15;18(12):e0295714. doi: 10.1371/journal.pone.0295714 (PMC10723688; doi:10.1371/journal.pone.0295714)
Supplement: S1 Dataset — (ZIP) [file pone.0295714.s001.zip › Data_3_6NT9/raw-data/L_Torsions.dat]

## Torsion are defined with the following atomIDs:
# dihed1: ai= 10704 aj= 10710 ak= 10707 al= 10701
# dihed2: ai= 10710 aj= 10707 ak= 10701 al= 10694
# dihed3: ai= 10707 aj= 10701 ak= 10694 al= 10688
# dihed4: ai= 10687 aj= 10693 ak= 10702 al= 10708
# dihed5: ai= 10693 aj= 10702 ak= 10708 al= 10709
# dihed6: ai= 10702 aj= 10708 ak= 10709 al= 10705
# Frame#   dihed1   dihed2   dihed3   dihed4   dihed5   dihed6
0  176.710  168.322  158.282  -73.091  170.495  174.792
1 -168.396  172.310  149.208  -91.327  136.465  174.363
2 -174.980  177.024  153.243  -96.738  124.280  177.212
3  166.623  150.315  137.449 -102.127  112.818  179.517
4  178.062  179.442  155.953 -121.242  156.249 -179.644
5 -175.280  166.854  149.601 -142.944  175.752 -177.539
6 -176.835  145.795 -142.261 -108.472   77.332  174.112
7  175.518   81.901  170.707 -130.497 -160.869 -167.287
8  175.390  102.326  166.852 -160.568  175.536 -167.607
9  168.287   87.407 -170.083 -138.371   66.931  151.784
10  177.111   63.663 -134.053 -116.838   75.476 -173.778
11 -179.461   81.855 -147.908  167.377   94.714  164.989
12 -179.668   68.265 -136.166 -105.353 -149.624  169.091
13 -151.875  104.093  160.042 -127.931  152.240  172.366
14 -152.991  142.501  115.455 -124.797  164.725 -178.019
15 -178.813   87.500 -170.716 -149.377   63.674  168.021
16 -178.886  107.345  158.681 -122.689  108.001  172.073
17  175.439  109.817  164.855 -111.318  174.325 -178.769
18  174.700  101.323  149.041 -116.878  -98.123 -161.976
19  169.673  118.603  130.748 -123.760 -145.356 -154.691
20  170.804   67.480 -171.617 -114.092  109.162  165.548
21 -172.386   76.263 -159.698 -137.089   71.872  170.887
22  172.295   80.239  171.356 -126.593   75.846  168.704
23 -173.936   81.178 -149.790  -99.005  139.170  178.411
24  174.719  121.668  139.542 -112.902   68.324 -176.519
25 -173.073  131.171  133.789  -88.140  -93.085 -170.015
26  176.841  123.699  153.532 -102.345  109.066  175.404
27  179.753   96.748  177.851  -89.762  131.238 -167.305
28 -167.586  134.355  124.580 -101.902  161.336  -73.403
29 -177.277  101.281  149.448  -97.925  148.442  -48.290
30  178.929 -172.402  149.477 -107.222  162.828  -64.391
31  178.558  145.951  133.976 -122.418  155.686  -65.621
32  170.647  122.106  135.144 -117.303  139.358  -36.512
33 -179.327  114.082  157.049 -101.730  153.816  178.822
34 -169.038   97.755  164.503 -115.899   98.659  159.186
35  170.840   73.461 -170.742 -120.331   65.166  177.009
36 -173.541   63.300 -153.109 -132.866  136.372  172.235
37  158.938  121.755  160.502 -161.231   71.597  154.867
38  173.276   85.363 -164.361 -135.510   84.033  157.089
39  168.931   89.922  177.931 -112.807  147.630  177.035
40  168.286   83.527 -168.173 -124.320   59.339  178.458
41 -174.307  149.278 -136.764 -121.873   42.858  179.758
42  178.421   70.730 -150.779 -112.608   65.294 -178.986
43  173.636   66.107 -146.140 -133.105   84.130  157.383
44  167.442   67.836 -161.264 -126.792   77.114  173.706
45 -178.813   64.456 -161.297 -127.769   74.975  173.853
46 -178.581   86.334  175.957 -123.550   85.707  175.636
47 -165.791 -105.972 -125.329 -121.957  135.633  176.376
48  160.665   82.204 -129.835 -129.049   42.693 -178.979
49  167.680   66.517 -147.128 -130.177  130.205 -171.194
50  178.638  104.311 -143.328 -132.182  111.399 -163.204
51  176.397  138.136 -103.064 -144.527  149.447  175.048
52 -158.830 -120.379  -95.955 -128.427   53.430  169.749
53  165.086   97.056 -134.172 -128.401   69.254  169.397
54  175.440   90.997  178.517 -116.894   75.950 -172.660
55  155.200   38.540 -112.383 -141.022  109.322 -158.518
56  172.640  149.280 -104.178 -127.578  164.123  179.886
57  163.170   96.644 -128.466 -130.238   78.194  168.439
58  177.881   83.570 -147.980 -121.542   47.137  177.885
59  168.882   83.731 -120.681 -124.043  109.514 -175.827
60 -174.539   97.979  154.932 -137.319   77.194  168.529
61  162.149   78.286 -172.952 -113.108   75.628  179.127
62 -174.631  135.424  141.997 -113.939  161.054 -162.913
63 -173.749  136.812  116.470 -109.802  122.352 -163.699
64  170.070  120.673  145.404 -113.247   96.128 -172.933
65  178.100  177.359  156.966 -149.752   64.444   62.697
66  164.562   85.613 -168.077 -121.444   67.772  178.513
67 -178.255  132.396  150.901 -106.794   64.427  162.680
68  171.726   78.803  173.176 -105.735   55.212  166.636
69 -178.171 -123.522  166.767 -132.243  100.179  169.637
70  -38.236  166.273  137.303  -79.242  141.025  178.127
71  -26.359  131.098  123.449  -55.529  160.023  163.919
72   56.201  119.955  131.070 -105.098  178.368  179.481
73  -45.041  132.012  127.500  -98.149  158.137 -167.365
74  -70.696  154.958  151.591 -105.172  156.533 -176.704
75 -178.941 -177.754 -129.568  -99.426  144.215 -176.392
76 -159.843 -164.029 -155.367 -105.767  139.433  178.825
77 -167.197  112.519 -130.846 -107.469  161.390 -169.320
78 -179.542  129.176 -141.439 -111.878  173.951 -177.848
79 -170.276 -106.856 -159.342 -102.045  171.266 -164.132
80  177.458 -110.713 -130.601 -116.256  132.462 -175.988
81 -162.489  173.770 -148.678 -102.591  160.610 -168.289
82 -177.240   65.326 -168.465  -97.805  151.161  177.733
83 -164.404   76.799 -129.729 -105.512  163.024 -165.854
84 -175.084  104.925 -110.183 -104.421  144.150 -171.483
85  -32.313  114.282 -160.101 -117.596  161.998 -171.663
86   35.175  101.331  144.869  -91.762 -111.555 -174.475
87   30.763  120.402  143.697 -115.591  175.064 -179.175
88   71.560   84.659  157.731 -125.008  169.700 -157.953
89   36.252   96.111  136.840 -104.175  164.623 -174.088
90   31.204   98.970  134.406 -122.004 -176.695 -156.595
91   59.596  121.140  140.287 -128.009 -173.190 -157.119
92   46.358  111.588  133.750 -110.105  158.845 -167.340
93  -50.641  134.097 -149.883  -99.787  172.884  176.761
94  -53.237 -163.580  136.470 -112.933 -171.461 -162.116
95   27.470  114.368  132.408 -114.999  166.349 -176.151
96   33.875  105.096  131.842 -113.643  163.124 -170.723
97   48.266  115.707  121.129 -136.888 -178.096 -156.103
98   54.004  103.258  135.220 -124.231  173.222 -168.572
99   36.022  124.135  118.977 -102.082  177.951 -176.996
100   35.541  107.006  129.078 -108.020  160.883 -155.834
101   37.194   97.578  121.890  -94.449  164.001  170.422
102   38.217  101.435  137.743 -102.209 -144.760  177.829
103   41.762   79.359  164.505 -143.044  156.019 -143.413
104   33.374  102.879  119.499 -102.301  175.272 -175.384
105   49.972   87.194  146.701  -99.624  170.707 -176.261
106   43.006   84.360  156.283 -119.615  166.844 -157.850
107   35.379  102.358  130.609 -110.559  154.937 -177.033
108   29.359  112.188  142.457 -123.958  166.820 -165.750
109   20.999  105.632  137.560 -111.839  178.738 -151.943
110   31.798  103.160  135.928 -117.231  162.077 -161.871
111   12.394  129.219  133.093 -102.928  171.977 -177.323
112   16.389  100.465  134.798 -117.828  156.267 -162.083
113  -19.004  131.254  137.802 -112.506  166.416  179.097
114   35.307  100.724  154.011 -108.586  161.945 -174.016
115   24.584  114.668  135.172 -129.083  166.901 -156.664
116   35.980  116.304  128.885  -92.614  167.457  175.336
117   43.315   98.230  134.504 -120.190  169.172 -165.710
118   43.791  109.317  121.076  -92.136  128.732 -170.720
119   18.241  113.248  131.760 -110.701  167.576 -178.127
120   22.500  118.750  139.042 -107.137 -179.371  172.877
121   32.002  117.567  123.219 -108.166  167.748 -174.846
122  -61.057  157.789  124.250 -105.442 -172.114  173.088
123  -63.133  130.727  120.868 -108.662  174.690 -168.616
124  -42.145 -175.598  105.174 -111.006  167.016 -163.667
125  177.220  149.208  177.629  -98.800  148.672 -176.176
126  162.473 -128.533 -122.010  -92.628  160.339 -171.692
127 -165.330   81.596 -149.381  -93.147  163.306 -174.152
128   57.773 -163.407  -94.796  -82.714  -96.224  177.667
129   42.387 -151.676 -119.810 -122.450   87.288 -179.921
130   58.104 -151.002 -122.342  -93.676  176.121 -169.918
131 -174.656   80.339 -145.162  -66.404  130.858  178.424
132  179.016  169.739 -163.934  -49.657  131.574  171.199
133 -172.896   90.884 -136.585  -66.822  142.955 -179.784
134 -174.441  166.716 -166.903 -119.830   49.044  159.204
135  169.728   64.472 -138.272  -79.082  164.715 -179.251
136  175.060  158.146 -148.470  -72.353  144.412 -170.797
137  169.964  156.062 -153.325  -74.067  140.505  169.245
138 -177.365  160.128 -172.977  -91.669  145.387  176.416
139  170.144 -119.579 -151.832  -65.098  164.884  166.297
140 -171.841  174.127 -128.026  -73.519  -99.240  173.713
141 -178.924   86.172 -119.198  -74.738  146.881 -179.762
142 -166.695   82.372  172.918 -109.268  167.430 -149.780
143  176.222   79.020 -167.404  -59.621  -71.027 -171.476
144  160.000   80.624 -178.736  -90.511  151.012 -171.626
145  171.515  117.387  160.366  -81.439  145.713 -179.009
146 -173.551 -175.016  149.622  -80.836  -50.171 -177.154
147 -152.606  -75.875  159.385  -64.704  -61.268  174.764
148  162.830  -99.219 -164.754  -83.898  -63.334  178.183
149 -177.363  -91.505 -171.267 -109.145  130.955 -177.560
150  176.583  120.027 -141.881 -119.095  151.214 -147.947
151 -169.637   61.710 -149.844  163.507   92.881   37.123
152 -173.962   68.903 -164.513  158.273   93.072   25.466
153 -175.250   68.083 -160.038  159.411   92.418   33.371
154  177.423   73.872 -176.228  174.354   87.256   36.679
155  178.653  108.845  142.248  168.459   87.318   53.768
156  177.445   82.739 -168.459  153.091  100.391   33.217
157 -165.424   80.323  167.563  160.542   95.701   37.685
158 -175.277  104.987  157.324  161.476  101.435   44.868
159 -169.171   92.272  179.202  164.179   73.430   36.069
160 -163.225  128.517  132.816 -146.411   65.374   46.120
161 -166.277  125.175  140.136 -178.230   65.420   28.475
162 -178.853   75.295 -157.781  158.521  104.843   19.915
163  173.328   70.292 -170.602  179.301   82.049   41.709
164 -173.800  102.503  158.505 -175.442   80.955   34.788
165 -175.783   88.348  161.957  148.429  109.031   20.853
166  164.392  111.433  115.714 -149.441   58.539   53.143
167  179.104  111.737  123.429 -164.533   67.803   45.854
168  169.124   84.752  171.034 -127.011   40.578 -179.495
169 -178.741  108.032  129.459 -143.690   63.958  157.312
170 -178.447  123.790  118.122 -157.624   74.585  160.600
171 -159.736   94.212  154.317 -134.643   40.906  176.551
172 -172.374   93.435  150.174 -134.278   55.325 -179.980
173  169.524  102.846  159.148 -134.531   46.530 -177.017
174 -160.056   91.022  149.016 -144.636   51.349 -171.736
175 -168.885   91.791  158.971 -139.509   63.866 -162.661
176 -173.898  105.958  120.548 -128.129   42.010  170.018
177 -152.158   86.131 -171.616 -120.369  144.798 -173.876
178 -163.033   74.958 -173.139 -162.961   64.745  175.418
179 -174.894  126.230  124.550 -131.910   40.976 -169.929
180  172.778  102.691  142.903 -147.322   69.009  172.528
181 -177.744  126.454  106.747 -141.056   70.382  173.677
182 -173.140  113.891  144.277 -135.984   65.862 -174.330
183  172.928  111.232  127.541 -134.423   73.073 -159.947
184 -166.339  110.027  121.668 -165.821   78.247 -179.688
185 -160.230  113.132   85.905 -115.061 -162.056 -161.098
186 -163.980  104.224  157.844 -150.503 -122.344 -173.330
187  174.160  115.677  113.799 -116.708  171.555 -168.432
188  172.300   95.894  101.568 -148.659  175.099 -163.678
189  177.342  116.837  118.540 -118.049  160.076  175.726
190 -174.635  121.831  108.512 -142.119  153.359 -178.379
191 -176.635  119.410  130.026 -156.125   66.103 -178.882
192  173.953  109.773  125.659 -129.401   43.494 -175.418
193 -172.309   96.947  158.154 -151.192   57.790 -172.042
194 -154.077   64.938  172.448 -135.941   48.717  153.178
195 -175.303  114.568  137.608 -166.390   69.490  176.633
196 -169.427  114.822  144.045 -156.490   73.452 -172.447
197  176.300   99.890  161.230 -167.963   66.054  170.723
198  171.976   81.754  172.822 -111.026 -149.214  175.084
199 -169.542  103.108  149.427 -163.517   68.315  159.633
200 -178.620  107.630  146.600 -138.755   44.729 -178.023
201 -166.263  109.175  127.778 -157.346   54.920 -172.849
202 -177.491   89.308  152.632 -145.196   62.066  177.817
203 -175.171  105.247  138.646 -122.817   47.161  168.735
204  179.667  109.162  124.026 -149.776   72.239  171.510
205 -171.029  107.655  141.072 -135.806  109.813  173.267
206  173.414  120.590  143.221 -134.125   87.391 -169.992
207 -162.180  116.017  130.520 -131.312  106.747 -169.249
208 -179.585  101.329  149.721 -129.192   55.557  179.708
209  168.080 -126.161  126.053 -150.494   61.021  169.884
210  175.040  -84.672  137.373 -120.830 -179.485  162.970
211 -170.740 -104.106  127.984 -165.124 -166.205  173.312
212 -173.105 -147.822  175.639 -143.296   77.409 -174.459
213 -177.611  132.689  138.662 -148.102   70.586 -179.334
214 -170.077  101.439  142.443 -152.041   66.548  169.480
215 -173.278  108.236  139.001 -159.143   67.180  165.674
216 -171.904  133.105  124.673 -122.415   60.485  160.580
217 -171.273  100.612  138.095 -128.658  125.243  166.341
218 -168.112  105.335  140.788 -120.404   58.066 -175.035
219 -177.794  139.783  129.504 -165.113   63.531  158.056
220  168.738  119.379  131.089 -160.786   67.109  178.840
221 -172.331  105.900  155.502 -158.397   72.510  174.392
222 -172.288  122.920  137.406 -126.579   90.365  173.087
223 -168.890  114.200  139.983 -134.431  117.726 -178.122
224  172.151  135.316  132.390 -142.101 -119.723  176.960
225 -158.061  117.430  117.333 -173.666  155.090  156.017
226  172.485 -122.691  134.404 -179.484  148.764 -169.405
227 -160.383  126.610  112.093 -143.106  163.744  165.840
228 -177.871  122.694  131.432 -133.515 -105.384  172.723
229 -176.230  126.961  116.740  128.530  129.819   37.652
230 -179.764  109.353  133.620 -179.697   95.038   26.316
231 -178.460 -124.398  116.448  160.795  176.891  -48.231
232  179.205  -74.160  108.951  152.421   92.269   45.165
233  171.387  -89.643  115.403  140.109  159.637  -58.039
234  175.843 -109.673  127.833  142.466 -161.553  -66.365
235  173.651  -98.208  118.141  157.553   82.866   47.306
236  172.946  -81.859  133.355  150.695  125.751   47.452
237 -177.185 -113.713  132.046  128.318 -159.038  -55.627
238  159.092  -74.215  117.027  147.519  114.543   17.275
239  157.311  -91.813  118.872  174.574   84.743   23.982
240  164.332  -92.879  127.978 -156.142  -91.308  171.302
241 -170.531  -63.782  122.054 -121.247  141.985  179.480
242 -156.436  -59.400  169.029 -146.881   62.892  174.259
243 -168.926  -53.312  159.828 -163.928   79.850  177.738
244 -176.904  -65.715  168.864 -132.090   69.961 -174.407
245  173.907  123.427  109.590 -128.800  119.014 -175.363
246  164.435  127.688  115.541 -138.480  151.996 -169.610
247 -167.297  105.815  133.972 -138.260  151.059  173.995
248  178.737   99.928  136.986 -116.511 -137.217  175.563
249 -175.050   86.864  154.644 -121.012   64.559  177.621
250 -174.144   74.239 -175.284 -138.007   50.760  161.734
251  174.563   71.937 -162.098 -147.615   62.332 -173.206
252 -156.823  107.576  126.296 -104.228   78.935  155.701
253 -165.873  134.390  111.957  -40.445 -153.240  179.767
254  161.263  174.708  143.062  -81.130  -73.609  173.815
255 -174.911  -72.930  160.459  -60.443 -116.298 -175.821
256 -172.514  124.850  116.650  -63.196 -107.968 -168.880
257 -178.276 -105.994  150.235  -88.439  -84.791  175.810
258  175.713  118.320  134.757  -58.269 -114.075 -177.936
259  178.256  118.569  129.404  -76.445  -83.924  178.025
260 -173.358  113.578  130.761  -61.391 -130.814 -166.644
261 -160.682  110.028  134.702 -112.082  123.214 -161.442
262 -171.715   56.095 -149.684 -106.490   75.164  174.218
263 -170.431   77.765 -160.699 -117.575  105.433 -170.476
264 -173.569   73.028 -164.196 -122.762  124.160  178.733
265  171.898   78.227 -167.163 -121.410 -173.883 -173.938
266  175.131   70.003 -163.724 -126.416  173.272 -179.804
267  168.693   78.817 -165.439 -136.185  161.059  167.536
268 -178.576 -152.105  -64.974 -158.300  165.142 -179.050
269 -175.619   71.409 -142.081 -134.324 -146.556 -172.421
270 -165.907   58.593 -142.866 -132.985   75.247 -152.682
271  178.501   76.977 -178.124  -98.877 -154.200 -171.554
272 -163.339   68.259 -143.558 -127.754   80.089 -169.008
273  176.505   80.887 -138.553 -136.758 -105.888  178.018
274 -162.663   68.714 -148.298 -131.570  119.296  173.814
275 -145.061   45.091 -137.456 -172.249   77.246  161.643
276 -169.461   70.088 -133.196 -129.938 -134.484  167.894
277  176.182   62.536 -123.912 -161.461  170.723 -177.705
278  177.387   82.298 -126.780 -144.589   60.995  178.421
279 -173.701   52.130 -132.895 -142.943  133.069  175.768
280 -173.989   70.223 -125.837 -134.377   82.835 -175.400
281  178.496   70.362 -142.618 -170.842  -78.568  169.605
282  176.729   71.549 -158.549 -133.015 -125.664 -171.075
283 -174.219   72.774 -112.384 -130.652  150.159 -165.087
284  179.021   65.172 -131.580 -112.890 -138.912  176.659
285 -179.216   68.100 -120.468 -149.653  149.458  176.811
286  173.090   77.944 -164.217 -143.459  129.579 -171.417
287  179.942   64.477 -158.014 -120.059 -111.045  163.864
288  174.607   88.830 -168.151 -131.846  104.226 -163.845
289 -160.375  105.968  156.798 -111.910 -122.380  175.659
290 -176.417   65.535 -168.093 -109.300 -147.127 -179.735
291  179.057   88.741 -168.110 -140.858 -159.456 -168.030
292 -175.270   77.846 -166.092 -105.456  111.773 -174.452
293 -171.319  167.872 -137.997 -151.484   76.961 -177.846
294  163.842   84.387 -179.573 -149.870  134.121  172.096
295  166.107   72.601 -169.738 -128.089  134.472 -163.393
296  179.207   80.551 -155.287 -141.169  156.433 -175.976
297 -173.581   60.888 -147.335 -119.322 -168.287 -172.532
298 -177.966   49.043 -137.110 -105.781 -163.827  177.097
299 -159.562   52.798 -141.644 -128.772  130.506  176.343
300 -167.077   61.827 -146.401 -141.669   52.894  176.825
301  156.836   68.692 -165.069 -110.116 -149.681  171.619
302 -173.994   59.802 -130.804 -140.110  164.565  172.114
303 -167.634   65.791 -147.484 -101.760 -164.063 -173.382
304  175.612   79.511 -164.210 -131.244 -138.978  171.804
305  174.739   68.955 -129.475 -166.731  142.176  168.928
306 -172.099   85.239 -166.030 -162.395  173.669  176.413
307  179.108   98.117 -139.135 -153.444  150.617  179.666
308 -175.315  161.614 -142.613 -146.582 -133.372  178.495
309  163.307   74.377 -159.574 -118.412 -137.399 -177.907
310  173.260   73.801 -151.017 -148.278  158.127  179.373
311 -174.797   79.110 -156.757 -122.591 -122.373  171.950
312  154.643  108.387 -146.215 -142.624   72.633  172.471
313 -162.932   72.740 -179.275 -128.285 -149.972  171.188
314  171.802   68.037 -152.808 -126.512  148.565 -177.172
315 -170.474   80.084 -171.842 -124.651  115.381 -172.369
316 -170.050  -87.045 -168.520 -155.114  165.803 -177.757
317  156.619 -162.848  169.180 -129.523 -136.070  176.948
318  157.725 -172.063 -155.026 -137.389 -143.887  169.763
319   38.731 -139.333 -122.256 -112.840 -141.102  173.292
320  -47.426  -96.800  178.796 -127.348 -124.901  174.517
321  -51.488  -85.127  179.340 -140.745 -163.451  172.471
322  -45.020  -75.036  167.879 -125.746 -146.902  173.621
323  -37.881 -110.548 -116.869 -132.400 -126.529  164.848
324  -27.958  -98.229 -144.856 -133.541 -116.682 -179.149
325  -48.542 -102.854  -92.926 -117.393 -145.378  164.838
326  -33.442 -124.696 -116.565 -126.384 -128.458 -179.330
327  -20.518 -113.897 -109.476 -124.388 -158.548  177.489
328  -34.163  -79.605 -176.619 -160.316   62.539  179.878
329  -57.020  -76.798 -174.854 -114.917 -122.403  172.661
330  -38.438  -74.074 -177.632 -129.178 -120.879  147.069
331  -17.592 -112.608 -114.250 -156.786   75.885 -165.135
332  -16.882 -108.605 -106.989 -164.854  168.350 -173.963
333  -53.735 -103.159 -106.859  169.170  -64.971 -179.143
334  -26.356  -98.529 -144.892  168.347 -179.366  168.304
335  -39.476  -98.678 -141.912 -157.984   57.739  179.846
336  -40.660 -100.430 -121.093  152.200  110.288  178.576
337  -54.991 -117.799 -117.301 -157.989 -103.771 -179.320
338  -52.645 -105.680 -122.403 -122.810  135.666  157.464
339  -11.589 -105.526 -145.082 -114.222  136.348  178.326
340  -29.067 -131.143  -89.572 -113.559 -159.380 -160.074
341   55.260 -174.357 -132.553 -122.408  147.210 -172.609
342  -39.110 -101.429  -87.723 -116.524 -116.161 -154.603
343   38.520 -151.196 -117.057 -149.937 -113.705  176.779
344  -54.117 -106.537 -155.290 -142.167 -168.547  172.158
345   57.058  173.592 -179.299 -133.730   66.926  174.948
346  178.951 -121.994  105.332 -106.173 -174.861 -178.019
347  165.232 -111.926  132.215 -151.236  173.106 -173.625
348  176.488 -117.935  113.220 -146.232  177.498 -157.110
349  176.462  -78.914  152.458 -122.724  162.885 -159.761
350 -167.781  -62.453  156.065 -119.015 -171.242 -173.313
351  162.596 -119.706 -145.628 -125.579 -166.521 -167.888
352  174.181 -120.510  116.942 -117.900 -176.833 -169.606
353  161.455  -92.068  124.082 -143.372  156.917 -172.218
354  176.880 -106.939 -154.201 -111.349 -114.650 -157.895
355  175.927 -107.458   98.965 -119.593  147.876  172.655
356 -170.479 -121.413  140.579 -145.223   48.207  148.537
357 -165.517  140.598   61.780 -130.216  129.673  174.540
358 -169.465  116.458   72.883 -123.151 -176.768  164.641
359 -162.221  110.749  109.135 -127.155 -164.820  173.116
360 -173.915   80.936   91.222 -137.106 -132.765  173.517
361 -171.850 -174.967  125.674 -124.929 -176.446 -177.381
362 -170.598   95.389   81.790 -119.655 -154.932 -174.214
363 -175.883  117.254  115.311 -139.064 -172.756 -178.931
364 -173.700 -158.872  158.799 -126.604 -137.618  175.576
365 -171.223  -80.233  126.935 -144.444  153.144  174.265
366  178.167  -88.357  174.844 -119.018 -129.912 -175.979
367 -175.524 -172.202  166.981  155.402 -169.293 -179.372
368 -160.965 -167.437  170.435 -150.722  101.172  176.118
369 -176.095   47.352 -147.139 -113.792 -165.310  167.300
370 -177.669   95.975  154.953 -147.011 -121.094 -168.495
371  173.394   77.455 -131.273 -153.171  -96.295  159.634
372  160.798 -132.672  118.164 -141.127  164.267  171.242
373  166.674 -103.477  116.182 -147.518  123.703 -164.630
374 -177.361  120.327  124.503 -135.105  174.471 -175.146
375 -179.201 -169.862  178.642 -147.996 -178.921 -177.506
376 -172.550  -62.525  160.633 -139.851 -118.664  169.479
377 -177.877  177.324  153.314 -121.924 -136.076  151.505
378 -174.587  178.760  159.847 -128.090 -133.674 -169.109
379  176.517  -87.288  139.876  172.589   95.988  166.898
380 -178.748  -99.135 -174.915 -127.578 -135.672 -172.176
381  171.481  -73.548 -178.743 -121.875 -145.800  166.166
382 -177.875 -121.836  153.977 -139.618 -120.426  172.048
383  -55.970  -87.447 -168.119 -121.476  150.066  175.669
384  -36.981  -88.504 -168.268 -135.986  174.517 -175.374
385  -42.309 -112.374 -144.405 -161.195  169.957 -171.853
386 -172.200  -75.334 -173.010 -137.739  151.540  164.238
387 -146.595  -95.615 -170.677 -130.381 -162.228 -169.377
388  161.872  106.385  137.811 -116.379  169.833  165.885
389 -177.449 -136.790  139.566 -115.494  173.378  175.734
390  173.386 -159.010   90.979 -136.362  147.994 -173.759
391 -172.594  -86.933  175.391 -117.574  174.022 -179.535
392  163.394 -137.231  153.832 -114.951  153.473  173.534
393 -175.099  154.310 -142.997 -129.928 -149.010 -174.752
394  172.347  106.089  135.469 -157.234  156.717  167.922
395 -166.862  109.551  133.909 -120.840 -143.518 -173.270
396  168.568  -65.049  170.880 -148.740  135.586  165.394
397 -165.155   98.081  157.885 -155.248 -176.603  177.434
398 -171.725  -71.493  160.194 -151.384 -136.063  173.978
399 -166.670  -89.577  153.172 -133.608 -143.132  174.894
400   53.449 -149.317 -110.260 -127.032 -138.549  175.058
401   41.383 -105.597 -165.011 -134.087 -170.175 -176.393
402  -45.859 -102.909 -152.165 -125.424   57.423  177.593
403  -64.193  -76.888  176.209 -130.634   63.692 -167.562
404  -61.654  -62.508  137.776 -119.161   85.739  154.704
405  -46.025  -81.664  179.446  -86.837 -114.601  163.904
406  -41.686  -65.062 -179.116 -127.492 -137.910  162.872
407  -38.563  -86.742 -163.565 -127.404 -145.904  177.894
408  -48.272  -88.949 -168.057 -144.645 -120.142  174.959
409  -86.087  -59.404  167.061 -131.789   68.882 -168.198
410  -45.859 -102.660 -122.059 -151.329  172.813  174.211
411  -75.534  -72.164 -177.258 -168.193 -167.730  173.408
412   55.440 -120.643 -133.444 -140.544 -178.742  169.004
413  -43.995  -85.115 -171.743 -146.865  169.264 -169.248
414   49.610 -127.432 -145.478 -169.599  175.079  177.978
415   36.383 -139.668 -131.530 -150.795  169.347  178.724
416   32.962 -148.104 -118.286 -128.260 -177.487  162.067
417   27.712 -155.916 -101.347 -150.032  157.036  175.937
418  170.353   69.176  171.872 -173.545  175.748  173.477
419 -173.718  103.706  124.079 -149.400  163.422  177.113
420 -173.818  106.819 -131.942 -160.154  179.500  179.047
421  170.996 -121.787  120.207 -158.927 -103.049 -177.612
422 -165.249 -146.121  147.879 -160.274  -96.103  170.941
423 -176.894 -140.661   96.958 -154.104  -84.888  163.779
424  171.034  -75.601  148.971 -175.088 -173.259 -176.204
425  169.381 -134.246  128.742 -148.442 -173.452  166.966
426 -177.482  -41.206  142.735 -175.759 -178.500 -169.313
427  177.273   85.180 -128.215 -173.109   81.745 -154.677
428  173.775 -163.086 -161.115 -159.447 -168.422  177.585
429  147.992 -145.257  126.171 -121.535 -123.142 -173.410
430 -149.819 -142.242   72.988 -151.309  -86.000 -173.631
431  -55.684  -98.963 -157.886 -174.904  -82.884  178.478
432   27.155 -141.212  152.113 -144.791 -117.396  175.914
433  -44.705  154.665  -71.261 -168.314  -96.698 -171.085
434  -55.760  -95.138 -158.689  152.016 -165.759 -168.522
435 -170.721  143.738   55.330  142.913 -173.830 -178.227
436  161.491 -133.338  115.588  175.211 -179.193  169.547
437  -65.200 -128.273 -125.140 -175.535  178.690  178.176
438  -20.245 -102.407 -144.743  134.228 -173.866 -178.445
439  -42.112  -72.119  176.209  159.999 -166.532  177.922
440  -50.840 -117.509 -127.546  143.367  159.162 -157.502
441  -57.884 -105.791 -152.669  131.770  118.614 -150.092
442  162.590 -131.916  133.759  172.315  179.298 -179.757
443  178.174 -123.340  115.723  166.209 -168.807 -176.806
444  173.984 -158.303  134.406  153.270 -173.999  172.362
445  159.913 -149.169  138.324  143.942 -149.590 -177.280
446  144.998 -158.862  151.281  172.163  -66.364  167.304
447  167.577  156.867 -148.746 -128.624 -149.315   58.510
448 -177.653  170.633  157.512 -139.701 -123.820   61.698
449  156.456 -118.261 -131.614 -124.954 -141.396   58.876
450  177.509  157.209 -146.695 -127.359 -146.748   61.922
451  165.675  168.152 -177.332 -155.805 -117.709   78.628
452 -176.924 -148.456  137.531 -168.280  -86.082  171.432
453  170.883  176.158  172.074  174.159  -77.367  175.744
454  176.357  155.157  155.098  174.756  -91.541  167.674
455 -159.552  -79.476  179.156 -170.569  -73.952  170.447
456  174.607  -93.248 -173.102  175.110  -83.086  160.595
457  174.770  -58.313  124.629  169.399  -92.956  174.795
458 -166.564  -74.640  177.475  170.262  -70.824  165.976
459 -173.403 -152.270  115.261 -166.664  -80.037  172.855
460  176.934 -162.208   83.159  174.293  -73.392  158.328
461  157.721 -172.863  128.008  177.923  -77.986  158.542
462 -169.241 -166.705  166.009  172.057  -76.830  175.769
463  178.736 -162.647  169.293 -172.579  -85.963  178.359
464  162.050 -154.463  111.058 -167.609  -99.447 -171.515
465  159.951 -157.519  132.041  175.337  -69.883  156.998
466  172.410  -72.948  173.795  147.314  -55.745 -171.475
467  178.084   70.279  179.685  153.714  -63.149  153.789
468  170.939 -127.086  126.021  170.327  -97.707  179.535
469  175.206   96.927  161.166  165.805  -58.651  158.280
470 -176.602 -163.233  152.360  177.399  -97.224  179.378
471  175.043 -159.477  140.887  176.455  -79.069  174.654
472 -158.244  163.359   93.400  165.074  -89.440  177.535
473  176.472 -172.985  141.058 -175.416  -89.043  164.359
474   41.953 -159.586 -126.696  170.458  -79.905  176.455
475   41.514 -144.155 -122.196  177.783  -74.362  173.345
476   55.745  174.162 -114.861 -171.661  -77.264  177.423
477  -46.115 -105.109 -155.513  164.025  -59.777  157.389
478   10.570  128.475  -76.127  162.070  -62.586  178.930
479  -49.915  171.540  -83.915  160.158   77.865 -163.581
480   62.918  165.849  142.439  121.902  168.040 -159.850
481  -45.460  100.359 -151.233  132.060  128.021 -144.954
482   45.687   81.246  170.683  114.397  151.007 -176.813
483   41.431  116.721  115.642  159.782 -154.763 -174.501
484  -43.382 -163.179  142.452  146.039 -178.190 -170.656
485  -55.450  160.651  128.357  145.731 -147.597 -176.656
486  178.476 -143.232  115.639  114.041 -115.379 -174.697
487  176.437 -136.376 -115.091  142.411 -155.746 -178.856
488 -162.071  158.704   75.065  135.510  -50.066 -174.348
489  171.419  -69.531  154.854  126.336  -72.355 -174.784
490 -176.100  -53.710  118.796  166.654  -82.849 -176.263
491 -171.865 -103.047  121.040  119.872 -167.410 -176.427
492 -158.660 -173.500  163.892  113.485  -58.504 -173.851
493 -167.134 -125.654 -128.754  174.979 -177.567 -178.601
494  168.405   88.153 -113.225  126.391   97.933  165.309
495 -175.897 -166.708 -157.838  127.374  148.161  161.897
496 -166.349  -86.403  -84.492 -171.034   74.590  175.747
497  167.952  159.059 -141.511  128.290  170.266  172.878
498 -178.318  174.299  155.580  132.947 -126.237 -176.158
499  171.196  108.244   95.739  163.819 -160.328  167.716
500 -171.587  116.162  119.955  128.391  114.647  173.769
501 -165.272  117.766  117.856  128.146  108.833 -169.900
502 -175.959   94.673  161.501 -175.013 -171.022  162.821
503  179.996 -175.835  118.130  173.963  -71.288  173.978
504 -175.786  150.634 -149.426  131.930 -142.638 -168.758
505  178.036  165.116 -142.887  157.455  -75.189  178.215
506 -166.583   93.151 -160.911  146.211  -72.176  162.558
507   77.857   86.595  154.804 -170.641  -82.141  175.707
508  -47.255  155.249  116.367  134.308  -88.397 -168.075
509  -60.286  146.090  149.176  142.836  -55.516 -174.742
510   20.179  110.249  155.426  139.630  -69.700  177.955
511   38.287  107.257  148.027 -149.342  -85.582 -168.042
512  -47.837  173.109  112.497 -177.143  -89.858 -166.000
513   27.393  105.121  140.578  161.781  -65.970  179.301
514   48.347   70.338  172.231  149.445  -66.018 -178.438
515   49.276   80.545  169.807  172.868 -165.036  168.655
516  -29.866  156.707  140.185 -170.234 -166.097  159.543
517   46.580  110.252  126.224  104.768  144.668  169.306
518  171.305 -170.397 -102.676  150.125  -53.971  174.291
519 -177.429   65.410 -138.299  113.932  118.680 -178.146
520 -173.871 -129.975  127.972  146.626 -165.552  178.651
521  173.922  142.373 -143.967  133.396  162.863 -168.490
522  179.196  115.332  135.834  151.328  -72.409 -177.425
523  169.532   66.004 -148.964  117.881  -76.682 -167.725
524  177.180  160.393 -125.306  149.952 -107.750  170.254
525 -153.784  163.251 -129.232  157.234  115.654  157.840
526  174.863   58.077 -133.989  137.085  -73.547 -165.494
527  170.037  147.454 -139.499  143.154  -64.227 -167.421
528  172.286   58.099 -130.661  175.838  -79.756 -163.567
529  177.641   48.035 -152.185 -177.215  166.198  173.174
530 -170.551  113.965  152.360  154.746   88.127 -157.464
531  177.719   59.876 -147.825  147.057  -56.510  173.310
532 -166.769   67.602 -159.748  114.366  -57.789  175.355
533  166.338   59.511 -154.823  114.742  -58.953 -171.256
534  162.030   76.178 -160.687   97.878 -102.131 -177.134
535 -167.726   67.289 -165.855  151.036  -67.850 -160.951
536  176.707  133.322 -135.667  141.619  -73.392 -163.603
537  169.607  143.819 -152.764  129.176  -58.942  166.799
538  177.901  177.100 -140.204   99.129  175.432 -179.124
539  177.450 -101.609 -156.809  166.806  -72.351 -173.699
540 -173.466  149.778 -147.351  128.067  -80.276 -178.202
541 -164.212  169.697 -160.242  127.270  -62.446  162.334
542 -179.259 -126.755 -141.170 -177.589  -79.419 -154.058
543  161.720 -120.616 -134.737  179.165  -88.839  -38.903
544 -175.434 -151.480 -155.732 -146.429 -122.401  -38.344
545  171.245   80.192 -171.778  -98.567 -141.850  -50.935
546 -164.555 -126.512 -111.466 -124.406 -113.944  -41.610
547 -177.535  133.444 -126.572 -121.842  168.567   66.655
548  166.071  170.585 -131.501 -147.930 -101.880  -46.294
549  177.484  129.540 -127.239 -131.739  157.015   49.237
550  174.652   66.223 -123.680 -113.718 -132.662  -57.713
551  179.927   70.652 -129.160 -121.889  140.016   53.775
552 -166.086 -159.812 -113.550  108.883  119.233   56.552
553 -175.144  170.480 -174.220  142.010 -171.955 -161.561
554  175.105 -106.609 -111.632 -139.704 -104.008  176.588
555  178.803  168.029 -160.847 -122.660 -115.141  174.488
556  174.432  154.640  -73.179 -138.254  155.630 -177.469
557 -167.592  164.826 -114.914 -156.860  -94.023 -175.717
558 -179.105   63.498 -120.458 -169.162  -93.256  176.114
559  169.297  121.436 -118.752 -134.024 -113.679  175.580
560  178.799   60.704 -129.033 -122.459 -113.552 -178.337
561  167.738   80.699 -148.627 -158.849  -91.422  170.795
562  175.360   96.204 -156.021  173.897   93.027 -170.021
563  169.496   56.069 -128.800  176.436 -146.720 -179.653
564 -174.992   61.711 -162.943  146.520  107.733  163.945
565  178.333   55.785 -132.064  153.870  -57.460  171.865
566  178.416 -174.657 -127.793  169.818  -74.387 -169.463
567  178.911  159.203 -131.383  131.227  -85.122 -160.390
568  168.999  121.943 -144.837  135.477 -140.170  173.936
569  175.951  103.910 -119.567  133.705  -67.127 -146.962
570  169.737  -57.339  149.246 -120.938  173.133  169.716
571   39.072 -128.771 -117.939  125.997  -40.160 -178.208
572   54.556 -157.396 -114.773  117.873  -89.609 -170.188
573  -39.836 -117.493  -96.396  104.943 -163.063 -160.766
574   36.930  152.797  -85.567  132.227  151.825 -179.168
575  -27.697 -125.098 -101.780  152.934  -65.468  167.977
576   -0.214 -138.609 -139.886  142.834  -68.248 -179.462
577  -35.637 -130.187 -112.584  145.522  -69.043  171.878
578 -161.253  166.830 -100.435  133.134  -75.718  171.542
579  171.282   76.929  156.309  153.616  -77.259 -157.803
580 -176.100   81.135 -168.009  122.446 -126.662  175.848
581  167.023  160.465  134.639  125.348  -80.346 -177.525
582 -173.363   85.572  169.373  112.021  -71.734  173.106
583  166.220   85.981 -144.800  150.434  -64.559 -169.875
584 -179.970  115.384  132.601  152.893  -68.112  175.253
585 -173.859 -130.132 -125.860  143.739  -55.408  169.116
586  -47.951  -96.696 -116.691  142.604  -60.237 -164.965
587  -31.407 -100.492  -96.778  154.617  -69.265 -173.737
588  -48.869  -78.406 -169.161  149.312  -65.942 -173.010
589   35.943 -145.552 -112.371 -170.067  -97.386   51.765
590 -175.854   71.460 -138.952 -137.286 -112.175  -46.375
591 -171.562  161.696 -160.577 -145.589 -167.626   35.836
592  164.052  179.178 -121.759  122.248  117.223 -173.057
593 -171.561   70.138 -126.945  154.719 -161.416 -173.325
594  177.274  167.783 -114.950  148.681  -54.123  177.908
595 -167.917   74.085 -123.617  133.838  -75.709  169.511
596  176.231   56.153 -134.332  119.326  -67.921 -165.507
597 -169.811  151.234 -121.688  118.358 -116.547  166.812
598  -24.095  116.557  161.808  113.505 -114.856 -174.477
599   41.610  116.385  129.460  117.010  -71.602 -161.621
600  -65.723 -154.122  126.115  101.606 -113.002  179.527
601  -71.448  173.983  179.570  131.067  -59.901  177.511
602  -59.027  153.644   96.566  152.736  -66.670  164.954
603   26.863  120.070  150.276  123.256  -80.633 -166.702
604   46.861  126.878   95.046  120.482  -65.882 -161.803
605  -41.824  170.210  132.785  113.466  -72.503 -162.865
606  -33.602  144.437  112.254  123.884  127.707  179.012
607   28.437  120.656  145.054  115.789  -66.080 -150.130
608  -45.185 -123.107   94.262  132.831  -52.944 -178.337
609  -40.349  170.847  115.525  124.176  -74.472 -170.859
610  -35.593  137.445  124.913  135.685  -68.897 -171.915
611  -61.240 -153.999  117.171  173.926  -78.013  167.408
612  -58.323 -179.754  128.157  149.281  -86.265 -167.583
613  -42.634  166.268  127.456  130.097 -145.893 -175.419
614   47.859  126.138  114.797  161.090  -93.176  174.066
615   45.615   78.812 -165.278  141.481 -131.448  179.624
616  -57.988  179.596   91.649  152.341  -73.601 -178.673
617  169.240  -61.068  136.641  122.069  -81.578  174.260
618  170.934   55.398 -128.480  102.707  114.130  174.133
619  157.915   58.530 -118.704  128.038  146.297  177.702
620 -179.843 -156.253 -128.196   92.478  174.097 -177.548
621 -176.904   81.067 -130.167 -168.602   79.119 -173.533
622 -168.887  160.440 -152.532 -138.483   59.145  175.905
623  174.834 -163.447  111.842 -111.841   47.980  169.858
624  171.494  175.501 -168.502 -103.419  167.291 -178.355
625 -178.680 -151.796  133.246 -165.498   67.634  176.761
626  166.571  131.472 -117.057 -129.738   76.344 -176.587
627  -55.397 -145.083  121.101 -121.663  102.608 -167.765
628 -178.994   83.184  176.194  -97.979  174.735 -165.988
629  178.062   96.123  159.762 -119.143   55.717  170.570
630  176.779  166.695 -135.396 -142.272  147.883 -176.084
631  170.757  176.634 -158.040 -109.371 -179.192 -172.307
632  170.583 -176.027 -142.821 -140.134   87.755  153.170
633 -179.675 -167.534 -145.744 -168.516   73.947 -171.899
634  173.675   81.082 -170.561 -136.557  176.443  148.738
635 -169.501   98.734  176.210  150.752  120.682  163.302
636  163.073  118.208  154.445  148.209 -157.469 -178.505
637  165.167  172.209 -111.803 -176.489   71.938 -177.382
638 -173.205  154.958 -127.287  171.772 -164.996  163.653
639 -163.003  -62.081  156.060  177.391 -174.261  166.641
640  177.748   72.900  175.137 -177.835   88.054 -169.050
641  179.059 -139.964  161.635  150.450 -177.978 -171.908
642 -172.745 -177.309  130.291  146.165 -169.000 -173.054
643 -174.484  161.554 -155.628  156.560  117.320 -177.103
644  175.491 -157.029  176.444  143.117  116.828 -173.001
645  175.065  -87.991  106.977  161.147   89.469 -173.711
646 -172.705 -137.461  143.659  163.765   94.641  179.835
647 -175.191 -147.959   86.675  155.102  118.016  171.110
648 -170.468  -62.531  127.339  141.043  107.160 -167.759
649 -172.580  156.524 -145.092  112.545 -126.464  179.002
650 -164.674  -61.495  118.240  155.250 -162.661 -175.565
651 -167.843  117.259  101.706 -131.866   78.790  161.559
652 -173.584   66.087 -159.065  -84.852  160.638  -43.801
653  169.379  153.439 -151.699  -99.349  121.128   37.637
654  163.750  126.955 -127.787 -102.249  131.916   13.841
655  174.116  177.175  122.189  -95.916  150.077   -8.546
656  168.783 -151.156  137.431  -75.104  163.679  -49.028
657  178.298  114.930  120.581 -106.065  176.966  -72.916
658 -179.195  165.872  163.468  -91.232  114.493   24.827
659  158.083  -75.068  177.459  -93.385  162.521  -53.930
660  172.934 -158.845  174.898  -84.012  114.980   26.150
661 -174.130 -151.064  146.055  -85.841  158.562  -31.834
662 -172.405 -175.229 -147.409  -96.086  160.301  -35.986
663  168.544   71.340  174.965  -73.622  166.743  -78.048
664 -177.122 -165.201  120.050  -95.941  169.409  -41.985
665 -171.426  -73.285  165.076  -84.009  157.806  -42.973
666 -171.410  117.433  131.045  -68.813  166.979  -37.744
667 -165.796 -179.842  153.176  -92.669  113.362   30.829
668  171.643 -170.964  159.545  -67.098  115.134   10.322
669 -175.558 -160.517  143.266 -103.794  118.709   25.653
670 -164.741  -65.463  146.519 -114.766  117.441   20.468
671  175.029 -157.584  158.647 -101.020  159.306  -49.702
672  176.162 -171.795  143.926 -105.463  176.281  -38.244
673 -168.019  111.780  139.301 -107.249  123.049   23.224
674 -175.763  -60.522  170.162  -88.000  135.822    0.264
675  175.674   67.739  172.573  -57.727  175.850  -57.855
676 -176.330  160.982 -142.891  -92.594  114.169   40.177
677  169.474   77.675  178.977  -91.020  126.601   21.914
678  179.139 -146.651 -178.887  -92.652  124.227   17.051
679 -160.510  162.423  131.115  -89.307  114.160   34.991
680 -158.646  -90.142  113.025  -97.592  104.755   56.168
681  176.679  172.361  165.921  -92.576  110.229   34.034
682  166.463  105.194  136.190  -88.895  169.918  -30.216
683 -177.745  152.364  170.359 -100.019  110.435   42.823
684 -169.539  118.987  105.594  -89.635  110.448   37.028
685 -165.921 -164.310  151.766  -72.272  158.226  -38.530
686 -174.028 -164.065  168.138  -63.952  160.021  -57.417
687  168.751 -163.175  144.105  -79.186  151.341  -27.191
688 -164.721 -148.563  153.965  143.171  105.542   58.423
689  179.828  179.720  165.788 -177.763   82.150   53.908
690 -172.801 -178.890 -173.228  157.559  107.085   56.220
691 -167.491  170.785  167.516  157.223  114.168   56.882
692  179.988 -158.747  150.144  109.190  150.556   57.235
693  -57.631  166.601  109.782  152.261   97.900   59.017
694   53.379   86.804  111.696  143.729  104.087   53.553
695 -175.191  158.932 -148.806  144.367   97.579   37.496
696  178.679 -119.642 -146.566  151.986   86.103   69.095
697 -176.234  -49.601  123.677  116.820  122.654   63.899
698 -173.098 -132.104  139.707  146.128  113.028   46.659
699  179.415  172.604 -162.529  144.954  117.427   63.325
700 -178.246   78.429 -172.571  131.580  110.640   59.835
701  168.575   86.539  164.366  156.921  100.452   63.058
702  173.047  133.300 -137.114  123.806  110.575   48.712
703 -165.223 -121.519  158.459  155.698  101.212   48.598
704 -167.140 -171.246  161.809  124.357  140.622   63.723
705  173.065  116.741  130.410  136.369  121.448   33.484
706 -172.541  -59.486  118.675  152.856   97.985   55.118
707  178.601 -154.492  154.840  147.234  111.311   57.300
708 -174.245 -153.092  132.913  138.344  115.479   51.787
709 -179.814 -175.581  130.969  119.705  120.411   39.409
710  151.348 -164.194  151.599  128.403  111.460   62.261
711  175.812  -64.932  156.347  114.483  105.814   47.950
712  159.731  173.566 -138.050  128.206 -145.873  -43.963
713 -176.196 -137.196  114.927  155.301 -150.906  -25.012
714 -176.959 -167.016  134.397 -126.149 -148.329    3.372
715 -173.604  -79.008  121.402 -132.953  179.022   39.765
716 -167.261  -55.383  119.491 -173.093 -149.448   55.200
717  170.278  177.442 -140.877 -111.516 -161.404   59.102
718  179.347  145.735 -132.661 -121.564  143.513  143.844
719 -178.165  163.874 -174.240 -103.411 -170.846 -164.921
720  161.138  -75.463  173.743 -127.340  154.875  175.982
721 -177.115 -151.768  145.237  160.890  167.404  169.815
722 -173.690  -45.861  126.399  126.245  -92.530 -177.375
723 -176.281  173.959 -175.819  132.519 -131.611  178.601
724 -168.689 -155.354  149.167  107.451  175.041  176.992
725 -177.743 -165.251  163.764  136.604 -130.099  175.900
726  178.751 -134.652  118.087  164.629 -164.646 -174.018
727  176.733  111.642  136.245  154.182 -137.564  173.340
728  164.704  167.635 -108.250  134.346 -166.443 -159.254
729  162.847  -68.524  154.400  125.524  114.824 -171.393
730 -175.536 -171.022 -120.834  130.775 -148.954 -162.556
731 -160.660   78.738  175.903  179.726   82.545 -176.978
732 -170.717  175.447  153.533  176.314 -175.492  174.241
733  177.907 -148.072  128.490 -142.740   88.395 -167.135
734 -165.761  -72.545  159.378 -165.044   74.367 -174.954
735  178.763  138.417 -141.998  170.198   88.093  167.919
736  175.503  163.385 -148.423  166.268   93.774  175.385
737  173.895 -179.446 -177.665  152.657  124.726  172.369
738  175.850 -136.338  156.325  123.291  128.262 -174.095
739 -179.469 -112.237  148.575  115.233  126.529  170.230
740 -178.520 -147.885  150.916  121.844  120.575 -162.831
741  171.036 -170.178 -131.432  138.085  136.792  160.619
742  173.051 -148.114  151.812  124.380  129.204  173.579
743 -167.416   60.938 -164.536  119.342   99.541 -173.643
744  165.294 -159.742  142.974  129.481  123.636  173.991
745  162.275 -177.904  169.538  134.431 -162.179 -160.492
746 -172.294 -149.821  143.545  138.574  164.976  176.635
747 -176.909 -153.235  120.829  140.945  118.927 -173.521
748  169.969  109.398  146.797  160.758  -50.198 -172.491
749 -177.352 -159.010  158.167  157.774  106.033  172.831
750 -162.193 -162.978  161.802  148.633  125.380  168.101
751  173.932  -62.198  123.166  153.111 -129.276 -172.823
752 -179.417  124.277  133.438 -123.965 -160.316  171.807
753 -175.882 -163.213  146.197  115.840  120.702 -173.960
754 -178.650  -65.773  115.462  142.937  115.215  167.016
755 -176.645 -124.428  136.924  135.666  103.310 -165.784
756  172.009 -159.176  134.634  159.656   94.287  171.025
757  177.054 -158.343  139.526  127.009  133.362  169.381
758  179.882  -63.335  134.955  151.581  154.226 -170.032
759  172.764  -71.247  142.574  138.565 -156.494  179.253
760 -161.012  -63.647  144.587  138.463  138.452 -173.521
761 -178.227  -89.442  163.435 -166.453   79.759 -170.894
762 -170.491  -73.848  160.645 -177.786  -81.494  179.907
763 -175.147  159.626  102.238  165.682  -60.509 -173.395
764 -152.924 -165.678  155.129  177.300  -83.194  174.425
765 -176.851 -111.841 -160.940  163.873  -66.932  179.205
766  178.105 -179.201  141.048 -163.032  164.957  167.614
767  175.687  -83.729  108.779  159.760  -71.681 -172.863
768 -164.299  -61.346  136.071 -164.887 -102.454 -174.511
769  154.951  143.845  177.753 -146.118 -118.116 -170.878
770 -173.883  -67.027  138.677  170.742 -173.679 -169.620
771 -176.897 -165.705 -108.798 -108.848  161.746  177.314
772 -173.203  171.148 -137.027 -115.662 -130.166 -174.773
773   41.119  101.307  164.668  131.309  176.873 -171.849
774   64.374 -160.794   82.055  169.678 -172.648  172.507
775  175.019  155.550 -174.576  174.659 -166.508 -172.794
776  175.661  148.299 -120.299 -117.219   65.541  173.389
777  174.605 -109.413  104.570 -111.113 -101.889  -51.821
778  170.790  -73.998  157.990 -123.868 -126.806  -36.945
779 -175.782   67.264 -136.230 -130.578 -105.378  -39.911
780  176.831  139.650 -134.730 -162.001 -116.476   35.799
781 -178.547  -83.185  124.485 -150.266  -94.685  -32.297
782  171.718  -82.825  119.232  125.528 -107.093   71.163
783  168.285 -140.319  135.948  126.492  -77.661 -168.095
784 -174.924   60.112 -114.067  113.066  -81.947 -178.285
785  167.433 -139.482  126.936  131.056  -58.383  170.352
786  174.426  -62.142  126.486  113.484  -93.524 -173.890
787 -156.314  -82.269  139.037  114.213 -152.260  177.787
788  164.987  -65.418  147.497  132.563 -157.523  170.448
789  179.233  125.712  131.062  116.646  -66.474  179.291
790  173.524  -89.586  128.500  125.421 -103.522  176.600
791  175.323 -168.190  147.060   90.221  175.047  154.658
792 -174.600 -117.095  106.134 -161.963   67.326  177.101
793  163.462  102.594  160.389 -147.952  155.586 -171.273
794 -179.451  114.108  134.826  121.763  -34.715  178.306
795 -179.563  115.941  110.644  118.740 -133.783  169.016
796 -166.501 -167.650  108.825  133.265 -153.112 -162.734
797  172.962  -81.794  138.403  128.894  -45.339 -157.406
798 -178.927  143.687  123.024  112.270 -155.541  176.072
799  167.685  179.114 -178.913 -158.352  161.822  178.719
800 -169.318  142.203 -133.485 -150.146   55.111  172.445
801  177.403   84.360 -140.722  123.350  -79.164  177.359
802 -172.118  -67.609  150.858  122.113  -72.382 -174.264
803  167.622 -138.632  131.867  131.735  -50.219  177.772
804  -52.225  -94.465   94.591 -116.468   71.895 -167.782
805   64.454 -163.194   71.612 -112.395   87.711 -168.781
806  -38.938  122.421 -130.036  176.402   92.951 -174.683
807   82.633 -156.960   79.553  179.269  -94.371  178.906
808  -38.983 -103.256 -158.509  155.447 -171.084 -166.311
809 -163.788   94.239  169.535 -115.156 -123.907  171.099
810   56.906 -165.719 -139.036  119.817  163.092  175.491
811 -104.978   91.017 -115.048 -127.345   62.551 -176.305
812   35.495   62.172 -171.515  114.185  119.755  174.308
813   46.065   79.560 -133.095  177.115  -97.239 -175.158
814  -66.550  161.713   99.807  167.978  -60.391 -176.174
815   50.185  103.603  148.979  177.808  -83.715  161.655
816  -55.525  162.838  -98.375  158.479  -62.034  175.387
817 -178.534  171.725 -148.746  168.169  -80.028 -154.956
818  174.020 -110.452 -154.501  133.529 -139.932  171.914
819  179.949  150.259 -138.021  121.999  -79.586 -172.477
820  -29.246  132.809  116.640  127.536 -166.016  161.775
821   21.038 -166.921   81.135  112.280  108.139  176.633
822  -46.758 -121.344 -120.817 -153.162   63.583  157.003
823  -34.583 -121.498 -143.498  158.207 -168.237 -175.056
824  -11.491 -140.338 -124.589 -152.427  146.434 -168.003
825   55.015 -138.847  116.839 -137.491   74.291  172.115
826   56.476 -171.454   80.702 -123.000 -111.123 -177.802
827  -66.124 -135.762   85.483  173.385  -79.698  -29.122
828   28.651 -169.463 -177.685 -116.955 -118.635  -43.922
829   56.840  103.760  170.310 -108.937 -101.351  -54.373
830  157.042   51.138 -140.898 -145.571 -128.579   -2.730
831  170.191   84.152 -170.739 -128.743 -179.892   47.980
832   49.005  144.342 -114.109  -92.405 -102.772  -28.081
833  -45.825  165.300  -88.156  -66.025  155.922  -45.533
834   25.345   92.867 -179.201  175.442   84.709   26.786
835  -42.938 -101.460 -144.145  160.340  102.426   -7.722
836   20.751 -132.372 -138.955  168.996   85.801   62.641
837  -48.533  162.756 -133.860  130.668  107.130   38.456
838  -56.175 -134.392 -107.701 -159.820   63.472  179.724
839  -47.244 -116.912 -108.993  -92.996 -179.010  173.715
840   42.014  177.406 -134.094 -146.632   60.959  172.706
841  -60.653 -131.380 -127.466  143.443 -149.489  177.863
842  -51.737 -164.839  127.794 -156.756   62.093 -170.801
843  162.633  -94.180 -146.834 -132.378  150.536 -167.892
844  178.181  154.383 -124.370 -150.519   62.569  173.917
845 -154.502   89.479 -115.350 -123.631   70.750 -178.156
846  174.685  161.379 -125.091 -134.513   52.007  171.028
847 -176.444  132.028 -126.304 -139.347   58.270 -171.824
848  175.876  114.511 -100.671 -120.955 -152.152 -172.212
849 -179.294 -158.798 -154.331 -117.803   76.112 -167.388
850  141.516 -107.179 -128.414 -129.763   52.705 -177.063
851 -177.932   58.163 -130.513 -167.743   74.390  166.910
852 -168.988   69.782 -114.937 -141.894   59.060 -176.202
853  177.613 -113.249 -125.763 -138.372   59.514  168.855
854  -29.803 -140.670 -124.773 -139.407   57.142 -158.079
855  178.294 -176.160 -101.415 -140.751   58.429 -174.334
856 -174.279   66.476 -143.854 -121.688 -136.826  176.791
857 -175.421   76.908 -122.938  117.671  136.396  -53.351
858   48.758 -167.805  118.214  119.012  147.722  -47.778
859   62.745 -168.719   87.278  130.326 -170.084  -64.685
860   70.795 -153.145  104.376  117.133  177.102  -29.939
861  -35.621  -98.622 -171.438  113.066  178.139  -28.151
862   35.310 -179.862 -175.663  128.803  158.933  -45.370
863  -36.591  -76.869  135.544  110.663  172.025  -40.311
864  171.512  155.143 -121.605  122.340 -171.705  -31.002
865  179.676  124.237  117.650   90.462 -166.251  -43.731
866 -172.720 -162.322  149.947  121.488  139.951  -37.399
867 -164.519 -108.181 -119.923  118.211  147.275  -32.785
868  177.733  141.345  -98.188   96.380 -161.296  -57.254
869 -166.142   55.814 -140.494   82.059  138.972  -36.722
870 -163.520  140.695 -109.147  122.627 -159.766  -67.631
871 -172.730  105.813 -116.274 -136.073   83.511 -163.856
872  163.863   82.016 -132.384  136.204 -117.111  168.860
873 -176.011  129.671 -133.768  108.931 -115.008 -163.312
874  164.045   92.457 -109.180 -145.601 -106.146 -163.503
875  174.941   93.862 -100.996 -125.636  171.069 -159.545
876  166.434  118.824 -124.794 -113.646 -109.884 -163.125
877 -169.677  168.507  -73.355 -125.732  175.980 -173.671
878 -174.952   70.544 -128.281 -177.466 -170.705  174.062
879  177.597  111.234  142.430  127.608 -116.249 -156.693
880  178.316   80.859 -115.923  163.951 -178.295 -179.450
881 -170.621   74.109 -140.786 -164.570 -172.100  173.577
882  177.559  129.935 -129.668  158.913 -177.193 -155.762
883 -175.285   84.268 -162.027  174.333 -149.141 -166.983
884 -173.579  107.724 -136.679 -178.922 -145.205  165.949
885 -176.009   64.195 -139.650  174.527 -160.914  169.224
886 -170.232  129.487 -121.133  160.114  -77.976 -168.378
887 -175.106  103.859 -124.403 -174.246  -85.371 -161.011
888 -175.556   85.559 -139.697 -105.548  140.941  167.666
889 -176.521   88.695 -175.604  126.093 -160.576  -49.430
890  178.167   86.131 -138.034  125.430 -165.305  -40.057
891  177.299  112.078 -159.613  154.555 -160.670  -61.432
892  175.024   76.523 -133.677  144.078  114.172   62.464
893 -176.849   75.783 -138.054  172.796   93.165   62.469
894  173.873  136.639 -158.746  145.152  119.899   56.375
895  179.985  110.036 -105.078  136.749  102.799   53.987
896 -175.428  152.313 -142.227  135.268  123.351   66.692
897 -174.732 -121.424 -128.983  147.577  130.990   60.688
898  156.339  121.642 -123.809  166.062   91.326   75.231
899  175.226  118.753 -116.268  161.464   92.303   40.670
900  171.961  155.002 -164.862  160.193  105.282   38.014
901 -167.840  137.296 -129.181  171.343   96.720   60.349
902 -170.050 -175.694 -132.441  126.920  113.976   37.408
903  177.916  129.462 -139.447  166.295   87.688   43.288
904  169.315  135.930 -130.567  143.859  120.083   41.193
905  162.491   98.892 -128.947 -178.722   81.800   58.698
906  178.485  158.723 -147.102  127.362 -177.457  -47.210
907 -136.269  125.786 -105.258  125.637  165.348  -39.666
908 -172.981   95.596  162.532  114.760  158.051  -31.863
909 -174.819   92.423  164.944 -173.922   73.309   35.215
910  172.872   70.570 -154.543  137.822 -169.353  -80.496
911 -166.144 -107.156 -164.654  149.626 -151.705 -169.162
912 -172.234 -155.226 -106.350  179.997  165.393 -166.935
913  171.732 -140.180 -118.328  171.361 -159.048  175.684
914 -175.788   39.270 -121.742  174.332  166.118 -174.559
915  161.924  166.736 -160.282 -165.504  178.158  174.788
916  169.512  170.691 -135.931  158.498 -179.715 -163.277
917  170.323  107.293 -133.712  162.940 -171.326 -165.406
918  176.560   61.282 -128.862  169.995 -172.227 -157.786
919  179.204   86.151 -114.166 -174.451 -172.894  168.595
920  171.782  111.366 -113.832  177.983  -77.694 -173.998
921 -179.298   94.472 -123.777 -127.501 -132.835 -161.969
922 -179.784   88.879  -99.917 -166.706  -95.792 -165.251
923  173.643  110.267 -113.488 -175.312  -84.636 -156.716
924 -160.035   60.595 -129.889 -111.750 -178.880 -157.057
925  174.827  102.203 -113.499  178.933  -75.069 -164.771
926 -171.254   68.897 -130.486 -138.061 -148.762 -167.094
927 -158.411   90.173 -123.417 -132.777   54.720  164.708
928  162.375  111.499 -143.546 -150.581   79.657 -177.063
929 -178.304  123.248 -128.637 -126.035   65.881  171.099
930 -177.650   89.458 -122.295 -138.611  174.225  159.003
931 -169.030   77.154 -128.799 -167.309  172.406  169.796
932 -178.306   86.771 -144.986  173.636 -165.924  173.117
933  173.754  116.414 -130.285  129.686 -158.316 -173.878
934 -179.475  140.590 -156.000  179.577  -79.989 -177.886
935  179.492 -120.229 -116.281  166.249  176.322  179.255
936 -168.520 -115.228 -121.464  159.714 -160.122 -176.659
937  176.275 -120.918 -135.950  162.103 -163.538 -176.218
938 -176.894   61.207 -130.636  171.807 -161.491  160.394
939 -172.676 -116.977 -132.051  141.608 -151.163 -170.299
940 -179.351 -179.816 -110.501  159.179 -159.556 -176.358
941  168.607 -112.923 -126.727  152.965  -60.689 -162.917
942 -158.761 -145.842 -115.256  164.745 -176.971 -174.150
943 -168.527 -137.719 -122.719  152.344 -173.958  178.401
944 -178.369   70.122 -132.865 -173.832  172.176  164.380
945  160.323   61.794 -159.494  160.233 -150.199  179.745
946  176.287   73.528 -128.634  154.179  172.331 -171.307
947 -174.688 -155.393 -131.486  172.350  179.907 -177.567
948  178.651  -85.647  152.586  117.854  -85.861 -162.019
949  179.089  163.282 -129.125  150.096 -166.251 -173.196
950 -177.988   50.630 -130.892 -146.038  158.280  137.350
951 -178.117   52.223 -139.805  175.815  173.560 -173.809
952  171.610   96.515 -127.827  166.683 -162.131  179.912
953  172.657  114.091 -136.129 -160.762 -172.949  166.113
954 -171.096   75.899 -127.028 -177.517 -175.029  172.649
955  159.545  125.292 -124.865  137.940 -167.740 -160.791
956 -172.850   84.801 -145.350 -157.420  176.893  162.743
957  179.281  132.903 -147.952  148.058  131.458  166.387
958  171.479  162.180 -155.173  123.939 -108.160  176.818
959 -176.976  134.697 -113.697  134.833  116.204  173.973
960  178.494   75.506 -141.649 -167.638 -174.711 -171.413
961 -175.928   85.523 -152.052  165.673 -166.239 -172.006
962 -175.333   81.660 -141.611 -171.700  158.116  175.128
963 -166.748   77.887 -158.530  168.950 -160.702 -165.626
964  175.524  122.802 -144.321  172.884 -171.020  173.681
965  172.737  105.526 -141.671  135.597 -170.910 -173.989
966 -168.039   72.004 -150.249 -164.690  179.636  168.079
967 -160.135   70.800 -147.761 -136.742  162.195  161.229
968 -171.762   99.754 -139.033  145.827 -172.654 -165.058
969 -170.842   66.226 -130.894 -161.249 -177.846 -171.225
970  174.792   82.432 -156.571  164.354 -172.823 -172.380
971 -168.049   75.692 -140.883 -178.274 -161.064 -179.156
972  150.849 -123.438 -103.532 -176.979 -168.106 -176.245
973 -172.837  131.978 -114.626  122.556  172.758 -174.544
974 -176.755   53.102 -120.542  162.029 -161.465 -172.577
975  170.465   79.427 -122.051  152.053 -165.262 -162.894
976  177.156   73.987 -125.136  158.747 -171.846 -169.550
977 -172.497   99.495 -128.863 -172.574  176.094 -178.201
978 -173.479   68.375 -122.973 -162.722 -179.719 -178.580
979  175.964   96.834 -139.986  149.364 -175.253 -152.444
980  175.078  116.232 -134.400  175.316  -71.341 -164.667
981 -161.214   90.120 -128.345  176.544 -178.875 -170.917
982  178.263   76.485 -121.533  161.678  172.737 -143.395
983  179.742   80.354 -129.175  164.246 -160.156 -160.887
984 -169.095  109.546 -133.969  170.121  178.865 -162.698
985 -171.713   83.423 -123.859  161.567 -173.677 -162.587
986  168.252   64.899 -128.091 -120.234 -143.761 -178.089
987 -173.806   92.632 -111.054  151.795 -171.457 -174.435
988 -170.727   58.825 -122.011  171.150  177.714 -166.074
989 -178.085   97.242 -125.911 -113.630   93.640  167.925
990  163.232   90.502 -150.115 -103.646  164.683  171.705
991  173.272   86.245 -135.825 -116.591  143.083  166.968
992 -163.210   93.856 -166.737 -118.972  159.002  160.494
993 -168.525  174.103  158.824  129.317  164.270  179.956
994   66.872   96.069 -101.795 -178.261  179.805  175.940
995 -167.282  178.328 -123.428 -166.859  177.740  175.714
996 -179.864  124.840 -117.040  150.487 -166.176 -175.137
997 -171.170   91.787 -162.280  166.877 -157.087 -169.178
998  161.969   92.746 -115.339  176.518  -88.577 -169.067
999  163.510   56.374 -147.785  159.267 -141.918 -164.346
1000 -172.926  119.148 -128.163 -159.251  158.298  171.401
