# Supplementary material for: Delineating Pixantrone Maleate’s adroit activity against cervical cancer proteins through multitargeted docking-based MM\GBSA, QM-DFT and MD simulation
Source: PLoS One. 2023 Dec 15;18(12):e0295714. doi: 10.1371/journal.pone.0295714 (PMC10723688; doi:10.1371/journal.pone.0295714)
Supplement: S1 Dataset — (ZIP) [file pone.0295714.s001.zip › Data_3_6NT9/raw-data/PL-Contacts_HBond.dat]

  # Frame#   Residue#      Chain    ResName   AtomName  LigandFragment  LigandAtomName 
         0        431          A        THR        OG1        L-FRAG_0              H5 
         0        269          A        LEU          O        L-FRAG_1              H7 
         0        267          A        CYS          O        L-FRAG_1              H7 
         0        375          A        GLU        OE1        L-FRAG_2             H21 
         1        431          A        THR        OG1        L-FRAG_0              H5 
         1        269          A        LEU          O        L-FRAG_1             H20 
         1        375          A        GLU        OE2        L-FRAG_2             H21 
         2        431          A        THR        OG1        L-FRAG_0              H5 
         2        269          A        LEU          O        L-FRAG_1              H7 
         2        274          A        GLN        OE1        L-FRAG_1              H7 
         2        267          A        CYS          O        L-FRAG_1             H20 
         2        265          A        VAL          O        L-FRAG_1             H20 
         2        375          A        GLU        OE2        L-FRAG_2             H21 
         3        431          A        THR        OG1        L-FRAG_0              H5 
         3        269          A        LEU          O        L-FRAG_1              H7 
         3        267          A        CYS          O        L-FRAG_1             H20 
         4        274          A        GLN        OE1        L-FRAG_1              H7 
         4        269          A        LEU          O        L-FRAG_1              H7 
         4        430          A        SER         OG        L-FRAG_2             H10 
         4        267          A        CYS          O        L-FRAG_1             H20 
         5        269          A        LEU          O        L-FRAG_1              H7 
         5        430          A        SER         OG        L-FRAG_2             H21 
         7        430          A        SER         OG        L-FRAG_2              H9 
         8        430          A        SER         OG        L-FRAG_2             H10 
         8        269          A        LEU          O        L-FRAG_1             H20 
         9        269          A        LEU          O        L-FRAG_1             H20 
        10        269          A        LEU          O        L-FRAG_1             H20 
        11        269          A        LEU          O        L-FRAG_1             H20 
        12        269          A        LEU          O        L-FRAG_1             H20 
        12        430          A        SER         OG        L-FRAG_2             H21 
        13        269          A        LEU          O        L-FRAG_1             H20 
        13        268          A        SER          O        L-FRAG_1             H20 
        14        269          A        LEU          O        L-FRAG_1             H20 
        15        269          A        LEU          O        L-FRAG_1             H20 
        16        269          A        LEU          O        L-FRAG_1             H20 
        17        269          A        LEU          O        L-FRAG_1             H20 
        18        268          A        SER          O        L-FRAG_1              H8 
        18        269          A        LEU          O        L-FRAG_1             H20 
        19        269          A        LEU          O        L-FRAG_1             H20 
        21        269          A        LEU          O        L-FRAG_1             H20 
        22        269          A        LEU          O        L-FRAG_1             H20 
        24        269          A        LEU          O        L-FRAG_1              H7 
        25        269          A        LEU          O        L-FRAG_1              H7 
        26        269          A        LEU          O        L-FRAG_1              H7 
        27        269          A        LEU          O        L-FRAG_1              H8 
        27        375          A        GLU        OE2        L-FRAG_2             H10 
        28        375          A        GLU        OE2        L-FRAG_2              H9 
        28        269          A        LEU          O        L-FRAG_1             H20 
        29        375          A        GLU        OE1        L-FRAG_2              H9 
        30        268          A        SER          O        L-FRAG_1              H7 
        30        267          A        CYS          O        L-FRAG_1              H8 
        30        375          A        GLU        OE2        L-FRAG_2             H10 
        31        269          A        LEU          O        L-FRAG_1              H8 
        31        375          A        GLU        OE2        L-FRAG_2             H21 
        32        269          A        LEU          O        L-FRAG_1             H20 
        32        375          A        GLU        OE2        L-FRAG_2             H21 
        33        269          A        LEU          O        L-FRAG_1             H20 
        33        375          A        GLU        OE2        L-FRAG_2             H21 
        34        269          A        LEU          O        L-FRAG_1             H20 
        34        268          A        SER          O        L-FRAG_1             H20 
        35        269          A        LEU          O        L-FRAG_1             H20 
        36        269          A        LEU          O        L-FRAG_1              H7 
        36        430          A        SER         OG        L-FRAG_2             H10 
        37        269          A        LEU          O        L-FRAG_1              H8 
        37        430          A        SER         OG        L-FRAG_2             H10 
        38        269          A        LEU          O        L-FRAG_1              H7 
        39        269          A        LEU          O        L-FRAG_1              H8 
        40        269          A        LEU          O        L-FRAG_1              H8 
        41        267          A        CYS          O        L-FRAG_1              H8 
        42        269          A        LEU          O        L-FRAG_1              H8 
        43        269          A        LEU          O        L-FRAG_1              H8 
        44        269          A        LEU          O        L-FRAG_1              H7 
        45        269          A        LEU          O        L-FRAG_1              H7 
        46        269          A        LEU          O        L-FRAG_1              H7 
        47        267          A        CYS          O        L-FRAG_1              H8 
        47        430          A        SER         OG        L-FRAG_2             H10 
        47        269          A        LEU          O        L-FRAG_1             H20 
        48        269          A        LEU          O        L-FRAG_1              H7 
        49        267          A        CYS          O        L-FRAG_1              H7 
        49        430          A        SER         OG        L-FRAG_2             H10 
        50        265          A        VAL          O        L-FRAG_1              H7 
        50        267          A        CYS          O        L-FRAG_1             H20 
        50        430          A        SER         OG        L-FRAG_2             H21 
        51        267          A        CYS          O        L-FRAG_1              H8 
        51        430          A        SER         OG        L-FRAG_2             H21 
        52        269          A        LEU          O        L-FRAG_1              H7 
        52        430          A        SER         OG        L-FRAG_2             H10 
        52        267          A        CYS          O        L-FRAG_1             H20 
        53        267          A        CYS          O        L-FRAG_1              H8 
        53        269          A        LEU          O        L-FRAG_1              H8 
        54        269          A        LEU          O        L-FRAG_1              H8 
        55        269          A        LEU          O        L-FRAG_1              H8 
        55        430          A        SER         OG        L-FRAG_2              H9 
        56        430          A        SER         OG        L-FRAG_2             H21 
        57        267          A        CYS          O        L-FRAG_1              H8 
        57        265          A        VAL          O        L-FRAG_1             H20 
        58        269          A        LEU          O        L-FRAG_1              H8 
        59        267          A        CYS          O        L-FRAG_1             H20 
        59        430          A        SER         OG        L-FRAG_2             H21 
        60        269          A        LEU          O        L-FRAG_1              H7 
        61        269          A        LEU          O        L-FRAG_1              H7 
        62        269          A        LEU          O        L-FRAG_1              H7 
        63        269          A        LEU          O        L-FRAG_1              H8 
        63        375          A        GLU        OE2        L-FRAG_2              H9 
        64        375          A        GLU        OE2        L-FRAG_2             H10 
        64        269          A        LEU          O        L-FRAG_1             H20 
        65        269          A        LEU          O        L-FRAG_1              H7 
        65        268          A        SER          O        L-FRAG_1              H7 
        65        375          A        GLU        OE2        L-FRAG_2             H10 
        66        269          A        LEU          O        L-FRAG_1              H7 
        66        375          A        GLU        OE1        L-FRAG_2             H21 
        67        269          A        LEU          O        L-FRAG_1              H7 
        67        375          A        GLU        OE1        L-FRAG_2             H21 
        68        269          A        LEU          O        L-FRAG_1             H20 
        68        375          A        GLU        OE1        L-FRAG_2             H21 
        69        269          A        LEU          O        L-FRAG_1              H8 
        69        267          A        CYS          O        L-FRAG_1              H8 
        70        375          A        GLU        OE1        L-FRAG_2              H9 
        70        376          A        GLU        OE2        L-FRAG_2             H10 
        71        375          A        GLU        OE1        L-FRAG_2              H9 
        72        375          A        GLU        OE1        L-FRAG_2              H9 
        73        375          A        GLU        OE1        L-FRAG_2              H9 
        74        375          A        GLU        OE1        L-FRAG_2              H9 
        75        375          A        GLU        OE1        L-FRAG_2              H9 
        75        376          A        GLU        OE1        L-FRAG_2             H10 
        76        269          A        LEU          O        L-FRAG_1              H7 
        76        375          A        GLU        OE1        L-FRAG_2              H9 
        76        376          A        GLU        OE1        L-FRAG_2             H10 
        77        376          A        GLU        OE1        L-FRAG_2             H10 
        78        375          A        GLU        OE1        L-FRAG_2              H9 
        78        376          A        GLU        OE1        L-FRAG_2             H10 
        79        375          A        GLU        OE2        L-FRAG_2              H9 
        79        376          A        GLU        OE1        L-FRAG_2             H10 
        80        375          A        GLU        OE2        L-FRAG_2              H9 
        80        376          A        GLU        OE1        L-FRAG_2             H10 
        81        375          A        GLU        OE2        L-FRAG_2              H9 
        81        376          A        GLU        OE1        L-FRAG_2             H10 
        82        375          A        GLU        OE2        L-FRAG_2              H9 
        82        376          A        GLU        OE1        L-FRAG_2             H10 
        83        375          A        GLU        OE2        L-FRAG_2              H9 
        83        376          A        GLU        OE1        L-FRAG_2             H10 
        84        375          A        GLU        OE2        L-FRAG_2              H9 
        84        376          A        GLU        OE1        L-FRAG_2             H10 
        85        375          A        GLU        OE2        L-FRAG_2              H9 
        85        376          A        GLU        OE1        L-FRAG_2             H10 
        86        375          A        GLU        OE2        L-FRAG_2              H9 
        86        376          A        GLU        OE1        L-FRAG_2             H10 
        87        375          A        GLU        OE2        L-FRAG_2              H9 
        87        376          A        GLU        OE1        L-FRAG_2             H10 
        88        375          A        GLU        OE2        L-FRAG_2              H9 
        88        376          A        GLU        OE1        L-FRAG_2             H10 
        89        375          A        GLU        OE2        L-FRAG_2              H9 
        89        376          A        GLU        OE1        L-FRAG_2             H10 
        90        375          A        GLU        OE2        L-FRAG_2              H9 
        90        376          A        GLU        OE1        L-FRAG_2             H10 
        91        375          A        GLU        OE2        L-FRAG_2              H9 
        91        376          A        GLU        OE1        L-FRAG_2             H10 
        92        375          A        GLU        OE2        L-FRAG_2              H9 
        92        376          A        GLU        OE1        L-FRAG_2             H10 
        93        375          A        GLU        OE2        L-FRAG_2              H9 
        93        376          A        GLU        OE1        L-FRAG_2             H10 
        94        375          A        GLU        OE2        L-FRAG_2              H9 
        94        376          A        GLU        OE1        L-FRAG_2             H10 
        95        375          A        GLU        OE2        L-FRAG_2              H9 
        95        376          A        GLU        OE1        L-FRAG_2             H10 
        96        375          A        GLU        OE2        L-FRAG_2              H9 
        96        376          A        GLU        OE1        L-FRAG_2             H10 
        97        375          A        GLU        OE2        L-FRAG_2              H9 
        97        376          A        GLU        OE1        L-FRAG_2             H10 
        98        375          A        GLU        OE2        L-FRAG_2              H9 
        98        376          A        GLU        OE1        L-FRAG_2             H10 
        99        375          A        GLU        OE2        L-FRAG_2              H9 
        99        376          A        GLU        OE1        L-FRAG_2             H10 
       100        375          A        GLU        OE2        L-FRAG_2              H9 
       100        376          A        GLU        OE1        L-FRAG_2             H10 
       101        375          A        GLU        OE2        L-FRAG_2              H9 
       101        376          A        GLU        OE1        L-FRAG_2             H10 
       102        375          A        GLU        OE2        L-FRAG_2              H9 
       103        375          A        GLU        OE2        L-FRAG_2              H9 
       103        376          A        GLU        OE2        L-FRAG_2             H10 
       104        375          A        GLU        OE2        L-FRAG_2              H9 
       104        376          A        GLU        OE2        L-FRAG_2             H10 
       105        375          A        GLU        OE2        L-FRAG_2              H9 
       105        376          A        GLU        OE2        L-FRAG_2             H10 
       106        375          A        GLU        OE2        L-FRAG_2              H9 
       106        376          A        GLU        OE2        L-FRAG_2             H10 
       107        375          A        GLU        OE2        L-FRAG_2              H9 
       107        376          A        GLU        OE2        L-FRAG_2             H10 
       108        375          A        GLU        OE2        L-FRAG_2              H9 
       108        376          A        GLU        OE2        L-FRAG_2             H10 
       109        375          A        GLU        OE2        L-FRAG_2              H9 
       109        376          A        GLU        OE2        L-FRAG_2             H10 
       110        375          A        GLU        OE2        L-FRAG_2              H9 
       110        376          A        GLU        OE2        L-FRAG_2             H10 
       111        375          A        GLU        OE2        L-FRAG_2              H9 
       111        376          A        GLU        OE2        L-FRAG_2             H10 
       112        375          A        GLU        OE2        L-FRAG_2              H9 
       112        376          A        GLU        OE2        L-FRAG_2             H10 
       113        375          A        GLU        OE2        L-FRAG_2              H9 
       113        376          A        GLU        OE2        L-FRAG_2             H10 
       114        375          A        GLU        OE2        L-FRAG_2              H9 
       114        376          A        GLU        OE2        L-FRAG_2             H10 
       115        375          A        GLU        OE2        L-FRAG_2              H9 
       115        376          A        GLU        OE2        L-FRAG_2             H10 
       116        375          A        GLU        OE2        L-FRAG_2              H9 
       116        376          A        GLU        OE2        L-FRAG_2             H10 
       117        375          A        GLU        OE2        L-FRAG_2              H9 
       117        376          A        GLU        OE2        L-FRAG_2             H10 
       118        375          A        GLU        OE2        L-FRAG_2              H9 
       118        376          A        GLU        OE2        L-FRAG_2             H10 
       119        375          A        GLU        OE2        L-FRAG_2              H9 
       119        376          A        GLU        OE2        L-FRAG_2             H10 
       120        375          A        GLU        OE2        L-FRAG_2              H9 
       120        376          A        GLU        OE2        L-FRAG_2             H10 
       121        375          A        GLU        OE2        L-FRAG_2              H9 
       121        376          A        GLU        OE2        L-FRAG_2             H10 
       122        375          A        GLU        OE2        L-FRAG_2              H9 
       122        376          A        GLU        OE2        L-FRAG_2             H10 
       123        375          A        GLU        OE2        L-FRAG_2              H9 
       123        376          A        GLU        OE2        L-FRAG_2             H10 
       124        375          A        GLU        OE2        L-FRAG_2              H9 
       124        376          A        GLU        OE2        L-FRAG_2             H10 
       125        269          A        LEU          O        L-FRAG_1              H7 
       125        267          A        CYS          O        L-FRAG_1              H7 
       125        375          A        GLU        OE2        L-FRAG_2              H9 
       125        376          A        GLU        OE2        L-FRAG_2             H10 
       126        375          A        GLU        OE2        L-FRAG_2              H9 
       126        376          A        GLU        OE2        L-FRAG_2             H10 
       127        375          A        GLU        OE2        L-FRAG_2              H9 
       127        376          A        GLU        OE2        L-FRAG_2             H10 
       128        375          A        GLU        OE2        L-FRAG_2              H9 
       130        375          A        GLU        OE1        L-FRAG_2             H21 
       131        375          A        GLU        OE2        L-FRAG_2             H21 
       132        375          A        GLU        OE2        L-FRAG_2             H21 
       133        375          A        GLU        OE2        L-FRAG_2             H21 
       135        431          A        THR        OG1        L-FRAG_0              H5 
       135        375          A        GLU        OE1        L-FRAG_2              H9 
       136        431          A        THR        OG1        L-FRAG_0              H5 
       136        375          A        GLU        OE1        L-FRAG_2              H9 
       137        431          A        THR        OG1        L-FRAG_0              H5 
       137        375          A        GLU        OE1        L-FRAG_2              H9 
       138        431          A        THR        OG1        L-FRAG_0              H5 
       138        375          A        GLU        OE2        L-FRAG_2              H9 
       139        375          A        GLU        OE1        L-FRAG_2              H9 
       140        375          A        GLU        OE1        L-FRAG_2              H9 
       140        393          A        ILE          O        L-FRAG_1             H20 
       141        375          A        GLU        OE1        L-FRAG_2              H9 
       142        375          A        GLU        OE2        L-FRAG_2              H9 
       143        375          A        GLU        OE1        L-FRAG_2              H9 
       144        375          A        GLU        OE1        L-FRAG_2              H9 
       145        375          A        GLU        OE1        L-FRAG_2              H9 
       146        375          A        GLU        OE2        L-FRAG_2             H10 
       147        375          A        GLU        OE2        L-FRAG_2             H21 
       148        375          A        GLU        OE2        L-FRAG_2             H21 
       149        376          A        GLU        OE1        L-FRAG_2              H9 
       149        375          A        GLU        OE2        L-FRAG_2             H21 
       150        376          A        GLU        OE1        L-FRAG_2              H9 
       150        375          A        GLU        OE2        L-FRAG_2             H21 
       151        375          A        GLU        OE2        L-FRAG_2             H21 
       152        375          A        GLU        OE2        L-FRAG_2              H9 
       152        376          A        GLU        OE1        L-FRAG_2             H10 
       153        375          A        GLU        OE2        L-FRAG_2              H9 
       153        376          A        GLU        OE1        L-FRAG_2             H10 
       154        375          A        GLU        OE2        L-FRAG_2              H9 
       154        376          A        GLU        OE1        L-FRAG_2             H10 
       155        375          A        GLU        OE2        L-FRAG_2              H9 
       155        376          A        GLU        OE1        L-FRAG_2             H10 
       156        375          A        GLU        OE2        L-FRAG_2              H9 
       157        375          A        GLU        OE2        L-FRAG_2              H9 
       158        109          A        GLU        OE1        L-FRAG_1              H7 
       158        268          A        SER          O        L-FRAG_1              H8 
       158        375          A        GLU        OE1        L-FRAG_2              H9 
       159        268          A        SER          O        L-FRAG_1              H7 
       159        375          A        GLU        OE1        L-FRAG_2              H9 
       159        109          A        GLU        OE2        L-FRAG_1             H20 
       160        268          A        SER          O        L-FRAG_1              H7 
       160        375          A        GLU        OE1        L-FRAG_2              H9 
       160        109          A        GLU        OE1        L-FRAG_1             H20 
       161        268          A        SER          O        L-FRAG_1              H7 
       161        375          A        GLU        OE1        L-FRAG_2             H10 
       161        109          A        GLU        OE1        L-FRAG_1             H20 
       162        375          A        GLU        OE2        L-FRAG_2              H9 
       162        109          A        GLU        OE2        L-FRAG_1             H20 
       163        268          A        SER          O        L-FRAG_1              H7 
       163        375          A        GLU        OE2        L-FRAG_2             H10 
       163        109          A        GLU        OE2        L-FRAG_1             H20 
       164        268          A        SER          O        L-FRAG_1              H7 
       164        375          A        GLU        OE2        L-FRAG_2              H9 
       165        375          A        GLU        OE2        L-FRAG_2             H10 
       166        268          A        SER          O        L-FRAG_1              H7 
       166        109          A        GLU        OE2        L-FRAG_1             H20 
       166        375          A        GLU        OE2        L-FRAG_2             H21 
       167        268          A        SER          O        L-FRAG_1              H7 
       167        375          A        GLU        OE1        L-FRAG_2             H21 
       168        109          A        GLU        OE2        L-FRAG_1             H20 
       169        268          A        SER          O        L-FRAG_1              H7 
       169        109          A        GLU        OE1        L-FRAG_1             H20 
       170        268          A        SER          O        L-FRAG_1              H7 
       171        268          A        SER          O        L-FRAG_1              H7 
       171        109          A        GLU        OE1        L-FRAG_1             H20 
       172        268          A        SER          O        L-FRAG_1              H7 
       172        109          A        GLU        OE1        L-FRAG_1             H20 
       173        268          A        SER          O        L-FRAG_1              H7 
       173        109          A        GLU        OE1        L-FRAG_1             H20 
       174        268          A        SER          O        L-FRAG_1              H7 
       174        109          A        GLU        OE1        L-FRAG_1             H20 
       174        430          A        SER         OG        L-FRAG_2             H21 
       175        268          A        SER          O        L-FRAG_1              H7 
       175        109          A        GLU        OE1        L-FRAG_1             H20 
       176        268          A        SER          O        L-FRAG_1              H7 
       176        109          A        GLU        OE1        L-FRAG_1             H20 
       176        323          A        LYS        HZ3        L-FRAG_0              O2 
       177        268          A        SER          O        L-FRAG_1              H7 
       177        109          A        GLU        OE1        L-FRAG_1             H20 
       178        268          A        SER          O        L-FRAG_1              H7 
       178        109          A        GLU        OE1        L-FRAG_1             H20 
       180        109          A        GLU        OE2        L-FRAG_1              H8 
       180        268          A        SER          O        L-FRAG_1             H20 
       180        430          A        SER         OG        L-FRAG_2             H21 
       181        268          A        SER          O        L-FRAG_1             H20 
       182        109          A        GLU        OE1        L-FRAG_1              H8 
       182        268          A        SER          O        L-FRAG_1             H20 
       183        268          A        SER          O        L-FRAG_1              H7 
       183        430          A        SER         OG        L-FRAG_2             H10 
       183        109          A        GLU        OE1        L-FRAG_1             H20 
       184        109          A        GLU        OE1        L-FRAG_1              H8 
       184        430          A        SER         OG        L-FRAG_2              H9 
       184        268          A        SER          O        L-FRAG_1             H20 
       185        268          A        SER          O        L-FRAG_1              H7 
       185        109          A        GLU        OE2        L-FRAG_1             H20 
       186        268          A        SER          O        L-FRAG_1              H7 
       186        430          A        SER         OG        L-FRAG_2              H9 
       186        109          A        GLU        OE1        L-FRAG_1             H20 
       187        268          A        SER          O        L-FRAG_1              H7 
       187        109          A        GLU        OE1        L-FRAG_1             H20 
       187        430          A        SER         OG        L-FRAG_2             H21 
       188        268          A        SER          O        L-FRAG_1              H7 
       188        109          A        GLU        OE1        L-FRAG_1             H20 
       188        430          A        SER         OG        L-FRAG_2             H21 
       189        268          A        SER          O        L-FRAG_1              H7 
       189        109          A        GLU        OE1        L-FRAG_1             H20 
       190        268          A        SER          O        L-FRAG_1              H7 
       190        109          A        GLU        OE1        L-FRAG_1             H20 
       190        430          A        SER         OG        L-FRAG_2             H21 
       191        268          A        SER          O        L-FRAG_1              H7 
       191        109          A        GLU        OE1        L-FRAG_1             H20 
       192        268          A        SER          O        L-FRAG_1              H7 
       192        109          A        GLU        OE1        L-FRAG_1             H20 
       192        430          A        SER         OG        L-FRAG_2             H21 
       193        109          A        GLU        OE1        L-FRAG_1              H8 
       193        430          A        SER         OG        L-FRAG_2              H9 
       193        268          A        SER          O        L-FRAG_1             H20 
       194        109          A        GLU        OE1        L-FRAG_1              H8 
       194        268          A        SER          O        L-FRAG_1             H20 
       195        109          A        GLU        OE1        L-FRAG_1              H8 
       195        430          A        SER         OG        L-FRAG_2             H10 
       195        268          A        SER          O        L-FRAG_1             H20 
       196        109          A        GLU        OE1        L-FRAG_1              H8 
       196        268          A        SER          O        L-FRAG_1             H20 
       196        430          A        SER         OG        L-FRAG_2             H21 
       197        109          A        GLU        OE1        L-FRAG_1              H8 
       197        268          A        SER          O        L-FRAG_1             H20 
       198        109          A        GLU        OE1        L-FRAG_1              H8 
       198        430          A        SER         OG        L-FRAG_2              H9 
       198        268          A        SER          O        L-FRAG_1             H20 
       199        109          A        GLU        OE1        L-FRAG_1              H8 
       199        430          A        SER         OG        L-FRAG_2              H9 
       199        268          A        SER          O        L-FRAG_1             H20 
       200        109          A        GLU        OE1        L-FRAG_1              H8 
       200        268          A        SER          O        L-FRAG_1             H20 
       201        109          A        GLU        OE1        L-FRAG_1              H8 
       201        430          A        SER         OG        L-FRAG_2              H9 
       201        268          A        SER          O        L-FRAG_1             H20 
       202        109          A        GLU        OE1        L-FRAG_1              H8 
       202        268          A        SER          O        L-FRAG_1             H20 
       203        109          A        GLU        OE1        L-FRAG_1              H8 
       203        268          A        SER          O        L-FRAG_1             H20 
       204        109          A        GLU        OE1        L-FRAG_1              H8 
       205        109          A        GLU        OE1        L-FRAG_1              H8 
       205        430          A        SER         OG        L-FRAG_2              H9 
       205        268          A        SER          O        L-FRAG_1             H20 
       206        109          A        GLU        OE1        L-FRAG_1              H8 
       206        268          A        SER          O        L-FRAG_1             H20 
       206        430          A        SER         OG        L-FRAG_2             H21 
       207        109          A        GLU        OE1        L-FRAG_1              H8 
       207        268          A        SER          O        L-FRAG_1             H20 
       207        430          A        SER         OG        L-FRAG_2             H21 
       208        109          A        GLU        OE1        L-FRAG_1              H8 
       208        268          A        SER          O        L-FRAG_1             H20 
       209        109          A        GLU        OE1        L-FRAG_1              H8 
       210        109          A        GLU        OE1        L-FRAG_1              H8 
       210        268          A        SER          O        L-FRAG_1             H20 
       211        109          A        GLU        OE1        L-FRAG_1              H8 
       211        430          A        SER         OG        L-FRAG_2              H9 
       211        268          A        SER          O        L-FRAG_1             H20 
       212        109          A        GLU        OE1        L-FRAG_1              H8 
       212        268          A        SER          O        L-FRAG_1             H20 
       213        109          A        GLU        OE1        L-FRAG_1              H8 
       213        268          A        SER          O        L-FRAG_1             H20 
       214        109          A        GLU        OE1        L-FRAG_1              H8 
       214        268          A        SER          O        L-FRAG_1             H20 
       215        109          A        GLU        OE1        L-FRAG_1              H8 
       215        430          A        SER         OG        L-FRAG_2             H10 
       215        268          A        SER          O        L-FRAG_1             H20 
       216        109          A        GLU        OE1        L-FRAG_1              H8 
       217        109          A        GLU        OE1        L-FRAG_1              H8 
       217        430          A        SER         OG        L-FRAG_2              H9 
       218        109          A        GLU        OE1        L-FRAG_1              H8 
       218        268          A        SER          O        L-FRAG_1             H20 
       219        109          A        GLU        OE1        L-FRAG_1              H8 
       219        268          A        SER          O        L-FRAG_1             H20 
       220        109          A        GLU        OE1        L-FRAG_1              H8 
       220        268          A        SER          O        L-FRAG_1             H20 
       220        430          A        SER         OG        L-FRAG_2             H21 
       221        109          A        GLU        OE1        L-FRAG_1              H8 
       222        109          A        GLU        OE1        L-FRAG_1              H8 
       222        268          A        SER          O        L-FRAG_1             H20 
       223        109          A        GLU        OE1        L-FRAG_1              H8 
       223        268          A        SER          O        L-FRAG_1             H20 
       224        109          A        GLU        OE1        L-FRAG_1              H8 
       224        268          A        SER          O        L-FRAG_1             H20 
       225        109          A        GLU        OE1        L-FRAG_1              H8 
       225        268          A        SER          O        L-FRAG_1             H20 
       226        109          A        GLU        OE1        L-FRAG_1              H8 
       226        268          A        SER          O        L-FRAG_1             H20 
       227        109          A        GLU        OE1        L-FRAG_1              H8 
       227        268          A        SER          O        L-FRAG_1             H20 
       228        109          A        GLU        OE1        L-FRAG_1              H8 
       229        109          A        GLU        OE1        L-FRAG_1              H8 
       229        268          A        SER          O        L-FRAG_1             H20 
       229        323          A        LYS        HZ3        L-FRAG_0              O2 
       230        109          A        GLU        OE1        L-FRAG_1              H8 
       230        268          A        SER          O        L-FRAG_1             H20 
       231        109          A        GLU        OE2        L-FRAG_1              H8 
       231        268          A        SER          O        L-FRAG_1             H20 
       232        109          A        GLU        OE2        L-FRAG_1              H8 
       232        268          A        SER          O        L-FRAG_1             H20 
       233        109          A        GLU        OE2        L-FRAG_1              H8 
       233        268          A        SER          O        L-FRAG_1             H20 
       233        430          A        SER         OG        L-FRAG_2             H21 
       234        109          A        GLU        OE2        L-FRAG_1              H8 
       234        268          A        SER          O        L-FRAG_1             H20 
       235        109          A        GLU        OE2        L-FRAG_1              H7 
       235        268          A        SER          O        L-FRAG_1              H8 
       236        109          A        GLU        OE2        L-FRAG_1              H7 
       236        268          A        SER          O        L-FRAG_1              H8 
       237        109          A        GLU        OE2        L-FRAG_1              H7 
       237        268          A        SER          O        L-FRAG_1              H8 
       238        268          A        SER          O        L-FRAG_1              H7 
       238        109          A        GLU        OE2        L-FRAG_1             H20 
       239        109          A        GLU        OE2        L-FRAG_1              H8 
       239        268          A        SER          O        L-FRAG_1             H20 
       240        109          A        GLU        OE2        L-FRAG_1              H8 
       240        268          A        SER          O        L-FRAG_1             H20 
       240        430          A        SER         OG        L-FRAG_2             H21 
       241        268          A        SER          O        L-FRAG_1             H20 
       242        109          A        GLU        OE2        L-FRAG_1              H7 
       242        109          A        GLU        OE1        L-FRAG_1              H8 
       242        430          A        SER         OG        L-FRAG_2             H10 
       243        268          A        SER          O        L-FRAG_1              H7 
       243        109          A        GLU        OE1        L-FRAG_1             H20 
       243        430          A        SER         OG        L-FRAG_2             H21 
       244        109          A        GLU        OE2        L-FRAG_1              H7 
       244        430          A        SER         OG        L-FRAG_2              H9 
       245        109          A        GLU        OE2        L-FRAG_1              H7 
       245        430          A        SER         OG        L-FRAG_2              H9 
       246        109          A        GLU        OE1        L-FRAG_1              H7 
       246        268          A        SER          O        L-FRAG_1              H8 
       246        430          A        SER         OG        L-FRAG_2             H21 
       247        109          A        GLU        OE2        L-FRAG_1              H7 
       247        268          A        SER          O        L-FRAG_1              H8 
       247        430          A        SER         OG        L-FRAG_2              H9 
       248        109          A        GLU        OE2        L-FRAG_1              H7 
       248        268          A        SER          O        L-FRAG_1              H8 
       248        430          A        SER         OG        L-FRAG_2             H21 
       249        268          A        SER          O        L-FRAG_1             H20 
       250        109          A        GLU        OE1        L-FRAG_1              H8 
       251        268          A        SER          O        L-FRAG_1             H20 
       252        109          A        GLU        OE2        L-FRAG_1              H8 
       252        268          A        SER          O        L-FRAG_1             H20 
       253        109          A        GLU        OE1        L-FRAG_1              H8 
       253        375          A        GLU        OE1        L-FRAG_2             H10 
       253        268          A        SER          O        L-FRAG_1             H20 
       254        109          A        GLU        OE2        L-FRAG_1              H7 
       254        268          A        SER          O        L-FRAG_1              H8 
       254        375          A        GLU        OE1        L-FRAG_2             H10 
       255        109          A        GLU        OE1        L-FRAG_1              H8 
       255        375          A        GLU        OE1        L-FRAG_2             H10 
       256        109          A        GLU        OE2        L-FRAG_1              H8 
       256        375          A        GLU        OE1        L-FRAG_2             H10 
       256        268          A        SER          O        L-FRAG_1             H20 
       257        109          A        GLU        OE2        L-FRAG_1              H8 
       257        375          A        GLU        OE1        L-FRAG_2             H10 
       258        109          A        GLU        OE1        L-FRAG_1              H7 
       258        268          A        SER          O        L-FRAG_1              H8 
       258        375          A        GLU        OE1        L-FRAG_2             H10 
       259        109          A        GLU        OE2        L-FRAG_1              H7 
       259        268          A        SER          O        L-FRAG_1              H8 
       259        375          A        GLU        OE1        L-FRAG_2              H9 
       260        109          A        GLU        OE1        L-FRAG_1              H7 
       260        268          A        SER          O        L-FRAG_1              H8 
       260        375          A        GLU        OE1        L-FRAG_2             H21 
       261        109          A        GLU        OE2        L-FRAG_1              H8 
       261        268          A        SER          O        L-FRAG_1             H20 
       261        375          A        GLU        OE1        L-FRAG_2             H21 
       263        109          A        GLU        OE2        L-FRAG_1              H8 
       263        376          A        GLU        OE1        L-FRAG_2             H10 
       264        109          A        GLU        OE1        L-FRAG_1              H8 
       265        109          A        GLU        OE1        L-FRAG_1              H8 
       266        109          A        GLU        OE2        L-FRAG_1              H8 
       266        376          A        GLU        OE2        L-FRAG_2              H9 
       267        109          A        GLU        OE2        L-FRAG_1              H8 
       267        376          A        GLU        OE2        L-FRAG_2             H21 
       268        109          A        GLU        OE1        L-FRAG_1              H7 
       268        376          A        GLU        OE2        L-FRAG_2             H21 
       269        376          A        GLU        OE1        L-FRAG_2              H9 
       269        109          A        GLU        OE2        L-FRAG_1             H20 
       270        376          A        GLU        OE1        L-FRAG_2              H9 
       270        109          A        GLU        OE2        L-FRAG_1             H20 
       271        376          A        GLU        OE1        L-FRAG_2             H10 
       271        109          A        GLU        OE2        L-FRAG_1             H20 
       272        376          A        GLU        OE1        L-FRAG_2             H10 
       272        109          A        GLU        OE2        L-FRAG_1             H20 
       273        375          A        GLU          O        L-FRAG_0              H5 
       273        109          A        GLU        OE1        L-FRAG_1              H8 
       273        376          A        GLU        OE2        L-FRAG_2             H10 
       274        109          A        GLU        OE2        L-FRAG_1              H8 
       274        376          A        GLU        OE2        L-FRAG_2              H9 
       275        109          A        GLU        OE2        L-FRAG_1              H8 
       275        376          A        GLU        OE2        L-FRAG_2             H21 
       276        109          A        GLU        OE1        L-FRAG_1              H8 
       276        376          A        GLU        OE2        L-FRAG_2              H9 
       277        109          A        GLU        OE1        L-FRAG_1              H8 
       277        376          A        GLU        OE2        L-FRAG_2             H21 
       278        109          A        GLU        OE1        L-FRAG_1              H8 
       278        376          A        GLU        OE2        L-FRAG_2             H21 
       279        109          A        GLU        OE1        L-FRAG_1              H8 
       279        376          A        GLU        OE2        L-FRAG_2             H21 
       280        109          A        GLU        OE1        L-FRAG_1              H8 
       280        376          A        GLU        OE2        L-FRAG_2              H9 
       281        109          A        GLU        OE1        L-FRAG_1              H8 
       282        376          A        GLU        OE2        L-FRAG_2             H10 
       283        376          A        GLU        OE2        L-FRAG_2             H21 
       284        109          A        GLU        OE1        L-FRAG_1              H8 
       284        376          A        GLU        OE2        L-FRAG_2              H9 
       285        109          A        GLU        OE1        L-FRAG_1              H8 
       285        376          A        GLU        OE2        L-FRAG_2             H10 
       286        109          A        GLU        OE1        L-FRAG_1              H8 
       286        376          A        GLU        OE2        L-FRAG_2              H9 
       287        109          A        GLU        OE2        L-FRAG_1              H8 
       287        376          A        GLU        OE2        L-FRAG_2             H21 
       288        109          A        GLU        OE2        L-FRAG_1              H8 
       288        268          A        SER          O        L-FRAG_1             H20 
       288        376          A        GLU        OE1        L-FRAG_2             H21 
       289        109          A        GLU        OE2        L-FRAG_1              H7 
       289        268          A        SER          O        L-FRAG_1              H8 
       289        376          A        GLU        OE2        L-FRAG_2             H21 
       290        109          A        GLU        OE2        L-FRAG_1              H7 
       290        376          A        GLU        OE2        L-FRAG_2             H21 
       291        109          A        GLU        OE2        L-FRAG_1              H7 
       291        376          A        GLU        OE2        L-FRAG_2             H21 
       292        109          A        GLU        OE2        L-FRAG_1              H7 
       292        376          A        GLU        OE2        L-FRAG_2             H21 
       293        109          A        GLU        OE2        L-FRAG_1              H7 
       293        376          A        GLU        OE2        L-FRAG_2             H21 
       294        109          A        GLU        OE2        L-FRAG_1              H7 
       294        268          A        SER          O        L-FRAG_1              H8 
       294        376          A        GLU        OE2        L-FRAG_2             H10 
       295        268          A        SER          O        L-FRAG_1              H8 
       295        376          A        GLU        OE2        L-FRAG_2             H10 
       297        376          A        GLU        OE2        L-FRAG_2             H10 
       298        376          A        GLU        OE2        L-FRAG_2              H9 
       299        109          A        GLU        OE1        L-FRAG_1              H7 
       299        376          A        GLU        OE2        L-FRAG_2             H10 
       300        109          A        GLU        OE1        L-FRAG_1              H7 
       300        376          A        GLU        OE2        L-FRAG_2             H21 
       301        109          A        GLU        OE2        L-FRAG_1              H7 
       301        376          A        GLU        OE2        L-FRAG_2              H9 
       302        109          A        GLU        OE2        L-FRAG_1              H7 
       302        376          A        GLU        OE2        L-FRAG_2              H9 
       303        109          A        GLU        OE1        L-FRAG_1              H7 
       303        376          A        GLU        OE2        L-FRAG_2              H9 
       304        109          A        GLU        OE2        L-FRAG_1              H7 
       304        376          A        GLU        OE1        L-FRAG_2              H9 
       305        109          A        GLU        OE1        L-FRAG_1              H7 
       305        376          A        GLU        OE1        L-FRAG_2             H21 
       306        109          A        GLU        OE1        L-FRAG_1              H7 
       307        109          A        GLU        OE1        L-FRAG_1              H7 
       307        376          A        GLU        OE1        L-FRAG_2              H9 
       308        109          A        GLU        OE1        L-FRAG_1              H7 
       308        376          A        GLU        OE1        L-FRAG_2             H10 
       309        109          A        GLU        OE1        L-FRAG_1              H7 
       309        376          A        GLU        OE1        L-FRAG_2             H10 
       310        109          A        GLU        OE1        L-FRAG_1              H7 
       310        376          A        GLU        OE1        L-FRAG_2             H10 
       311        109          A        GLU        OE1        L-FRAG_1              H7 
       311        376          A        GLU        OE1        L-FRAG_2             H10 
       312        109          A        GLU        OE1        L-FRAG_1              H7 
       312        376          A        GLU        OE1        L-FRAG_2             H10 
       313        109          A        GLU        OE2        L-FRAG_1              H7 
       313        376          A        GLU        OE1        L-FRAG_2              H9 
       314        109          A        GLU        OE1        L-FRAG_1              H7 
       314        376          A        GLU        OE1        L-FRAG_2              H9 
       315        109          A        GLU        OE1        L-FRAG_1              H7 
       315        376          A        GLU        OE1        L-FRAG_2             H10 
       316        376          A        GLU        OE2        L-FRAG_2             H10 
       316        109          A        GLU        OE2        L-FRAG_1             H20 
       317        109          A        GLU        OE2        L-FRAG_1              H7 
       317        376          A        GLU        OE2        L-FRAG_2             H10 
       318        109          A        GLU        OE2        L-FRAG_1              H8 
       318        376          A        GLU        OE2        L-FRAG_2              H9 
       319        109          A        GLU        OE1        L-FRAG_1              H7 
       320        375          A        GLU        OE2        L-FRAG_1              H7 
       320        109          A        GLU        OE1        L-FRAG_1              H8 
       320        376          A        GLU        OE1        L-FRAG_2              H9 
       321        375          A        GLU        OE2        L-FRAG_1              H7 
       321        376          A        GLU        OE2        L-FRAG_2             H10 
       322        375          A        GLU        OE2        L-FRAG_1              H7 
       322        109          A        GLU        OE1        L-FRAG_1              H8 
       322        376          A        GLU        OE1        L-FRAG_2             H21 
       323        109          A        GLU        OE1        L-FRAG_1              H7 
       323        376          A        GLU        OE2        L-FRAG_2             H10 
       324        375          A        GLU          O        L-FRAG_0              H5 
       324        109          A        GLU        OE1        L-FRAG_1              H8 
       324        376          A        GLU        OE1        L-FRAG_2             H10 
       325        375          A        GLU        OE2        L-FRAG_0              H4 
       325        109          A        GLU        OE1        L-FRAG_1              H7 
       325        376          A        GLU        OE2        L-FRAG_2             H10 
       326        109          A        GLU        OE1        L-FRAG_1              H8 
       326        376          A        GLU        OE1        L-FRAG_2              H9 
       327        109          A        GLU        OE1        L-FRAG_1              H7 
       327        376          A        GLU        OE2        L-FRAG_2             H21 
       328        109          A        GLU        OE2        L-FRAG_1              H7 
       328        375          A        GLU        OE2        L-FRAG_1             H20 
       328        376          A        GLU        OE1        L-FRAG_2             H21 
       329        109          A        GLU        OE2        L-FRAG_1              H7 
       329        376          A        GLU        OE2        L-FRAG_2              H9 
       329        375          A        GLU        OE2        L-FRAG_1             H20 
       330        376          A        GLU        OE1        L-FRAG_2             H10 
       330        375          A        GLU        OE2        L-FRAG_1             H20 
       331        376          A        GLU        OE1        L-FRAG_2             H10 
       331        109          A        GLU        OE2        L-FRAG_1             H20 
       332        376          A        GLU        OE1        L-FRAG_2             H10 
       334        109          A        GLU        OE2        L-FRAG_1             H20 
       335        109          A        GLU        OE2        L-FRAG_1             H20 
       336        109          A        GLU        OE2        L-FRAG_1             H20 
       337        376          A        GLU        OE1        L-FRAG_2              H9 
       337        109          A        GLU        OE2        L-FRAG_1             H20 
       338        376          A        GLU        OE1        L-FRAG_2             H10 
       338        109          A        GLU        OE2        L-FRAG_1             H20 
       339        376          A        GLU        OE1        L-FRAG_2              H9 
       339        109          A        GLU        OE2        L-FRAG_1             H20 
       340        376          A        GLU        OE1        L-FRAG_2             H10 
       340        109          A        GLU        OE2        L-FRAG_1             H20 
       341        376          A        GLU        OE1        L-FRAG_2             H10 
       341        109          A        GLU        OE2        L-FRAG_1             H20 
       342        376          A        GLU        OE1        L-FRAG_2             H10 
       343        376          A        GLU        OE2        L-FRAG_2              H9 
       344        376          A        GLU        OE2        L-FRAG_2             H21 
       345        376          A        GLU        OE2        L-FRAG_2             H21 
       346        375          A        GLU        OE1        L-FRAG_1              H7 
       346        376          A        GLU        OE2        L-FRAG_2             H10 
       347        375          A        GLU        OE1        L-FRAG_1              H7 
       348        375          A        GLU        OE1        L-FRAG_1              H7 
       348        376          A        GLU        OE2        L-FRAG_2             H10 
       349        376          A        GLU        OE2        L-FRAG_2             H21 
       350        376          A        GLU        OE2        L-FRAG_2             H21 
       351        376          A        GLU        OE2        L-FRAG_2             H21 
       352        375          A        GLU        OE1        L-FRAG_1             H20 
       352        376          A        GLU        OE1        L-FRAG_2             H21 
       353        376          A        GLU        OE2        L-FRAG_2             H10 
       353        375          A        GLU        OE1        L-FRAG_1             H20 
       354        376          A        GLU        OE2        L-FRAG_2              H9 
       355        375          A        GLU        OE1        L-FRAG_1              H7 
       355        376          A        GLU        OE1        L-FRAG_2             H21 
       356        376          A        GLU        OE2        L-FRAG_2              H9 
       357        375          A        GLU        OE2        L-FRAG_1              H7 
       358        375          A        GLU        OE2        L-FRAG_1              H8 
       358        312          A        HIS        NE2        L-FRAG_1             H20 
       359        375          A        GLU        OE2        L-FRAG_1              H8 
       359        376          A        GLU        OE2        L-FRAG_2              H9 
       360        375          A        GLU        OE2        L-FRAG_1              H8 
       360        376          A        GLU        OE2        L-FRAG_2              H9 
       361        376          A        GLU        OE2        L-FRAG_2              H9 
       362        376          A        GLU        OE2        L-FRAG_2             H10 
       362        375          A        GLU        OE2        L-FRAG_1             H20 
       363        376          A        GLU        OE2        L-FRAG_2             H10 
       364        376          A        GLU        OE2        L-FRAG_2             H10 
       365        376          A        GLU        OE1        L-FRAG_2             H21 
       366        376          A        GLU        OE1        L-FRAG_2             H21 
       367        375          A        GLU          O        L-FRAG_0              H5 
       367        376          A        GLU        OE1        L-FRAG_2             H21 
       368        376          A        GLU        OE1        L-FRAG_2             H21 
       369        376          A        GLU        OE1        L-FRAG_2              H9 
       370        376          A        GLU        OE1        L-FRAG_2             H21 
       371        375          A        GLU          O        L-FRAG_0              H5 
       371        376          A        GLU        OE1        L-FRAG_2             H10 
       372        376          A        GLU        OE2        L-FRAG_2             H10 
       372        375          A        GLU        OE2        L-FRAG_1             H20 
       373        376          A        GLU        OE2        L-FRAG_2             H10 
       373        375          A        GLU        OE2        L-FRAG_1             H20 
       374        376          A        GLU        OE1        L-FRAG_2              H9 
       375        376          A        GLU        OE2        L-FRAG_2             H21 
       376        376          A        GLU        OE2        L-FRAG_2             H21 
       377        376          A        GLU        OE1        L-FRAG_2             H21 
       378        312          A        HIS        NE2        L-FRAG_0              H4 
       378        376          A        GLU        OE2        L-FRAG_2             H10 
       380        312          A        HIS        NE2        L-FRAG_0              H4 
       380        376          A        GLU        OE2        L-FRAG_2             H21 
       381        376          A        GLU        OE2        L-FRAG_2             H10 
       382        376          A        GLU        OE2        L-FRAG_2             H10 
       383        376          A        GLU        OE1        L-FRAG_2             H10 
       384        375          A        GLU        OE1        L-FRAG_1              H7 
       384        312          A        HIS        NE2        L-FRAG_1              H8 
       384        376          A        GLU        OE1        L-FRAG_2              H9 
       385        312          A        HIS        NE2        L-FRAG_1              H8 
       385        376          A        GLU        OE1        L-FRAG_2              H9 
       386        376          A        GLU        OE2        L-FRAG_2              H9 
       387        312          A        HIS        NE2        L-FRAG_0              H4 
       387        376          A        GLU        OE1        L-FRAG_2             H21 
       388        376          A        GLU        OE1        L-FRAG_2             H21 
       389        376          A        GLU        OE1        L-FRAG_2             H21 
       390        312          A        HIS        NE2        L-FRAG_1              H8 
       391        376          A        GLU        OE2        L-FRAG_2             H21 
       392        375          A        GLU        OE2        L-FRAG_1              H7 
       393        376          A        GLU        OE1        L-FRAG_2             H21 
       394        376          A        GLU        OE2        L-FRAG_2             H21 
       395        376          A        GLU        OE2        L-FRAG_2              H9 
       396        312          A        HIS        NE2        L-FRAG_0              H4 
       397        376          A        GLU        OE1        L-FRAG_2             H10 
       398        376          A        GLU        OE1        L-FRAG_2              H9 
       399        376          A        GLU        OE1        L-FRAG_2              H9 
       400        376          A        GLU        OE1        L-FRAG_2             H21 
       401        376          A        GLU        OE1        L-FRAG_2              H9 
       402        375          A        GLU        OE1        L-FRAG_0              H4 
       402        375          A        GLU        OE1        L-FRAG_1              H8 
       402        376          A        GLU        OE1        L-FRAG_2              H9 
       403        375          A        GLU        OE1        L-FRAG_0              H4 
       403        376          A        GLU        OE1        L-FRAG_2              H9 
       404        376          A        GLU        OE1        L-FRAG_2              H9 
       405        376          A        GLU        OE2        L-FRAG_2             H10 
       405        375          A        GLU        OE1        L-FRAG_1             H20 
       406        375          A        GLU        OE1        L-FRAG_1             H20 
       406        323          A        LYS        HZ2        L-FRAG_0              O2 
       407        375          A        GLU        OE1        L-FRAG_1              H7 
       408        375          A        GLU          O        L-FRAG_0              H5 
       408        375          A        GLU        OE1        L-FRAG_1             H20 
       408        376          A        GLU        OE1        L-FRAG_2             H21 
       409        375          A        GLU        OE1        L-FRAG_0              H4 
       409        375          A        GLU        OE2        L-FRAG_1              H8 
       409        376          A        GLU        OE1        L-FRAG_2             H21 
       411        376          A        GLU        OE1        L-FRAG_2             H21 
       412        376          A        GLU        OE1        L-FRAG_2             H21 
       414        376          A        GLU        OE2        L-FRAG_2             H10 
       415        376          A        GLU        OE1        L-FRAG_2             H10 
       416        376          A        GLU        OE1        L-FRAG_2             H10 
       417        375          A        GLU        OE1        L-FRAG_1              H7 
       417        376          A        GLU        OE1        L-FRAG_2             H10 
       418        376          A        GLU        OE1        L-FRAG_2             H10 
       419        376          A        GLU        OE2        L-FRAG_2             H10 
       420        376          A        GLU        OE1        L-FRAG_2             H10 
       421        376          A        GLU        OE1        L-FRAG_2             H10 
       422        376          A        GLU        OE2        L-FRAG_2             H10 
       423        376          A        GLU        OE1        L-FRAG_2              H9 
       423        375          A        GLU        OE1        L-FRAG_1             H20 
       424        376          A        GLU        OE2        L-FRAG_2             H21 
       425        375          A        GLU        OE2        L-FRAG_1             H20 
       425        376          A        GLU        OE2        L-FRAG_2             H21 
       426        376          A        GLU        OE1        L-FRAG_2             H21 
       427        376          A        GLU        OE2        L-FRAG_2             H21 
       428        376          A        GLU        OE2        L-FRAG_2             H21 
       429        375          A        GLU        OE2        L-FRAG_1              H8 
       429        376          A        GLU        OE2        L-FRAG_2             H10 
       430        375          A        GLU        OE2        L-FRAG_1              H8 
       430        376          A        GLU        OE2        L-FRAG_2             H21 
       431        375          A        GLU        OE2        L-FRAG_1              H7 
       431        376          A        GLU        OE2        L-FRAG_2             H10 
       432        376          A        GLU        OE2        L-FRAG_2             H10 
       433        376          A        GLU        OE2        L-FRAG_2             H21 
       434        375          A        GLU          O        L-FRAG_0              H5 
       434        376          A        GLU        OE2        L-FRAG_2             H10 
       434        375          A        GLU        OE2        L-FRAG_1             H20 
       435        375          A        GLU        OE2        L-FRAG_1              H7 
       435        376          A        GLU        OE2        L-FRAG_2             H10 
       436        375          A        GLU        OE2        L-FRAG_1              H7 
       436        376          A        GLU        OE2        L-FRAG_2             H10 
       437        376          A        GLU        OE2        L-FRAG_2             H10 
       438        375          A        GLU        OE1        L-FRAG_1              H7 
       438        376          A        GLU        OE2        L-FRAG_2             H10 
       439        375          A        GLU        OE2        L-FRAG_1              H7 
       439        376          A        GLU        OE2        L-FRAG_2             H10 
       440        376          A        GLU        OE2        L-FRAG_2             H10 
       440        375          A        GLU        OE2        L-FRAG_1             H20 
       440        431          A        THR        HG1        L-FRAG_0              N1 
       441        376          A        GLU        OE1        L-FRAG_2             H10 
       441        375          A        GLU        OE2        L-FRAG_1             H20 
       442        375          A        GLU        OE2        L-FRAG_1              H8 
       442        376          A        GLU        OE2        L-FRAG_2              H9 
       442        431          A        THR        HG1        L-FRAG_0              N1 
       443        376          A        GLU        OE2        L-FRAG_2              H9 
       443        375          A        GLU        OE2        L-FRAG_1             H20 
       443        431          A        THR        HG1        L-FRAG_0              N1 
       444        376          A        GLU        OE2        L-FRAG_2              H9 
       444        431          A        THR        HG1        L-FRAG_0              N1 
       445        375          A        GLU        OE2        L-FRAG_1             H20 
       445        376          A        GLU        OE2        L-FRAG_2             H21 
       446        434          A        LEU          O        L-FRAG_0              H5 
       446        375          A        GLU        OE1        L-FRAG_1              H7 
       446        376          A        GLU        OE2        L-FRAG_2             H21 
       446        431          A        THR        HG1        L-FRAG_0              N1 
       447        376          A        GLU        OE2        L-FRAG_2             H21 
       447        431          A        THR        HG1        L-FRAG_0              N1 
       448        376          A        GLU        OE2        L-FRAG_2             H21 
       448        431          A        THR        HG1        L-FRAG_0              N1 
       449        376          A        GLU        OE1        L-FRAG_2             H21 
       449        431          A        THR        HG1        L-FRAG_0              N1 
       450        376          A        GLU        OE1        L-FRAG_2             H21 
       451        376          A        GLU        OE1        L-FRAG_2             H21 
       451        431          A        THR        HG1        L-FRAG_0              N1 
       452        434          A        LEU          O        L-FRAG_0              H5 
       452        376          A        GLU        OE1        L-FRAG_2             H21 
       453        375          A        GLU        OE1        L-FRAG_1              H7 
       453        376          A        GLU        OE1        L-FRAG_2             H21 
       454        376          A        GLU        OE1        L-FRAG_2             H21 
       455        376          A        GLU        OE2        L-FRAG_2              H9 
       456        376          A        GLU        OE1        L-FRAG_2              H9 
       458        376          A        GLU        OE1        L-FRAG_2             H10 
       459        376          A        GLU        OE1        L-FRAG_2             H10 
       459        375          A        GLU        OE2        L-FRAG_1             H20 
       460        375          A        GLU        OE1        L-FRAG_1              H7 
       460        376          A        GLU        OE2        L-FRAG_2             H10 
       460        431          A        THR        HG1        L-FRAG_0              N1 
       461        375          A        GLU        OE1        L-FRAG_1              H7 
       461        376          A        GLU        OE1        L-FRAG_2             H10 
       462        376          A        GLU        OE1        L-FRAG_2             H10 
       463        376          A        GLU        OE2        L-FRAG_2             H10 
       464        376          A        GLU        OE2        L-FRAG_2             H21 
       465        375          A        GLU        OE1        L-FRAG_1             H20 
       465        376          A        GLU        OE2        L-FRAG_2             H21 
       465        431          A        THR        HG1        L-FRAG_0              N1 
       466        376          A        GLU        OE2        L-FRAG_2              H9 
       467        376          A        GLU        OE2        L-FRAG_2              H9 
       467        431          A        THR        HG1        L-FRAG_0              N1 
       468        375          A        GLU        OE1        L-FRAG_1              H7 
       468        376          A        GLU        OE2        L-FRAG_2             H21 
       468        431          A        THR        HG1        L-FRAG_0              N1 
       469        376          A        GLU        OE2        L-FRAG_2             H21 
       470        376          A        GLU        OE2        L-FRAG_2             H21 
       470        431          A        THR        HG1        L-FRAG_0              N1 
       471        376          A        GLU        OE2        L-FRAG_2             H10 
       471        375          A        GLU        OE1        L-FRAG_1             H20 
       472        376          A        GLU        OE2        L-FRAG_2              H9 
       472        375          A        GLU        OE1        L-FRAG_1             H20 
       473        376          A        GLU        OE2        L-FRAG_2              H9 
       473        375          A        GLU        OE1        L-FRAG_1             H20 
       474        376          A        GLU        OE2        L-FRAG_2              H9 
       474        375          A        GLU        OE1        L-FRAG_1             H20 
       474        431          A        THR        HG1        L-FRAG_0              N1 
       475        376          A        GLU        OE1        L-FRAG_2              H9 
       475        375          A        GLU        OE2        L-FRAG_1             H20 
       475        431          A        THR        HG1        L-FRAG_0              N1 
       476        376          A        GLU        OE1        L-FRAG_2             H10 
       476        431          A        THR        HG1        L-FRAG_0              N1 
       477        375          A        GLU        OE2        L-FRAG_1              H8 
       477        376          A        GLU        OE2        L-FRAG_2             H10 
       477        431          A        THR        HG1        L-FRAG_0              N1 
       478        376          A        GLU        OE2        L-FRAG_2              H9 
       479        376          A        GLU        OE1        L-FRAG_2              H9 
       479        431          A        THR        HG1        L-FRAG_0              N1 
       480        376          A        GLU        OE1        L-FRAG_2              H9 
       481        376          A        GLU        OE2        L-FRAG_2             H21 
       483        376          A        GLU        OE2        L-FRAG_2             H10 
       484        376          A        GLU        OE2        L-FRAG_2             H10 
       485        376          A        GLU        OE2        L-FRAG_2             H10 
       486        376          A        GLU        OE2        L-FRAG_2             H10 
       487        376          A        GLU        OE1        L-FRAG_2              H9 
       490        376          A        GLU        OE2        L-FRAG_2             H10 
       491        376          A        GLU        OE2        L-FRAG_2             H10 
       492        376          A        GLU        OE2        L-FRAG_2             H10 
       492        431          A        THR        HG1        L-FRAG_0              N1 
       493        376          A        GLU        OE2        L-FRAG_2             H21 
       494        376          A        GLU        OE2        L-FRAG_2              H9 
       495        110          A        SER         OG        L-FRAG_1              H8 
       495        376          A        GLU        OE2        L-FRAG_2              H9 
       495        430          A        SER         HG        L-FRAG_0              N1 
       496        376          A        GLU        OE2        L-FRAG_2              H9 
       496        430          A        SER         HG        L-FRAG_0              N1 
       497        376          A        GLU        OE2        L-FRAG_2              H9 
       497        430          A        SER         HG        L-FRAG_0              N1 
       497        431          A        THR        HG1        L-FRAG_0              N1 
       498        376          A        GLU        OE2        L-FRAG_2              H9 
       498        430          A        SER         HG        L-FRAG_0              N1 
       499        375          A        GLU        OE2        L-FRAG_1              H8 
       499        431          A        THR        HG1        L-FRAG_0              N1 
       500        375          A        GLU        OE2        L-FRAG_1              H8 
       500        376          A        GLU        OE2        L-FRAG_2             H21 
       500        430          A        SER         HG        L-FRAG_0              N1 
       501        375          A        GLU        OE2        L-FRAG_1              H8 
       501        376          A        GLU        OE2        L-FRAG_2             H21 
       501        430          A        SER         HG        L-FRAG_0              N1 
       502        375          A        GLU        OE2        L-FRAG_1              H8 
       502        430          A        SER         HG        L-FRAG_0              N1 
       503        375          A        GLU        OE2        L-FRAG_1              H8 
       503        376          A        GLU        OE2        L-FRAG_2              H9 
       504        376          A        GLU        OE1        L-FRAG_2              H9 
       504        430          A        SER         HG        L-FRAG_0              N1 
       505        376          A        GLU        OE2        L-FRAG_2             H21 
       505        430          A        SER         HG        L-FRAG_0              N1 
       506        376          A        GLU        OE2        L-FRAG_2              H9 
       506        430          A        SER         HG        L-FRAG_0              N1 
       507        376          A        GLU        OE1        L-FRAG_2              H9 
       507        375          A        GLU        OE2        L-FRAG_2             H21 
       507        430          A        SER         HG        L-FRAG_0              N1 
       507        431          A        THR        HG1        L-FRAG_0              N1 
       508        376          A        GLU        OE1        L-FRAG_2              H9 
       509        376          A        GLU        OE1        L-FRAG_2              H9 
       510        430          A        SER         HG        L-FRAG_0              N1 
       511        376          A        GLU        OE2        L-FRAG_2              H9 
       511        430          A        SER         HG        L-FRAG_0              N1 
       512        376          A        GLU        OE2        L-FRAG_2              H9 
       512        427          A        ARG       HH11        L-FRAG_0              O2 
       513        376          A        GLU        OE2        L-FRAG_2              H9 
       513        431          A        THR        HG1        L-FRAG_0              N1 
       514        376          A        GLU        OE1        L-FRAG_2             H21 
       514        430          A        SER         HG        L-FRAG_0              N1 
       515        376          A        GLU        OE1        L-FRAG_2             H21 
       515        430          A        SER         HG        L-FRAG_0              N1 
       516        376          A        GLU        OE1        L-FRAG_2             H21 
       516        430          A        SER         HG        L-FRAG_0              N1 
       517        376          A        GLU        OE2        L-FRAG_2             H21 
       518        376          A        GLU        OE1        L-FRAG_2             H21 
       518        430          A        SER         HG        L-FRAG_0              N1 
       519        376          A        GLU        OE1        L-FRAG_2              H9 
       519        431          A        THR        HG1        L-FRAG_0              N1 
       520        376          A        GLU        OE1        L-FRAG_2              H9 
       520        430          A        SER         HG        L-FRAG_0              N1 
       521        376          A        GLU        OE1        L-FRAG_2              H9 
       521        430          A        SER         HG        L-FRAG_0              N1 
       522        376          A        GLU        OE2        L-FRAG_2             H10 
       522        431          A        THR        HG1        L-FRAG_0              N1 
       523        431          A        THR        HG1        L-FRAG_0              N1 
       524        376          A        GLU        OE2        L-FRAG_2             H10 
       524        430          A        SER         HG        L-FRAG_0              N1 
       525        376          A        GLU        OE2        L-FRAG_2             H21 
       526        430          A        SER         HG        L-FRAG_0              N1 
       528        376          A        GLU        OE2        L-FRAG_2             H21 
       529        376          A        GLU        OE2        L-FRAG_2             H21 
       529        430          A        SER         HG        L-FRAG_0              N1 
       530        430          A        SER          O        L-FRAG_0              H5 
       531        376          A        GLU        OE2        L-FRAG_1             H20 
       532        376          A        GLU        OE2        L-FRAG_1             H20 
       533        376          A        GLU        OE2        L-FRAG_1             H20 
       533        544          A        PRO          O        L-FRAG_2             H21 
       534        376          A        GLU        OE2        L-FRAG_1             H20 
       534        544          A        PRO          O        L-FRAG_2             H21 
       535        544          A        PRO          O        L-FRAG_2             H10 
       536        544          A        PRO          O        L-FRAG_2             H21 
       539        544          A        PRO          O        L-FRAG_2             H10 
       540        544          A        PRO          O        L-FRAG_2              H9 
       541        544          A        PRO          O        L-FRAG_2              H9 
       541        553          A        GLN       HE22        L-FRAG_0              N1 
       544        550          A        GLU        OE1        L-FRAG_2             H10 
       544        553          A        GLN       HE21        L-FRAG_0              N1 
       545        550          A        GLU        OE1        L-FRAG_2             H10 
       545        553          A        GLN       HE21        L-FRAG_0              N1 
       547        550          A        GLU        OE2        L-FRAG_2             H21 
       548        550          A        GLU        OE1        L-FRAG_2             H21 
       549        550          A        GLU        OE2        L-FRAG_2             H21 
       550        550          A        GLU        OE2        L-FRAG_2             H21 
       550        426          A        CYS         HG        L-FRAG_0              N1 
       550        553          A        GLN       HE21        L-FRAG_0              N1 
       551        550          A        GLU        OE1        L-FRAG_2              H9 
       552        550          A        GLU        OE2        L-FRAG_2             H21 
       553        550          A        GLU        OE1        L-FRAG_2             H10 
       553        553          A        GLN       HE22        L-FRAG_0              O1 
       554        550          A        GLU        OE1        L-FRAG_2             H10 
       555        550          A        GLU        OE1        L-FRAG_2              H9 
       556        550          A        GLU        OE1        L-FRAG_2              H9 
       557        550          A        GLU        OE1        L-FRAG_2              H9 
       558        550          A        GLU        OE1        L-FRAG_2             H10 
       559        550          A        GLU        OE1        L-FRAG_2             H10 
       560        550          A        GLU        OE2        L-FRAG_2              H9 
       561        550          A        GLU        OE2        L-FRAG_2              H9 
       562        550          A        GLU        OE2        L-FRAG_2             H10 
       563        550          A        GLU        OE2        L-FRAG_2             H10 
       564        550          A        GLU        OE2        L-FRAG_2             H10 
       565        550          A        GLU        OE2        L-FRAG_2             H10 
       569        553          A        GLN        OE1        L-FRAG_2             H10 
       572        423          A        CYS         HG        L-FRAG_0              N1 
       573        430          A        SER         OG        L-FRAG_1              H7 
       574        430          A        SER         OG        L-FRAG_1              H7 
       575        430          A        SER         OG        L-FRAG_1             H20 
       575        550          A        GLU        OE2        L-FRAG_2             H21 
       576        430          A        SER         OG        L-FRAG_1              H7 
       577        430          A        SER         OG        L-FRAG_1              H7 
       579        423          A        CYS         HG        L-FRAG_0              N1 
       582        553          A        GLN        OE1        L-FRAG_0              H5 
       584        430          A        SER         OG        L-FRAG_1              H8 
       586        549          A        VAL          O        L-FRAG_0              H5 
       586        430          A        SER         OG        L-FRAG_1              H8 
       587        553          A        GLN        OE1        L-FRAG_0              H5 
       587        430          A        SER         OG        L-FRAG_1             H20 
       592        553          A        GLN       HE21        L-FRAG_0              O1 
       600        553          A        GLN       HE21        L-FRAG_0              O1 
       602        553          A        GLN       HE21        L-FRAG_0              O1 
       603        553          A        GLN       HE21        L-FRAG_0              O1 
       604        549          A        VAL          O        L-FRAG_0              H5 
       604        426          A        CYS         HG        L-FRAG_0              O1 
       604        553          A        GLN       HE21        L-FRAG_0              O1 
       605        553          A        GLN       HE21        L-FRAG_0              O1 
       606        553          A        GLN       HE21        L-FRAG_0              O1 
       607        553          A        GLN       HE21        L-FRAG_0              O1 
       609        553          A        GLN       HE21        L-FRAG_0              O1 
       611        550          A        GLU        OE1        L-FRAG_2             H10 
       612        550          A        GLU        OE1        L-FRAG_2             H10 
       612        553          A        GLN       HE21        L-FRAG_0              N1 
       614        553          A        GLN        OE1        L-FRAG_0              H5 
       620        550          A        GLU        OE1        L-FRAG_2             H21 
       621        550          A        GLU        OE1        L-FRAG_2              H9 
       632        550          A        GLU        OE1        L-FRAG_2             H10 
       633        550          A        GLU        OE1        L-FRAG_2             H10 
       634        550          A        GLU        OE1        L-FRAG_2             H10 
       635        550          A        GLU        OE1        L-FRAG_2             H21 
       635        426          A        CYS         HG        L-FRAG_0              N1 
       636        550          A        GLU        OE1        L-FRAG_2              H9 
       637        550          A        GLU        OE1        L-FRAG_2             H10 
       638        550          A        GLU        OE1        L-FRAG_2             H10 
       639        550          A        GLU        OE1        L-FRAG_2             H10 
       640        550          A        GLU        OE1        L-FRAG_2             H21 
       641        550          A        GLU        OE1        L-FRAG_2             H21 
       643        550          A        GLU        OE2        L-FRAG_2             H21 
       644        550          A        GLU        OE1        L-FRAG_2              H9 
       645        550          A        GLU        OE1        L-FRAG_2              H9 
       646        550          A        GLU        OE1        L-FRAG_2             H10 
       647        550          A        GLU        OE2        L-FRAG_2             H10 
       648        550          A        GLU        OE1        L-FRAG_2             H21 
       649        100          A        GLU        OE2        L-FRAG_1              H7 
       649        550          A        GLU        OE1        L-FRAG_2             H21 
       649        430          A        SER         HG        L-FRAG_0              N1 
       650        550          A        GLU        OE1        L-FRAG_2             H21 
       651        550          A        GLU        OE2        L-FRAG_2             H21 
       652        550          A        GLU        OE1        L-FRAG_2             H10 
       653        550          A        GLU        OE1        L-FRAG_2             H21 
       654        550          A        GLU        OE1        L-FRAG_2              H9 
       655        550          A        GLU        OE2        L-FRAG_2             H21 
       656        550          A        GLU        OE1        L-FRAG_2              H9 
       657        550          A        GLU        OE2        L-FRAG_2              H9 
       658        550          A        GLU        OE2        L-FRAG_2              H9 
       659        550          A        GLU        OE2        L-FRAG_2             H10 
       660        550          A        GLU        OE1        L-FRAG_2             H10 
       661        550          A        GLU        OE2        L-FRAG_2             H21 
       662        550          A        GLU        OE1        L-FRAG_2              H9 
       663        550          A        GLU        OE1        L-FRAG_2             H21 
       663        426          A        CYS         HG        L-FRAG_0              N1 
       664        550          A        GLU        OE1        L-FRAG_2             H21 
       665        550          A        GLU        OE2        L-FRAG_2             H21 
       666        550          A        GLU        OE2        L-FRAG_2              H9 
       667        550          A        GLU        OE1        L-FRAG_2              H9 
       668        550          A        GLU        OE1        L-FRAG_2              H9 
       669        550          A        GLU        OE2        L-FRAG_2              H9 
       670        550          A        GLU        OE1        L-FRAG_2              H9 
       671        550          A        GLU        OE1        L-FRAG_2              H9 
       672        550          A        GLU        OE1        L-FRAG_2             H10 
       673        550          A        GLU        OE1        L-FRAG_2             H10 
       674        550          A        GLU        OE1        L-FRAG_2             H10 
       675        550          A        GLU        OE2        L-FRAG_2             H10 
       676        550          A        GLU        OE1        L-FRAG_2             H10 
       677        550          A        GLU        OE2        L-FRAG_2              H9 
       678        550          A        GLU        OE2        L-FRAG_2             H21 
       679        550          A        GLU        OE1        L-FRAG_2              H9 
       680        550          A        GLU        OE2        L-FRAG_0              H5 
       680        550          A        GLU        OE1        L-FRAG_2              H9 
       681        550          A        GLU        OE1        L-FRAG_2             H21 
       682        550          A        GLU        OE1        L-FRAG_2             H10 
       683        100          A        GLU        OE2        L-FRAG_1              H7 
       683        550          A        GLU        OE1        L-FRAG_2             H21 
       685        550          A        GLU        OE1        L-FRAG_2              H9 
       685        100          A        GLU        OE1        L-FRAG_1             H20 
       686        550          A        GLU        OE1        L-FRAG_2              H9 
       687        100          A        GLU        OE2        L-FRAG_1              H7 
       687        550          A        GLU        OE2        L-FRAG_2             H21 
       688        100          A        GLU        OE2        L-FRAG_1              H7 
       688        550          A        GLU        OE2        L-FRAG_2             H10 
       689        100          A        GLU        OE2        L-FRAG_1              H8 
       689        550          A        GLU        OE1        L-FRAG_2             H21 
       690        100          A        GLU        OE2        L-FRAG_1             H20 
       691        100          A        GLU        OE2        L-FRAG_1              H7 
       691        550          A        GLU        OE1        L-FRAG_2             H21 
       692        100          A        GLU        OE2        L-FRAG_1              H7 
       692        550          A        GLU        OE1        L-FRAG_2             H21 
       693        550          A        GLU        OE1        L-FRAG_2             H21 
       694        550          A        GLU        OE1        L-FRAG_2             H21 
       698        550          A        GLU        OE2        L-FRAG_2             H10 
       699        550          A        GLU        OE2        L-FRAG_2             H10 
       700        550          A        GLU        OE1        L-FRAG_2             H10 
       701        550          A        GLU        OE1        L-FRAG_2             H10 
       702        100          A        GLU        OE2        L-FRAG_1              H7 
       702        550          A        GLU        OE1        L-FRAG_2             H10 
       703        550          A        GLU        OE1        L-FRAG_2             H10 
       703        100          A        GLU        OE1        L-FRAG_1             H20 
       704        550          A        GLU        OE1        L-FRAG_2             H10 
       705        550          A        GLU        OE1        L-FRAG_2             H10 
       706        550          A        GLU        OE1        L-FRAG_2             H10 
       707        550          A        GLU        OE1        L-FRAG_2             H10 
       708        550          A        GLU        OE1        L-FRAG_2             H10 
       709        550          A        GLU        OE1        L-FRAG_2             H10 
       712        550          A        GLU        OE1        L-FRAG_2             H10 
       713        550          A        GLU        OE2        L-FRAG_2             H10 
       715        550          A        GLU        OE2        L-FRAG_2             H10 
       716        550          A        GLU        OE1        L-FRAG_2             H10 
       717        550          A        GLU        OE2        L-FRAG_2             H21 
       718        550          A        GLU        OE1        L-FRAG_2              H9 
       722        550          A        GLU        OE1        L-FRAG_2              H9 
       723        550          A        GLU        OE2        L-FRAG_2             H21 
       724        550          A        GLU        OE1        L-FRAG_2             H21 
       725        550          A        GLU        OE1        L-FRAG_2             H21 
       726        550          A        GLU        OE2        L-FRAG_2             H10 
       727        550          A        GLU        OE2        L-FRAG_2             H10 
       728        550          A        GLU        OE1        L-FRAG_2             H10 
       729        550          A        GLU        OE2        L-FRAG_2             H10 
       730        550          A        GLU        OE2        L-FRAG_2             H10 
       731        550          A        GLU        OE1        L-FRAG_2             H10 
       732        550          A        GLU        OE2        L-FRAG_2              H9 
       733        550          A        GLU        OE2        L-FRAG_2              H9 
       734        550          A        GLU        OE1        L-FRAG_2             H21 
       735        550          A        GLU        OE2        L-FRAG_2             H21 
       736        550          A        GLU        OE1        L-FRAG_2              H9 
       736        426          A        CYS         HG        L-FRAG_0              O1 
       737        550          A        GLU        OE2        L-FRAG_2              H9 
       739        550          A        GLU        OE2        L-FRAG_2              H9 
       740        550          A        GLU        OE2        L-FRAG_2              H9 
       741        550          A        GLU        OE2        L-FRAG_2              H9 
       742        550          A        GLU        OE1        L-FRAG_2              H9 
       743        550          A        GLU        OE2        L-FRAG_2              H9 
       744        550          A        GLU        OE1        L-FRAG_2              H9 
       746        550          A        GLU        OE1        L-FRAG_2              H9 
       747        550          A        GLU        OE2        L-FRAG_2              H9 
       747        100          A        GLU        OE2        L-FRAG_1             H20 
       748        550          A        GLU        OE2        L-FRAG_2             H21 
       749        550          A        GLU        OE2        L-FRAG_2             H10 
       751        550          A        GLU        OE2        L-FRAG_2             H10 
       752        550          A        GLU        OE1        L-FRAG_2             H21 
       753        550          A        GLU        OE1        L-FRAG_2             H10 
       754        550          A        GLU        OE1        L-FRAG_2             H10 
       755        550          A        GLU        OE1        L-FRAG_2             H10 
       756        550          A        GLU        OE1        L-FRAG_2             H10 
       757        550          A        GLU        OE1        L-FRAG_2              H9 
       758        550          A        GLU        OE1        L-FRAG_2             H10 
       759        550          A        GLU        OE2        L-FRAG_2             H21 
       760        550          A        GLU        OE2        L-FRAG_2             H21 
       761        550          A        GLU        OE1        L-FRAG_2             H21 
       762        550          A        GLU        OE2        L-FRAG_2              H9 
       763        550          A        GLU        OE1        L-FRAG_2             H21 
       764        550          A        GLU        OE1        L-FRAG_2             H21 
       765        550          A        GLU        OE1        L-FRAG_2             H21 
       766        550          A        GLU        OE2        L-FRAG_2             H21 
       767        550          A        GLU        OE2        L-FRAG_2             H21 
       768        550          A        GLU        OE2        L-FRAG_2              H9 
       769        550          A        GLU        OE2        L-FRAG_2             H21 
       770        550          A        GLU        OE2        L-FRAG_2             H21 
       771        550          A        GLU        OE2        L-FRAG_2              H9 
       772        550          A        GLU        OE2        L-FRAG_2              H9 
       773        103          A        ASN       HD22        L-FRAG_0              N1 
       775        102          A        SER         HG        L-FRAG_0              N1 
       779        553          A        GLN       HE22        L-FRAG_0              N1 
       780        100          A        GLU        OE2        L-FRAG_1              H8 
       781        100          A        GLU        OE1        L-FRAG_1              H8 
       782        100          A        GLU        OE1        L-FRAG_1             H20 
       783        100          A        GLU        OE1        L-FRAG_1              H8 
       784        100          A        GLU        OE1        L-FRAG_1              H7 
       785        100          A        GLU        OE2        L-FRAG_1              H7 
       787        100          A        GLU        OE2        L-FRAG_1             H20 
       788        100          A        GLU        OE2        L-FRAG_1              H8 
       789        100          A        GLU        OE1        L-FRAG_1              H8 
       790        100          A        GLU        OE2        L-FRAG_1              H8 
       791        100          A        GLU        OE2        L-FRAG_1             H20 
       792        100          A        GLU        OE1        L-FRAG_1              H8 
       792        553          A        GLN       HE21        L-FRAG_0              N1 
       793        100          A        GLU        OE1        L-FRAG_1             H20 
       793        553          A        GLN       HE21        L-FRAG_0              N1 
       794        100          A        GLU        OE1        L-FRAG_1             H20 
       794        553          A        GLN       HE21        L-FRAG_0              N1 
       795        100          A        GLU        OE2        L-FRAG_1             H20 
       796        100          A        GLU        OE2        L-FRAG_1             H20 
       797        100          A        GLU        OE2        L-FRAG_1              H8 
       798        100          A        GLU        OE1        L-FRAG_1              H7 
       799        100          A        GLU        OE1        L-FRAG_1             H20 
       800        100          A        GLU        OE1        L-FRAG_1             H20 
       801        100          A        GLU        OE2        L-FRAG_1             H20 
       801        557          A        ASN       HD21        L-FRAG_0              N1 
       802        100          A        GLU        OE1        L-FRAG_1              H8 
       802        564          A        TYR         OH        L-FRAG_1             H20 
       803        100          A        GLU        OE2        L-FRAG_1              H8 
       804        557          A        ASN        OD1        L-FRAG_0              H4 
       809        423          A        CYS         HG        L-FRAG_0              N1 
       811        557          A        ASN        OD1        L-FRAG_0              H5 
       817        557          A        ASN       HD21        L-FRAG_0              O1 
       842        550          A        GLU        OE1        L-FRAG_2             H10 
       842        553          A        GLN       HE21        L-FRAG_0              O1 
       843        550          A        GLU        OE1        L-FRAG_2             H10 
       843        553          A        GLN       HE21        L-FRAG_0              O1 
       844        550          A        GLU        OE1        L-FRAG_2             H21 
       844        553          A        GLN       HE21        L-FRAG_0              O1 
       845        557          A        ASN        OD1        L-FRAG_1              H8 
       845        550          A        GLU        OE1        L-FRAG_2             H21 
       845        553          A        GLN       HE21        L-FRAG_0              O1 
       846        550          A        GLU        OE1        L-FRAG_2             H21 
       846        553          A        GLN       HE21        L-FRAG_0              O1 
       847        550          A        GLU        OE1        L-FRAG_2             H10 
       847        553          A        GLN       HE21        L-FRAG_0              O1 
       848        550          A        GLU        OE1        L-FRAG_2              H9 
       848        553          A        GLN       HE21        L-FRAG_0              O1 
       849        553          A        GLN          O        L-FRAG_0              H5 
       849        550          A        GLU        OE2        L-FRAG_2              H9 
       849        553          A        GLN       HE21        L-FRAG_0              O1 
       850        553          A        GLN          O        L-FRAG_0              H5 
       850        550          A        GLU        OE2        L-FRAG_2             H10 
       850        553          A        GLN       HE21        L-FRAG_0              O1 
       851        550          A        GLU        OE2        L-FRAG_2             H10 
       851        553          A        GLN       HE21        L-FRAG_0              O1 
       852        550          A        GLU        OE2        L-FRAG_2             H10 
       852        553          A        GLN       HE21        L-FRAG_0              O1 
       853        550          A        GLU        OE2        L-FRAG_2             H10 
       853        553          A        GLN       HE21        L-FRAG_0              O1 
       854        550          A        GLU        OE2        L-FRAG_2             H10 
       854        553          A        GLN       HE21        L-FRAG_0              O1 
       855        553          A        GLN          O        L-FRAG_0              H5 
       855        550          A        GLU        OE1        L-FRAG_2             H10 
       855        553          A        GLN       HE21        L-FRAG_0              O1 
       856        553          A        GLN          O        L-FRAG_0              H5 
       856        550          A        GLU        OE2        L-FRAG_2              H9 
       856        553          A        GLN       HE21        L-FRAG_0              O1 
       857        550          A        GLU        OE2        L-FRAG_2             H21 
       857        553          A        GLN       HE21        L-FRAG_0              O1 
       858        550          A        GLU        OE2        L-FRAG_2             H21 
       858        553          A        GLN       HE21        L-FRAG_0              O1 
       859        550          A        GLU        OE2        L-FRAG_2             H21 
       859        553          A        GLN       HE21        L-FRAG_0              O1 
       860        553          A        GLN       HE21        L-FRAG_0              O1 
       861        550          A        GLU        OE2        L-FRAG_2              H9 
       861        553          A        GLN       HE21        L-FRAG_0              O1 
       862        550          A        GLU        OE2        L-FRAG_2              H9 
       862        553          A        GLN       HE21        L-FRAG_0              O1 
       863        550          A        GLU        OE2        L-FRAG_2              H9 
       863        553          A        GLN       HE21        L-FRAG_0              O1 
       864        550          A        GLU        OE2        L-FRAG_2              H9 
       865        550          A        GLU        OE2        L-FRAG_2              H9 
       866        550          A        GLU        OE2        L-FRAG_2              H9 
       867        550          A        GLU        OE1        L-FRAG_2              H9 
       870        561          A        GLU        OE1        L-FRAG_1             H20 
       871        561          A        GLU        OE2        L-FRAG_1             H20 
       872        561          A        GLU        OE2        L-FRAG_1             H20 
       873        561          A        GLU        OE2        L-FRAG_1             H20 
       874        553          A        GLN          O        L-FRAG_0              H5 
       874        553          A        GLN       HE21        L-FRAG_0              O1 
       875        550          A        GLU        OE1        L-FRAG_2              H9 
       875        561          A        GLU        OE1        L-FRAG_1             H20 
       875        553          A        GLN       HE21        L-FRAG_0              O1 
       876        550          A        GLU        OE1        L-FRAG_2             H21 
       876        553          A        GLN       HE21        L-FRAG_0              O1 
       877        553          A        GLN       HE21        L-FRAG_0              O1 
       878        553          A        GLN          O        L-FRAG_0              H5 
       878        561          A        GLU        OE2        L-FRAG_1             H20 
       878        550          A        GLU        OE1        L-FRAG_2             H21 
       879        561          A        GLU        OE2        L-FRAG_1              H8 
       879        550          A        GLU        OE2        L-FRAG_2             H21 
       880        553          A        GLN          O        L-FRAG_0              H5 
       880        561          A        GLU        OE1        L-FRAG_1              H8 
       880        550          A        GLU        OE1        L-FRAG_2             H21 
       881        561          A        GLU        OE1        L-FRAG_1              H7 
       881        550          A        GLU        OE1        L-FRAG_2             H21 
       882        553          A        GLN          O        L-FRAG_0              H5 
       882        561          A        GLU        OE1        L-FRAG_1             H20 
       882        550          A        GLU        OE1        L-FRAG_2             H21 
       883        561          A        GLU        OE1        L-FRAG_1              H7 
       883        550          A        GLU        OE1        L-FRAG_2              H9 
       884        561          A        GLU        OE1        L-FRAG_1              H8 
       884        550          A        GLU        OE1        L-FRAG_2              H9 
       885        550          A        GLU        OE2        L-FRAG_2              H9 
       885        561          A        GLU        OE1        L-FRAG_1             H20 
       886        561          A        GLU        OE2        L-FRAG_1              H7 
       886        557          A        ASN          O        L-FRAG_1              H8 
       886        550          A        GLU        OE2        L-FRAG_2             H21 
       886        560          A        THR        HG1        L-FRAG_0              O2 
       887        561          A        GLU        OE2        L-FRAG_1              H8 
       887        550          A        GLU        OE2        L-FRAG_2             H10 
       887        557          A        ASN          O        L-FRAG_1             H20 
       888        553          A        GLN          O        L-FRAG_0              H5 
       888        561          A        GLU        OE2        L-FRAG_1              H8 
       888        550          A        GLU        OE2        L-FRAG_2             H10 
       889        561          A        GLU        OE2        L-FRAG_1              H8 
       889        550          A        GLU        OE2        L-FRAG_2             H10 
       890        561          A        GLU        OE2        L-FRAG_1              H8 
       890        550          A        GLU        OE2        L-FRAG_2             H10 
       890        557          A        ASN        OD1        L-FRAG_1             H20 
       891        561          A        GLU        OE2        L-FRAG_1              H8 
       891        550          A        GLU        OE1        L-FRAG_2             H10 
       892        561          A        GLU        OE2        L-FRAG_1              H8 
       892        550          A        GLU        OE2        L-FRAG_2             H10 
       893        553          A        GLN          O        L-FRAG_0              H5 
       893        561          A        GLU        OE2        L-FRAG_1              H8 
       893        550          A        GLU        OE1        L-FRAG_2             H10 
       894        561          A        GLU        OE2        L-FRAG_1              H8 
       894        550          A        GLU        OE2        L-FRAG_2             H10 
       895        557          A        ASN          O        L-FRAG_1              H7 
       895        550          A        GLU        OE2        L-FRAG_2             H10 
       895        561          A        GLU        OE2        L-FRAG_1             H20 
       895        423          A        CYS         HG        L-FRAG_0              N1 
       896        557          A        ASN          O        L-FRAG_1              H7 
       896        550          A        GLU        OE1        L-FRAG_2             H10 
       896        561          A        GLU        OE2        L-FRAG_1             H20 
       897        550          A        GLU        OE2        L-FRAG_2             H10 
       897        561          A        GLU        OE1        L-FRAG_1             H20 
       898        550          A        GLU        OE2        L-FRAG_2             H10 
       898        561          A        GLU        OE2        L-FRAG_1             H20 
       899        557          A        ASN          O        L-FRAG_1              H7 
       899        550          A        GLU        OE2        L-FRAG_2              H9 
       899        561          A        GLU        OE2        L-FRAG_1             H20 
       900        553          A        GLN          O        L-FRAG_0              H5 
       900        550          A        GLU        OE2        L-FRAG_2              H9 
       900        561          A        GLU        OE2        L-FRAG_1             H20 
       901        553          A        GLN          O        L-FRAG_0              H5 
       901        557          A        ASN          O        L-FRAG_1              H7 
       901        550          A        GLU        OE2        L-FRAG_2              H9 
       901        561          A        GLU        OE1        L-FRAG_1             H20 
       902        550          A        GLU        OE2        L-FRAG_2             H21 
       902        560          A        THR        HG1        L-FRAG_0              O2 
       903        561          A        GLU        OE1        L-FRAG_1              H7 
       903        550          A        GLU        OE1        L-FRAG_2             H21 
       904        561          A        GLU        OE1        L-FRAG_1              H8 
       904        557          A        ASN          O        L-FRAG_1             H20 
       904        550          A        GLU        OE2        L-FRAG_2             H21 
       905        553          A        GLN          O        L-FRAG_0              H5 
       905        561          A        GLU        OE2        L-FRAG_1              H7 
       905        550          A        GLU        OE2        L-FRAG_2             H21 
       906        561          A        GLU        OE2        L-FRAG_1              H7 
       906        550          A        GLU        OE2        L-FRAG_2              H9 
       907        553          A        GLN        OE1        L-FRAG_0              H5 
       907        561          A        GLU        OE1        L-FRAG_1              H7 
       907        557          A        ASN        OD1        L-FRAG_1              H8 
       907        553          A        GLN        OE1        L-FRAG_2             H21 
       908        561          A        GLU        OE1        L-FRAG_1              H8 
       909        561          A        GLU        OE1        L-FRAG_1              H8 
       910        561          A        GLU        OE1        L-FRAG_1              H7 
       910        550          A        GLU        OE1        L-FRAG_2              H9 
       910        560          A        THR        HG1        L-FRAG_0              O2 
       911        561          A        GLU        OE2        L-FRAG_1              H8 
       911        550          A        GLU        OE1        L-FRAG_2              H9 
       912        561          A        GLU        OE2        L-FRAG_1              H8 
       912        550          A        GLU        OE1        L-FRAG_2              H9 
       912        560          A        THR        HG1        L-FRAG_0              O2 
       913        550          A        GLU        OE1        L-FRAG_2              H9 
       913        560          A        THR        HG1        L-FRAG_0              O2 
       914        553          A        GLN          O        L-FRAG_0              H5 
       914        557          A        ASN          O        L-FRAG_1              H7 
       914        550          A        GLU        OE1        L-FRAG_2              H9 
       914        561          A        GLU        OE2        L-FRAG_1             H20 
       914        560          A        THR        HG1        L-FRAG_0              O2 
       915        553          A        GLN          O        L-FRAG_0              H5 
       915        561          A        GLU        OE2        L-FRAG_1              H7 
       915        550          A        GLU        OE1        L-FRAG_2              H9 
       916        561          A        GLU        OE2        L-FRAG_1              H7 
       916        550          A        GLU        OE1        L-FRAG_2              H9 
       917        561          A        GLU        OE1        L-FRAG_1              H7 
       917        550          A        GLU        OE1        L-FRAG_2              H9 
       918        561          A        GLU        OE2        L-FRAG_1              H8 
       918        550          A        GLU        OE2        L-FRAG_2              H9 
       919        553          A        GLN          O        L-FRAG_0              H5 
       919        561          A        GLU        OE2        L-FRAG_1              H7 
       919        557          A        ASN          O        L-FRAG_1              H8 
       919        550          A        GLU        OE2        L-FRAG_2              H9 
       920        557          A        ASN          O        L-FRAG_1              H7 
       920        561          A        GLU        OE2        L-FRAG_1             H20 
       920        550          A        GLU        OE2        L-FRAG_2             H21 
       921        557          A        ASN          O        L-FRAG_1              H7 
       921        561          A        GLU        OE2        L-FRAG_1             H20 
       921        550          A        GLU        OE1        L-FRAG_2             H21 
       922        557          A        ASN          O        L-FRAG_1              H7 
       922        561          A        GLU        OE2        L-FRAG_1             H20 
       922        550          A        GLU        OE1        L-FRAG_2             H21 
       923        557          A        ASN          O        L-FRAG_1              H7 
       923        561          A        GLU        OE2        L-FRAG_1             H20 
       923        550          A        GLU        OE1        L-FRAG_2             H21 
       924        553          A        GLN          O        L-FRAG_0              H5 
       924        561          A        GLU        OE2        L-FRAG_1             H20 
       924        550          A        GLU        OE1        L-FRAG_2             H21 
       925        557          A        ASN          O        L-FRAG_1              H7 
       925        561          A        GLU        OE2        L-FRAG_1             H20 
       925        550          A        GLU        OE1        L-FRAG_2             H21 
       926        553          A        GLN          O        L-FRAG_0              H5 
       926        557          A        ASN          O        L-FRAG_1              H8 
       926        561          A        GLU        OE2        L-FRAG_1              H8 
       926        550          A        GLU        OE1        L-FRAG_2             H10 
       927        553          A        GLN          O        L-FRAG_0              H5 
       927        557          A        ASN          O        L-FRAG_1              H8 
       927        550          A        GLU        OE1        L-FRAG_2              H9 
       928        561          A        GLU        OE2        L-FRAG_1             H20 
       929        557          A        ASN          O        L-FRAG_1              H7 
       929        561          A        GLU        OE2        L-FRAG_1             H20 
       930        553          A        GLN          O        L-FRAG_0              H5 
       930        561          A        GLU        OE2        L-FRAG_1              H8 
       930        550          A        GLU        OE2        L-FRAG_2             H10 
       930        423          A        CYS         HG        L-FRAG_0              N1 
       931        553          A        GLN          O        L-FRAG_0              H5 
       931        561          A        GLU        OE2        L-FRAG_1              H8 
       931        550          A        GLU        OE2        L-FRAG_2             H10 
       932        561          A        GLU        OE1        L-FRAG_1              H7 
       932        550          A        GLU        OE2        L-FRAG_2             H10 
       932        560          A        THR        HG1        L-FRAG_0              O2 
       933        561          A        GLU        OE2        L-FRAG_1              H7 
       933        550          A        GLU        OE2        L-FRAG_2             H10 
       934        550          A        GLU        OE2        L-FRAG_2             H10 
       934        561          A        GLU        OE1        L-FRAG_1             H20 
       934        560          A        THR        HG1        L-FRAG_0              O2 
       935        553          A        GLN          O        L-FRAG_0              H5 
       935        550          A        GLU        OE1        L-FRAG_2              H9 
       935        561          A        GLU        OE1        L-FRAG_1             H20 
       936        561          A        GLU        OE1        L-FRAG_1             H20 
       936        550          A        GLU        OE1        L-FRAG_2             H21 
       937        561          A        GLU        OE1        L-FRAG_1             H20 
       937        550          A        GLU        OE1        L-FRAG_2             H21 
       938        553          A        GLN          O        L-FRAG_0              H5 
       938        561          A        GLU        OE1        L-FRAG_1             H20 
       938        550          A        GLU        OE1        L-FRAG_2             H21 
       939        561          A        GLU        OE2        L-FRAG_1             H20 
       939        550          A        GLU        OE1        L-FRAG_2             H21 
       940        550          A        GLU        OE1        L-FRAG_2             H21 
       941        561          A        GLU        OE2        L-FRAG_1              H8 
       942        561          A        GLU        OE2        L-FRAG_1              H8 
       942        423          A        CYS         HG        L-FRAG_0              N1 
       943        561          A        GLU        OE1        L-FRAG_1              H8 
       943        550          A        GLU        OE2        L-FRAG_2             H10 
       943        553          A        GLN       HE21        L-FRAG_0              O1 
       943        560          A        THR        HG1        L-FRAG_0              O2 
       944        550          A        GLU        OE2        L-FRAG_2             H10 
       944        561          A        GLU        OE1        L-FRAG_1             H20 
       945        561          A        GLU        OE2        L-FRAG_1              H7 
       945        550          A        GLU        OE1        L-FRAG_2             H10 
       946        550          A        GLU        OE2        L-FRAG_2             H10 
       946        561          A        GLU        OE1        L-FRAG_1             H20 
       947        553          A        GLN          O        L-FRAG_0              H5 
       947        550          A        GLU        OE2        L-FRAG_2             H10 
       947        561          A        GLU        OE2        L-FRAG_1             H20 
       948        550          A        GLU        OE1        L-FRAG_2             H10 
       949        550          A        GLU        OE2        L-FRAG_2             H10 
       950        553          A        GLN          O        L-FRAG_0              H5 
       950        550          A        GLU        OE2        L-FRAG_2             H10 
       951        553          A        GLN          O        L-FRAG_0              H5 
       951        550          A        GLU        OE2        L-FRAG_2             H10 
       951        561          A        GLU        OE1        L-FRAG_1             H20 
       952        561          A        GLU        OE1        L-FRAG_1             H20 
       952        550          A        GLU        OE2        L-FRAG_2             H21 
       953        561          A        GLU        OE1        L-FRAG_1              H8 
       953        550          A        GLU        OE2        L-FRAG_2             H21 
       954        553          A        GLN          O        L-FRAG_0              H5 
       954        561          A        GLU        OE1        L-FRAG_1              H8 
       954        550          A        GLU        OE2        L-FRAG_2             H21 
       955        561          A        GLU        OE1        L-FRAG_1              H8 
       955        550          A        GLU        OE2        L-FRAG_2             H21 
       956        553          A        GLN          O        L-FRAG_0              H5 
       956        561          A        GLU        OE1        L-FRAG_1              H8 
       956        550          A        GLU        OE2        L-FRAG_2             H21 
       957        561          A        GLU        OE1        L-FRAG_1              H8 
       957        557          A        ASN          O        L-FRAG_1             H20 
       957        550          A        GLU        OE1        L-FRAG_2             H21 
       958        561          A        GLU        OE1        L-FRAG_1              H8 
       959        557          A        ASN          O        L-FRAG_1              H7 
       959        550          A        GLU        OE1        L-FRAG_2              H9 
       959        561          A        GLU        OE2        L-FRAG_1             H20 
       960        557          A        ASN          O        L-FRAG_1              H7 
       960        550          A        GLU        OE1        L-FRAG_2              H9 
       960        561          A        GLU        OE1        L-FRAG_1             H20 
       961        557          A        ASN          O        L-FRAG_1              H7 
       961        550          A        GLU        OE1        L-FRAG_2              H9 
       961        561          A        GLU        OE1        L-FRAG_1             H20 
       962        561          A        GLU        OE1        L-FRAG_1              H7 
       962        550          A        GLU        OE1        L-FRAG_2             H21 
       963        561          A        GLU        OE1        L-FRAG_1              H7 
       963        550          A        GLU        OE1        L-FRAG_2             H21 
       964        553          A        GLN          O        L-FRAG_0              H5 
       964        561          A        GLU        OE1        L-FRAG_1              H7 
       964        550          A        GLU        OE1        L-FRAG_2             H21 
       965        550          A        GLU        OE1        L-FRAG_2             H21 
       966        561          A        GLU        OE1        L-FRAG_1             H20 
       966        550          A        GLU        OE1        L-FRAG_2             H21 
       967        561          A        GLU        OE1        L-FRAG_1              H7 
       967        550          A        GLU        OE1        L-FRAG_2             H21 
       968        561          A        GLU        OE1        L-FRAG_1             H20 
       968        550          A        GLU        OE2        L-FRAG_2             H21 
       969        553          A        GLN          O        L-FRAG_0              H5 
       969        561          A        GLU        OE1        L-FRAG_1             H20 
       969        550          A        GLU        OE2        L-FRAG_2             H21 
       970        561          A        GLU        OE1        L-FRAG_1             H20 
       970        550          A        GLU        OE2        L-FRAG_2             H21 
       971        561          A        GLU        OE1        L-FRAG_1             H20 
       971        550          A        GLU        OE2        L-FRAG_2             H21 
       972        561          A        GLU        OE1        L-FRAG_1             H20 
       972        550          A        GLU        OE2        L-FRAG_2             H21 
       973        557          A        ASN          O        L-FRAG_1              H7 
       973        561          A        GLU        OE1        L-FRAG_1             H20 
       973        550          A        GLU        OE2        L-FRAG_2             H21 
       974        561          A        GLU        OE1        L-FRAG_1             H20 
       974        550          A        GLU        OE2        L-FRAG_2             H21 
       974        423          A        CYS         HG        L-FRAG_0              N1 
       975        550          A        GLU        OE2        L-FRAG_2             H21 
       976        553          A        GLN          O        L-FRAG_0              H5 
       976        561          A        GLU        OE1        L-FRAG_1              H8 
       976        550          A        GLU        OE2        L-FRAG_2             H10 
       977        561          A        GLU        OE1        L-FRAG_1              H8 
       977        550          A        GLU        OE2        L-FRAG_2             H10 
       977        557          A        ASN          O        L-FRAG_1             H20 
       978        557          A        ASN          O        L-FRAG_1              H7 
       978        550          A        GLU        OE2        L-FRAG_2             H10 
       978        561          A        GLU        OE1        L-FRAG_1             H20 
       978        423          A        CYS         HG        L-FRAG_0              N1 
       979        561          A        GLU        OE1        L-FRAG_1              H7 
       979        550          A        GLU        OE2        L-FRAG_2             H10 
       980        561          A        GLU        OE1        L-FRAG_1              H8 
       980        550          A        GLU        OE1        L-FRAG_2             H10 
       981        561          A        GLU        OE1        L-FRAG_1              H8 
       981        550          A        GLU        OE1        L-FRAG_2             H10 
       982        561          A        GLU        OE1        L-FRAG_1              H8 
       982        550          A        GLU        OE1        L-FRAG_2             H10 
       983        561          A        GLU        OE1        L-FRAG_1              H8 
       983        550          A        GLU        OE1        L-FRAG_2             H10 
       983        557          A        ASN        OD1        L-FRAG_1             H20 
       984        561          A        GLU        OE1        L-FRAG_1              H7 
       984        557          A        ASN          O        L-FRAG_1              H8 
       984        550          A        GLU        OE2        L-FRAG_2             H21 
       985        561          A        GLU        OE1        L-FRAG_1              H7 
       985        550          A        GLU        OE1        L-FRAG_2             H21 
       986        553          A        GLN          O        L-FRAG_0              H5 
       986        550          A        GLU        OE2        L-FRAG_2              H9 
       986        553          A        GLN       HE21        L-FRAG_0              O1 
       987        553          A        GLN          O        L-FRAG_0              H5 
       987        561          A        GLU        OE1        L-FRAG_1              H8 
       987        550          A        GLU        OE1        L-FRAG_2             H21 
       988        557          A        ASN          O        L-FRAG_1              H8 
       988        561          A        GLU        OE2        L-FRAG_1              H8 
       988        550          A        GLU        OE1        L-FRAG_2             H21 
       990        553          A        GLN          O        L-FRAG_0              H5 
       990        561          A        GLU        OE2        L-FRAG_1              H7 
       991        561          A        GLU        OE2        L-FRAG_1              H8 
       992        561          A        GLU        OE2        L-FRAG_1              H8 
       993        561          A        GLU        OE2        L-FRAG_1              H8 
       993        550          A        GLU        OE2        L-FRAG_2             H21 
       994        553          A        GLN          O        L-FRAG_0              H5 
       994        561          A        GLU        OE2        L-FRAG_1              H8 
       994        550          A        GLU        OE1        L-FRAG_2             H21 
       995        561          A        GLU        OE2        L-FRAG_1              H8 
       995        550          A        GLU        OE1        L-FRAG_2             H21 
       996        561          A        GLU        OE2        L-FRAG_1              H7 
       996        550          A        GLU        OE1        L-FRAG_2             H21 
       997        553          A        GLN          O        L-FRAG_0              H5 
       997        561          A        GLU        OE2        L-FRAG_1             H20 
       997        550          A        GLU        OE1        L-FRAG_2             H21 
       998        553          A        GLN          O        L-FRAG_0              H5 
       998        561          A        GLU        OE2        L-FRAG_1             H20 
       998        550          A        GLU        OE1        L-FRAG_2             H21 
       999        561          A        GLU        OE2        L-FRAG_1              H7 
       999        557          A        ASN          O        L-FRAG_1              H8 
       999        550          A        GLU        OE1        L-FRAG_2             H10 
      1000        561          A        GLU        OE2        L-FRAG_1              H7 
      1000        557          A        ASN          O        L-FRAG_1              H8 
      1000        550          A        GLU        OE1        L-FRAG_2              H9 
