# Supplementary material for: Delineating Pixantrone Maleate’s adroit activity against cervical cancer proteins through multitargeted docking-based MM\GBSA, QM-DFT and MD simulation
Source: PLoS One. 2023 Dec 15;18(12):e0295714. doi: 10.1371/journal.pone.0295714 (PMC10723688; doi:10.1371/journal.pone.0295714)
Supplement: S1 Dataset — (ZIP) [file pone.0295714.s001.zip › Data_3_6NT9/raw-data/PL-Contacts_Hydrophobic.dat]

  # Frame#   Residue#      Chain    ResName  LigandFragment 
         0        321          A        ALA        L-FRAG_0 
         5        321          A        ALA        L-FRAG_0 
         6        321          A        ALA        L-FRAG_0 
         7        321          A        ALA        L-FRAG_0 
         8        321          A        ALA        L-FRAG_0 
        10        321          A        ALA        L-FRAG_0 
        12        321          A        ALA        L-FRAG_0 
        13        321          A        ALA        L-FRAG_0 
        14        321          A        ALA        L-FRAG_0 
        17        321          A        ALA        L-FRAG_0 
        18        321          A        ALA        L-FRAG_0 
        19        321          A        ALA        L-FRAG_0 
        20        321          A        ALA        L-FRAG_0 
        20        434          A        LEU        L-FRAG_0 
        26        321          A        ALA        L-FRAG_0 
        28        321          A        ALA        L-FRAG_0 
        29        321          A        ALA        L-FRAG_0 
        31        321          A        ALA        L-FRAG_0 
        32        321          A        ALA        L-FRAG_0 
        35        321          A        ALA        L-FRAG_0 
        36        434          A        LEU        L-FRAG_0 
        43        321          A        ALA        L-FRAG_0 
        44        321          A        ALA        L-FRAG_0 
        45        321          A        ALA        L-FRAG_0 
        46        321          A        ALA        L-FRAG_0 
        47        434          A        LEU        L-FRAG_0 
        48        321          A        ALA        L-FRAG_0 
        52        321          A        ALA        L-FRAG_0 
        53        321          A        ALA        L-FRAG_0 
        58        321          A        ALA        L-FRAG_0 
        63        321          A        ALA        L-FRAG_0 
        65        321          A        ALA        L-FRAG_0 
        66        321          A        ALA        L-FRAG_0 
        67        321          A        ALA        L-FRAG_0 
        68        434          A        LEU        L-FRAG_0 
        70        321          A        ALA        L-FRAG_0 
        74        321          A        ALA        L-FRAG_0 
        75        321          A        ALA        L-FRAG_0 
        75        434          A        LEU        L-FRAG_0 
        76        321          A        ALA        L-FRAG_0 
        81        321          A        ALA        L-FRAG_0 
        82        321          A        ALA        L-FRAG_0 
        84        321          A        ALA        L-FRAG_0 
        84        434          A        LEU        L-FRAG_0 
        85        321          A        ALA        L-FRAG_0 
        85        434          A        LEU        L-FRAG_0 
        86        321          A        ALA        L-FRAG_0 
        87        434          A        LEU        L-FRAG_0 
        88        321          A        ALA        L-FRAG_0 
        89        321          A        ALA        L-FRAG_0 
        89        434          A        LEU        L-FRAG_0 
        94        321          A        ALA        L-FRAG_0 
        95        321          A        ALA        L-FRAG_0 
        96        321          A        ALA        L-FRAG_0 
        96        434          A        LEU        L-FRAG_0 
        97        321          A        ALA        L-FRAG_0 
        99        321          A        ALA        L-FRAG_0 
       101        321          A        ALA        L-FRAG_0 
       102        321          A        ALA        L-FRAG_0 
       104        434          A        LEU        L-FRAG_0 
       106        321          A        ALA        L-FRAG_0 
       109        321          A        ALA        L-FRAG_0 
       112        434          A        LEU        L-FRAG_0 
       113        321          A        ALA        L-FRAG_0 
       116        321          A        ALA        L-FRAG_0 
       116        434          A        LEU        L-FRAG_0 
       118        321          A        ALA        L-FRAG_0 
       120        321          A        ALA        L-FRAG_0 
       120        434          A        LEU        L-FRAG_0 
       123        321          A        ALA        L-FRAG_0 
       125        434          A        LEU        L-FRAG_0 
       126        321          A        ALA        L-FRAG_0 
       127        321          A        ALA        L-FRAG_0 
       128        321          A        ALA        L-FRAG_0 
       129        321          A        ALA        L-FRAG_0 
       130        321          A        ALA        L-FRAG_0 
       131        321          A        ALA        L-FRAG_0 
       131        434          A        LEU        L-FRAG_0 
       132        321          A        ALA        L-FRAG_0 
       133        392          A        LEU        L-FRAG_0 
       134        321          A        ALA        L-FRAG_0 
       136        321          A        ALA        L-FRAG_0 
       137        434          A        LEU        L-FRAG_0 
       138        321          A        ALA        L-FRAG_0 
       139        321          A        ALA        L-FRAG_0 
       139        392          A        LEU        L-FRAG_0 
       140        321          A        ALA        L-FRAG_0 
       141        321          A        ALA        L-FRAG_0 
       143        321          A        ALA        L-FRAG_0 
       144        321          A        ALA        L-FRAG_0 
       145        434          A        LEU        L-FRAG_0 
       146        321          A        ALA        L-FRAG_0 
       146        434          A        LEU        L-FRAG_0 
       147        321          A        ALA        L-FRAG_0 
       147        434          A        LEU        L-FRAG_0 
       148        434          A        LEU        L-FRAG_0 
       152        321          A        ALA        L-FRAG_0 
       155        321          A        ALA        L-FRAG_0 
       155        434          A        LEU        L-FRAG_0 
       156        321          A        ALA        L-FRAG_0 
       161        321          A        ALA        L-FRAG_0 
       164        321          A        ALA        L-FRAG_0 
       166        321          A        ALA        L-FRAG_0 
       168        321          A        ALA        L-FRAG_0 
       170        321          A        ALA        L-FRAG_0 
       171        321          A        ALA        L-FRAG_0 
       173        434          A        LEU        L-FRAG_0 
       174        321          A        ALA        L-FRAG_0 
       175        321          A        ALA        L-FRAG_0 
       177        321          A        ALA        L-FRAG_0 
       178        434          A        LEU        L-FRAG_0 
       181        321          A        ALA        L-FRAG_0 
       181        434          A        LEU        L-FRAG_0 
       182        321          A        ALA        L-FRAG_0 
       184        321          A        ALA        L-FRAG_0 
       187        321          A        ALA        L-FRAG_0 
       188        321          A        ALA        L-FRAG_0 
       189        321          A        ALA        L-FRAG_0 
       191        321          A        ALA        L-FRAG_0 
       193        321          A        ALA        L-FRAG_0 
       194        321          A        ALA        L-FRAG_0 
       195        321          A        ALA        L-FRAG_0 
       196        321          A        ALA        L-FRAG_0 
       197        321          A        ALA        L-FRAG_0 
       198        434          A        LEU        L-FRAG_0 
       199        321          A        ALA        L-FRAG_0 
       200        321          A        ALA        L-FRAG_0 
       200        438          A        LEU        L-FRAG_0 
       201        321          A        ALA        L-FRAG_0 
       202        321          A        ALA        L-FRAG_0 
       203        434          A        LEU        L-FRAG_0 
       204        321          A        ALA        L-FRAG_0 
       205        321          A        ALA        L-FRAG_0 
       207        321          A        ALA        L-FRAG_0 
       208        321          A        ALA        L-FRAG_0 
       213        321          A        ALA        L-FRAG_0 
       215        321          A        ALA        L-FRAG_0 
       218        321          A        ALA        L-FRAG_0 
       224        321          A        ALA        L-FRAG_0 
       225        321          A        ALA        L-FRAG_0 
       226        321          A        ALA        L-FRAG_0 
       226        434          A        LEU        L-FRAG_0 
       227        434          A        LEU        L-FRAG_0 
       229        434          A        LEU        L-FRAG_0 
       230        434          A        LEU        L-FRAG_0 
       233        434          A        LEU        L-FRAG_0 
       234        321          A        ALA        L-FRAG_0 
       234        434          A        LEU        L-FRAG_0 
       235        321          A        ALA        L-FRAG_0 
       235        434          A        LEU        L-FRAG_0 
       236        321          A        ALA        L-FRAG_0 
       236        434          A        LEU        L-FRAG_0 
       239        434          A        LEU        L-FRAG_0 
       240        321          A        ALA        L-FRAG_0 
       240        434          A        LEU        L-FRAG_0 
       242        321          A        ALA        L-FRAG_0 
       243        321          A        ALA        L-FRAG_0 
       243        434          A        LEU        L-FRAG_0 
       248        434          A        LEU        L-FRAG_0 
       249        321          A        ALA        L-FRAG_0 
       250        321          A        ALA        L-FRAG_0 
       251        321          A        ALA        L-FRAG_0 
       251        434          A        LEU        L-FRAG_0 
       254        321          A        ALA        L-FRAG_0 
       255        321          A        ALA        L-FRAG_0 
       258        321          A        ALA        L-FRAG_0 
       258        434          A        LEU        L-FRAG_0 
       260        321          A        ALA        L-FRAG_0 
       266        321          A        ALA        L-FRAG_0 
       266        434          A        LEU        L-FRAG_0 
       271        321          A        ALA        L-FRAG_0 
       271        434          A        LEU        L-FRAG_0 
       272        321          A        ALA        L-FRAG_0 
       274        321          A        ALA        L-FRAG_0 
       275        321          A        ALA        L-FRAG_0 
       278        434          A        LEU        L-FRAG_0 
       279        321          A        ALA        L-FRAG_0 
       280        434          A        LEU        L-FRAG_0 
       284        321          A        ALA        L-FRAG_0 
       286        434          A        LEU        L-FRAG_0 
       290        321          A        ALA        L-FRAG_0 
       291        434          A        LEU        L-FRAG_0 
       294        321          A        ALA        L-FRAG_0 
       294        438          A        LEU        L-FRAG_0 
       295        321          A        ALA        L-FRAG_0 
       295        438          A        LEU        L-FRAG_0 
       296        438          A        LEU        L-FRAG_0 
       297        321          A        ALA        L-FRAG_0 
       298        434          A        LEU        L-FRAG_0 
       300        321          A        ALA        L-FRAG_0 
       300        434          A        LEU        L-FRAG_0 
       309        438          A        LEU        L-FRAG_0 
       311        438          A        LEU        L-FRAG_0 
       312        438          A        LEU        L-FRAG_0 
       318        321          A        ALA        L-FRAG_0 
       319        438          A        LEU        L-FRAG_0 
       330        434          A        LEU        L-FRAG_0 
       341        321          A        ALA        L-FRAG_0 
       341        434          A        LEU        L-FRAG_0 
       344        434          A        LEU        L-FRAG_0 
       345        321          A        ALA        L-FRAG_0 
       348        434          A        LEU        L-FRAG_0 
       351        438          A        LEU        L-FRAG_0 
       356        321          A        ALA        L-FRAG_0 
       357        438          A        LEU        L-FRAG_0 
       358        321          A        ALA        L-FRAG_0 
       361        434          A        LEU        L-FRAG_0 
       366        321          A        ALA        L-FRAG_0 
       367        434          A        LEU        L-FRAG_0 
       371        434          A        LEU        L-FRAG_0 
       374        434          A        LEU        L-FRAG_0 
       375        321          A        ALA        L-FRAG_0 
       377        321          A        ALA        L-FRAG_0 
       378        321          A        ALA        L-FRAG_0 
       379        321          A        ALA        L-FRAG_0 
       380        321          A        ALA        L-FRAG_0 
       380        378          A        PRO        L-FRAG_0 
       381        321          A        ALA        L-FRAG_0 
       382        321          A        ALA        L-FRAG_0 
       383        321          A        ALA        L-FRAG_0 
       384        321          A        ALA        L-FRAG_0 
       384        434          A        LEU        L-FRAG_0 
       392        321          A        ALA        L-FRAG_0 
       395        321          A        ALA        L-FRAG_0 
       397        434          A        LEU        L-FRAG_0 
       398        434          A        LEU        L-FRAG_0 
       402        321          A        ALA        L-FRAG_0 
       405        321          A        ALA        L-FRAG_0 
       410        321          A        ALA        L-FRAG_0 
       411        434          A        LEU        L-FRAG_0 
       412        321          A        ALA        L-FRAG_0 
       413        321          A        ALA        L-FRAG_0 
       414        434          A        LEU        L-FRAG_0 
       417        321          A        ALA        L-FRAG_0 
       417        438          A        LEU        L-FRAG_0 
       418        321          A        ALA        L-FRAG_0 
       419        321          A        ALA        L-FRAG_0 
       420        321          A        ALA        L-FRAG_0 
       421        321          A        ALA        L-FRAG_0 
       421        434          A        LEU        L-FRAG_0 
       425        321          A        ALA        L-FRAG_0 
       426        434          A        LEU        L-FRAG_0 
       429        321          A        ALA        L-FRAG_0 
       429        435          A        TYR        L-FRAG_0 
       432        321          A        ALA        L-FRAG_0 
       432        434          A        LEU        L-FRAG_0 
       436        434          A        LEU        L-FRAG_0 
       439        434          A        LEU        L-FRAG_0 
       440        435          A        TYR        L-FRAG_0 
       441        438          A        LEU        L-FRAG_0 
       443        435          A        TYR        L-FRAG_0 
       445        434          A        LEU        L-FRAG_0 
       446        435          A        TYR        L-FRAG_0 
       447        434          A        LEU        L-FRAG_0 
       449        438          A        LEU        L-FRAG_0 
       450        435          A        TYR        L-FRAG_0 
       453        434          A        LEU        L-FRAG_0 
       453        435          A        TYR        L-FRAG_0 
       455        434          A        LEU        L-FRAG_0 
       455        435          A        TYR        L-FRAG_0 
       455        438          A        LEU        L-FRAG_0 
       458        434          A        LEU        L-FRAG_0 
       461        434          A        LEU        L-FRAG_0 
       462        434          A        LEU        L-FRAG_0 
       464        435          A        TYR        L-FRAG_0 
       465        434          A        LEU        L-FRAG_0 
       465        438          A        LEU        L-FRAG_0 
       466        434          A        LEU        L-FRAG_0 
       467        438          A        LEU        L-FRAG_0 
       469        434          A        LEU        L-FRAG_0 
       469        438          A        LEU        L-FRAG_0 
       471        435          A        TYR        L-FRAG_0 
       473        434          A        LEU        L-FRAG_0 
       476        438          A        LEU        L-FRAG_0 
       477        434          A        LEU        L-FRAG_0 
       477        438          A        LEU        L-FRAG_0 
       479        438          A        LEU        L-FRAG_0 
       480        434          A        LEU        L-FRAG_0 
       481        434          A        LEU        L-FRAG_0 
       482        434          A        LEU        L-FRAG_0 
       506        434          A        LEU        L-FRAG_0 
       532        434          A        LEU        L-FRAG_0 
       535        434          A        LEU        L-FRAG_0 
       536        433          A        LEU        L-FRAG_0 
       536        549          A        VAL        L-FRAG_0 
       537        434          A        LEU        L-FRAG_0 
       537        549          A        VAL        L-FRAG_0 
       539        549          A        VAL        L-FRAG_0 
       540        549          A        VAL        L-FRAG_0 
       542        549          A        VAL        L-FRAG_0 
       543        549          A        VAL        L-FRAG_0 
       544        549          A        VAL        L-FRAG_0 
       558        549          A        VAL        L-FRAG_0 
       561        549          A        VAL        L-FRAG_0 
       562        556          A        LEU        L-FRAG_0 
       564        556          A        LEU        L-FRAG_0 
       565        556          A        LEU        L-FRAG_0 
       567        549          A        VAL        L-FRAG_0 
       574        549          A        VAL        L-FRAG_0 
       575        549          A        VAL        L-FRAG_0 
       577        549          A        VAL        L-FRAG_0 
       579        556          A        LEU        L-FRAG_0 
       580        549          A        VAL        L-FRAG_0 
       585        549          A        VAL        L-FRAG_0 
       591        549          A        VAL        L-FRAG_0 
       598        549          A        VAL        L-FRAG_0 
       600        549          A        VAL        L-FRAG_0 
       603        549          A        VAL        L-FRAG_0 
       610        549          A        VAL        L-FRAG_0 
       781        564          A        TYR        L-FRAG_0 
       803        556          A        LEU        L-FRAG_0 
       804        556          A        LEU        L-FRAG_0 
       807        556          A        LEU        L-FRAG_0 
       850        554          A        VAL        L-FRAG_0 
       856        554          A        VAL        L-FRAG_0 
       859        554          A        VAL        L-FRAG_0 
       862        554          A        VAL        L-FRAG_0 
       880        556          A        LEU        L-FRAG_0 
       882        556          A        LEU        L-FRAG_0 
       885        556          A        LEU        L-FRAG_0 
       888        556          A        LEU        L-FRAG_0 
       892        556          A        LEU        L-FRAG_0 
       893        556          A        LEU        L-FRAG_0 
       894        556          A        LEU        L-FRAG_0 
       895        556          A        LEU        L-FRAG_0 
       896        556          A        LEU        L-FRAG_0 
       898        556          A        LEU        L-FRAG_0 
       900        554          A        VAL        L-FRAG_0 
       901        556          A        LEU        L-FRAG_0 
       903        556          A        LEU        L-FRAG_0 
       905        556          A        LEU        L-FRAG_0 
       911        556          A        LEU        L-FRAG_0 
       915        556          A        LEU        L-FRAG_0 
       916        556          A        LEU        L-FRAG_0 
       919        556          A        LEU        L-FRAG_0 
       920        556          A        LEU        L-FRAG_0 
       925        556          A        LEU        L-FRAG_0 
       926        556          A        LEU        L-FRAG_0 
       927        556          A        LEU        L-FRAG_0 
       931        556          A        LEU        L-FRAG_0 
       933        556          A        LEU        L-FRAG_0 
       937        556          A        LEU        L-FRAG_0 
       938        556          A        LEU        L-FRAG_0 
       939        556          A        LEU        L-FRAG_0 
       942        556          A        LEU        L-FRAG_0 
       943        556          A        LEU        L-FRAG_0 
       947        556          A        LEU        L-FRAG_0 
       949        556          A        LEU        L-FRAG_0 
       950        556          A        LEU        L-FRAG_0 
       953        556          A        LEU        L-FRAG_0 
       954        556          A        LEU        L-FRAG_0 
       956        556          A        LEU        L-FRAG_0 
       963        556          A        LEU        L-FRAG_0 
       964        556          A        LEU        L-FRAG_0 
       972        556          A        LEU        L-FRAG_0 
       974        556          A        LEU        L-FRAG_0 
       975        556          A        LEU        L-FRAG_0 
       977        556          A        LEU        L-FRAG_0 
       979        556          A        LEU        L-FRAG_0 
       981        556          A        LEU        L-FRAG_0 
       984        556          A        LEU        L-FRAG_0 
       986        556          A        LEU        L-FRAG_0 
       988        556          A        LEU        L-FRAG_0 
       991        556          A        LEU        L-FRAG_0 
       996        556          A        LEU        L-FRAG_0 
       997        556          A        LEU        L-FRAG_0 
      1000        556          A        LEU        L-FRAG_0 
