# Supplementary material for: Delineating Pixantrone Maleate’s adroit activity against cervical cancer proteins through multitargeted docking-based MM\GBSA, QM-DFT and MD simulation
Source: PLoS One. 2023 Dec 15;18(12):e0295714. doi: 10.1371/journal.pone.0295714 (PMC10723688; doi:10.1371/journal.pone.0295714)
Supplement: S1 Dataset — (ZIP) [file pone.0295714.s001.zip › Data_3_6NT9/raw-data/PL-Contacts_Ionic.dat]

  # Frame#   Residue#      Chain    ResName   AtomName  LigandFragment      LigandAtom   Distance
        24        375          A        GLU        OE2        L-FRAG_2              N5      3.100 
        38        375          A        GLU        OE2        L-FRAG_2              N5      4.840 
        46        375          A        GLU        OE2        L-FRAG_2              N5      4.060 
        47        375          A        GLU        OE2        L-FRAG_2              N5      4.440 
        57        375          A        GLU        OE2        L-FRAG_2              N5      4.440 
        58        375          A        GLU        OE2        L-FRAG_2              N5      4.920 
        69        375          A        GLU        OE2        L-FRAG_2              N5      4.590 
        77        375          A        GLU        OE2        L-FRAG_2              N5      3.920 
       164        109          A        GLU        OE2        L-FRAG_1              N4      3.060 
       165        109          A        GLU        OE2        L-FRAG_1              N4      3.040 
       167        109          A        GLU        OE2        L-FRAG_1              N4      2.770 
       170        109          A        GLU        OE2        L-FRAG_1              N4      2.870 
       179        109          A        GLU        OE2        L-FRAG_1              N4      3.030 
       181        109          A        GLU        OE2        L-FRAG_1              N4      2.760 
       187        375          A        GLU        OE2        L-FRAG_2              N5      4.590 
       191        375          A        GLU        OE2        L-FRAG_2              N5      4.790 
       241        109          A        GLU        OE2        L-FRAG_1              N4      2.800 
       249        109          A        GLU        OE2        L-FRAG_1              N4      2.870 
       251        109          A        GLU        OE2        L-FRAG_1              N4      2.680 
       262        109          A        GLU        OE2        L-FRAG_1              N4      2.870 
       262        375          A        GLU        OE2        L-FRAG_2              N5      4.990 
       282        109          A        GLU        OE2        L-FRAG_1              N4      2.720 
       283        109          A        GLU        OE2        L-FRAG_1              N4      3.060 
       295        109          A        GLU        OE2        L-FRAG_1              N4      2.790 
       295        375          A        GLU        OE2        L-FRAG_2              N5      4.400 
       296        109          A        GLU        OE2        L-FRAG_1              N4      2.760 
       297        109          A        GLU        OE2        L-FRAG_1              N4      2.820 
       298        109          A        GLU        OE2        L-FRAG_1              N4      2.810 
       319        375          A        GLU        OE2        L-FRAG_1              N4      4.530 
       319        376          A        GLU        OE2        L-FRAG_2              N5      2.640 
       321        109          A        GLU        OE2        L-FRAG_1              N4      2.740 
       330        109          A        GLU        OE2        L-FRAG_1              N4      2.830 
       331        375          A        GLU        OE2        L-FRAG_1              N4      4.630 
       332        109          A        GLU        OE2        L-FRAG_1              N4      2.920 
       333        109          A        GLU        OE2        L-FRAG_1              N4      2.730 
       343        109          A        GLU        OE2        L-FRAG_1              N4      4.960 
       357        376          A        GLU        OE2        L-FRAG_2              N5      3.090 
       382        375          A        GLU        OE2        L-FRAG_1              N4      4.930 
       390        375          A        GLU        OE2        L-FRAG_1              N4      4.450 
       391        375          A        GLU        OE2        L-FRAG_1              N4      4.020 
       396        376          A        GLU        OE2        L-FRAG_2              N5      4.340 
       403        375          A        GLU        OE2        L-FRAG_1              N4      2.760 
       404        375          A        GLU        OE2        L-FRAG_1              N4      2.780 
       406        376          A        GLU        OE2        L-FRAG_2              N5      2.790 
       407        376          A        GLU        OE2        L-FRAG_2              N5      2.700 
       410        376          A        GLU        OE2        L-FRAG_2              N5      2.890 
       424        375          A        GLU        OE2        L-FRAG_1              N4      4.330 
       432        375          A        GLU        OE2        L-FRAG_1              N4      4.850 
       444        375          A        GLU        OE2        L-FRAG_1              N4      4.340 
       448        375          A        GLU        OE2        L-FRAG_1              N4      4.720 
       451        375          A        GLU        OE2        L-FRAG_1              N4      4.580 
       452        375          A        GLU        OE2        L-FRAG_1              N4      4.740 
       455        375          A        GLU        OE2        L-FRAG_1              N4      4.730 
       456        375          A        GLU        OE2        L-FRAG_1              N4      4.740 
       456        376          A        GLU        OE2        L-FRAG_1              N4      4.550 
       458        375          A        GLU        OE2        L-FRAG_1              N4      4.520 
       464        375          A        GLU        OE2        L-FRAG_1              N4      2.670 
       469        375          A        GLU        OE2        L-FRAG_1              N4      4.780 
       470        375          A        GLU        OE2        L-FRAG_1              N4      4.330 
       476        375          A        GLU        OE2        L-FRAG_1              N4      2.960 
       482        376          A        GLU        OE2        L-FRAG_2              N5      4.200 
       499        376          A        GLU        OE2        L-FRAG_2              N5      2.610 
       502        376          A        GLU        OE2        L-FRAG_2              N5      2.860 
       537        375          A        GLU        OE2        L-FRAG_1              N4      3.000 
       543        376          A        GLU        OE2        L-FRAG_1              N4      2.840 
       546        550          A        GLU        OE2        L-FRAG_2              N5      2.840 
       570        550          A        GLU        OE2        L-FRAG_2              N5      4.870 
       576        550          A        GLU        OE2        L-FRAG_2              N5      4.750 
       591        550          A        GLU        OE2        L-FRAG_2              N5      4.900 
       625        550          A        GLU        OE2        L-FRAG_2              N5      4.990 
       627        550          A        GLU        OE2        L-FRAG_2              N5      4.700 
       630        550          A        GLU        OE2        L-FRAG_2              N5      3.880 
       635        100          A        GLU        OE2        L-FRAG_1              N4      4.640 
       642        550          A        GLU        OE2        L-FRAG_2              N5      3.110 
       656        100          A        GLU        OE2        L-FRAG_1              N4      3.690 
       684        550          A        GLU        OE2        L-FRAG_2              N5      2.970 
       686        100          A        GLU        OE2        L-FRAG_1              N4      2.990 
       690        550          A        GLU        OE2        L-FRAG_2              N5      2.830 
       695        550          A        GLU        OE2        L-FRAG_2              N5      2.780 
       697        550          A        GLU        OE2        L-FRAG_2              N5      2.650 
       704        100          A        GLU        OE2        L-FRAG_1              N4      3.370 
       705        100          A        GLU        OE2        L-FRAG_1              N4      3.270 
       709        100          A        GLU        OE2        L-FRAG_1              N4      4.650 
       710        550          A        GLU        OE2        L-FRAG_2              N5      2.840 
       711        550          A        GLU        OE2        L-FRAG_2              N5      4.790 
       714        550          A        GLU        OE2        L-FRAG_2              N5      2.660 
       719        550          A        GLU        OE2        L-FRAG_2              N5      4.920 
       721        550          A        GLU        OE2        L-FRAG_2              N5      2.790 
       738        550          A        GLU        OE2        L-FRAG_2              N5      2.910 
       745        100          A        GLU        OE2        L-FRAG_1              N4      4.360 
       745        550          A        GLU        OE2        L-FRAG_2              N5      2.890 
       750        550          A        GLU        OE2        L-FRAG_2              N5      2.950 
       776        561          A        GLU        OE2        L-FRAG_1              N4      4.770 
       786        100          A        GLU        OE2        L-FRAG_1              N4      2.820 
       809        550          A        GLU        OE2        L-FRAG_2              N5      4.890 
       833        561          A        GLU        OE2        L-FRAG_1              N4      2.870 
       860        550          A        GLU        OE2        L-FRAG_2              N5      3.100 
       874        561          A        GLU        OE2        L-FRAG_1              N4      2.820 
       877        550          A        GLU        OE2        L-FRAG_2              N5      2.950 
       907        550          A        GLU        OE2        L-FRAG_2              N5      3.260 
       908        550          A        GLU        OE2        L-FRAG_2              N5      4.840 
       913        561          A        GLU        OE2        L-FRAG_1              N4      2.700 
       927        561          A        GLU        OE2        L-FRAG_1              N4      2.840 
       940        561          A        GLU        OE2        L-FRAG_1              N4      2.800 
       950        561          A        GLU        OE2        L-FRAG_1              N4      2.990 
       958        550          A        GLU        OE2        L-FRAG_2              N5      2.950 
       965        561          A        GLU        OE2        L-FRAG_1              N4      2.790 
       975        561          A        GLU        OE2        L-FRAG_1              N4      2.650 
       986        561          A        GLU        OE2        L-FRAG_1              N4      2.990 
       989        561          A        GLU        OE2        L-FRAG_1              N4      2.820 
       989        550          A        GLU        OE2        L-FRAG_2              N5      4.700 
       990        550          A        GLU        OE2        L-FRAG_2              N5      3.420 
       992        550          A        GLU        OE2        L-FRAG_2              N5      4.360 
