# Supplementary material for: Delineating Pixantrone Maleate’s adroit activity against cervical cancer proteins through multitargeted docking-based MM\GBSA, QM-DFT and MD simulation
Source: PLoS One. 2023 Dec 15;18(12):e0295714. doi: 10.1371/journal.pone.0295714 (PMC10723688; doi:10.1371/journal.pone.0295714)
Supplement: S1 Dataset — (ZIP) [file pone.0295714.s001.zip › Data_3_6NT9/raw-data/PL-Contacts_Pi-Cation.dat]

  # Frame#   Residue#      Chain    ResName  LigandFragment        Distance
         0        323          A        LYS        L-FRAG_0           6.240 
         1        323          A        LYS        L-FRAG_0           5.290 
         2        323          A        LYS        L-FRAG_0           5.960 
         3        323          A        LYS        L-FRAG_0           5.150 
         5        323          A        LYS        L-FRAG_0           5.230 
         6        323          A        LYS        L-FRAG_0           6.510 
        14        323          A        LYS        L-FRAG_0           5.990 
        17        323          A        LYS        L-FRAG_0           6.560 
        18        323          A        LYS        L-FRAG_0           6.280 
        19        323          A        LYS        L-FRAG_0           5.520 
        22        323          A        LYS        L-FRAG_0           6.470 
        25        323          A        LYS        L-FRAG_0           5.880 
        28        323          A        LYS        L-FRAG_0           6.050 
        30        323          A        LYS        L-FRAG_0           6.440 
        31        323          A        LYS        L-FRAG_0           5.210 
        32        323          A        LYS        L-FRAG_0           5.260 
        50        323          A        LYS        L-FRAG_0           5.820 
        51        323          A        LYS        L-FRAG_0           5.850 
        56        323          A        LYS        L-FRAG_0           5.630 
        57        323          A        LYS        L-FRAG_0           5.460 
        60        323          A        LYS        L-FRAG_0           6.240 
        62        323          A        LYS        L-FRAG_0           6.510 
        63        323          A        LYS        L-FRAG_0           5.400 
        64        323          A        LYS        L-FRAG_0           5.490 
        69        323          A        LYS        L-FRAG_0           5.090 
        70        323          A        LYS        L-FRAG_0           5.510 
        71        323          A        LYS        L-FRAG_0           6.190 
        72        323          A        LYS        L-FRAG_0           6.070 
        72        323          A        LYS        L-FRAG_0           5.060 
        73        323          A        LYS        L-FRAG_0           6.340 
        73        323          A        LYS        L-FRAG_0           5.570 
        74        323          A        LYS        L-FRAG_0           6.140 
        74        323          A        LYS        L-FRAG_0           5.380 
        75        323          A        LYS        L-FRAG_0           5.770 
        76        323          A        LYS        L-FRAG_0           6.280 
        77        323          A        LYS        L-FRAG_0           6.500 
        77        323          A        LYS        L-FRAG_0           5.680 
        78        323          A        LYS        L-FRAG_0           5.930 
        79        323          A        LYS        L-FRAG_0           5.210 
        80        323          A        LYS        L-FRAG_0           6.470 
        80        323          A        LYS        L-FRAG_0           6.040 
        81        323          A        LYS        L-FRAG_0           4.600 
        82        323          A        LYS        L-FRAG_0           5.100 
        83        323          A        LYS        L-FRAG_0           5.990 
        84        323          A        LYS        L-FRAG_0           6.490 
        84        323          A        LYS        L-FRAG_0           5.620 
        85        323          A        LYS        L-FRAG_0           5.870 
        85        323          A        LYS        L-FRAG_0           4.870 
        86        323          A        LYS        L-FRAG_0           6.340 
        86        323          A        LYS        L-FRAG_0           5.380 
        87        323          A        LYS        L-FRAG_0           5.530 
        88        323          A        LYS        L-FRAG_0           5.450 
        89        323          A        LYS        L-FRAG_0           5.610 
        90        323          A        LYS        L-FRAG_0           6.570 
        90        323          A        LYS        L-FRAG_0           5.120 
        91        323          A        LYS        L-FRAG_0           6.440 
        91        323          A        LYS        L-FRAG_0           5.120 
        92        323          A        LYS        L-FRAG_0           5.470 
        93        323          A        LYS        L-FRAG_0           5.170 
        94        323          A        LYS        L-FRAG_0           5.840 
        95        323          A        LYS        L-FRAG_0           6.560 
        95        323          A        LYS        L-FRAG_0           5.410 
        96        323          A        LYS        L-FRAG_0           5.340 
        98        323          A        LYS        L-FRAG_0           6.020 
        98        323          A        LYS        L-FRAG_0           5.110 
        99        323          A        LYS        L-FRAG_0           6.480 
        99        323          A        LYS        L-FRAG_0           5.210 
       100        323          A        LYS        L-FRAG_0           6.460 
       100        323          A        LYS        L-FRAG_0           4.700 
       101        323          A        LYS        L-FRAG_0           4.820 
       102        424          A        TYR     L-FRAG_1:N4           5.850 
       102        323          A        LYS        L-FRAG_0           5.370 
       103        323          A        LYS        L-FRAG_0           6.440 
       103        323          A        LYS        L-FRAG_0           5.460 
       104        323          A        LYS        L-FRAG_0           5.210 
       105        323          A        LYS        L-FRAG_0           5.250 
       106        323          A        LYS        L-FRAG_0           5.840 
       107        323          A        LYS        L-FRAG_0           4.820 
       108        323          A        LYS        L-FRAG_0           6.590 
       108        323          A        LYS        L-FRAG_0           5.740 
       109        323          A        LYS        L-FRAG_0           4.600 
       110        323          A        LYS        L-FRAG_0           5.080 
       111        323          A        LYS        L-FRAG_0           5.870 
       111        323          A        LYS        L-FRAG_0           5.020 
       112        323          A        LYS        L-FRAG_0           5.670 
       113        323          A        LYS        L-FRAG_0           5.130 
       114        323          A        LYS        L-FRAG_0           5.940 
       114        323          A        LYS        L-FRAG_0           4.850 
       115        323          A        LYS        L-FRAG_0           4.740 
       116        323          A        LYS        L-FRAG_0           4.800 
       117        323          A        LYS        L-FRAG_0           5.430 
       118        323          A        LYS        L-FRAG_0           5.690 
       119        323          A        LYS        L-FRAG_0           5.150 
       120        323          A        LYS        L-FRAG_0           6.360 
       120        323          A        LYS        L-FRAG_0           5.130 
       121        323          A        LYS        L-FRAG_0           4.870 
       122        323          A        LYS        L-FRAG_0           5.910 
       123        323          A        LYS        L-FRAG_0           5.130 
       124        323          A        LYS        L-FRAG_0           5.200 
       125        323          A        LYS        L-FRAG_0           5.510 
       127        323          A        LYS        L-FRAG_0           5.650 
       128        323          A        LYS        L-FRAG_0           5.930 
       131        323          A        LYS        L-FRAG_0           5.210 
       132        323          A        LYS        L-FRAG_0           5.060 
       133        323          A        LYS        L-FRAG_0           5.680 
       134        323          A        LYS        L-FRAG_0           5.620 
       137        323          A        LYS        L-FRAG_0           5.830 
       138        323          A        LYS        L-FRAG_0           5.600 
       140        323          A        LYS        L-FRAG_0           6.350 
       140        323          A        LYS        L-FRAG_0           5.720 
       141        323          A        LYS        L-FRAG_0           6.030 
       141        323          A        LYS        L-FRAG_0           5.810 
       142        323          A        LYS        L-FRAG_0           6.020 
       142        323          A        LYS        L-FRAG_0           5.600 
       165        323          A        LYS        L-FRAG_0           5.070 
       181        323          A        LYS        L-FRAG_0           6.430 
       185        323          A        LYS        L-FRAG_0           6.450 
       232        323          A        LYS        L-FRAG_0           5.340 
       238        323          A        LYS        L-FRAG_0           5.150 
       239        323          A        LYS        L-FRAG_0           5.180 
       253        323          A        LYS        L-FRAG_0           6.480 
       255        323          A        LYS        L-FRAG_0           6.370 
       256        323          A        LYS        L-FRAG_0           5.740 
       257        323          A        LYS        L-FRAG_0           6.170 
       259        323          A        LYS        L-FRAG_0           6.560 
       260        323          A        LYS        L-FRAG_0           5.740 
       261        323          A        LYS        L-FRAG_0           5.030 
       503        323          A        LYS        L-FRAG_0           6.600 
       510        427          A        ARG        L-FRAG_0           4.480 
       514        427          A        ARG        L-FRAG_0           5.200 
       526        323          A        LYS        L-FRAG_0           6.300 
       645        427          A        ARG        L-FRAG_0           3.980 
       646        427          A        ARG        L-FRAG_0           3.830 
       648        427          A        ARG        L-FRAG_0           3.840 
       649        427          A        ARG        L-FRAG_0           3.980 
       652        427          A        ARG        L-FRAG_0           4.480 
       653        427          A        ARG        L-FRAG_0           3.990 
