# Supplementary material for: Delineating Pixantrone Maleate’s adroit activity against cervical cancer proteins through multitargeted docking-based MM\GBSA, QM-DFT and MD simulation
Source: PLoS One. 2023 Dec 15;18(12):e0295714. doi: 10.1371/journal.pone.0295714 (PMC10723688; doi:10.1371/journal.pone.0295714)
Supplement: S1 Dataset — (ZIP) [file pone.0295714.s001.zip › Data_3_6NT9/raw-data/PL-Contacts_Pi-Pi.dat]

  # Frame#   Residue#      Chain    ResName  LigandFragment        Distance       Type
         7        312          A        HIS        L-FRAG_0           5.460        e2f
         8        312          A        HIS        L-FRAG_0           5.340        e2f
        11        312          A        HIS        L-FRAG_0           4.820        e2f
        13        312          A        HIS        L-FRAG_0           5.500        e2f
        17        312          A        HIS        L-FRAG_0           5.100        e2f
        19        435          A        TYR        L-FRAG_0           5.350        e2f
        24        312          A        HIS        L-FRAG_0           5.460        e2f
        27        312          A        HIS        L-FRAG_0           5.470        e2f
        28        312          A        HIS        L-FRAG_0           5.190        e2f
        29        312          A        HIS        L-FRAG_0           5.350        e2f
        34        312          A        HIS        L-FRAG_0           5.270        e2f
        37        312          A        HIS        L-FRAG_0           5.250        e2f
        40        312          A        HIS        L-FRAG_0           5.250        e2f
        46        312          A        HIS        L-FRAG_0           5.460        e2f
        47        312          A        HIS        L-FRAG_0           5.420        e2f
        62        312          A        HIS        L-FRAG_0           5.230        e2f
        66        312          A        HIS        L-FRAG_0           4.970        e2f
        67        312          A        HIS        L-FRAG_0           5.330        e2f
       129        435          A        TYR        L-FRAG_0           5.230        e2f
       131        312          A        HIS        L-FRAG_0           5.320        e2f
       135        312          A        HIS        L-FRAG_0           5.190        e2f
       143        435          A        TYR        L-FRAG_0           5.390        e2f
       144        312          A        HIS        L-FRAG_0           5.440        e2f
       145        312          A        HIS        L-FRAG_0           5.080        e2f
       148        312          A        HIS        L-FRAG_0           5.410        e2f
       149        312          A        HIS        L-FRAG_0           5.030        e2f
       153        312          A        HIS        L-FRAG_0           5.350        e2f
       154        312          A        HIS        L-FRAG_0           4.930        e2f
       155        312          A        HIS        L-FRAG_0           4.710        e2f
       158        312          A        HIS        L-FRAG_0           5.350        e2f
       159        312          A        HIS        L-FRAG_0           5.490        e2f
       170        312          A        HIS        L-FRAG_0           5.490        e2f
       177        435          A        TYR        L-FRAG_0           5.430        e2f
       186        312          A        HIS        L-FRAG_0           5.330        e2f
       189        312          A        HIS        L-FRAG_0           5.310        e2f
       192        312          A        HIS        L-FRAG_0           5.350        e2f
       204        312          A        HIS        L-FRAG_0           5.250        e2f
       205        312          A        HIS        L-FRAG_0           5.150        e2f
       213        312          A        HIS        L-FRAG_0           5.070        e2f
       216        312          A        HIS        L-FRAG_0           5.450        e2f
       217        312          A        HIS        L-FRAG_0           4.980        e2f
       220        312          A        HIS        L-FRAG_0           4.830        e2f
       221        312          A        HIS        L-FRAG_0           5.090        e2f
       223        312          A        HIS        L-FRAG_0           4.720        e2f
       224        312          A        HIS        L-FRAG_0           5.000        e2f
       226        312          A        HIS        L-FRAG_0           5.260        e2f
       227        312          A        HIS        L-FRAG_0           5.270        e2f
       228        312          A        HIS        L-FRAG_0           5.310        e2f
       230        312          A        HIS        L-FRAG_0           5.310        e2f
       241        312          A        HIS        L-FRAG_0           5.490        e2f
       246        312          A        HIS        L-FRAG_0           5.340        e2f
       253        435          A        TYR        L-FRAG_0           5.450        e2f
       254        435          A        TYR        L-FRAG_0           5.320        e2f
       265        312          A        HIS        L-FRAG_0           5.230        e2f
       276        312          A        HIS        L-FRAG_0           5.360        e2f
       277        312          A        HIS        L-FRAG_0           5.380        e2f
       283        312          A        HIS        L-FRAG_0           5.340        e2f
       290        312          A        HIS        L-FRAG_0           5.220        e2f
       302        312          A        HIS        L-FRAG_0           5.430        e2f
       304        312          A        HIS        L-FRAG_0           5.480        e2f
       306        312          A        HIS        L-FRAG_0           5.120        e2f
       307        312          A        HIS        L-FRAG_0           5.250        e2f
       308        312          A        HIS        L-FRAG_0           4.710        e2f
       310        312          A        HIS        L-FRAG_0           5.480        e2f
       314        312          A        HIS        L-FRAG_0           5.120        e2f
       326        312          A        HIS        L-FRAG_0           5.350        e2f
       329        312          A        HIS        L-FRAG_0           5.280        e2f
       332        312          A        HIS        L-FRAG_0           5.100        e2f
       333        312          A        HIS        L-FRAG_0           5.400        e2f
       334        312          A        HIS        L-FRAG_0           3.850        f2f
       335        312          A        HIS        L-FRAG_0           5.440        e2f
       336        312          A        HIS        L-FRAG_0           4.750        e2f
       338        312          A        HIS        L-FRAG_0           5.200        e2f
       340        312          A        HIS        L-FRAG_0           5.380        e2f
       341        312          A        HIS        L-FRAG_0           5.480        e2f
       342        312          A        HIS        L-FRAG_0           5.150        e2f
       344        312          A        HIS        L-FRAG_0           5.450        e2f
       348        312          A        HIS        L-FRAG_0           5.220        e2f
       350        312          A        HIS        L-FRAG_0           5.170        e2f
       352        312          A        HIS        L-FRAG_0           5.320        e2f
       353        312          A        HIS        L-FRAG_0           5.440        e2f
       355        312          A        HIS        L-FRAG_0           5.490        e2f
       360        312          A        HIS        L-FRAG_0           4.800        e2f
       362        312          A        HIS        L-FRAG_0           5.400        e2f
       363        312          A        HIS        L-FRAG_0           5.170        e2f
       365        312          A        HIS        L-FRAG_0           5.160        e2f
       367        312          A        HIS        L-FRAG_0           5.050        e2f
       369        312          A        HIS        L-FRAG_0           5.420        e2f
       370        312          A        HIS        L-FRAG_0           4.980        e2f
       371        312          A        HIS        L-FRAG_0           5.450        e2f
       373        312          A        HIS        L-FRAG_0           5.240        e2f
       386        312          A        HIS        L-FRAG_0           4.120        f2f
       398        312          A        HIS        L-FRAG_0           4.880        e2f
       399        312          A        HIS        L-FRAG_0           5.240        e2f
       400        312          A        HIS        L-FRAG_0           5.260        e2f
       406        312          A        HIS        L-FRAG_0           5.450        e2f
       419        312          A        HIS        L-FRAG_0           5.270        e2f
       421        312          A        HIS        L-FRAG_0           5.350        e2f
       423        312          A        HIS        L-FRAG_0           5.250        e2f
       428        312          A        HIS        L-FRAG_0           5.380        e2f
       429        312          A        HIS        L-FRAG_0           4.900        e2f
       430        312          A        HIS        L-FRAG_0           4.900        e2f
