# Supplementary material for: Delineating Pixantrone Maleate’s adroit activity against cervical cancer proteins through multitargeted docking-based MM\GBSA, QM-DFT and MD simulation
Source: PLoS One. 2023 Dec 15;18(12):e0295714. doi: 10.1371/journal.pone.0295714 (PMC10723688; doi:10.1371/journal.pone.0295714)
Supplement: S1 Dataset — (ZIP) [file pone.0295714.s001.zip › Data_3_6NT9/raw-data/PL-Contacts_WaterBridge.dat]

  # Frame#   Residue#      Chain    ResName   AtomName  LigandFragment      LigandAtom 
         0        265          A        VAL          O        L-FRAG_1             H20 
         0        393          A        ILE          O        L-FRAG_1             H20 
         0        271          A        ARG          H        L-FRAG_0              O2 
         0        321          A        ALA          O        L-FRAG_0              O2 
         1        264          A        PRO          O        L-FRAG_1              H7 
         1        274          A        GLN        OE1        L-FRAG_1              H7 
         1        265          A        VAL          O        L-FRAG_1              H8 
         1        376          A        GLU        OE2        L-FRAG_2              H9 
         2        274          A        GLN       HE22        L-FRAG_1              H8 
         2        375          A        GLU        OE1        L-FRAG_2             H10 
         2        271          A        ARG          H        L-FRAG_0              O2 
         3        274          A        GLN       HE22        L-FRAG_1              H8 
         3        264          A        PRO          O        L-FRAG_1              H8 
         3        265          A        VAL          O        L-FRAG_1             H20 
         3        431          A        THR        OG1        L-FRAG_0              O1 
         3        271          A        ARG          H        L-FRAG_0              O2 
         4        271          A        ARG          H        L-FRAG_0              O2 
         4        321          A        ALA          O        L-FRAG_0              O2 
         5        264          A        PRO          O        L-FRAG_1              H8 
         5        265          A        VAL          O        L-FRAG_1             H20 
         5        271          A        ARG          H        L-FRAG_0              O2 
         5        321          A        ALA          O        L-FRAG_0              O2 
         6        393          A        ILE          O        L-FRAG_1              H7 
         6        393          A        ILE          O        L-FRAG_1              H8 
         6        274          A        GLN        OE1        L-FRAG_1             H20 
         6        267          A        CYS          O        L-FRAG_1             H20 
         6        376          A        GLU        OE1        L-FRAG_2             H21 
         6        375          A        GLU        OE2        L-FRAG_2             H21 
         6        271          A        ARG          H        L-FRAG_0              O2 
         7        269          A        LEU          O        L-FRAG_1              H8 
         7        268          A        SER          O        L-FRAG_1              H8 
         7        267          A        CYS          O        L-FRAG_1              H8 
         7        269          A        LEU          O        L-FRAG_1             H20 
         7        375          A        GLU        OE2        L-FRAG_0              O1 
         8        321          A        ALA          O        L-FRAG_0              H4 
         8        430          A        SER          O        L-FRAG_2              H9 
         8        427          A        ARG          O        L-FRAG_2             H10 
         9        274          A        GLN        OE1        L-FRAG_1              H7 
         9        269          A        LEU          O        L-FRAG_1              H7 
         9        268          A        SER          O        L-FRAG_1              H8 
         9        430          A        SER         OG        L-FRAG_2              H9 
        10        376          A        GLU        OE1        L-FRAG_2              H9 
        10        376          A        GLU        OE1        L-FRAG_2             H10 
        11        430          A        SER         OG        L-FRAG_2              H9 
        11        430          A        SER          O        L-FRAG_2             H21 
        12        109          A        GLU        OE1        L-FRAG_0              H4 
        12        271          A        ARG          H        L-FRAG_0              O2 
        13        265          A        VAL          O        L-FRAG_1              H7 
        14        265          A        VAL          O        L-FRAG_1              H7 
        14        427          A        ARG          O        L-FRAG_2              H9 
        14        430          A        SER         OG        L-FRAG_2              H9 
        14        376          A        GLU        OE1        L-FRAG_2             H21 
        14        321          A        ALA          O        L-FRAG_0              O2 
        15        265          A        VAL          O        L-FRAG_1              H7 
        16        435          A        TYR         OH        L-FRAG_0              H4 
        16        321          A        ALA          O        L-FRAG_0              H4 
        16        265          A        VAL          O        L-FRAG_1              H7 
        17        265          A        VAL          O        L-FRAG_1              H7 
        17        375          A        GLU        OE1        L-FRAG_2              H9 
        17        430          A        SER         OG        L-FRAG_2             H21 
        18        427          A        ARG          O        L-FRAG_2             H21 
        18        430          A        SER         OG        L-FRAG_2             H21 
        19        265          A        VAL          O        L-FRAG_1              H7 
        20        393          A        ILE          O        L-FRAG_1              H7 
        20        267          A        CYS          O        L-FRAG_1              H8 
        20        375          A        GLU        OE2        L-FRAG_2             H10 
        20        274          A        GLN        OE1        L-FRAG_1             H20 
        20        269          A        LEU          O        L-FRAG_1             H20 
        21        430          A        SER          O        L-FRAG_2             H10 
        21        430          A        SER         OG        L-FRAG_2             H21 
        22        268          A        SER          O        L-FRAG_1              H8 
        22        375          A        GLU        OE2        L-FRAG_2             H10 
        22        430          A        SER         OG        L-FRAG_2             H21 
        24        265          A        VAL          O        L-FRAG_1              H8 
        24        376          A        GLU        OE1        L-FRAG_2              H9 
        24        375          A        GLU          O        L-FRAG_0              O1 
        24        376          A        GLU        OE1        L-FRAG_0              O1 
        25        265          A        VAL          O        L-FRAG_1              H8 
        25        375          A        GLU        OE1        L-FRAG_2             H10 
        26        375          A        GLU        OE2        L-FRAG_2              H9 
        26        268          A        SER          O        L-FRAG_1             H20 
        27        265          A        VAL          O        L-FRAG_1             H20 
        28        321          A        ALA          O        L-FRAG_0              H4 
        28        265          A        VAL          O        L-FRAG_1              H7 
        28        375          A        GLU          O        L-FRAG_2             H10 
        28        376          A        GLU        OE2        L-FRAG_2             H21 
        29        431          A        THR        HG1        L-FRAG_0              H5 
        29        268          A        SER          O        L-FRAG_1              H7 
        29        274          A        GLN        OE1        L-FRAG_1              H8 
        29        375          A        GLU          O        L-FRAG_2             H21 
        29        376          A        GLU        OE1        L-FRAG_2             H21 
        30        274          A        GLN        OE1        L-FRAG_1              H8 
        30        376          A        GLU        OE1        L-FRAG_2              H9 
        30        376          A        GLU        OE1        L-FRAG_2             H21 
        31        376          A        GLU        OE1        L-FRAG_2             H10 
        32        376          A        GLU        OE1        L-FRAG_0              H5 
        32        376          A        GLU        OE1        L-FRAG_2              H9 
        32        274          A        GLN        OE1        L-FRAG_1              H7 
        32        269          A        LEU          O        L-FRAG_1              H7 
        32        265          A        VAL          O        L-FRAG_1              H7 
        33        265          A        VAL          O        L-FRAG_1              H7 
        34        376          A        GLU        OE1        L-FRAG_2             H21 
        35        265          A        VAL          O        L-FRAG_1              H7 
        35        430          A        SER         OG        L-FRAG_2             H21 
        36        109          A        GLU        OE2        L-FRAG_0              H4 
        36        265          A        VAL          O        L-FRAG_1              H8 
        36        430          A        SER         HG        L-FRAG_2              H9 
        37        265          A        VAL          O        L-FRAG_1             H20 
        38        265          A        VAL          O        L-FRAG_1              H8 
        38        430          A        SER         OG        L-FRAG_2              H9 
        38        430          A        SER          O        L-FRAG_2             H21 
        39        265          A        VAL          O        L-FRAG_1             H20 
        40        267          A        CYS          O        L-FRAG_1              H7 
        40        265          A        VAL          O        L-FRAG_1             H20 
        41        375          A        GLU        OE2        L-FRAG_2              H9 
        41        265          A        VAL          O        L-FRAG_1             H20 
        41        274          A        GLN        OE1        L-FRAG_1             H20 
        41        269          A        LEU          O        L-FRAG_1             H20 
        41        321          A        ALA          O        L-FRAG_0              O2 
        42        375          A        GLU        OE2        L-FRAG_2             H10 
        42        376          A        GLU        OE1        L-FRAG_2             H10 
        42        265          A        VAL          O        L-FRAG_1             H20 
        43        376          A        GLU        OE1        L-FRAG_2             H10 
        43        375          A        GLU        OE1        L-FRAG_2             H10 
        43        430          A        SER          O        L-FRAG_2             H21 
        44        265          A        VAL          O        L-FRAG_1              H8 
        44        430          A        SER         OG        L-FRAG_2              H9 
        44        376          A        GLU        OE1        L-FRAG_2             H21 
        45        265          A        VAL          O        L-FRAG_1              H8 
        45        376          A        GLU        OE1        L-FRAG_2              H9 
        46        274          A        GLN        OE1        L-FRAG_1              H8 
        46        265          A        VAL          O        L-FRAG_1              H8 
        46        375          A        GLU        OE1        L-FRAG_2              H9 
        46        376          A        GLU        OE1        L-FRAG_2              H9 
        47        109          A        GLU        OE1        L-FRAG_0              H4 
        47        375          A        GLU        OE1        L-FRAG_2             H21 
        48        274          A        GLN        OE1        L-FRAG_1              H8 
        48        265          A        VAL          O        L-FRAG_1              H8 
        48        430          A        SER         OG        L-FRAG_2              H9 
        48        376          A        GLU        OE1        L-FRAG_2             H21 
        48        375          A        GLU        OE1        L-FRAG_2             H21 
        48        271          A        ARG          H        L-FRAG_0              O2 
        49        265          A        VAL          O        L-FRAG_1              H8 
        49        376          A        GLU        OE1        L-FRAG_2              H9 
        49        375          A        GLU        OE1        L-FRAG_2              H9 
        52        109          A        GLU        OE2        L-FRAG_0              H4 
        52        265          A        VAL          O        L-FRAG_1              H8 
        52        375          A        GLU        OE1        L-FRAG_2              H9 
        53        109          A        GLU        OE2        L-FRAG_0              H4 
        53        430          A        SER         OG        L-FRAG_2             H10 
        54        430          A        SER         OG        L-FRAG_2             H10 
        54        274          A        GLN        OE1        L-FRAG_1             H20 
        54        269          A        LEU          O        L-FRAG_1             H20 
        55        274          A        GLN        OE1        L-FRAG_1             H20 
        55        269          A        LEU          O        L-FRAG_1             H20 
        55        265          A        VAL          O        L-FRAG_1             H20 
        56        274          A        GLN        OE1        L-FRAG_1              H7 
        56        376          A        GLU        OE2        L-FRAG_2             H10 
        56        267          A        CYS          O        L-FRAG_1             H20 
        56        266          A        SER          O        L-FRAG_1             H20 
        57        430          A        SER         OG        L-FRAG_2             H10 
        57        271          A        ARG          H        L-FRAG_0              O2 
        58        265          A        VAL          O        L-FRAG_1             H20 
        58        274          A        GLN        OE1        L-FRAG_1             H20 
        58        269          A        LEU          O        L-FRAG_1             H20 
        58        265          A        VAL          O        L-FRAG_1             H20 
        59        274          A        GLN        OE1        L-FRAG_1              H7 
        59        267          A        CYS          O        L-FRAG_1              H8 
        59        376          A        GLU        OE2        L-FRAG_2             H10 
        60        265          A        VAL          O        L-FRAG_1              H8 
        60        375          A        GLU        OE2        L-FRAG_2             H10 
        61        109          A        GLU        OE1        L-FRAG_0              H4 
        62        321          A        ALA          O        L-FRAG_0              H4 
        62        265          A        VAL          O        L-FRAG_1              H8 
        62        323          A        LYS          H        L-FRAG_0              O2 
        63        321          A        ALA          O        L-FRAG_0              O2 
        64        323          A        LYS          H        L-FRAG_0              O2 
        65        265          A        VAL          O        L-FRAG_1              H8 
        65        376          A        GLU        OE1        L-FRAG_2             H21 
        66        265          A        VAL          O        L-FRAG_1              H8 
        66        376          A        GLU        OE1        L-FRAG_2              H9 
        66        323          A        LYS          H        L-FRAG_0              O2 
        67        265          A        VAL          O        L-FRAG_1              H8 
        67        376          A        GLU        OE1        L-FRAG_2              H9 
        67        375          A        GLU          O        L-FRAG_0              O1 
        68        265          A        VAL          O        L-FRAG_1              H7 
        68        376          A        GLU        OE1        L-FRAG_2              H9 
        69        375          A        GLU        OE1        L-FRAG_2             H21 
        70        265          A        VAL          O        L-FRAG_1              H8 
        71        265          A        VAL          O        L-FRAG_1              H8 
        71        265          A        VAL          O        L-FRAG_1              H8 
        71        376          A        GLU        OE2        L-FRAG_2             H10 
        71        431          A        THR        OG1        L-FRAG_0              O1 
        71        321          A        ALA          O        L-FRAG_0              O2 
        72        265          A        VAL          O        L-FRAG_1              H7 
        72        265          A        VAL          O        L-FRAG_1              H8 
        72        267          A        CYS          O        L-FRAG_1              H8 
        73        267          A        CYS          O        L-FRAG_1              H7 
        73        265          A        VAL          O        L-FRAG_1              H7 
        73        376          A        GLU        OE1        L-FRAG_2             H10 
        73        435          A        TYR         HH        L-FRAG_0              O2 
        73        321          A        ALA          O        L-FRAG_0              O2 
        74        265          A        VAL          O        L-FRAG_1              H7 
        74        376          A        GLU        OE2        L-FRAG_2             H10 
        75        323          A        LYS          H        L-FRAG_0              O2 
        76        109          A        GLU        OE1        L-FRAG_0              H4 
        76        265          A        VAL          O        L-FRAG_1              H7 
        76        267          A        CYS          O        L-FRAG_1             H20 
        76        321          A        ALA          O        L-FRAG_0              O2 
        77        266          A        SER          O        L-FRAG_1              H8 
        77        265          A        VAL          O        L-FRAG_1             H20 
        78        268          A        SER         OG        L-FRAG_1              H7 
        78        424          A        TYR          O        L-FRAG_1             H20 
        79        266          A        SER          O        L-FRAG_1             H20 
        79        268          A        SER         OG        L-FRAG_1             H20 
        80        393          A        ILE          O        L-FRAG_1              H7 
        80        431          A        THR        OG1        L-FRAG_1              H8 
        81        268          A        SER         OG        L-FRAG_1              H7 
        81        265          A        VAL          O        L-FRAG_1              H8 
        82        268          A        SER         OG        L-FRAG_1              H7 
        82        393          A        ILE          O        L-FRAG_1              H8 
        82        265          A        VAL          O        L-FRAG_1              H8 
        82        267          A        CYS          O        L-FRAG_1              H8 
        82        424          A        TYR         OH        L-FRAG_1             H20 
        83        431          A        THR        OG1        L-FRAG_1              H7 
        83        393          A        ILE          O        L-FRAG_1             H20 
        84        268          A        SER          O        L-FRAG_0              H4 
        84        109          A        GLU        OE1        L-FRAG_0              H4 
        84        431          A        THR        OG1        L-FRAG_1             H20 
        85        431          A        THR        OG1        L-FRAG_1              H8 
        85        393          A        ILE          O        L-FRAG_1             H20 
        86        431          A        THR        OG1        L-FRAG_1              H7 
        86        427          A        ARG          O        L-FRAG_1              H7 
        87        431          A        THR        OG1        L-FRAG_1              H7 
        88        431          A        THR        OG1        L-FRAG_1              H7 
        88        424          A        TYR          O        L-FRAG_1              H8 
        88        265          A        VAL          O        L-FRAG_1             H20 
        88        267          A        CYS          O        L-FRAG_1             H20 
        89        431          A        THR        OG1        L-FRAG_1              H7 
        89        267          A        CYS          O        L-FRAG_1             H20 
        90        431          A        THR        OG1        L-FRAG_1              H7 
        90        267          A        CYS          O        L-FRAG_1             H20 
        91        424          A        TYR          O        L-FRAG_1              H8 
        91        267          A        CYS          O        L-FRAG_1             H20 
        92        267          A        CYS          O        L-FRAG_1              H8 
        92        265          A        VAL          O        L-FRAG_1              H8 
        93        269          A        LEU          O        L-FRAG_0              H4 
        93        265          A        VAL          O        L-FRAG_1              H7 
        93        431          A        THR        OG1        L-FRAG_1             H20 
        93        427          A        ARG          O        L-FRAG_1             H20 
        94        431          A        THR        OG1        L-FRAG_1              H8 
        94        267          A        CYS          O        L-FRAG_1             H20 
        95        269          A        LEU          O        L-FRAG_0              H4 
        95        267          A        CYS          O        L-FRAG_1             H20 
        95        375          A        GLU        OE2        L-FRAG_2             H21 
        96        267          A        CYS          O        L-FRAG_1              H7 
        96        424          A        TYR          O        L-FRAG_1             H20 
        97        424          A        TYR          O        L-FRAG_1             H20 
        98        267          A        CYS          O        L-FRAG_1              H7 
        98        424          A        TYR          O        L-FRAG_1             H20 
        99        267          A        CYS          O        L-FRAG_1              H7 
        99        431          A        THR        OG1        L-FRAG_1              H8 
        99        266          A        SER          O        L-FRAG_1             H20 
        99        424          A        TYR          O        L-FRAG_1             H20 
       100        267          A        CYS          O        L-FRAG_1              H7 
       100        431          A        THR        OG1        L-FRAG_1              H8 
       101        431          A        THR        OG1        L-FRAG_1             H20 
       101        269          A        LEU          O        L-FRAG_0              O2 
       102        431          A        THR        OG1        L-FRAG_1              H7 
       102        424          A        TYR          O        L-FRAG_1              H8 
       102        267          A        CYS          O        L-FRAG_1             H20 
       103        431          A        THR        OG1        L-FRAG_1              H7 
       103        424          A        TYR          O        L-FRAG_1              H8 
       104        431          A        THR        OG1        L-FRAG_1              H8 
       104        424          A        TYR          O        L-FRAG_1             H20 
       104        269          A        LEU          O        L-FRAG_0              O2 
       105        267          A        CYS          O        L-FRAG_1              H7 
       105        266          A        SER          O        L-FRAG_1              H7 
       105        431          A        THR        OG1        L-FRAG_1              H8 
       105        424          A        TYR          O        L-FRAG_1             H20 
       106        424          A        TYR          O        L-FRAG_1              H7 
       106        267          A        CYS          O        L-FRAG_1              H8 
       106        431          A        THR        OG1        L-FRAG_1             H20 
       107        424          A        TYR          O        L-FRAG_1              H7 
       107        265          A        VAL          O        L-FRAG_1              H8 
       107        427          A        ARG          O        L-FRAG_1             H20 
       108        424          A        TYR          O        L-FRAG_1             H20 
       109        267          A        CYS          O        L-FRAG_1              H7 
       109        431          A        THR        OG1        L-FRAG_1              H8 
       109        424          A        TYR          O        L-FRAG_1             H20 
       110        266          A        SER          O        L-FRAG_1              H7 
       110        267          A        CYS          O        L-FRAG_1              H7 
       110        431          A        THR        OG1        L-FRAG_1              H8 
       110        427          A        ARG          O        L-FRAG_1              H8 
       111        424          A        TYR          O        L-FRAG_1             H20 
       112        424          A        TYR          O        L-FRAG_1              H7 
       112        431          A        THR        OG1        L-FRAG_1             H20 
       113        431          A        THR        OG1        L-FRAG_1              H7 
       113        266          A        SER          O        L-FRAG_1              H8 
       114        424          A        TYR          O        L-FRAG_1              H7 
       114        427          A        ARG          O        L-FRAG_1             H20 
       115        267          A        CYS          O        L-FRAG_1              H7 
       116        267          A        CYS          O        L-FRAG_1              H7 
       116        431          A        THR        OG1        L-FRAG_1              H8 
       116        269          A        LEU          O        L-FRAG_0              O2 
       117        267          A        CYS          O        L-FRAG_0              H4 
       117        269          A        LEU          O        L-FRAG_0              H4 
       117        267          A        CYS          O        L-FRAG_1              H7 
       117        265          A        VAL          O        L-FRAG_1              H7 
       117        431          A        THR        OG1        L-FRAG_1              H8 
       117        424          A        TYR          O        L-FRAG_1             H20 
       117        271          A        ARG          H        L-FRAG_0              O2 
       118        269          A        LEU          O        L-FRAG_1              H7 
       118        271          A        ARG          H        L-FRAG_0              O2 
       119        424          A        TYR          O        L-FRAG_1              H7 
       119        267          A        CYS          O        L-FRAG_1              H8 
       119        435          A        TYR         HH        L-FRAG_0              O2 
       120        424          A        TYR          O        L-FRAG_1              H7 
       120        267          A        CYS          O        L-FRAG_1              H8 
       120        431          A        THR        OG1        L-FRAG_1             H20 
       121        268          A        SER         OG        L-FRAG_1             H20 
       121        435          A        TYR         HH        L-FRAG_0              O2 
       122        431          A        THR        OG1        L-FRAG_1              H8 
       123        268          A        SER         OG        L-FRAG_1              H7 
       123        431          A        THR        OG1        L-FRAG_1              H8 
       124        267          A        CYS          O        L-FRAG_1             H20 
       125        265          A        VAL          O        L-FRAG_1              H8 
       126        393          A        ILE          O        L-FRAG_1              H7 
       126        267          A        CYS          O        L-FRAG_1             H20 
       127        431          A        THR        OG1        L-FRAG_1              H7 
       127        267          A        CYS          O        L-FRAG_1              H8 
       127        393          A        ILE          O        L-FRAG_1             H20 
       128        109          A        GLU        OE2        L-FRAG_1              H8 
       128        268          A        SER          O        L-FRAG_1              H8 
       128        376          A        GLU        OE2        L-FRAG_2             H10 
       128        267          A        CYS          O        L-FRAG_1             H20 
       129        109          A        GLU        OE2        L-FRAG_1              H8 
       129        376          A        GLU        OE2        L-FRAG_2              H9 
       129        375          A        GLU        OE2        L-FRAG_2              H9 
       129        267          A        CYS          O        L-FRAG_1             H20 
       129        375          A        GLU        OE1        L-FRAG_2             H21 
       129        321          A        ALA          O        L-FRAG_0              O2 
       130        109          A        GLU        OE2        L-FRAG_1              H8 
       130        268          A        SER          O        L-FRAG_1              H8 
       130        269          A        LEU          O        L-FRAG_1             H20 
       130        321          A        ALA          O        L-FRAG_0              O2 
       130        323          A        LYS          H        L-FRAG_0              O2 
       131        427          A        ARG          O        L-FRAG_0              H5 
       131        376          A        GLU        OE2        L-FRAG_2              H9 
       131        393          A        ILE          O        L-FRAG_1             H20 
       132        427          A        ARG          O        L-FRAG_0              H5 
       132        393          A        ILE          O        L-FRAG_1              H7 
       132        376          A        GLU        OE1        L-FRAG_2              H9 
       133        376          A        GLU        OE1        L-FRAG_2              H9 
       133        321          A        ALA          O        L-FRAG_0              O2 
       134        375          A        GLU        OE2        L-FRAG_2              H9 
       134        109          A        GLU        OE1        L-FRAG_2              H9 
       134        375          A        GLU        OE1        L-FRAG_2             H10 
       134        393          A        ILE          O        L-FRAG_1             H20 
       135        393          A        ILE          O        L-FRAG_1              H8 
       136        393          A        ILE          O        L-FRAG_1              H7 
       136        376          A        GLU        OE1        L-FRAG_2             H10 
       136        321          A        ALA          O        L-FRAG_0              O2 
       137        393          A        ILE          O        L-FRAG_1              H8 
       137        375          A        GLU        OE2        L-FRAG_2             H10 
       137        376          A        GLU        OE1        L-FRAG_2             H10 
       137        376          A        GLU        OE1        L-FRAG_2             H10 
       137        321          A        ALA          O        L-FRAG_0              O2 
       138        393          A        ILE          O        L-FRAG_1             H20 
       138        321          A        ALA          O        L-FRAG_0              O2 
       139        321          A        ALA          O        L-FRAG_0              H4 
       139        393          A        ILE          O        L-FRAG_1              H7 
       139        376          A        GLU        OE1        L-FRAG_2             H10 
       140        322          A        HIS        HD1        L-FRAG_0              O2 
       140        321          A        ALA          O        L-FRAG_0              O2 
       141        427          A        ARG          O        L-FRAG_0              H5 
       141        376          A        GLU        OE2        L-FRAG_2             H10 
       142        393          A        ILE          O        L-FRAG_1              H7 
       143        393          A        ILE          O        L-FRAG_1              H7 
       143        268          A        SER          O        L-FRAG_1             H20 
       144        376          A        GLU        OE2        L-FRAG_2             H10 
       145        393          A        ILE          O        L-FRAG_1              H7 
       145        393          A        ILE          O        L-FRAG_1              H7 
       146        430          A        SER         OG        L-FRAG_0              H5 
       146        268          A        SER          O        L-FRAG_1              H8 
       146        269          A        LEU          O        L-FRAG_1             H20 
       146        323          A        LYS          H        L-FRAG_0              O2 
       147        321          A        ALA          O        L-FRAG_0              H4 
       147        268          A        SER          O        L-FRAG_1              H8 
       147        109          A        GLU        OE1        L-FRAG_1              H8 
       147        375          A        GLU          O        L-FRAG_0              O1 
       148        376          A        GLU        OE2        L-FRAG_2              H9 
       148        268          A        SER          O        L-FRAG_1             H20 
       148        109          A        GLU        OE1        L-FRAG_1             H20 
       148        376          A        GLU        OE2        L-FRAG_0              O1 
       149        109          A        GLU        OE1        L-FRAG_1             H20 
       149        375          A        GLU          O        L-FRAG_0              O1 
       150        431          A        THR        OG1        L-FRAG_1              H7 
       151        268          A        SER          O        L-FRAG_1              H7 
       151        109          A        GLU        OE1        L-FRAG_1              H7 
       151        376          A        GLU        OE1        L-FRAG_2              H9 
       152        268          A        SER          O        L-FRAG_1              H8 
       152        109          A        GLU        OE1        L-FRAG_1              H8 
       152        375          A        GLU          O        L-FRAG_0              O1 
       152        376          A        GLU        OE1        L-FRAG_0              O1 
       153        268          A        SER          O        L-FRAG_1             H20 
       153        109          A        GLU        OE1        L-FRAG_1             H20 
       153        375          A        GLU          O        L-FRAG_0              O1 
       153        376          A        GLU        OE1        L-FRAG_0              O1 
       154        109          A        GLU        OE1        L-FRAG_1             H20 
       154        268          A        SER          O        L-FRAG_1             H20 
       154        375          A        GLU          O        L-FRAG_0              O1 
       154        376          A        GLU        OE1        L-FRAG_0              O1 
       155        109          A        GLU        OE2        L-FRAG_0              H4 
       155        110          A        SER          H        L-FRAG_1              H8 
       155        109          A        GLU        OE1        L-FRAG_1              H8 
       155        376          A        GLU        OE1        L-FRAG_0              O1 
       155        375          A        GLU          O        L-FRAG_0              O1 
       156        375          A        GLU          O        L-FRAG_2             H10 
       156        376          A        GLU        OE2        L-FRAG_2             H10 
       156        109          A        GLU        OE1        L-FRAG_1             H20 
       156        268          A        SER          O        L-FRAG_1             H20 
       156        376          A        GLU        OE2        L-FRAG_2             H21 
       157        109          A        GLU        OE1        L-FRAG_1              H7 
       157        268          A        SER          O        L-FRAG_1              H7 
       157        376          A        GLU        OE1        L-FRAG_2             H10 
       157        375          A        GLU          O        L-FRAG_0              O1 
       158        376          A        GLU        OE1        L-FRAG_2             H10 
       158        375          A        GLU          O        L-FRAG_2             H10 
       158        323          A        LYS          H        L-FRAG_0              O2 
       158        321          A        ALA          O        L-FRAG_0              O2 
       159        376          A        GLU        OE1        L-FRAG_2             H10 
       159        375          A        GLU          O        L-FRAG_2             H10 
       160        376          A        GLU        OE1        L-FRAG_2             H10 
       160        375          A        GLU          O        L-FRAG_2             H10 
       161        376          A        GLU        OE1        L-FRAG_2             H21 
       161        375          A        GLU          O        L-FRAG_2             H21 
       163        376          A        GLU        OE1        L-FRAG_2              H9 
       163        376          A        GLU        OE1        L-FRAG_2             H21 
       163        375          A        GLU          O        L-FRAG_2             H21 
       164        376          A        GLU        OE1        L-FRAG_2             H10 
       165        376          A        GLU        OE1        L-FRAG_2             H21 
       168        375          A        GLU        OE1        L-FRAG_2              H9 
       169        430          A        SER         OG        L-FRAG_2              H9 
       170        430          A        SER         OG        L-FRAG_2             H10 
       171        430          A        SER         OG        L-FRAG_2             H10 
       172        430          A        SER         OG        L-FRAG_2             H21 
       173        430          A        SER         OG        L-FRAG_2             H21 
       174        321          A        ALA          O        L-FRAG_0              O2 
       175        430          A        SER         OG        L-FRAG_2              H9 
       175        323          A        LYS          H        L-FRAG_0              O2 
       177        375          A        GLU          O        L-FRAG_0              N1 
       178        323          A        LYS          H        L-FRAG_0              O2 
       180        321          A        ALA          O        L-FRAG_0              O2 
       182        430          A        SER         OG        L-FRAG_2             H10 
       184        427          A        ARG          O        L-FRAG_2             H10 
       184        321          A        ALA          O        L-FRAG_0              O2 
       185        375          A        GLU        OE2        L-FRAG_0              O1 
       186        323          A        LYS          H        L-FRAG_0              O2 
       189        376          A        GLU        OE1        L-FRAG_2              H9 
       190        375          A        GLU        OE1        L-FRAG_0              O1 
       192        375          A        GLU        OE2        L-FRAG_2             H10 
       193        427          A        ARG          O        L-FRAG_2             H10 
       194        430          A        SER         OG        L-FRAG_2              H9 
       194        430          A        SER          O        L-FRAG_2             H21 
       198        376          A        GLU        OE2        L-FRAG_2             H21 
       199        376          A        GLU        OE2        L-FRAG_2             H10 
       199        376          A        GLU        OE2        L-FRAG_2             H21 
       200        430          A        SER         OG        L-FRAG_2             H10 
       203        430          A        SER         OG        L-FRAG_2              H9 
       203        375          A        GLU        OE1        L-FRAG_2             H10 
       206        430          A        SER         OG        L-FRAG_2              H9 
       207        375          A        GLU        OE2        L-FRAG_2              H9 
       209        375          A        GLU        OE1        L-FRAG_2              H9 
       210        321          A        ALA          O        L-FRAG_0              O2 
       215        430          A        SER         HG        L-FRAG_2              H9 
       216        375          A        GLU        OE2        L-FRAG_2              H9 
       216        430          A        SER         OG        L-FRAG_2             H21 
       217        323          A        LYS          H        L-FRAG_0              O2 
       219        321          A        ALA          O        L-FRAG_0              O2 
       224        430          A        SER         OG        L-FRAG_2              H9 
       224        435          A        TYR         HH        L-FRAG_0              O2 
       225        430          A        SER          O        L-FRAG_2             H10 
       226        430          A        SER         HG        L-FRAG_2             H10 
       227        430          A        SER         HG        L-FRAG_2             H10 
       229        435          A        TYR         OH        L-FRAG_0              H4 
       232        269          A        LEU          O        L-FRAG_0              H4 
       235        269          A        LEU          O        L-FRAG_0              H4 
       236        375          A        GLU        OE1        L-FRAG_2             H21 
       237        321          A        ALA          O        L-FRAG_0              O2 
       241        321          A        ALA          O        L-FRAG_0              H4 
       241        430          A        SER          O        L-FRAG_2             H21 
       242        427          A        ARG          O        L-FRAG_2             H21 
       242        323          A        LYS          H        L-FRAG_0              O2 
       242        321          A        ALA          O        L-FRAG_0              O2 
       243        323          A        LYS        HZ3        L-FRAG_0              O2 
       243        109          A        GLU        OE1        L-FRAG_0              O2 
       246        376          A        GLU        OE1        L-FRAG_2              H9 
       247        323          A        LYS          H        L-FRAG_0              O2 
       247        321          A        ALA          O        L-FRAG_0              O2 
       249        375          A        GLU        OE1        L-FRAG_2              H9 
       249        430          A        SER         OG        L-FRAG_2             H10 
       250        430          A        SER         OG        L-FRAG_2              H9 
       250        375          A        GLU        OE1        L-FRAG_2             H10 
       251        430          A        SER         OG        L-FRAG_2             H10 
       251        427          A        ARG       HH21        L-FRAG_1             H20 
       251        323          A        LYS          H        L-FRAG_0              O2 
       253        430          A        SER         OG        L-FRAG_0              H5 
       253        376          A        GLU        OE1        L-FRAG_2             H21 
       253        375          A        GLU          O        L-FRAG_0              O1 
       254        323          A        LYS          H        L-FRAG_0              O2 
       254        375          A        GLU          O        L-FRAG_0              O1 
       255        431          A        THR        HG1        L-FRAG_0              H5 
       255        430          A        SER         OG        L-FRAG_0              H5 
       255        269          A        LEU          O        L-FRAG_1             H20 
       255        376          A        GLU        OE1        L-FRAG_2             H21 
       255        323          A        LYS          H        L-FRAG_0              O2 
       256        376          A        GLU        OE2        L-FRAG_2             H21 
       256        323          A        LYS          H        L-FRAG_0              O2 
       256        270          A        SER         OG        L-FRAG_0              O2 
       256        375          A        GLU          O        L-FRAG_0              O1 
       257        323          A        LYS          H        L-FRAG_0              O2 
       258        430          A        SER         OG        L-FRAG_0              H5 
       258        267          A        CYS          O        L-FRAG_1              H8 
       258        109          A        GLU        OE2        L-FRAG_1             H20 
       258        376          A        GLU        OE2        L-FRAG_2             H21 
       258        321          A        ALA          O        L-FRAG_0              O2 
       258        375          A        GLU          O        L-FRAG_0              O1 
       259        431          A        THR        HG1        L-FRAG_0              H5 
       259        375          A        GLU          O        L-FRAG_0              O1 
       259        321          A        ALA          O        L-FRAG_0              O2 
       260        430          A        SER         OG        L-FRAG_0              H5 
       260        376          A        GLU        OE2        L-FRAG_2              H9 
       260        321          A        ALA          O        L-FRAG_0              O2 
       260        375          A        GLU          O        L-FRAG_0              O1 
       261        376          A        GLU        OE2        L-FRAG_2              H9 
       262        376          A        GLU        OE1        L-FRAG_2             H10 
       262        375          A        GLU          O        L-FRAG_0              O1 
       263        321          A        ALA          O        L-FRAG_0              H4 
       263        268          A        SER          O        L-FRAG_1             H20 
       263        376          A        GLU        OE2        L-FRAG_2             H21 
       264        376          A        GLU        OE2        L-FRAG_2             H10 
       264        376          A        GLU        OE2        L-FRAG_2             H10 
       265        109          A        GLU        OE2        L-FRAG_1              H7 
       265        376          A        GLU        OE2        L-FRAG_2             H10 
       266        375          A        GLU          O        L-FRAG_0              O1 
       266        376          A        GLU        OE1        L-FRAG_0              O1 
       267        268          A        SER          O        L-FRAG_1             H20 
       268        375          A        GLU          O        L-FRAG_0              O1 
       271        268          A        SER          O        L-FRAG_1              H7 
       271        375          A        GLU        OE1        L-FRAG_2              H9 
       271        376          A        GLU        OE2        L-FRAG_2             H21 
       271        376          A        GLU        OE1        L-FRAG_0              O1 
       271        375          A        GLU          O        L-FRAG_0              O1 
       273        375          A        GLU          O        L-FRAG_0              O1 
       275        375          A        GLU        OE1        L-FRAG_2             H10 
       275        268          A        SER          O        L-FRAG_1             H20 
       275        109          A        GLU        OE1        L-FRAG_1             H20 
       276        270          A        SER         OG        L-FRAG_0              H4 
       277        270          A        SER         OG        L-FRAG_0              O2 
       278        375          A        GLU          O        L-FRAG_0              O1 
       279        321          A        ALA          O        L-FRAG_0              O2 
       281        430          A        SER         OG        L-FRAG_2              H9 
       283        268          A        SER          O        L-FRAG_1             H20 
       286        375          A        GLU        OE2        L-FRAG_2             H21 
       286        323          A        LYS          H        L-FRAG_0              O2 
       287        375          A        GLU        OE2        L-FRAG_2             H10 
       287        109          A        GLU        OE1        L-FRAG_1             H20 
       287        268          A        SER          O        L-FRAG_1             H20 
       287        323          A        LYS          H        L-FRAG_0              O2 
       288        375          A        GLU        OE2        L-FRAG_2             H10 
       288        376          A        GLU        OE2        L-FRAG_2             H10 
       288        270          A        SER         OG        L-FRAG_0              O2 
       288        435          A        TYR         HH        L-FRAG_0              O2 
       289        375          A        GLU        OE2        L-FRAG_2             H10 
       289        376          A        GLU        OE2        L-FRAG_2             H10 
       289        321          A        ALA          O        L-FRAG_0              O2 
       290        375          A        GLU          O        L-FRAG_0              O1 
       291        323          A        LYS          H        L-FRAG_0              O2 
       291        270          A        SER         OG        L-FRAG_0              O2 
       293        269          A        LEU          O        L-FRAG_1              H8 
       294        435          A        TYR         HH        L-FRAG_0              O2 
       295        269          A        LEU          O        L-FRAG_1              H8 
       295        375          A        GLU        OE1        L-FRAG_2              H9 
       296        376          A        GLU        OE2        L-FRAG_2             H21 
       296        376          A        GLU        OE2        L-FRAG_0              O1 
       296        375          A        GLU          O        L-FRAG_0              O1 
       298        269          A        LEU          O        L-FRAG_1              H8 
       299        270          A        SER         OG        L-FRAG_0              H4 
       301        376          A        GLU        OE1        L-FRAG_2             H10 
       301        323          A        LYS        HZ3        L-FRAG_0              O2 
       301        109          A        GLU        OE1        L-FRAG_0              O2 
       303        270          A        SER         OG        L-FRAG_0              H4 
       303        431          A        THR        OG1        L-FRAG_1              H8 
       303        109          A        GLU        OE2        L-FRAG_1             H20 
       303        375          A        GLU        OE1        L-FRAG_2             H21 
       303        375          A        GLU          O        L-FRAG_0              O1 
       303        376          A        GLU        OE2        L-FRAG_0              O1 
       304        109          A        GLU        OE1        L-FRAG_1              H8 
       304        376          A        GLU        OE2        L-FRAG_2             H10 
       305        109          A        GLU        OE2        L-FRAG_1             H20 
       305        375          A        GLU          O        L-FRAG_0              O1 
       306        376          A        GLU        OE2        L-FRAG_2             H10 
       306        109          A        GLU        OE2        L-FRAG_1             H20 
       306        270          A        SER         OG        L-FRAG_0              O2 
       309        375          A        GLU          O        L-FRAG_0              H5 
       309        376          A        GLU        OE2        L-FRAG_0              H5 
       312        268          A        SER          O        L-FRAG_1              H8 
       312        109          A        GLU        OE2        L-FRAG_1             H20 
       312        375          A        GLU          O        L-FRAG_0              O1 
       312        270          A        SER         OG        L-FRAG_0              O2 
       313        375          A        GLU          O        L-FRAG_0              O1 
       314        270          A        SER         OG        L-FRAG_0              H4 
       314        268          A        SER          O        L-FRAG_1              H8 
       314        375          A        GLU        OE1        L-FRAG_2             H21 
       314        434          A        LEU          O        L-FRAG_0              O1 
       314        323          A        LYS          H        L-FRAG_0              O2 
       315        268          A        SER          O        L-FRAG_1              H8 
       315        375          A        GLU        OE1        L-FRAG_2              H9 
       315        375          A        GLU          O        L-FRAG_0              O1 
       316        268          A        SER          O        L-FRAG_1              H7 
       316        109          A        GLU        OE1        L-FRAG_1              H7 
       316        323          A        LYS          H        L-FRAG_0              O2 
       317        375          A        GLU          O        L-FRAG_0              O1 
       318        323          A        LYS          H        L-FRAG_0              O2 
       319        375          A        GLU          O        L-FRAG_0              O1 
       321        375          A        GLU          O        L-FRAG_0              O1 
       323        375          A        GLU          O        L-FRAG_0              H5 
       323        375          A        GLU        OE2        L-FRAG_1             H20 
       324        375          A        GLU        OE2        L-FRAG_1              H7 
       325        375          A        GLU        OE1        L-FRAG_1             H20 
       325        376          A        GLU          O        L-FRAG_0              O1 
       325        375          A        GLU          O        L-FRAG_0              O1 
       326        375          A        GLU        OE2        L-FRAG_1              H7 
       326        376          A        GLU        OE2        L-FRAG_2             H10 
       326        109          A        GLU        OE2        L-FRAG_1             H20 
       326        375          A        GLU          O        L-FRAG_0              O1 
       327        375          A        GLU        OE2        L-FRAG_1             H20 
       328        375          A        GLU        OE1        L-FRAG_1              H8 
       328        375          A        GLU          O        L-FRAG_0              O1 
       329        109          A        GLU        OE2        L-FRAG_0              H4 
       329        110          A        SER         OG        L-FRAG_1              H8 
       330        110          A        SER         OG        L-FRAG_1              H8 
       330        109          A        GLU        OE1        L-FRAG_1              H8 
       330        376          A        GLU        OE2        L-FRAG_2             H21 
       331        375          A        GLU        OE1        L-FRAG_1              H8 
       332        375          A        GLU        OE1        L-FRAG_2              H9 
       332        375          A        GLU        OE2        L-FRAG_1             H20 
       332        375          A        GLU          O        L-FRAG_0              O1 
       332        323          A        LYS          H        L-FRAG_0              O2 
       332        321          A        ALA          O        L-FRAG_0              O2 
       333        323          A        LYS        HZ2        L-FRAG_1              H8 
       333        321          A        ALA          O        L-FRAG_0              O2 
       334        376          A        GLU        OE1        L-FRAG_2              H9 
       335        375          A        GLU        OE2        L-FRAG_1              H8 
       335        376          A        GLU        OE1        L-FRAG_2             H10 
       338        110          A        SER         OG        L-FRAG_1              H7 
       338        323          A        LYS        HZ1        L-FRAG_1              H8 
       338        375          A        GLU        OE1        L-FRAG_2              H9 
       339        375          A        GLU        OE1        L-FRAG_2             H21 
       340        376          A        GLU        OE1        L-FRAG_0              O1 
       340        375          A        GLU          O        L-FRAG_0              O1 
       342        323          A        LYS        HZ3        L-FRAG_0              H4 
       342        109          A        GLU        OE2        L-FRAG_1              H7 
       343        323          A        LYS        HZ3        L-FRAG_0              H4 
       343        375          A        GLU        OE2        L-FRAG_1              H7 
       343        109          A        GLU        OE2        L-FRAG_0              O2 
       344        375          A        GLU        OE1        L-FRAG_1             H20 
       345        375          A        GLU        OE1        L-FRAG_1              H8 
       345        312          A        HIS        NE2        L-FRAG_1             H20 
       345        312          A        HIS        NE2        L-FRAG_0              O2 
       346        376          A        GLU        OE1        L-FRAG_2             H21 
       346        375          A        GLU          O        L-FRAG_0              O1 
       347        375          A        GLU        OE1        L-FRAG_1              H8 
       347        376          A        GLU        OE2        L-FRAG_2              H9 
       347        376          A        GLU        OE2        L-FRAG_2             H21 
       348        376          A        GLU        OE1        L-FRAG_2             H21 
       348        376          A        GLU        OE1        L-FRAG_0              O1 
       348        375          A        GLU          O        L-FRAG_0              O1 
       349        375          A        GLU        OE2        L-FRAG_1              H8 
       350        312          A        HIS        NE2        L-FRAG_0              H4 
       350        375          A        GLU        OE1        L-FRAG_1              H8 
       350        376          A        GLU        OE1        L-FRAG_2              H9 
       351        376          A        GLU        OE2        L-FRAG_0              O1 
       351        375          A        GLU          O        L-FRAG_0              O1 
       352        376          A        GLU        OE1        L-FRAG_0              O1 
       352        375          A        GLU          O        L-FRAG_0              O1 
       353        375          A        GLU          O        L-FRAG_0              O1 
       354        376          A        GLU        OE1        L-FRAG_2             H10 
       355        323          A        LYS        HZ3        L-FRAG_0              H4 
       356        375          A        GLU        OE1        L-FRAG_1              H8 
       356        376          A        GLU        OE2        L-FRAG_0              O1 
       356        375          A        GLU          O        L-FRAG_0              O1 
       358        376          A        GLU        OE2        L-FRAG_2             H10 
       360        312          A        HIS        NE2        L-FRAG_1             H20 
       361        376          A        GLU        OE1        L-FRAG_0              H5 
       361        375          A        GLU          O        L-FRAG_0              H5 
       361        375          A        GLU        OE2        L-FRAG_1              H7 
       363        375          A        GLU        OE2        L-FRAG_1             H20 
       363        376          A        GLU        OE1        L-FRAG_0              O1 
       363        375          A        GLU          O        L-FRAG_0              O1 
       365        375          A        GLU        OE1        L-FRAG_1              H8 
       366        375          A        GLU        OE2        L-FRAG_1              H8 
       368        109          A        GLU        OE1        L-FRAG_1              H7 
       368        268          A        SER          O        L-FRAG_1              H7 
       368        323          A        LYS        HZ3        L-FRAG_0              O2 
       368        375          A        GLU          O        L-FRAG_0              O1 
       369        109          A        GLU        OE2        L-FRAG_0              H4 
       369        109          A        GLU        OE1        L-FRAG_1             H20 
       369        268          A        SER          O        L-FRAG_1             H20 
       373        375          A        GLU          O        L-FRAG_0              O1 
       374        376          A        GLU        OE2        L-FRAG_2             H10 
       374        375          A        GLU        OE2        L-FRAG_1             H20 
       375        376          A        GLU        OE1        L-FRAG_0              H5 
       375        375          A        GLU          O        L-FRAG_0              H5 
       375        376          A        GLU        OE1        L-FRAG_2              H9 
       375        375          A        GLU        OE2        L-FRAG_1             H20 
       377        375          A        GLU        OE1        L-FRAG_1              H8 
       378        375          A        GLU        OE2        L-FRAG_1              H8 
       379        375          A        GLU        OE1        L-FRAG_1              H8 
       380        375          A        GLU        OE1        L-FRAG_1              H8 
       382        376          A        GLU        OE1        L-FRAG_0              O1 
       383        375          A        GLU        OE1        L-FRAG_1              H8 
       383        312          A        HIS        NE2        L-FRAG_1             H20 
       383        376          A        GLU        OE2        L-FRAG_2             H21 
       384        375          A        GLU          O        L-FRAG_0              H5 
       384        376          A        GLU        OE2        L-FRAG_2             H10 
       385        375          A        GLU        OE1        L-FRAG_1              H8 
       385        375          A        GLU          O        L-FRAG_0              O1 
       386        375          A        GLU        OE2        L-FRAG_1             H20 
       386        323          A        LYS        HZ3        L-FRAG_0              O2 
       387        375          A        GLU        OE2        L-FRAG_1              H7 
       388        375          A        GLU        OE2        L-FRAG_1              H8 
       388        375          A        GLU          O        L-FRAG_0              O1 
       388        376          A        GLU        OE1        L-FRAG_0              O1 
       389        375          A        GLU        OE2        L-FRAG_1              H8 
       389        376          A        GLU        OE2        L-FRAG_2              H9 
       390        323          A        LYS        HZ2        L-FRAG_0              H4 
       390        376          A        GLU        OE2        L-FRAG_2              H9 
       390        376          A        GLU        OE2        L-FRAG_2             H21 
       392        376          A        GLU        OE2        L-FRAG_2              H9 
       392        376          A        GLU        OE1        L-FRAG_2             H21 
       394        375          A        GLU        OE1        L-FRAG_1              H7 
       394        110          A        SER         OG        L-FRAG_1              H8 
       395        375          A        GLU        OE1        L-FRAG_1              H8 
       396        375          A        GLU        OE1        L-FRAG_1              H7 
       396        375          A        GLU          O        L-FRAG_0              O1 
       397        375          A        GLU        OE1        L-FRAG_1              H7 
       397        376          A        GLU        OE1        L-FRAG_2              H9 
       397        375          A        GLU          O        L-FRAG_0              O1 
       398        375          A        GLU        OE1        L-FRAG_1              H7 
       398        375          A        GLU          O        L-FRAG_0              O1 
       399        109          A        GLU        OE1        L-FRAG_1             H20 
       399        323          A        LYS        HZ1        L-FRAG_0              O2 
       399        109          A        GLU        OE1        L-FRAG_0              O2 
       400        323          A        LYS        HZ1        L-FRAG_0              O2 
       400        109          A        GLU        OE1        L-FRAG_0              O2 
       401        375          A        GLU        OE1        L-FRAG_1              H8 
       401        323          A        LYS        HZ3        L-FRAG_0              O2 
       401        375          A        GLU          O        L-FRAG_0              O1 
       403        110          A        SER          H        L-FRAG_1              H7 
       403        109          A        GLU        OE1        L-FRAG_1              H7 
       403        110          A        SER         OG        L-FRAG_1              H8 
       403        109          A        GLU        OE2        L-FRAG_0              O2 
       404        109          A        GLU        OE1        L-FRAG_1              H7 
       404        109          A        GLU        OE1        L-FRAG_0              O2 
       404        375          A        GLU          O        L-FRAG_0              O1 
       404        376          A        GLU        OE2        L-FRAG_0              O1 
       405        109          A        GLU        OE1        L-FRAG_1              H7 
       405        375          A        GLU        OE2        L-FRAG_2              H9 
       405        375          A        GLU          O        L-FRAG_0              O1 
       406        109          A        GLU        OE1        L-FRAG_1              H7 
       406        375          A        GLU        OE2        L-FRAG_1              H8 
       407        109          A        GLU        OE1        L-FRAG_1              H8 
       407        375          A        GLU        OE2        L-FRAG_1             H20 
       407        375          A        GLU          O        L-FRAG_0              O1 
       408        109          A        GLU        OE1        L-FRAG_1              H7 
       410        375          A        GLU        OE1        L-FRAG_1              H7 
       411        376          A        GLU        OE2        L-FRAG_2              H9 
       411        375          A        GLU        OE1        L-FRAG_1             H20 
       412        109          A        GLU        OE1        L-FRAG_0              O2 
       413        323          A        LYS        HZ1        L-FRAG_0              H4 
       413        110          A        SER         OG        L-FRAG_1              H7 
       413        376          A        GLU        OE1        L-FRAG_2             H10 
       413        376          A        GLU          O        L-FRAG_2             H21 
       414        375          A        GLU        OE1        L-FRAG_1              H8 
       414        437          A        GLU          O        L-FRAG_2             H21 
       415        375          A        GLU        OE1        L-FRAG_1             H20 
       415        323          A        LYS        HZ3        L-FRAG_0              O2 
       416        375          A        GLU        OE1        L-FRAG_1              H8 
       419        375          A        GLU        OE1        L-FRAG_1              H7 
       420        430          A        SER         OG        L-FRAG_1              H7 
       421        375          A        GLU        OE2        L-FRAG_1              H7 
       421        375          A        GLU        OE1        L-FRAG_1              H8 
       421        321          A        ALA          O        L-FRAG_0              N1 
       422        437          A        GLU        OE1        L-FRAG_2              H9 
       422        375          A        GLU        OE2        L-FRAG_1             H20 
       422        437          A        GLU          O        L-FRAG_2             H21 
       423        375          A        GLU        OE2        L-FRAG_1              H7 
       423        437          A        GLU        OE1        L-FRAG_2             H21 
       423        435          A        TYR         HH        L-FRAG_0              N1 
       426        437          A        GLU          O        L-FRAG_2              H9 
       428        376          A        GLU        OE1        L-FRAG_2              H9 
       428        437          A        GLU        OE1        L-FRAG_2              H9 
       429        437          A        GLU        OE1        L-FRAG_2              H9 
       429        437          A        GLU          O        L-FRAG_2             H21 
       429        323          A        LYS        HZ3        L-FRAG_0              O2 
       430        437          A        GLU          O        L-FRAG_2              H9 
       430        437          A        GLU        OE1        L-FRAG_2             H10 
       431        437          A        GLU        OE1        L-FRAG_2             H21 
       431        321          A        ALA          O        L-FRAG_0              N1 
       431        435          A        TYR         OH        L-FRAG_0              N1 
       432        437          A        GLU        OE1        L-FRAG_2              H9 
       432        437          A        GLU          O        L-FRAG_2             H21 
       433        375          A        GLU        OE2        L-FRAG_1              H8 
       433        376          A        GLU        OE1        L-FRAG_2              H9 
       434        375          A        GLU        OE1        L-FRAG_1              H8 
       434        437          A        GLU        OE1        L-FRAG_2              H9 
       434        437          A        GLU          O        L-FRAG_2             H21 
       434        435          A        TYR         HH        L-FRAG_0              N1 
       435        437          A        GLU          O        L-FRAG_2             H21 
       435        375          A        GLU          O        L-FRAG_0              O1 
       435        435          A        TYR         HH        L-FRAG_0              N1 
       436        437          A        GLU          O        L-FRAG_2             H21 
       437        435          A        TYR         HH        L-FRAG_0              N1 
       439        435          A        TYR         HH        L-FRAG_0              N1 
       440        437          A        GLU          O        L-FRAG_2             H21 
       441        437          A        GLU        OE1        L-FRAG_2              H9 
       441        437          A        GLU          O        L-FRAG_2             H21 
       441        431          A        THR        OG1        L-FRAG_0              N1 
       441        312          A        HIS        NE2        L-FRAG_0              O1 
       442        437          A        GLU        OE1        L-FRAG_2             H21 
       443        376          A        GLU        OE1        L-FRAG_2             H10 
       443        437          A        GLU          O        L-FRAG_2             H10 
       443        435          A        TYR         OH        L-FRAG_0              N1 
       444        375          A        GLU        OE1        L-FRAG_1              H7 
       444        437          A        GLU          O        L-FRAG_2             H10 
       445        437          A        GLU        OE1        L-FRAG_2              H9 
       446        437          A        GLU        OE1        L-FRAG_2             H10 
       447        375          A        GLU        OE2        L-FRAG_0              O2 
       447        435          A        TYR         HH        L-FRAG_0              N1 
       448        375          A        GLU        OE1        L-FRAG_1              H8 
       448        375          A        GLU          O        L-FRAG_0              O1 
       449        375          A        GLU          O        L-FRAG_0              O1 
       450        375          A        GLU        OE2        L-FRAG_1              H7 
       450        430          A        SER         HG        L-FRAG_0              N1 
       451        375          A        GLU        OE1        L-FRAG_1              H8 
       452        375          A        GLU        OE1        L-FRAG_1              H8 
       452        437          A        GLU          O        L-FRAG_2              H9 
       452        376          A        GLU        OE2        L-FRAG_2             H10 
       453        437          A        GLU          O        L-FRAG_2              H9 
       453        437          A        GLU        OE1        L-FRAG_2             H10 
       453        323          A        LYS        HZ2        L-FRAG_0              O2 
       453        435          A        TYR         HH        L-FRAG_0              N1 
       454        375          A        GLU        OE1        L-FRAG_1              H8 
       454        437          A        GLU          O        L-FRAG_2              H9 
       454        375          A        GLU          O        L-FRAG_0              O1 
       455        375          A        GLU        OE1        L-FRAG_1              H8 
       455        437          A        GLU          O        L-FRAG_2             H10 
       455        375          A        GLU          O        L-FRAG_0              O1 
       456        437          A        GLU        OE1        L-FRAG_2             H21 
       456        435          A        TYR         HH        L-FRAG_0              N1 
       457        437          A        GLU        OE1        L-FRAG_2              H9 
       457        376          A        GLU        OE1        L-FRAG_2             H10 
       457        375          A        GLU        OE2        L-FRAG_1             H20 
       458        375          A        GLU        OE1        L-FRAG_1             H20 
       458        435          A        TYR         HH        L-FRAG_0              N1 
       459        375          A        GLU        OE1        L-FRAG_1              H7 
       459        323          A        LYS        HZ2        L-FRAG_0              O2 
       459        375          A        GLU        OE1        L-FRAG_0              O2 
       461        435          A        TYR         HH        L-FRAG_0              N1 
       461        375          A        GLU          O        L-FRAG_0              O1 
       462        375          A        GLU        OE2        L-FRAG_1              H7 
       462        437          A        GLU        OE1        L-FRAG_2              H9 
       462        437          A        GLU          O        L-FRAG_2             H21 
       463        375          A        GLU        OE2        L-FRAG_1              H7 
       464        437          A        GLU          O        L-FRAG_2              H9 
       464        437          A        GLU        OE1        L-FRAG_2             H10 
       466        375          A        GLU        OE2        L-FRAG_1             H20 
       466        323          A        LYS        HZ2        L-FRAG_0              O2 
       467        376          A        GLU        OE1        L-FRAG_2             H10 
       467        323          A        LYS        HZ3        L-FRAG_0              O2 
       468        376          A        GLU        OE1        L-FRAG_2              H9 
       469        437          A        GLU          O        L-FRAG_2              H9 
       469        437          A        GLU        OE1        L-FRAG_2             H10 
       470        437          A        GLU        OE1        L-FRAG_2             H10 
       470        323          A        LYS        HZ1        L-FRAG_0              O2 
       470        375          A        GLU          O        L-FRAG_0              O1 
       471        376          A        GLU        OE1        L-FRAG_2             H21 
       472        437          A        GLU          O        L-FRAG_2             H10 
       472        437          A        GLU        OE1        L-FRAG_2             H21 
       472        375          A        GLU          O        L-FRAG_0              O1 
       472        435          A        TYR         HH        L-FRAG_0              N1 
       473        376          A        GLU        OE1        L-FRAG_2             H10 
       473        435          A        TYR         OH        L-FRAG_0              N1 
       474        437          A        GLU          O        L-FRAG_2             H10 
       475        437          A        GLU          O        L-FRAG_2             H10 
       475        376          A        GLU        OE2        L-FRAG_2             H21 
       475        437          A        GLU        OE1        L-FRAG_2             H21 
       476        437          A        GLU        OE1        L-FRAG_2             H21 
       477        437          A        GLU        OE1        L-FRAG_2              H9 
       477        376          A        GLU        OE1        L-FRAG_2             H21 
       478        376          A        GLU        OE1        L-FRAG_2             H10 
       479        375          A        GLU        OE1        L-FRAG_1              H8 
       479        437          A        GLU          O        L-FRAG_2             H10 
       480        375          A        GLU        OE1        L-FRAG_1              H8 
       480        375          A        GLU        OE1        L-FRAG_0              O2 
       480        437          A        GLU          O        L-FRAG_2             H10 
       486        431          A        THR        HG1        L-FRAG_0              N1 
       488        323          A        LYS        HZ1        L-FRAG_0              N1 
       489        376          A        GLU        OE1        L-FRAG_2              H9 
       489        427          A        ARG       HH11        L-FRAG_0              N1 
       489        109          A        GLU        OE2        L-FRAG_0              N1 
       490        323          A        LYS        HZ1        L-FRAG_0              N1 
       491        376          A        GLU        OE1        L-FRAG_2             H21 
       491        431          A        THR        OG1        L-FRAG_0              N1 
       493        375          A        GLU        OE2        L-FRAG_2             H10 
       493        431          A        THR        OG1        L-FRAG_0              N1 
       493        427          A        ARG       HH11        L-FRAG_0              O2 
       494        110          A        SER         OG        L-FRAG_1             H20 
       494        375          A        GLU        OE2        L-FRAG_2             H21 
       496        323          A        LYS        HZ1        L-FRAG_0              O2 
       496        375          A        GLU        OE2        L-FRAG_0              O2 
       499        375          A        GLU        OE1        L-FRAG_1              H7 
       499        437          A        GLU        OE1        L-FRAG_2              H9 
       500        430          A        SER          O        L-FRAG_0              O1 
       500        427          A        ARG       HH11        L-FRAG_0              O2 
       501        376          A        GLU        OE2        L-FRAG_2              H9 
       503        375          A        GLU        OE1        L-FRAG_1              H7 
       503        376          A        GLU        OE1        L-FRAG_2             H10 
       506        427          A        ARG       HH22        L-FRAG_0              O2 
       507        110          A        SER         OG        L-FRAG_1              H7 
       510        376          A        GLU        OE2        L-FRAG_2              H9 
       511        427          A        ARG       HH22        L-FRAG_0              O2 
       511        109          A        GLU        OE2        L-FRAG_0              O2 
       513        375          A        GLU        OE1        L-FRAG_2             H21 
       515        427          A        ARG       HH22        L-FRAG_0              O2 
       516        376          A        GLU        OE2        L-FRAG_2             H10 
       518        375          A        GLU        OE1        L-FRAG_2             H10 
       520        430          A        SER          O        L-FRAG_0              O1 
       521        375          A        GLU        OE1        L-FRAG_2             H21 
       522        110          A        SER         OG        L-FRAG_1              H8 
       522        375          A        GLU        OE1        L-FRAG_2              H9 
       523        375          A        GLU          O        L-FRAG_2             H10 
       523        376          A        GLU        OE2        L-FRAG_2             H10 
       525        430          A        SER          O        L-FRAG_0              O1 
       527        376          A        GLU        OE2        L-FRAG_2             H21 
       529        110          A        SER         OG        L-FRAG_1              H8 
       530        375          A        GLU        OE2        L-FRAG_1              H7 
       530        437          A        GLU        OE1        L-FRAG_2              H9 
       530        376          A        GLU        OE2        L-FRAG_1             H20 
       530        430          A        SER         HG        L-FRAG_0              N1 
       531        375          A        GLU        OE2        L-FRAG_1              H7 
       531        544          A        PRO          O        L-FRAG_2              H9 
       532        544          A        PRO          O        L-FRAG_2             H10 
       532        544          A        PRO          O        L-FRAG_2             H21 
       532        550          A        GLU        OE1        L-FRAG_0              O1 
       533        375          A        GLU        OE2        L-FRAG_0              H4 
       533        550          A        GLU        OE1        L-FRAG_2             H21 
       533        553          A        GLN       HE21        L-FRAG_0              N1 
       534        550          A        GLU        OE1        L-FRAG_0              N1 
       534        430          A        SER         OG        L-FRAG_0              O2 
       534        550          A        GLU        OE2        L-FRAG_0              O1 
       535        376          A        GLU        OE2        L-FRAG_1              H7 
       535        376          A        GLU        OE2        L-FRAG_1             H20 
       536        376          A        GLU        OE1        L-FRAG_1              H7 
       536        376          A        GLU        OE1        L-FRAG_1              H7 
       536        550          A        GLU        OE1        L-FRAG_2             H21 
       536        550          A        GLU        OE2        L-FRAG_0              O1 
       537        550          A        GLU        OE2        L-FRAG_0              O1 
       538        375          A        GLU        OE2        L-FRAG_1             H20 
       538        550          A        GLU        OE2        L-FRAG_0              O1 
       539        550          A        GLU        OE1        L-FRAG_2             H10 
       539        375          A        GLU        OE2        L-FRAG_1             H20 
       540        376          A        GLU        OE1        L-FRAG_1              H8 
       540        550          A        GLU        OE2        L-FRAG_0              O1 
       541        553          A        GLN        OE1        L-FRAG_0              N1 
       542        550          A        GLU        OE1        L-FRAG_2              H9 
       543        376          A        GLU        OE1        L-FRAG_1              H8 
       543        550          A        GLU        OE1        L-FRAG_2             H10 
       543        550          A        GLU        OE1        L-FRAG_2             H21 
       544        375          A        GLU        OE1        L-FRAG_1             H20 
       545        375          A        GLU        OE1        L-FRAG_1              H7 
       545        109          A        GLU        OE2        L-FRAG_1              H8 
       545        550          A        GLU        OE1        L-FRAG_0              O1 
       546        375          A        GLU        OE1        L-FRAG_1              H8 
       546        375          A        GLU        OE1        L-FRAG_1             H20 
       546        550          A        GLU        OE1        L-FRAG_0              O1 
       546        553          A        GLN       HE22        L-FRAG_0              N1 
       547        550          A        GLU        OE1        L-FRAG_0              H5 
       547        550          A        GLU        OE1        L-FRAG_0              O1 
       547        553          A        GLN        OE1        L-FRAG_0              N1 
       548        553          A        GLN        OE1        L-FRAG_0              N1 
       550        550          A        GLU        OE1        L-FRAG_2             H10 
       552        430          A        SER         OG        L-FRAG_2             H10 
       556        430          A        SER         HG        L-FRAG_0              O2 
       559        430          A        SER         OG        L-FRAG_2              H9 
       559        427          A        ARG       HH21        L-FRAG_0              O2 
       562        423          A        CYS          O        L-FRAG_0              O2 
       565        423          A        CYS          O        L-FRAG_0              O2 
       566        553          A        GLN        OE1        L-FRAG_2              H9 
       566        550          A        GLU        OE2        L-FRAG_2             H21 
       567        553          A        GLN        OE1        L-FRAG_2              H9 
       567        553          A        GLN        OE1        L-FRAG_2             H21 
       570        550          A        GLU        OE1        L-FRAG_2              H9 
       571        430          A        SER         OG        L-FRAG_1             H20 
       572        553          A        GLN        OE1        L-FRAG_2              H9 
       572        553          A        GLN        OE1        L-FRAG_2             H10 
       574        427          A        ARG          O        L-FRAG_1              H8 
       574        553          A        GLN        OE1        L-FRAG_2              H9 
       574        550          A        GLU        OE2        L-FRAG_2             H21 
       576        553          A        GLN        OE1        L-FRAG_2              H9 
       577        550          A        GLU        OE1        L-FRAG_2              H9 
       580        553          A        GLN        OE1        L-FRAG_2             H10 
       581        427          A        ARG          O        L-FRAG_1              H8 
       581        550          A        GLU        OE2        L-FRAG_2             H10 
       582        431          A        THR        OG1        L-FRAG_1              H7 
       583        553          A        GLN       HE22        L-FRAG_2             H10 
       584        550          A        GLU        OE2        L-FRAG_2              H9 
       584        431          A        THR        OG1        L-FRAG_1             H20 
       586        550          A        GLU        OE2        L-FRAG_2             H10 
       587        431          A        THR        OG1        L-FRAG_1              H7 
       587        550          A        GLU        OE1        L-FRAG_2             H21 
       588        553          A        GLN       HE22        L-FRAG_2             H10 
       588        550          A        GLU        OE1        L-FRAG_2             H10 
       588        427          A        ARG          O        L-FRAG_1             H20 
       589        553          A        GLN        OE1        L-FRAG_0              N1 
       589        427          A        ARG          O        L-FRAG_0              O2 
       590        550          A        GLU        OE1        L-FRAG_2              H9 
       590        431          A        THR        OG1        L-FRAG_0              O2 
       591        550          A        GLU        OE1        L-FRAG_2             H10 
       591        423          A        CYS         HG        L-FRAG_0              N1 
       591        553          A        GLN        OE1        L-FRAG_0              N1 
       593        550          A        GLU        OE2        L-FRAG_2             H21 
       594        550          A        GLU        OE2        L-FRAG_2              H9 
       595        550          A        GLU        OE1        L-FRAG_2             H10 
       597        550          A        GLU        OE1        L-FRAG_2              H9 
       597        553          A        GLN        OE1        L-FRAG_0              N1 
       598        550          A        GLU        OE1        L-FRAG_2             H10 
       602        423          A        CYS          O        L-FRAG_0              N1 
       605        423          A        CYS          O        L-FRAG_0              N1 
       606        550          A        GLU        OE1        L-FRAG_2             H10 
       606        423          A        CYS          O        L-FRAG_0              N1 
       607        423          A        CYS          O        L-FRAG_0              N1 
       608        431          A        THR        OG1        L-FRAG_1              H8 
       608        550          A        GLU        OE1        L-FRAG_2             H21 
       609        423          A        CYS          O        L-FRAG_0              N1 
       611        427          A        ARG       HH22        L-FRAG_0              H4 
       611        553          A        GLN        OE1        L-FRAG_0              N1 
       613        550          A        GLU        OE1        L-FRAG_2              H9 
       613        550          A        GLU        OE2        L-FRAG_2             H21 
       614        550          A        GLU        OE2        L-FRAG_2              H9 
       616        550          A        GLU        OE2        L-FRAG_2              H9 
       616        550          A        GLU        OE1        L-FRAG_2             H10 
       616        427          A        ARG       HH22        L-FRAG_0              O2 
       618        110          A        SER         OG        L-FRAG_1              H8 
       619        550          A        GLU        OE1        L-FRAG_2             H10 
       620        111          A        GLU        OE1        L-FRAG_1              H8 
       624        100          A        GLU        OE1        L-FRAG_1              H7 
       624        100          A        GLU        OE1        L-FRAG_1              H7 
       624        564          A        TYR         OH        L-FRAG_1              H7 
       624        550          A        GLU        OE2        L-FRAG_2              H9 
       625        550          A        GLU        OE1        L-FRAG_2              H9 
       625        430          A        SER         HG        L-FRAG_0              O1 
       626        550          A        GLU        OE2        L-FRAG_2             H21 
       627        102          A        SER         OG        L-FRAG_0              H4 
       627        102          A        SER         OG        L-FRAG_1              H7 
       627        553          A        GLN        OE1        L-FRAG_0              O2 
       628        100          A        GLU        OE2        L-FRAG_1              H7 
       628        550          A        GLU        OE2        L-FRAG_2              H9 
       628        430          A        SER         OG        L-FRAG_0              N1 
       628        102          A        SER          O        L-FRAG_0              O2 
       628        423          A        CYS          O        L-FRAG_0              O2 
       629        100          A        GLU        OE1        L-FRAG_1              H8 
       629        102          A        SER         OG        L-FRAG_0              O2 
       629        103          A        ASN        OD1        L-FRAG_0              O2 
       630        100          A        GLU        OE1        L-FRAG_1              H7 
       630        430          A        SER         OG        L-FRAG_0              N1 
       631        100          A        GLU        OE2        L-FRAG_1              H8 
       631        550          A        GLU        OE2        L-FRAG_2             H21 
       632        100          A        GLU        OE2        L-FRAG_1             H20 
       633        100          A        GLU        OE2        L-FRAG_1              H7 
       634        100          A        GLU        OE2        L-FRAG_1              H7 
       634        557          A        ASN        OD1        L-FRAG_1              H8 
       635        557          A        ASN        OD1        L-FRAG_1              H8 
       635        557          A        ASN        OD1        L-FRAG_1             H20 
       635        103          A        ASN        OD1        L-FRAG_0              O2 
       635        102          A        SER          O        L-FRAG_0              O2 
       636        100          A        GLU        OE2        L-FRAG_1              H7 
       637        100          A        GLU        OE2        L-FRAG_1             H20 
       638        100          A        GLU        OE2        L-FRAG_1             H20 
       640        430          A        SER         OG        L-FRAG_0              N1 
       641        100          A        GLU        OE1        L-FRAG_1             H20 
       643        100          A        GLU        OE1        L-FRAG_1              H8 
       643        553          A        GLN       HE22        L-FRAG_0              O2 
       644        100          A        GLU        OE1        L-FRAG_1             H20 
       645        430          A        SER         OG        L-FRAG_0              O1 
       647        557          A        ASN        OD1        L-FRAG_0              H4 
       647        100          A        GLU        OE2        L-FRAG_1              H8 
       647        100          A        GLU        OE2        L-FRAG_1              H8 
       648        100          A        GLU        OE1        L-FRAG_1              H7 
       648        100          A        GLU        OE1        L-FRAG_1              H8 
       648        430          A        SER         OG        L-FRAG_0              O1 
       650        100          A        GLU        OE2        L-FRAG_1              H8 
       650        550          A        GLU          O        L-FRAG_2              H9 
       651        550          A        GLU        OE1        L-FRAG_0              O1 
       652        100          A        GLU        OE2        L-FRAG_1              H7 
       652        550          A        GLU        OE2        L-FRAG_2              H9 
       652        549          A        VAL          O        L-FRAG_2              H9 
       652        100          A        GLU        OE2        L-FRAG_1             H20 
       653        550          A        GLU        OE2        L-FRAG_0              H5 
       653        100          A        GLU        OE1        L-FRAG_1              H7 
       653        430          A        SER         OG        L-FRAG_2              H9 
       654        550          A        GLU        OE2        L-FRAG_0              H5 
       654        100          A        GLU        OE1        L-FRAG_1              H7 
       654        557          A        ASN        OD1        L-FRAG_1              H8 
       654        430          A        SER         OG        L-FRAG_2             H10 
       655        550          A        GLU        OE2        L-FRAG_0              H5 
       655        100          A        GLU        OE1        L-FRAG_1             H20 
       657        100          A        GLU        OE1        L-FRAG_1             H20 
       658        550          A        GLU        OE1        L-FRAG_0              H5 
       658        100          A        GLU        OE2        L-FRAG_1             H20 
       659        100          A        GLU        OE1        L-FRAG_1             H20 
       660        100          A        GLU        OE2        L-FRAG_1              H7 
       660        430          A        SER         OG        L-FRAG_2             H21 
       661        550          A        GLU        OE1        L-FRAG_0              H5 
       661        430          A        SER         OG        L-FRAG_2              H9 
       661        100          A        GLU        OE1        L-FRAG_1             H20 
       662        102          A        SER         HG        L-FRAG_0              O2 
       663        100          A        GLU        OE1        L-FRAG_1              H7 
       664        100          A        GLU        OE1        L-FRAG_1              H7 
       664        427          A        ARG       HH12        L-FRAG_0              O2 
       665        102          A        SER         HG        L-FRAG_0              H4 
       665        100          A        GLU        OE1        L-FRAG_1             H20 
       666        550          A        GLU        OE1        L-FRAG_2             H10 
       667        550          A        GLU        OE2        L-FRAG_0              H5 
       667        430          A        SER         OG        L-FRAG_2             H10 
       667        427          A        ARG       HH11        L-FRAG_0              O2 
       667        423          A        CYS          O        L-FRAG_0              O2 
       668        430          A        SER         OG        L-FRAG_2             H10 
       669        100          A        GLU        OE1        L-FRAG_1              H7 
       669        100          A        GLU        OE1        L-FRAG_1              H7 
       670        550          A        GLU        OE2        L-FRAG_0              H5 
       670        100          A        GLU        OE1        L-FRAG_1              H8 
       671        100          A        GLU        OE1        L-FRAG_1              H7 
       672        550          A        GLU        OE2        L-FRAG_0              H5 
       672        430          A        SER         HG        L-FRAG_0              O1 
       672        427          A        ARG          O        L-FRAG_0              N1 
       673        550          A        GLU        OE2        L-FRAG_0              H5 
       673        100          A        GLU        OE1        L-FRAG_1              H7 
       673        423          A        CYS          O        L-FRAG_0              O2 
       674        100          A        GLU        OE2        L-FRAG_1             H20 
       674        423          A        CYS          O        L-FRAG_0              O2 
       675        550          A        GLU        OE1        L-FRAG_0              H5 
       675        430          A        SER         OG        L-FRAG_2             H21 
       676        100          A        GLU        OE1        L-FRAG_1             H20 
       676        430          A        SER         OG        L-FRAG_2             H21 
       677        100          A        GLU        OE1        L-FRAG_1              H8 
       677        430          A        SER         OG        L-FRAG_2             H10 
       677        557          A        ASN        OD1        L-FRAG_1             H20 
       678        550          A        GLU        OE1        L-FRAG_0              H5 
       678        100          A        GLU        OE1        L-FRAG_1              H7 
       678        100          A        GLU        OE1        L-FRAG_1              H7 
       678        564          A        TYR         OH        L-FRAG_1              H7 
       678        430          A        SER         OG        L-FRAG_2              H9 
       678        423          A        CYS          O        L-FRAG_0              O2 
       681        100          A        GLU        OE2        L-FRAG_1              H7 
       681        430          A        SER         OG        L-FRAG_2              H9 
       681        427          A        ARG          O        L-FRAG_0              N1 
       682        550          A        GLU        OE2        L-FRAG_0              H5 
       682        564          A        TYR         OH        L-FRAG_1              H8 
       682        102          A        SER         OG        L-FRAG_0              O2 
       683        550          A        GLU        OE2        L-FRAG_0              H5 
       683        430          A        SER         OG        L-FRAG_2              H9 
       683        430          A        SER         OG        L-FRAG_0              O1 
       684        100          A        GLU        OE2        L-FRAG_1              H7 
       684        430          A        SER         OG        L-FRAG_2             H21 
       686        550          A        GLU        OE2        L-FRAG_0              H5 
       687        427          A        ARG       HH12        L-FRAG_0              O2 
       688        550          A        GLU        OE1        L-FRAG_0              O1 
       689        550          A        GLU        OE1        L-FRAG_0              O1 
       691        550          A        GLU        OE1        L-FRAG_0              O1 
       692        550          A        GLU        OE1        L-FRAG_0              O1 
       693        100          A        GLU        OE2        L-FRAG_1             H20 
       693        550          A        GLU        OE1        L-FRAG_0              O1 
       694        430          A        SER         OG        L-FRAG_0              O1 
       695        547          A        ARG       HH22        L-FRAG_0              O1 
       695        550          A        GLU        OE1        L-FRAG_0              O1 
       696        550          A        GLU        OE2        L-FRAG_2             H21 
       696        547          A        ARG       HH22        L-FRAG_0              O1 
       696        550          A        GLU        OE1        L-FRAG_0              O1 
       696        430          A        SER         OG        L-FRAG_0              N1 
       698        100          A        GLU        OE1        L-FRAG_1              H7 
       698        547          A        ARG       HH22        L-FRAG_0              O1 
       698        550          A        GLU        OE1        L-FRAG_0              O1 
       699        100          A        GLU        OE1        L-FRAG_1              H8 
       699        557          A        ASN        OD1        L-FRAG_1             H20 
       701        100          A        GLU        OE1        L-FRAG_1              H8 
       701        547          A        ARG       HH22        L-FRAG_0              O1 
       701        550          A        GLU        OE1        L-FRAG_0              O1 
       702        100          A        GLU        OE1        L-FRAG_1              H8 
       702        547          A        ARG       HH22        L-FRAG_0              O1 
       702        550          A        GLU        OE1        L-FRAG_0              O1 
       703        102          A        SER         OG        L-FRAG_0              O2 
       704        102          A        SER         OG        L-FRAG_0              O2 
       705        564          A        TYR         OH        L-FRAG_1             H20 
       705        550          A        GLU        OE1        L-FRAG_0              O1 
       706        102          A        SER         OG        L-FRAG_1              H8 
       706        547          A        ARG       HH22        L-FRAG_0              O1 
       706        550          A        GLU        OE1        L-FRAG_0              O1 
       708        100          A        GLU        OE1        L-FRAG_1              H7 
       709        547          A        ARG       HH22        L-FRAG_0              O1 
       709        550          A        GLU        OE1        L-FRAG_0              O1 
       710        100          A        GLU        OE2        L-FRAG_1              H7 
       711        550          A        GLU        OE1        L-FRAG_2              H9 
       712        100          A        GLU        OE2        L-FRAG_1              H8 
       713        549          A        VAL          O        L-FRAG_2              H9 
       714        549          A        VAL          O        L-FRAG_2             H21 
       715        549          A        VAL          O        L-FRAG_0              H5 
       715        549          A        VAL          O        L-FRAG_2             H21 
       716        553          A        GLN       HE22        L-FRAG_0              H4 
       716        549          A        VAL          O        L-FRAG_2             H21 
       716        549          A        VAL          O        L-FRAG_0              O1 
       717        549          A        VAL          O        L-FRAG_0              H5 
       717        550          A        GLU        OE1        L-FRAG_0              H5 
       717        100          A        GLU        OE2        L-FRAG_1             H20 
       717        430          A        SER         OG        L-FRAG_0              O1 
       718        549          A        VAL          O        L-FRAG_0              H5 
       718        550          A        GLU        OE2        L-FRAG_0              H5 
       718        557          A        ASN        OD1        L-FRAG_1              H7 
       718        100          A        GLU        OE2        L-FRAG_1              H8 
       718        557          A        ASN        OD1        L-FRAG_1             H20 
       719        550          A        GLU        OE2        L-FRAG_0              H5 
       719        549          A        VAL          O        L-FRAG_0              H5 
       719        100          A        GLU        OE2        L-FRAG_1              H7 
       719        550          A        GLU        OE1        L-FRAG_2             H21 
       720        430          A        SER         OG        L-FRAG_0              O1 
       722        100          A        GLU        OE1        L-FRAG_1              H8 
       723        100          A        GLU        OE1        L-FRAG_1              H8 
       724        100          A        GLU        OE2        L-FRAG_1             H20 
       725        564          A        TYR         OH        L-FRAG_1              H8 
       725        550          A        GLU        OE2        L-FRAG_2             H10 
       727        100          A        GLU        OE2        L-FRAG_1              H8 
       728        100          A        GLU        OE2        L-FRAG_1              H8 
       728        556          A        LEU          O        L-FRAG_1             H20 
       728        560          A        THR        OG1        L-FRAG_1             H20 
       730        100          A        GLU        OE1        L-FRAG_1             H20 
       731        557          A        ASN        OD1        L-FRAG_1              H8 
       731        550          A        GLU        OE2        L-FRAG_2              H9 
       732        100          A        GLU        OE2        L-FRAG_1              H7 
       733        547          A        ARG       HH12        L-FRAG_0              O1 
       733        547          A        ARG       HH22        L-FRAG_0              O1 
       733        430          A        SER         OG        L-FRAG_0              O1 
       734        102          A        SER         OG        L-FRAG_0              H4 
       734        430          A        SER         OG        L-FRAG_0              N1 
       735        100          A        GLU        OE1        L-FRAG_1             H20 
       735        547          A        ARG       HH22        L-FRAG_0              O1 
       735        550          A        GLU        OE1        L-FRAG_0              O1 
       736        100          A        GLU        OE1        L-FRAG_1              H8 
       737        100          A        GLU        OE1        L-FRAG_1              H8 
       738        100          A        GLU        OE1        L-FRAG_1              H8 
       738        100          A        GLU        OE1        L-FRAG_1              H8 
       738        547          A        ARG       HH12        L-FRAG_0              O1 
       738        547          A        ARG       HH22        L-FRAG_0              O1 
       738        430          A        SER         OG        L-FRAG_0              O1 
       739        100          A        GLU        OE1        L-FRAG_1              H7 
       739        100          A        GLU        OE1        L-FRAG_1              H8 
       739        550          A        GLU        OE1        L-FRAG_0              O1 
       740        100          A        GLU        OE1        L-FRAG_1              H7 
       740        547          A        ARG       HH22        L-FRAG_0              O1 
       740        430          A        SER         OG        L-FRAG_0              O1 
       741        100          A        GLU        OE2        L-FRAG_1             H20 
       741        547          A        ARG       HH12        L-FRAG_0              O1 
       741        550          A        GLU        OE1        L-FRAG_0              O1 
       742        100          A        GLU        OE1        L-FRAG_1             H20 
       742        553          A        GLN        OE1        L-FRAG_0              O2 
       743        557          A        ASN        OD1        L-FRAG_1              H7 
       743        430          A        SER         OG        L-FRAG_0              O1 
       744        100          A        GLU        OE2        L-FRAG_1              H8 
       744        550          A        GLU        OE2        L-FRAG_0              O1 
       746        100          A        GLU        OE1        L-FRAG_1             H20 
       747        550          A        GLU        OE1        L-FRAG_0              H5 
       748        100          A        GLU        OE2        L-FRAG_1              H7 
       748        550          A        GLU        OE1        L-FRAG_0              O1 
       749        550          A        GLU        OE1        L-FRAG_0              O1 
       750        100          A        GLU        OE1        L-FRAG_1              H7 
       751        100          A        GLU        OE1        L-FRAG_1              H8 
       752        100          A        GLU        OE1        L-FRAG_1              H7 
       752        427          A        ARG         HE        L-FRAG_0              N1 
       753        100          A        GLU        OE1        L-FRAG_1              H8 
       753        550          A        GLU        OE2        L-FRAG_0              O1 
       754        102          A        SER         OG        L-FRAG_1              H8 
       754        550          A        GLU        OE2        L-FRAG_0              O1 
       755        100          A        GLU        OE1        L-FRAG_1             H20 
       756        100          A        GLU        OE1        L-FRAG_1              H8 
       757        100          A        GLU        OE1        L-FRAG_1              H8 
       757        550          A        GLU        OE2        L-FRAG_0              O1 
       758        550          A        GLU        OE2        L-FRAG_0              H5 
       758        100          A        GLU        OE1        L-FRAG_1              H7 
       759        102          A        SER         OG        L-FRAG_1             H20 
       759        427          A        ARG         HE        L-FRAG_0              N1 
       760        102          A        SER         OG        L-FRAG_1             H20 
       760        100          A        GLU        OE2        L-FRAG_1             H20 
       760        427          A        ARG         HE        L-FRAG_0              N1 
       761        102          A        SER         OG        L-FRAG_1             H20 
       761        100          A        GLU        OE2        L-FRAG_1             H20 
       761        103          A        ASN        OD1        L-FRAG_0              O2 
       761        102          A        SER          O        L-FRAG_0              O2 
       762        102          A        SER         OG        L-FRAG_1              H8 
       762        100          A        GLU        OE2        L-FRAG_1              H8 
       762        550          A        GLU        OE2        L-FRAG_2             H10 
       763        560          A        THR        OG1        L-FRAG_1              H7 
       763        550          A        GLU        OE2        L-FRAG_2              H9 
       764        557          A        ASN        OD1        L-FRAG_1              H8 
       765        557          A        ASN       HD22        L-FRAG_1             H20 
       765        553          A        GLN       HE22        L-FRAG_0              O2 
       766        100          A        GLU        OE2        L-FRAG_1             H20 
       767        553          A        GLN        OE1        L-FRAG_0              O1 
       768        553          A        GLN        OE1        L-FRAG_0              O1 
       768        423          A        CYS          O        L-FRAG_0              N1 
       771        102          A        SER          O        L-FRAG_0              N1 
       774        553          A        GLN       HE22        L-FRAG_0              N1 
       776        561          A        GLU        OE1        L-FRAG_1              H7 
       776        557          A        ASN          O        L-FRAG_1              H7 
       776        550          A        GLU        OE1        L-FRAG_2              H9 
       777        564          A        TYR         HH        L-FRAG_0              O2 
       777        553          A        GLN        OE1        L-FRAG_0              N1 
       778        100          A        GLU        OE2        L-FRAG_0              O2 
       779        561          A        GLU        OE1        L-FRAG_2             H21 
       779        560          A        THR        OG1        L-FRAG_0              O1 
       779        557          A        ASN        OD1        L-FRAG_0              O1 
       779        100          A        GLU        OE1        L-FRAG_0              O2 
       780        561          A        GLU        OE1        L-FRAG_2              H9 
       781        100          A        GLU        OE2        L-FRAG_1             H20 
       781        564          A        TYR         OH        L-FRAG_0              O2 
       781        553          A        GLN       HE21        L-FRAG_0              N1 
       781        557          A        ASN       HD22        L-FRAG_0              O1 
       782        560          A        THR        OG1        L-FRAG_0              H4 
       782        561          A        GLU        OE1        L-FRAG_0              H4 
       782        100          A        GLU        OE2        L-FRAG_1              H7 
       782        561          A        GLU        OE1        L-FRAG_2              H9 
       782        557          A        ASN          O        L-FRAG_2              H9 
       782        561          A        GLU        OE1        L-FRAG_2             H10 
       782        553          A        GLN       HE21        L-FRAG_0              N1 
       782        564          A        TYR         OH        L-FRAG_0              O2 
       783        553          A        GLN       HE21        L-FRAG_0              N1 
       783        564          A        TYR         OH        L-FRAG_0              O2 
       783        100          A        GLU        OE2        L-FRAG_0              O2 
       784        557          A        ASN        OD1        L-FRAG_0              N1 
       785        561          A        GLU        OE2        L-FRAG_0              N1 
       791        557          A        ASN        OD1        L-FRAG_2             H10 
       792        560          A        THR        OG1        L-FRAG_0              O2 
       793        100          A        GLU        OE2        L-FRAG_1              H7 
       794        564          A        TYR         HH        L-FRAG_1              H7 
       794        557          A        ASN        OD1        L-FRAG_0              O2 
       796        553          A        GLN       HE21        L-FRAG_0              N1 
       796        564          A        TYR         OH        L-FRAG_0              O2 
       796        100          A        GLU        OE1        L-FRAG_0              O2 
       799        103          A        ASN       HD22        L-FRAG_1              H8 
       799        102          A        SER         OG        L-FRAG_1              H8 
       801        102          A        SER          H        L-FRAG_0              H4 
       801        564          A        TYR         OH        L-FRAG_1              H7 
       802        564          A        TYR         HH        L-FRAG_0              O2 
       803        564          A        TYR         HH        L-FRAG_0              O2 
       803        553          A        GLN       HE21        L-FRAG_0              O1 
       804        553          A        GLN        OE1        L-FRAG_0              O1 
       805        557          A        ASN        OD1        L-FRAG_0              H4 
       805        557          A        ASN        OD1        L-FRAG_1              H7 
       805        561          A        GLU        OE2        L-FRAG_1              H7 
       805        550          A        GLU        OE1        L-FRAG_2              H9 
       806        557          A        ASN        OD1        L-FRAG_1              H8 
       806        561          A        GLU        OE2        L-FRAG_1              H8 
       807        100          A        GLU        OE1        L-FRAG_1              H7 
       807        550          A        GLU        OE1        L-FRAG_2             H10 
       807        423          A        CYS          O        L-FRAG_0              N1 
       808        100          A        GLU        OE1        L-FRAG_1              H7 
       808        557          A        ASN       HD22        L-FRAG_2             H21 
       809        550          A        GLU        OE1        L-FRAG_2             H21 
       810        550          A        GLU        OE1        L-FRAG_2             H21 
       811        550          A        GLU        OE1        L-FRAG_2              H9 
       811        560          A        THR        OG1        L-FRAG_0              N1 
       812        560          A        THR        OG1        L-FRAG_0              N1 
       813        560          A        THR        OG1        L-FRAG_0              N1 
       814        550          A        GLU        OE1        L-FRAG_1              H7 
       814        560          A        THR        OG1        L-FRAG_0              N1 
       815        560          A        THR        OG1        L-FRAG_0              N1 
       816        560          A        THR        OG1        L-FRAG_0              N1 
       817        557          A        ASN        OD1        L-FRAG_2             H21 
       818        557          A        ASN        OD1        L-FRAG_0              O1 
       818        560          A        THR        OG1        L-FRAG_0              N1 
       819        560          A        THR        OG1        L-FRAG_0              N1 
       821        560          A        THR        OG1        L-FRAG_0              N1 
       822        550          A        GLU        OE2        L-FRAG_2              H9 
       822        550          A        GLU        OE2        L-FRAG_2             H21 
       823        550          A        GLU        OE2        L-FRAG_2             H10 
       825        561          A        GLU        OE2        L-FRAG_1              H8 
       826        553          A        GLN        OE1        L-FRAG_0              N1 
       828        561          A        GLU        OE1        L-FRAG_0              H4 
       828        561          A        GLU        OE1        L-FRAG_1             H20 
       828        561          A        GLU        OE1        L-FRAG_0              O2 
       828        553          A        GLN        OE1        L-FRAG_0              N1 
       831        553          A        GLN        OE1        L-FRAG_0              N1 
       832        561          A        GLU        OE1        L-FRAG_1             H20 
       833        561          A        GLU        OE1        L-FRAG_1              H7 
       833        553          A        GLN        OE1        L-FRAG_2             H10 
       834        561          A        GLU        OE2        L-FRAG_1              H8 
       834        553          A        GLN        OE1        L-FRAG_2             H10 
       834        561          A        GLU        OE2        L-FRAG_0              O2 
       835        553          A        GLN        OE1        L-FRAG_2             H21 
       836        553          A        GLN        OE1        L-FRAG_2             H21 
       837        550          A        GLU        OE1        L-FRAG_2              H9 
       837        553          A        GLN        OE1        L-FRAG_2             H10 
       837        557          A        ASN        OD1        L-FRAG_1             H20 
       837        550          A        GLU        OE1        L-FRAG_2             H21 
       837        560          A        THR        OG1        L-FRAG_0              N1 
       838        550          A        GLU        OE1        L-FRAG_2              H9 
       838        550          A        GLU        OE1        L-FRAG_2             H10 
       839        550          A        GLU        OE1        L-FRAG_2             H10 
       840        550          A        GLU        OE1        L-FRAG_2              H9 
       840        553          A        GLN        OE1        L-FRAG_0              O1 
       841        550          A        GLU        OE1        L-FRAG_2             H10 
       844        560          A        THR        OG1        L-FRAG_0              N1 
       845        561          A        GLU        OE2        L-FRAG_1              H7 
       845        557          A        ASN          O        L-FRAG_1              H8 
       845        561          A        GLU        OE1        L-FRAG_1              H8 
       847        560          A        THR        OG1        L-FRAG_0              N1 
       848        561          A        GLU        OE1        L-FRAG_1              H8 
       848        557          A        ASN       HD22        L-FRAG_1             H20 
       848        561          A        GLU        OE1        L-FRAG_1             H20 
       848        560          A        THR        OG1        L-FRAG_0              N1 
       849        550          A        GLU        OE1        L-FRAG_2             H21 
       851        557          A        ASN       HD22        L-FRAG_1              H7 
       852        557          A        ASN       HD22        L-FRAG_1             H20 
       852        560          A        THR        OG1        L-FRAG_0              N1 
       855        550          A        GLU        OE2        L-FRAG_2              H9 
       855        557          A        ASN       HD22        L-FRAG_1             H20 
       855        560          A        THR        OG1        L-FRAG_0              N1 
       856        560          A        THR        OG1        L-FRAG_0              N1 
       858        560          A        THR        OG1        L-FRAG_0              N1 
       862        423          A        CYS         HG        L-FRAG_0              N1 
       862        560          A        THR        OG1        L-FRAG_0              N1 
       864        553          A        GLN        OE1        L-FRAG_0              H5 
       864        553          A        GLN        OE1        L-FRAG_2             H21 
       865        550          A        GLU        OE1        L-FRAG_2             H21 
       867        557          A        ASN       HD22        L-FRAG_1              H7 
       867        553          A        GLN        OE1        L-FRAG_2             H21 
       867        557          A        ASN        OD1        L-FRAG_0              O2 
       868        550          A        GLU        OE2        L-FRAG_2              H9 
       868        557          A        ASN       HD22        L-FRAG_1             H20 
       868        561          A        GLU        OE1        L-FRAG_1             H20 
       869        561          A        GLU        OE1        L-FRAG_1              H7 
       869        564          A        TYR         HH        L-FRAG_0              O2 
       870        557          A        ASN        OD1        L-FRAG_1              H7 
       871        553          A        GLN       HE21        L-FRAG_0              O1 
       873        561          A        GLU        OE1        L-FRAG_1              H8 
       874        550          A        GLU        OE1        L-FRAG_2             H21 
       874        102          A        SER         OG        L-FRAG_0              N1 
       875        102          A        SER         OG        L-FRAG_0              N1 
       876        550          A        GLU        OE2        L-FRAG_2             H10 
       876        557          A        ASN       HD22        L-FRAG_1             H20 
       877        561          A        GLU        OE2        L-FRAG_1              H8 
       877        560          A        THR        OG1        L-FRAG_1              H8 
       878        557          A        ASN        OD1        L-FRAG_1              H7 
       878        564          A        TYR         OH        L-FRAG_0              O2 
       881        557          A        ASN        OD1        L-FRAG_1              H8 
       881        423          A        CYS          O        L-FRAG_0              N1 
       882        557          A        ASN          O        L-FRAG_1              H7 
       882        561          A        GLU        OE2        L-FRAG_1              H8 
       883        557          A        ASN          O        L-FRAG_1              H8 
       884        557          A        ASN        OD1        L-FRAG_1             H20 
       884        423          A        CYS          O        L-FRAG_0              N1 
       885        557          A        ASN        OD1        L-FRAG_1              H7 
       887        557          A        ASN        OD1        L-FRAG_1             H20 
       888        561          A        GLU        OE1        L-FRAG_1              H7 
       889        550          A        GLU        OE1        L-FRAG_0              H5 
       889        550          A        GLU        OE1        L-FRAG_2              H9 
       890        557          A        ASN          O        L-FRAG_1             H20 
       891        557          A        ASN          O        L-FRAG_1             H20 
       891        423          A        CYS          O        L-FRAG_0              N1 
       892        550          A        GLU        OE1        L-FRAG_2              H9 
       892        557          A        ASN        OD1        L-FRAG_1             H20 
       893        557          A        ASN        OD1        L-FRAG_1             H20 
       893        550          A        GLU        OE2        L-FRAG_2             H21 
       894        557          A        ASN          O        L-FRAG_1             H20 
       894        564          A        TYR         HH        L-FRAG_0              O2 
       897        557          A        ASN        OD1        L-FRAG_1              H7 
       897        102          A        SER         HG        L-FRAG_0              N1 
       898        102          A        SER         OG        L-FRAG_0              N1 
       900        561          A        GLU        OE1        L-FRAG_1              H7 
       900        557          A        ASN        OD1        L-FRAG_1              H7 
       900        102          A        SER         OG        L-FRAG_0              N1 
       901        557          A        ASN        OD1        L-FRAG_1              H7 
       902        561          A        GLU        OE2        L-FRAG_1              H7 
       902        557          A        ASN          O        L-FRAG_1              H7 
       903        557          A        ASN        OD1        L-FRAG_1              H8 
       904        102          A        SER         HG        L-FRAG_0              N1 
       905        557          A        ASN        OD1        L-FRAG_1              H8 
       905        553          A        GLN        OE1        L-FRAG_2             H10 
       905        564          A        TYR         HH        L-FRAG_0              O2 
       905        561          A        GLU        OE1        L-FRAG_0              O2 
       905        102          A        SER         HG        L-FRAG_0              N1 
       906        557          A        ASN        OD1        L-FRAG_1              H8 
       906        557          A        ASN          O        L-FRAG_1              H8 
       906        553          A        GLN        OE1        L-FRAG_0              O1 
       907        102          A        SER         OG        L-FRAG_0              N1 
       908        561          A        GLU        OE2        L-FRAG_1              H7 
       908        550          A        GLU        OE1        L-FRAG_2             H10 
       908        557          A        ASN        OD1        L-FRAG_1             H20 
       909        550          A        GLU        OE2        L-FRAG_2             H21 
       911        426          A        CYS         HG        L-FRAG_0              N1 
       912        557          A        ASN          O        L-FRAG_1             H20 
       912        550          A        GLU        OE2        L-FRAG_2             H21 
       912        561          A        GLU        OE2        L-FRAG_0              O2 
       913        557          A        ASN        OD1        L-FRAG_1              H8 
       915        561          A        GLU        OE1        L-FRAG_1             H20 
       918        557          A        ASN        OD1        L-FRAG_1             H20 
       919        557          A        ASN        OD1        L-FRAG_1              H8 
       922        557          A        ASN        OD1        L-FRAG_1              H7 
       923        426          A        CYS         HG        L-FRAG_0              N1 
       924        557          A        ASN          O        L-FRAG_1              H7 
       926        557          A        ASN        OD1        L-FRAG_1             H20 
       928        557          A        ASN        OD1        L-FRAG_1              H7 
       928        550          A        GLU        OE1        L-FRAG_2              H9 
       929        550          A        GLU        OE1        L-FRAG_2             H10 
       930        102          A        SER         HG        L-FRAG_0              N1 
       931        557          A        ASN        OD1        L-FRAG_1             H20 
       932        557          A        ASN        OD1        L-FRAG_1              H8 
       933        102          A        SER         HG        L-FRAG_0              N1 
       934        557          A        ASN          O        L-FRAG_1              H7 
       935        557          A        ASN          O        L-FRAG_1              H7 
       935        550          A        GLU        OE2        L-FRAG_2             H21 
       936        557          A        ASN          O        L-FRAG_1              H7 
       938        564          A        TYR         OH        L-FRAG_0              O2 
       939        560          A        THR        OG1        L-FRAG_0              H4 
       939        557          A        ASN          O        L-FRAG_1              H7 
       942        550          A        GLU        OE1        L-FRAG_2             H10 
       942        564          A        TYR         OH        L-FRAG_0              O2 
       943        557          A        ASN          O        L-FRAG_1             H20 
       944        557          A        ASN        OD1        L-FRAG_1              H7 
       946        557          A        ASN        OD1        L-FRAG_1              H7 
       946        423          A        CYS          O        L-FRAG_0              N1 
       947        561          A        GLU        OE2        L-FRAG_0              H4 
       947        560          A        THR        OG1        L-FRAG_0              H4 
       947        557          A        ASN        OD1        L-FRAG_1              H7 
       948        561          A        GLU        OE2        L-FRAG_1              H8 
       949        557          A        ASN          O        L-FRAG_1              H8 
       949        561          A        GLU        OE2        L-FRAG_1              H8 
       949        423          A        CYS          O        L-FRAG_0              N1 
       951        557          A        ASN        OD1        L-FRAG_1              H7 
       953        557          A        ASN          O        L-FRAG_1             H20 
       954        557          A        ASN          O        L-FRAG_1             H20 
       958        557          A        ASN        OD1        L-FRAG_1             H20 
       959        550          A        GLU        OE2        L-FRAG_2             H21 
       960        557          A        ASN        OD1        L-FRAG_1              H7 
       962        557          A        ASN          O        L-FRAG_1              H8 
       963        557          A        ASN        OD1        L-FRAG_1              H8 
       964        557          A        ASN        OD1        L-FRAG_1              H8 
       964        561          A        GLU        OE2        L-FRAG_1              H8 
       964        557          A        ASN          O        L-FRAG_1              H8 
       965        553          A        GLN        OE1        L-FRAG_0              H5 
       966        561          A        GLU        OE2        L-FRAG_1              H8 
       967        557          A        ASN        OD1        L-FRAG_1              H8 
       967        561          A        GLU        OE2        L-FRAG_1             H20 
       967        102          A        SER         HG        L-FRAG_0              O2 
       968        557          A        ASN          O        L-FRAG_1              H7 
       968        561          A        GLU        OE1        L-FRAG_1              H8 
       968        423          A        CYS          O        L-FRAG_0              N1 
       969        557          A        ASN        OD1        L-FRAG_1              H7 
       972        557          A        ASN        OD1        L-FRAG_1              H7 
       976        557          A        ASN        OD1        L-FRAG_1             H20 
       977        557          A        ASN        OD1        L-FRAG_1             H20 
       979        557          A        ASN        OD1        L-FRAG_1              H8 
       981        557          A        ASN        OD1        L-FRAG_1             H20 
       982        557          A        ASN        OD1        L-FRAG_1             H20 
       985        550          A        GLU        OE2        L-FRAG_2             H10 
       986        557          A        ASN        OD1        L-FRAG_1             H20 
       986        550          A        GLU        OE1        L-FRAG_2             H21 
       987        557          A        ASN        OD1        L-FRAG_1             H20 
       988        557          A        ASN        OD1        L-FRAG_1             H20 
       989        557          A        ASN        OD1        L-FRAG_1              H8 
       989        550          A        GLU        OE1        L-FRAG_2             H21 
       990        550          A        GLU        OE1        L-FRAG_2             H21 
       991        553          A        GLN       HE22        L-FRAG_2             H10 
       991        557          A        ASN          O        L-FRAG_1             H20 
       991        550          A        GLU        OE2        L-FRAG_2             H21 
       992        557          A        ASN        OD1        L-FRAG_1             H20 
       992        423          A        CYS          O        L-FRAG_0              N1 
       994        561          A        GLU        OE1        L-FRAG_1             H20 
       995        564          A        TYR         OH        L-FRAG_0              O2 
       996        557          A        ASN          O        L-FRAG_1              H8 
       996        561          A        GLU        OE1        L-FRAG_1             H20 
       998        557          A        ASN          O        L-FRAG_1              H7 
       999        550          A        GLU        OE2        L-FRAG_2              H9 
       999        561          A        GLU        OE2        L-FRAG_1             H20 
      1000        561          A        GLU        OE1        L-FRAG_1             H20 
