# Supplementary material for: Delineating Pixantrone Maleate’s adroit activity against cervical cancer proteins through multitargeted docking-based MM\GBSA, QM-DFT and MD simulation
Source: PLoS One. 2023 Dec 15;18(12):e0295714. doi: 10.1371/journal.pone.0295714 (PMC10723688; doi:10.1371/journal.pone.0295714)
Supplement: S1 Dataset — (ZIP) [file pone.0295714.s001.zip › Data_3_6NT9/raw-data/PL_RMSD.dat]

  # frame#    Prot_CA   Prot_Backbone  Prot_Sidechain  Prot_All_Heavy Lig_wrt_Protein  Lig_wrt_Ligand
         0      0.000           0.000           0.000           0.000           0.000           0.000
         1      2.136           2.131           2.716           2.373           1.395           0.405
         2      2.570           2.568           3.190           2.823           1.507           0.479
         3      2.617           2.631           3.262           2.893           1.522           0.552
         4      3.309           3.330           3.815           3.519           2.274           0.374
         5      3.264           3.290           3.779           3.486           2.561           0.477
         6      3.226           3.232           3.758           3.445           2.593           0.520
         7      3.376           3.383           3.882           3.584           3.580           0.902
         8      3.603           3.609           4.162           3.829           3.207           0.678
         9      2.793           2.793           3.474           3.083           2.478           0.638
        10      2.915           2.916           3.566           3.194           3.470           0.778
        11      3.219           3.224           3.821           3.469           3.417           1.001
        12      2.786           2.795           3.433           3.063           2.609           0.747
        13      2.642           2.652           3.327           2.936           2.746           0.630
        14      3.559           3.550           4.139           3.804           1.987           0.535
        15      3.373           3.384           3.997           3.644           2.939           0.764
        16      2.768           2.781           3.473           3.071           3.171           0.483
        17      2.658           2.644           3.424           2.991           2.364           0.446
        18      2.708           2.694           3.414           3.011           1.509           0.743
        19      2.989           2.978           3.633           3.270           1.631           0.671
        20      3.211           3.211           3.837           3.478           2.839           0.621
        21      2.860           2.859           3.614           3.202           2.469           0.710
        22      3.390           3.395           4.040           3.674           2.585           0.611
        23      3.250           3.244           3.903           3.513           3.048           0.609
        24      3.667           3.669           4.285           3.924           3.797           0.516
        25      3.111           3.098           3.809           3.412           2.701           0.592
        26      2.716           2.709           3.632           3.114           2.343           0.430
        27      2.607           2.600           3.562           3.038           1.962           0.383
        28      2.619           2.606           3.473           2.993           1.777           0.469
        29      2.862           2.851           3.708           3.236           2.631           0.578
        30      2.983           2.978           3.767           3.319           2.590           0.379
        31      2.779           2.770           3.602           3.138           2.676           0.432
        32      3.030           3.021           3.831           3.385           2.262           0.474
        33      2.691           2.676           3.574           3.083           2.236           0.390
        34      2.983           2.966           3.813           3.341           2.450           0.506
        35      2.996           2.986           3.819           3.353           1.845           0.644
        36      3.288           3.268           4.014           3.581           2.164           0.611
        37      3.572           3.551           4.249           3.854           2.682           0.762
        38      2.665           2.650           3.557           3.051           2.229           0.645
        39      2.675           2.649           3.544           3.058           1.808           0.420
        40      2.486           2.462           3.378           2.869           1.783           0.598
        41      2.643           2.615           3.522           3.006           1.738           0.604
        42      2.596           2.570           3.461           2.979           1.983           0.668
        43      2.895           2.874           3.710           3.245           2.496           0.702
        44      2.365           2.348           3.323           2.792           1.327           0.671
        45      2.572           2.550           3.555           3.009           2.131           0.672
        46      2.624           2.589           3.596           3.046           2.260           0.539
        47      2.510           2.485           3.434           2.927           1.304           0.538
        48      2.683           2.654           3.589           3.091           1.820           0.758
        49      3.062           3.032           3.852           3.411           2.220           0.694
        50      3.360           3.336           4.174           3.723           2.602           0.597
        51      3.029           3.000           3.836           3.382           3.015           0.823
        52      2.963           2.943           3.786           3.316           2.687           0.732
        53      3.127           3.096           3.879           3.448           2.203           0.632
        54      3.354           3.326           4.076           3.649           2.619           0.535
        55      2.639           2.608           3.516           3.002           3.014           0.860
        56      2.767           2.750           3.638           3.139           2.552           0.750
        57      2.622           2.605           3.550           3.019           2.602           0.683
        58      2.509           2.489           3.413           2.895           2.339           0.719
        59      2.261           2.248           3.287           2.716           2.429           0.796
        60      2.440           2.433           3.444           2.886           1.686           0.614
        61      2.348           2.331           3.384           2.821           2.259           0.618
        62      2.475           2.464           3.521           2.946           2.107           0.391
        63      2.697           2.682           3.660           3.113           1.449           0.592
        64      2.392           2.375           3.433           2.855           1.812           0.519
        65      2.211           2.193           3.353           2.738           2.456           0.542
        66      2.385           2.376           3.456           2.880           3.040           0.555
        67      2.598           2.590           3.626           3.072           2.610           0.563
        68      2.660           2.647           3.655           3.114           2.797           0.655
        69      2.876           2.857           3.839           3.307           2.050           0.581
        70      2.734           2.710           3.699           3.181           2.177           0.581
        71      2.833           2.816           3.882           3.315           2.609           0.691
        72      2.832           2.824           3.807           3.277           1.643           0.595
        73      2.578           2.568           3.641           3.079           2.020           0.530
        74      2.586           2.572           3.703           3.116           2.118           0.485
        75      2.511           2.491           3.606           3.026           2.338           0.452
        76      3.293           3.276           4.232           3.726           1.959           0.460
        77      3.389           3.378           4.272           3.786           3.205           0.585
        78      3.062           3.039           4.092           3.545           3.329           0.549
        79      2.616           2.602           3.716           3.139           3.260           0.490
        80      2.785           2.768           3.823           3.266           3.418           0.569
        81      2.732           2.711           3.758           3.205           3.875           0.358
        82      2.715           2.696           3.764           3.195           2.411           0.621
        83      2.636           2.621           3.764           3.159           4.425           0.679
        84      2.680           2.678           3.780           3.197           4.195           0.829
        85      3.135           3.132           4.117           3.593           3.554           0.820
        86      2.922           2.910           3.909           3.369           3.953           0.796
        87      3.102           3.083           4.093           3.550           4.231           0.672
        88      3.324           3.324           4.288           3.760           3.909           0.741
        89      3.022           3.021           4.025           3.473           3.610           0.673
        90      2.911           2.910           3.927           3.366           3.644           0.713
        91      3.219           3.213           4.168           3.637           3.570           0.641
        92      3.183           3.173           4.136           3.606           3.851           0.658
        93      2.992           2.990           4.047           3.468           3.294           0.871
        94      2.952           2.950           4.017           3.440           3.669           0.684
        95      2.973           2.972           4.017           3.439           3.278           0.671
        96      2.999           2.993           4.058           3.482           3.690           0.623
        97      2.920           2.907           3.998           3.406           3.362           0.690
        98      3.130           3.118           4.122           3.583           3.487           0.697
        99      3.007           2.999           4.030           3.474           3.170           0.564
       100      3.353           3.344           4.334           3.799           4.577           0.597
       101      3.401           3.396           4.299           3.811           3.774           0.534
       102      3.394           3.388           4.314           3.804           4.088           0.663
       103      2.988           2.981           4.011           3.458           4.227           0.731
       104      3.150           3.145           4.147           3.606           4.204           0.635
       105      2.899           2.892           3.968           3.393           3.970           0.636
       106      2.631           2.624           3.717           3.134           3.398           0.729
       107      3.096           3.088           4.128           3.555           3.366           0.609
       108      3.047           3.038           4.067           3.511           4.021           0.635
       109      2.746           2.740           3.836           3.245           4.072           0.664
       110      2.852           2.840           3.938           3.351           4.306           0.583
       111      2.641           2.631           3.760           3.169           3.965           0.588
       112      2.650           2.655           3.756           3.176           3.563           0.727
       113      2.781           2.784           3.866           3.294           3.196           0.679
       114      2.521           2.508           3.669           3.072           3.609           0.705
       115      2.676           2.669           3.799           3.209           4.346           0.665
       116      2.645           2.634           3.737           3.164           4.350           0.582
       117      2.587           2.584           3.674           3.103           3.283           0.660
       118      2.746           2.732           3.813           3.252           3.275           0.573
       119      3.002           3.000           3.998           3.480           3.978           0.626
       120      2.778           2.767           3.819           3.271           4.309           0.590
       121      2.840           2.829           3.889           3.337           3.496           0.705
       122      3.056           3.040           4.082           3.539           4.106           0.599
       123      2.753           2.741           3.847           3.275           3.440           0.686
       124      2.779           2.764           3.869           3.283           3.382           0.515
       125      3.062           3.040           4.101           3.534           2.721           0.361
       126      2.686           2.664           3.791           3.192           2.041           0.542
       127      2.859           2.845           3.879           3.326           2.544           0.578
       128      3.083           3.073           4.060           3.534           3.410           0.575
       129      3.231           3.226           4.175           3.669           2.983           0.575
       130      3.192           3.176           4.177           3.649           2.661           0.598
       131      4.061           4.050           4.898           4.445           2.249           0.764
       132      3.605           3.594           4.533           4.040           2.065           0.555
       133      3.766           3.763           4.693           4.194           1.909           0.841
       134      3.990           3.991           4.885           4.411           1.949           0.539
       135      4.012           4.011           4.932           4.443           1.843           0.856
       136      4.311           4.304           5.181           4.719           1.865           0.518
       137      4.075           4.072           4.975           4.503           2.313           0.459
       138      4.226           4.224           5.083           4.621           1.954           0.340
       139      4.020           4.015           4.944           4.436           1.597           0.546
       140      4.470           4.460           5.341           4.857           2.056           0.600
       141      4.202           4.198           5.039           4.576           1.609           0.866
       142      3.857           3.862           4.740           4.258           2.246           0.550
       143      3.847           3.850           4.733           4.249           3.085           0.723
       144      3.607           3.617           4.514           4.012           2.874           0.496
       145      3.351           3.347           4.290           3.770           2.939           0.427
       146      3.772           3.772           4.670           4.174           3.108           0.770
       147      3.906           3.911           4.775           4.297           5.111           0.937
       148      3.801           3.802           4.703           4.212           6.839           0.780
       149      3.963           3.966           4.819           4.354           7.013           0.601
       150      3.709           3.716           4.582           4.105           5.999           0.538
       151      3.640           3.640           4.536           4.054           6.456           1.014
       152      3.526           3.528           4.414           3.933           5.821           1.027
       153      3.944           3.949           4.826           4.346           6.428           0.873
       154      3.673           3.674           4.599           4.099           5.966           0.819
       155      3.139           3.145           4.099           3.580           7.304           0.787
       156      3.342           3.340           4.293           3.770           7.122           0.815
       157      3.201           3.206           4.214           3.667           6.702           0.852
       158      2.806           2.814           3.901           3.322           5.311           0.685
       159      3.267           3.271           4.248           3.715           6.103           0.841
       160      3.433           3.433           4.385           3.874           5.820           0.718
       161      3.665           3.664           4.503           4.031           6.473           0.717
       162      3.392           3.395           4.283           3.797           6.253           0.854
       163      3.702           3.690           4.586           4.097           6.874           0.824
       164      3.233           3.222           4.152           3.637           5.758           0.767
       165      3.255           3.240           4.142           3.649           6.191           0.846
       166      3.426           3.410           4.337           3.826           4.774           0.873
       167      3.635           3.613           4.485           3.996           5.123           0.808
       168      3.416           3.408           4.261           3.773           4.833           0.741
       169      3.633           3.620           4.469           3.998           4.905           0.946
       170      3.818           3.809           4.637           4.170           4.858           0.853
       171      3.999           3.993           4.784           4.333           5.085           0.856
       172      3.550           3.535           4.428           3.930           5.175           0.772
       173      4.031           4.022           4.859           4.397           6.259           0.775
       174      3.678           3.673           4.607           4.095           5.397           0.869
       175      3.643           3.642           4.543           4.041           5.321           0.852
       176      3.733           3.733           4.609           4.130           4.715           0.976
       177      3.652           3.645           4.602           4.071           6.438           0.605
       178      3.282           3.281           4.258           3.712           5.219           0.905
       179      3.734           3.741           4.632           4.138           5.656           1.038
       180      3.948           3.948           4.817           4.332           5.342           0.805
       181      4.103           4.102           4.974           4.479           4.944           0.921
       182      4.069           4.065           4.926           4.436           5.568           0.688
       183      4.071           4.074           4.963           4.470           5.295           0.794
       184      3.707           3.694           4.634           4.113           4.408           0.918
       185      2.994           2.988           4.056           3.474           4.050           0.976
       186      3.284           3.293           4.330           3.755           4.424           0.881
       187      3.028           3.026           4.120           3.523           4.303           0.667
       188      2.970           2.971           4.010           3.443           3.589           0.918
       189      3.029           3.036           4.066           3.504           3.911           0.640
       190      3.364           3.365           4.317           3.791           4.061           0.720
       191      3.164           3.166           4.183           3.624           3.693           0.871
       192      3.087           3.093           4.107           3.558           3.255           0.946
       193      2.785           2.788           3.901           3.298           4.339           0.836
       194      3.105           3.110           4.142           3.593           4.428           0.858
       195      3.389           3.383           4.360           3.833           4.983           0.779
       196      3.485           3.481           4.422           3.915           5.058           0.844
       197      3.625           3.628           4.525           4.032           5.394           0.797
       198      4.304           4.306           5.080           4.647           5.459           0.685
       199      3.870           3.870           4.713           4.245           4.445           0.833
       200      3.767           3.774           4.648           4.174           4.562           0.865
       201      3.658           3.650           4.541           4.049           3.889           1.056
       202      3.653           3.654           4.578           4.067           4.850           0.879
       203      3.965           3.961           4.817           4.342           4.536           0.779
       204      3.979           3.980           4.856           4.376           4.678           0.805
       205      3.816           3.815           4.746           4.239           4.756           0.621
       206      4.356           4.343           5.206           4.738           5.586           0.551
       207      4.658           4.657           5.428           5.003           5.579           0.622
       208      5.148           5.153           5.878           5.473           5.831           0.718
       209      4.482           4.476           5.283           4.837           5.716           0.857
       210      4.800           4.799           5.548           5.130           5.848           0.793
       211      5.117           5.117           5.843           5.438           6.835           0.885
       212      4.651           4.652           5.429           4.994           6.377           0.649
       213      4.401           4.394           5.181           4.747           5.345           0.696
       214      4.233           4.222           5.051           4.598           5.281           0.782
       215      4.297           4.302           5.098           4.660           4.477           0.896
       216      4.204           4.199           5.080           4.605           4.286           0.712
       217      3.699           3.700           4.676           4.150           3.473           0.637
       218      4.046           4.051           4.952           4.468           4.173           0.769
       219      3.782           3.782           4.643           4.180           4.440           0.838
       220      3.996           3.995           4.904           4.412           4.529           0.873
       221      4.438           4.433           5.240           4.802           5.742           0.780
       222      4.354           4.344           5.152           4.713           5.300           0.707
       223      4.654           4.657           5.394           4.989           6.106           0.575
       224      4.220           4.214           5.063           4.602           6.104           0.885
       225      4.250           4.249           5.077           4.618           6.564           0.911
       226      4.441           4.431           5.257           4.801           6.016           0.836
       227      4.123           4.112           4.967           4.496           6.308           0.802
       228      4.024           4.015           4.897           4.411           6.230           0.989
       229      4.098           4.089           4.990           4.496           6.549           0.772
       230      5.172           5.161           5.938           5.496           7.660           0.820
       231      4.084           4.068           4.919           4.439           5.757           0.943
       232      4.272           4.252           5.089           4.614           5.800           1.155
       233      4.744           4.736           5.511           5.077           6.000           1.063
       234      4.612           4.602           5.388           4.942           6.225           0.822
       235      4.168           4.147           5.010           4.534           5.874           1.045
       236      3.718           3.707           4.673           4.156           4.926           0.876
       237      4.626           4.610           5.435           4.983           7.026           0.846
       238      4.200           4.186           5.082           4.588           5.228           1.139
       239      3.403           3.392           4.412           3.848           4.123           1.191
       240      3.711           3.705           4.710           4.163           5.439           1.254
       241      3.465           3.450           4.504           3.924           4.076           0.969
       242      3.922           3.911           4.849           4.323           4.871           0.989
       243      4.144           4.130           5.010           4.529           5.806           1.008
       244      4.294           4.289           5.156           4.680           5.511           0.991
       245      4.208           4.191           5.125           4.616           5.639           0.722
       246      4.069           4.060           4.972           4.470           5.064           0.612
       247      3.419           3.409           4.409           3.864           4.564           0.707
       248      3.824           3.816           4.745           4.239           4.801           0.845
       249      3.517           3.510           4.490           3.938           4.077           0.725
       250      3.306           3.301           4.361           3.784           3.751           0.737
       251      3.267           3.273           4.325           3.755           4.358           0.810
       252      3.411           3.404           4.420           3.863           4.886           0.633
       253      3.253           3.250           4.344           3.748           3.565           0.705
       254      3.097           3.092           4.202           3.599           3.924           0.795
       255      3.567           3.570           4.600           4.027           3.509           0.742
       256      3.301           3.304           4.350           3.766           3.100           0.747
       257      3.423           3.419           4.436           3.870           4.303           0.826
       258      3.309           3.300           4.297           3.744           3.905           0.635
       259      3.259           3.264           4.272           3.714           4.041           0.884
       260      3.923           3.916           4.834           4.315           3.687           0.752
       261      3.512           3.509           4.530           3.955           4.476           0.611
       262      3.551           3.544           4.537           3.981           5.098           0.710
       263      2.816           2.808           3.988           3.350           4.616           0.610
       264      2.906           2.903           4.013           3.412           5.660           0.674
       265      2.819           2.806           3.905           3.319           4.603           0.641
       266      2.947           2.939           4.079           3.464           7.050           0.758
       267      3.483           3.479           4.478           3.931           5.570           0.660
       268      3.476           3.472           4.489           3.936           7.152           0.917
       269      3.523           3.520           4.541           3.983           6.859           0.998
       270      3.238           3.230           4.263           3.696           5.662           0.810
       271      3.483           3.473           4.487           3.926           6.014           0.671
       272      3.315           3.295           4.365           3.778           6.095           0.785
       273      3.389           3.374           4.444           3.858           6.111           0.992
       274      3.563           3.556           4.547           4.003           6.295           0.769
       275      3.282           3.277           4.314           3.752           6.395           1.072
       276      3.758           3.749           4.722           4.175           6.112           0.937
       277      3.979           3.981           4.895           4.382           5.824           0.950
       278      3.925           3.911           4.826           4.319           5.174           0.940
       279      3.869           3.860           4.816           4.293           4.807           0.824
       280      3.441           3.437           4.453           3.897           4.589           0.923
       281      3.352           3.343           4.395           3.821           5.389           1.219
       282      3.482           3.479           4.459           3.913           5.556           0.820
       283      3.383           3.380           4.407           3.846           6.080           0.947
       284      3.510           3.490           4.552           3.986           5.137           0.878
       285      3.459           3.449           4.510           3.927           6.519           1.042
       286      3.427           3.410           4.483           3.904           5.289           0.634
       287      3.192           3.176           4.240           3.655           5.955           0.898
       288      3.172           3.151           4.246           3.650           5.497           0.559
       289      2.914           2.887           4.080           3.444           4.686           0.710
       290      2.725           2.701           3.863           3.241           5.506           0.742
       291      2.902           2.881           4.050           3.432           5.139           0.685
       292      3.067           3.041           4.190           3.576           5.017           0.589
       293      3.338           3.323           4.391           3.818           5.996           0.621
       294      3.146           3.121           4.218           3.633           4.803           0.668
       295      3.614           3.600           4.586           4.044           5.912           0.601
       296      3.154           3.139           4.216           3.642           5.520           0.659
       297      2.908           2.895           4.054           3.434           6.218           0.823
       298      3.113           3.096           4.222           3.618           5.691           0.768
       299      3.427           3.411           4.449           3.883           5.009           0.811
       300      3.326           3.318           4.349           3.795           6.423           0.878
       301      3.891           3.879           4.793           4.289           6.495           0.691
       302      3.533           3.524           4.517           3.971           6.849           0.846
       303      3.749           3.739           4.733           4.183           6.480           0.769
       304      3.939           3.934           4.890           4.359           6.379           0.857
       305      3.866           3.856           4.805           4.276           6.557           0.974
       306      3.829           3.820           4.771           4.249           6.150           0.782
       307      4.042           4.036           4.951           4.432           6.448           0.836
       308      4.044           4.035           4.948           4.433           7.828           0.792
       309      3.476           3.461           4.517           3.933           6.751           0.749
       310      3.917           3.908           4.853           4.323           6.917           0.718
       311      3.864           3.859           4.741           4.248           6.720           0.893
       312      4.135           4.130           4.936           4.470           7.332           0.665
       313      3.791           3.784           4.693           4.180           6.782           0.782
       314      3.511           3.495           4.512           3.953           6.320           0.647
       315      3.908           3.902           4.842           4.323           6.324           0.590
       316      3.380           3.372           4.397           3.838           6.017           0.650
       317      3.461           3.449           4.495           3.931           7.187           0.709
       318      2.988           2.968           4.118           3.505           6.106           0.615
       319      3.690           3.668           4.681           4.125           5.977           0.731
       320      3.667           3.639           4.704           4.123           7.640           0.922
       321      3.892           3.879           4.883           4.331           6.581           0.912
       322      3.689           3.667           4.670           4.131           7.090           0.939
       323      3.589           3.580           4.565           4.035           7.143           0.851
       324      3.283           3.279           4.337           3.765           6.784           0.848
       325      3.082           3.069           4.218           3.603           6.650           0.733
       326      2.997           2.985           4.125           3.523           6.700           0.741
       327      3.258           3.244           4.332           3.751           6.574           0.727
       328      2.968           2.952           4.076           3.476           6.973           1.067
       329      2.693           2.677           3.915           3.258           6.357           0.925
       330      2.963           2.947           4.171           3.516           6.193           1.051
       331      2.890           2.870           4.055           3.425           6.819           0.774
       332      2.871           2.855           4.051           3.427           6.655           0.874
       333      2.657           2.632           3.910           3.244           5.667           1.322
       334      2.803           2.785           3.980           3.350           6.857           0.925
       335      3.075           3.054           4.248           3.625           6.598           0.957
       336      3.294           3.271           4.441           3.819           7.118           1.028
       337      2.957           2.938           4.129           3.503           6.691           0.883
       338      3.460           3.453           4.503           3.941           6.836           0.571
       339      3.146           3.135           4.233           3.640           6.325           0.651
       340      3.677           3.673           4.674           4.129           6.901           0.614
       341      3.159           3.149           4.236           3.655           6.916           0.453
       342      3.329           3.306           4.376           3.788           7.965           0.791
       343      3.092           3.077           4.243           3.614           7.881           0.889
       344      3.217           3.196           4.399           3.775           7.560           0.747
       345      3.113           3.102           4.282           3.644           7.540           0.734
       346      3.293           3.287           4.421           3.812           8.237           0.761
       347      3.708           3.700           4.737           4.177           8.531           0.855
       348      3.650           3.636           4.695           4.119           9.055           0.993
       349      3.610           3.594           4.698           4.104           8.833           0.768
       350      3.876           3.866           4.871           4.318           9.695           0.885
       351      3.627           3.624           4.653           4.092           9.396           0.649
       352      3.368           3.369           4.387           3.826           9.094           0.874
       353      3.437           3.427           4.483           3.906           9.908           0.877
       354      3.266           3.257           4.379           3.767           9.390           0.839
       355      3.584           3.581           4.593           4.030           8.627           0.943
       356      3.548           3.540           4.566           4.012           9.836           0.900
       357      3.504           3.485           4.525           3.956           9.193           0.907
       358      3.719           3.710           4.738           4.180           8.561           0.901
       359      3.397           3.377           4.481           3.883           9.627           0.757
       360      3.753           3.745           4.746           4.185           9.268           1.154
       361      3.714           3.708           4.703           4.153           9.407           0.558
       362      3.458           3.461           4.470           3.916           9.117           0.989
       363      3.652           3.644           4.664           4.102           9.747           0.790
       364      3.504           3.498           4.535           3.965           9.148           0.634
       365      3.234           3.231           4.269           3.706           9.032           0.903
       366      3.128           3.124           4.222           3.625           8.594           0.913
       367      3.217           3.221           4.306           3.714           8.849           0.690
       368      2.792           2.780           3.940           3.302           7.055           0.451
       369      2.638           2.626           3.820           3.181           6.397           0.866
       370      3.027           3.023           4.124           3.530           7.565           0.879
       371      2.833           2.833           4.007           3.372           8.289           1.233
       372      2.676           2.677           3.888           3.231           8.946           0.812
       373      2.925           2.920           4.063           3.431           8.237           0.990
       374      3.052           3.038           4.174           3.554           8.434           0.697
       375      3.298           3.292           4.354           3.783           8.978           0.611
       376      3.122           3.111           4.296           3.645           9.459           1.071
       377      3.493           3.484           4.574           3.970           9.681           0.720
       378      3.789           3.788           4.762           4.210           9.361           0.793
       379      3.554           3.538           4.582           3.990           8.819           0.996
       380      3.147           3.142           4.272           3.659           7.910           0.822
       381      3.268           3.270           4.353           3.752           8.053           0.774
       382      3.220           3.217           4.304           3.711           8.631           0.948
       383      3.363           3.357           4.370           3.811           6.987           0.695
       384      2.700           2.678           3.921           3.252           7.980           0.845
       385      3.567           3.546           4.620           4.031           9.117           0.870
       386      2.909           2.899           4.088           3.436           7.883           0.719
       387      3.017           3.012           4.199           3.545           8.525           0.884
       388      3.122           3.117           4.261           3.629           7.807           0.541
       389      3.035           3.022           4.233           3.580           8.989           0.703
       390      3.454           3.439           4.542           3.933           9.225           0.892
       391      2.695           2.677           4.025           3.305           8.652           0.674
       392      2.870           2.857           4.121           3.449           8.590           0.638
       393      2.690           2.671           3.987           3.287           9.129           0.706
       394      2.493           2.470           3.804           3.086           8.475           0.775
       395      2.811           2.803           3.991           3.344           7.495           0.810
       396      2.798           2.790           3.963           3.327           9.449           0.922
       397      3.020           3.014           4.160           3.540           8.926           0.785
       398      2.828           2.800           4.034           3.368           8.830           1.010
       399      3.031           3.011           4.167           3.537           8.399           0.799
       400      3.357           3.339           4.364           3.800           7.401           0.799
       401      2.981           2.960           4.127           3.493           7.122           0.809
       402      2.958           2.940           4.105           3.470           6.798           0.982
       403      3.440           3.414           4.523           3.928           7.484           1.027
       404      3.170           3.150           4.266           3.660           8.415           1.281
       405      3.078           3.056           4.274           3.631           7.087           0.966
       406      3.191           3.185           4.311           3.700           7.537           0.974
       407      2.875           2.854           4.117           3.434           6.829           0.893
       408      3.451           3.431           4.484           3.906           8.419           1.039
       409      3.441           3.432           4.548           3.937           8.922           1.191
       410      2.922           2.902           4.067           3.430           9.233           0.707
       411      2.889           2.871           4.140           3.462           9.755           1.003
       412      2.843           2.824           4.078           3.413           7.837           0.757
       413      3.220           3.204           4.316           3.713           8.150           0.910
       414      2.705           2.685           3.927           3.268           9.649           0.847
       415      3.205           3.182           4.323           3.718           9.922           0.721
       416      2.958           2.950           4.071           3.466           9.121           0.693
       417      3.279           3.269           4.336           3.764           9.548           0.695
       418      2.849           2.817           4.030           3.381           8.852           0.806
       419      2.888           2.865           4.046           3.407           7.399           0.721
       420      2.728           2.706           3.981           3.298           8.506           0.844
       421      2.945           2.919           4.159           3.485           9.983           1.118
       422      2.820           2.804           4.029           3.363          10.852           1.081
       423      3.060           3.028           4.184           3.562          11.409           1.117
       424      3.131           3.110           4.254           3.628          10.275           1.092
       425      3.613           3.592           4.644           4.057          10.140           0.942
       426      3.352           3.343           4.449           3.841          10.595           1.033
       427      3.827           3.805           4.814           4.260          11.373           0.906
       428      4.146           4.129           5.053           4.546          11.219           0.654
       429      4.052           4.033           4.973           4.454          11.468           0.879
       430      3.886           3.876           4.819           4.295          11.651           1.223
       431      3.903           3.885           4.878           4.330          11.771           1.235
       432      3.998           3.996           4.930           4.419          11.778           0.919
       433      3.857           3.847           4.879           4.309          11.445           1.177
       434      4.753           4.754           5.611           5.136          12.912           0.967
       435      4.638           4.635           5.503           5.017          13.047           1.243
       436      4.073           4.069           5.069           4.522          11.371           0.991
       437      3.513           3.504           4.571           3.984          10.971           0.938
       438      3.473           3.465           4.515           3.935          10.564           1.012
       439      3.658           3.641           4.709           4.115          11.440           1.117
       440      4.105           4.095           5.007           4.489          12.096           0.978
       441      4.081           4.076           5.039           4.494          12.760           1.241
       442      4.077           4.064           5.048           4.504          11.758           0.920
       443      3.212           3.204           4.348           3.713          10.818           0.983
       444      3.328           3.318           4.407           3.797          11.721           0.970
       445      3.002           2.990           4.197           3.536          11.115           1.025
       446      3.168           3.155           4.342           3.693          11.674           1.162
       447      2.946           2.939           4.114           3.465          11.138           0.932
       448      3.151           3.136           4.270           3.637          10.311           0.996
       449      3.201           3.174           4.322           3.685          10.925           1.195
       450      3.474           3.457           4.535           3.943          10.961           1.103
       451      3.216           3.195           4.324           3.691          10.569           1.115
       452      3.254           3.240           4.404           3.760          11.251           1.134
       453      3.347           3.330           4.439           3.817          10.027           1.134
       454      3.614           3.604           4.666           4.068          11.789           1.224
       455      3.623           3.600           4.664           4.078          11.238           1.228
       456      3.394           3.366           4.423           3.826          11.604           1.215
       457      3.411           3.399           4.557           3.904          11.130           1.196
       458      3.693           3.678           4.757           4.158          10.487           1.261
       459      3.683           3.664           4.749           4.147           9.934           1.091
       460      3.624           3.600           4.690           4.080          10.896           1.249
       461      3.496           3.477           4.652           3.995          10.465           1.173
       462      3.919           3.894           4.953           4.363          11.217           1.199
       463      3.704           3.675           4.732           4.139          10.642           1.064
       464      3.607           3.580           4.645           4.042          10.431           1.119
       465      3.834           3.804           4.778           4.235          10.386           1.175
       466      3.902           3.867           4.905           4.331          10.796           1.255
       467      3.634           3.602           4.720           4.101          11.025           1.518
       468      3.435           3.414           4.495           3.902          10.859           1.100
       469      3.399           3.366           4.541           3.904          11.585           1.311
       470      3.275           3.238           4.388           3.746          10.937           1.116
       471      3.707           3.670           4.685           4.107          11.190           1.133
       472      3.784           3.761           4.734           4.180          10.559           1.140
       473      3.511           3.469           4.479           3.898          10.943           1.175
       474      3.654           3.628           4.617           4.055          11.748           1.270
       475      3.713           3.689           4.645           4.092          11.862           1.238
       476      3.594           3.564           4.597           4.006          11.327           1.228
       477      3.418           3.390           4.447           3.835          11.061           1.413
       478      3.460           3.429           4.563           3.925          10.124           1.471
       479      3.521           3.490           4.601           3.970          10.036           1.322
       480      3.166           3.144           4.340           3.663          11.154           1.141
       481      3.602           3.571           4.731           4.076          10.630           1.532
       482      3.607           3.580           4.723           4.067          10.450           1.294
       483      3.823           3.800           4.867           4.257          13.642           0.995
       484      3.926           3.906           4.959           4.354          13.545           1.059
       485      3.588           3.562           4.712           4.055          12.886           0.917
       486      3.500           3.472           4.612           3.956          12.606           1.119
       487      3.537           3.528           4.658           4.012          12.384           1.085
       488      3.656           3.631           4.752           4.120          12.275           1.366
       489      3.670           3.643           4.711           4.106          13.194           1.344
       490      3.133           3.122           4.335           3.645          13.443           1.253
       491      3.303           3.273           4.476           3.787          11.529           1.051
       492      3.283           3.256           4.447           3.768          10.283           1.191
       493      3.266           3.260           4.450           3.773          10.887           0.833
       494      3.417           3.401           4.572           3.907           9.859           1.286
       495      3.503           3.482           4.670           4.006          10.503           0.877
       496      3.347           3.329           4.512           3.847          11.126           1.162
       497      3.463           3.438           4.513           3.902          10.613           1.084
       498      3.318           3.291           4.463           3.812          11.111           0.972
       499      3.755           3.729           4.784           4.190          11.887           0.999
       500      3.319           3.291           4.427           3.791          11.075           1.104
       501      3.669           3.644           4.734           4.124          10.994           1.158
       502      3.533           3.513           4.609           3.988          10.386           0.951
       503      3.894           3.867           4.869           4.290          11.576           1.213
       504      3.842           3.817           4.868           4.270          12.395           1.075
       505      4.035           3.999           5.039           4.450          11.769           1.225
       506      4.449           4.432           5.390           4.845          11.352           1.265
       507      4.231           4.207           5.217           4.630          11.313           1.157
       508      3.749           3.724           4.843           4.216          11.087           1.129
       509      3.775           3.761           4.823           4.211          11.048           1.250
       510      4.391           4.360           5.399           4.798          10.591           1.618
       511      3.976           3.945           5.036           4.416           9.509           1.162
       512      4.191           4.147           5.203           4.609          11.140           1.008
       513      4.262           4.231           5.241           4.668          11.013           1.278
       514      4.218           4.192           5.185           4.629          11.392           1.516
       515      4.303           4.276           5.293           4.728          11.516           1.052
       516      3.986           3.961           5.040           4.441          11.089           0.912
       517      3.941           3.919           5.019           4.409          11.432           1.118
       518      4.225           4.211           5.303           4.693          11.365           1.339
       519      3.993           3.982           5.007           4.418          10.506           1.332
       520      3.697           3.686           4.842           4.188          12.505           0.893
       521      3.688           3.672           4.782           4.154          10.684           0.939
       522      3.785           3.765           4.838           4.217          11.434           1.100
       523      3.759           3.736           4.821           4.197          10.426           1.487
       524      3.851           3.827           4.856           4.276          10.744           1.261
       525      3.710           3.678           4.748           4.136          11.153           1.029
       526      3.634           3.604           4.753           4.111          11.518           1.503
       527      3.540           3.510           4.691           4.036          10.617           1.299
       528      3.462           3.437           4.603           3.943          11.309           1.251
       529      3.341           3.320           4.510           3.840          11.419           0.877
       530      3.428           3.387           4.532           3.890          11.121           1.194
       531      3.348           3.320           4.511           3.844          12.671           1.547
       532      3.291           3.260           4.443           3.775          13.367           1.524
       533      3.737           3.706           4.793           4.174          14.368           1.600
       534      3.545           3.508           4.625           3.994          13.742           1.571
       535      3.907           3.870           4.915           4.317          15.228           1.566
       536      3.833           3.807           4.832           4.249          15.769           1.486
       537      4.247           4.200           5.178           4.625          15.129           1.452
       538      4.082           4.038           5.014           4.451          14.294           1.219
       539      4.096           4.056           5.025           4.476          14.450           1.282
       540      3.640           3.596           4.701           4.072          14.799           1.497
       541      3.440           3.389           4.541           3.885          14.806           1.400
       542      3.690           3.634           4.730           4.108          15.229           1.255
       543      3.661           3.610           4.723           4.086          14.942           1.277
       544      3.603           3.545           4.718           4.054          14.436           0.900
       545      3.902           3.851           4.941           4.316          13.221           0.726
       546      3.623           3.572           4.698           4.053          13.100           0.929
       547      3.697           3.657           4.755           4.124          12.764           0.825
       548      3.758           3.713           4.781           4.165          13.903           0.953
       549      3.426           3.379           4.541           3.882          13.595           0.846
       550      4.108           4.056           5.084           4.495          15.598           1.170
       551      4.055           4.024           5.018           4.449          14.941           0.885
       552      3.509           3.457           4.608           3.959          13.993           0.852
       553      3.640           3.587           4.730           4.075          14.049           0.976
       554      3.519           3.471           4.638           3.984          14.551           1.097
       555      3.489           3.432           4.551           3.926          15.221           0.867
       556      3.511           3.460           4.598           3.966          13.897           1.017
       557      4.017           3.965           5.000           4.423          14.572           1.076
       558      4.049           3.983           5.028           4.454          15.639           1.478
       559      3.766           3.709           4.854           4.224          14.649           0.991
       560      3.535           3.495           4.693           4.016          14.795           1.262
       561      3.550           3.504           4.656           4.006          15.322           1.286
       562      3.787           3.748           4.849           4.231          15.978           0.978
       563      3.612           3.575           4.703           4.069          15.182           1.187
       564      3.853           3.809           4.970           4.330          16.146           1.287
       565      3.568           3.526           4.698           4.043          14.655           1.498
       566      3.718           3.677           4.789           4.166          14.582           1.212
       567      3.606           3.569           4.720           4.076          14.749           1.415
       568      3.773           3.729           4.867           4.231          13.859           1.309
       569      3.715           3.668           4.840           4.190          14.909           1.644
       570      3.717           3.678           4.790           4.162          14.388           0.955
       571      3.888           3.850           4.947           4.338          14.528           1.388
       572      3.725           3.686           4.819           4.191          14.640           1.401
       573      3.737           3.689           4.802           4.178          15.650           1.247
       574      3.844           3.803           4.949           4.311          15.998           1.315
       575      3.819           3.780           4.899           4.271          14.568           1.386
       576      4.289           4.261           5.281           4.715          14.318           1.233
       577      3.768           3.733           4.847           4.234          14.027           1.370
       578      3.857           3.820           4.930           4.325          15.251           1.580
       579      4.002           3.955           5.054           4.440          14.835           1.386
       580      3.720           3.667           4.752           4.151          14.313           1.344
       581      4.214           4.162           5.193           4.624          15.613           1.180
       582      3.925           3.875           4.896           4.327          14.376           1.303
       583      3.575           3.531           4.666           4.048          15.044           1.543
       584      3.938           3.877           4.953           4.366          14.766           1.416
       585      3.991           3.955           5.000           4.427          14.921           1.401
       586      3.947           3.895           4.992           4.397          15.014           1.318
       587      4.173           4.117           5.161           4.600          15.110           1.491
       588      4.255           4.192           5.213           4.658          14.539           1.347
       589      4.419           4.369           5.337           4.801          13.868           1.349
       590      3.999           3.949           5.039           4.451          14.629           1.376
       591      4.360           4.300           5.338           4.779          13.885           0.966
       592      4.410           4.353           5.371           4.822          15.238           1.145
       593      4.407           4.346           5.292           4.767          14.877           1.558
       594      4.238           4.182           5.201           4.654          14.671           1.451
       595      3.633           3.579           4.684           4.080          15.507           1.691
       596      3.915           3.861           4.892           4.319          15.495           1.623
       597      4.065           4.011           5.020           4.469          14.679           1.394
       598      3.730           3.681           4.734           4.147          14.790           1.489
       599      4.204           4.143           5.122           4.574          15.204           1.452
       600      3.946           3.886           4.911           4.347          15.562           1.320
       601      3.879           3.821           4.877           4.297          14.491           1.428
       602      3.337           3.287           4.452           3.816          14.336           1.225
       603      3.716           3.664           4.755           4.158          14.796           1.370
       604      3.683           3.638           4.738           4.128          14.263           1.411
       605      3.979           3.930           4.991           4.419          14.798           1.293
       606      3.863           3.810           4.895           4.309          14.536           1.096
       607      3.703           3.639           4.768           4.165          14.758           1.463
       608      3.918           3.861           4.905           4.328          14.518           1.440
       609      4.009           3.954           4.990           4.428          14.756           1.465
       610      3.774           3.724           4.796           4.207          15.021           1.398
       611      3.840           3.799           4.873           4.288          14.139           1.209
       612      4.247           4.199           5.216           4.667          14.222           1.141
       613      3.924           3.877           4.950           4.360          14.559           1.037
       614      3.819           3.778           4.846           4.260          13.598           1.345
       615      4.085           4.041           5.090           4.514          14.116           1.476
       616      4.007           3.959           4.954           4.396          13.163           1.071
       617      3.839           3.790           4.896           4.298          13.284           1.329
       618      4.100           4.051           5.075           4.514          13.294           1.520
       619      4.041           3.997           5.048           4.475          13.633           1.573
       620      4.048           4.006           5.016           4.445          13.522           1.193
       621      4.087           4.040           4.985           4.460          16.097           1.020
       622      4.045           4.006           5.022           4.463          16.559           0.643
       623      3.692           3.638           4.750           4.138          17.082           0.736
       624      3.938           3.895           4.951           4.367          17.720           0.300
       625      4.242           4.210           5.199           4.644          16.517           0.824
       626      4.488           4.443           5.454           4.929          16.830           0.588
       627      4.563           4.528           5.548           5.004          17.225           0.742
       628      4.634           4.587           5.587           5.046          17.231           0.592
       629      4.617           4.580           5.581           5.057          17.501           0.727
       630      4.323           4.289           5.332           4.766          16.952           0.459
       631      3.950           3.916           4.987           4.405          16.809           0.287
       632      3.927           3.893           4.949           4.364          18.397           0.544
       633      3.816           3.781           4.853           4.266          17.489           0.768
       634      3.769           3.729           4.846           4.235          18.357           0.830
       635      3.598           3.568           4.688           4.079          17.335           1.062
       636      3.781           3.729           4.823           4.226          17.563           0.904
       637      3.574           3.529           4.644           4.031          17.683           0.843
       638      3.659           3.608           4.707           4.109          18.053           1.184
       639      3.643           3.599           4.677           4.095          17.609           0.895
       640      3.772           3.731           4.793           4.222          17.837           0.976
       641      3.626           3.578           4.640           4.064          17.601           0.975
       642      3.362           3.332           4.441           3.846          17.552           0.771
       643      3.618           3.571           4.699           4.101          16.882           0.931
       644      3.505           3.472           4.623           4.002          17.582           0.852
       645      3.692           3.644           4.745           4.157          17.631           1.267
       646      3.782           3.746           4.811           4.246          17.232           1.060
       647      3.805           3.759           4.813           4.248          17.283           1.027
       648      4.013           3.975           4.997           4.449          17.195           1.171
       649      3.595           3.555           4.627           4.048          17.550           1.166
       650      3.871           3.834           4.906           4.329          17.266           1.042
       651      4.048           4.009           5.010           4.463          17.235           0.786
       652      3.875           3.827           4.855           4.294          17.174           0.710
       653      3.478           3.438           4.536           3.941          17.103           0.730
       654      3.930           3.889           4.971           4.377          16.961           0.761
       655      3.665           3.629           4.762           4.150          17.797           0.612
       656      3.653           3.604           4.702           4.109          16.939           0.621
       657      3.815           3.764           4.820           4.238          17.390           0.560
       658      3.656           3.609           4.677           4.091          16.801           0.591
       659      3.838           3.799           4.875           4.289          17.411           0.725
       660      3.862           3.816           4.870           4.289          16.465           0.702
       661      3.817           3.772           4.818           4.250          16.922           0.587
       662      3.658           3.613           4.718           4.108          17.508           0.569
       663      3.807           3.758           4.834           4.253          18.365           0.673
       664      3.827           3.787           4.877           4.277          17.474           0.628
       665      3.827           3.782           4.854           4.262          17.471           0.709
       666      3.721           3.677           4.761           4.165          16.596           0.686
       667      3.737           3.703           4.786           4.195          16.370           0.693
       668      3.939           3.895           4.933           4.358          16.676           0.744
       669      4.020           3.978           4.984           4.430          17.059           0.570
       670      3.666           3.620           4.682           4.096          16.983           0.799
       671      3.781           3.743           4.770           4.212          16.992           0.505
       672      3.805           3.780           4.859           4.261          16.396           0.488
       673      3.445           3.414           4.542           3.927          16.384           0.690
       674      3.556           3.517           4.625           4.011          15.982           0.841
       675      3.624           3.591           4.654           4.077          16.025           0.755
       676      4.075           4.040           5.012           4.471          16.883           0.766
       677      3.765           3.722           4.751           4.191          17.430           0.741
       678      3.691           3.644           4.741           4.148          16.048           0.750
       679      3.519           3.484           4.607           3.999          16.501           0.597
       680      3.627           3.586           4.748           4.136          16.749           0.992
       681      3.759           3.722           4.833           4.231          16.211           0.642
       682      3.580           3.548           4.678           4.055          16.620           0.553
       683      3.640           3.606           4.754           4.132          16.483           0.595
       684      3.734           3.688           4.775           4.182          16.833           0.820
       685      3.633           3.595           4.718           4.089          16.938           0.571
       686      3.797           3.757           4.824           4.233          16.674           0.612
       687      4.177           4.131           5.147           4.588          17.358           0.615
       688      3.502           3.462           4.620           4.003          18.154           0.755
       689      3.550           3.516           4.655           4.034          17.113           0.577
       690      3.575           3.548           4.676           4.064          17.598           0.677
       691      3.550           3.517           4.655           4.032          17.520           0.674
       692      3.947           3.909           4.950           4.390          17.771           0.701
       693      3.763           3.715           4.806           4.214          18.111           0.816
       694      3.956           3.907           4.952           4.387          17.745           1.006
       695      3.800           3.757           4.847           4.261          17.836           0.893
       696      3.908           3.863           4.889           4.333          18.265           0.915
       697      3.634           3.595           4.685           4.083          17.564           0.994
       698      3.979           3.931           4.963           4.389          17.785           0.785
       699      4.022           3.979           4.980           4.423          17.440           0.838
       700      3.806           3.772           4.837           4.245          18.511           0.985
       701      4.004           3.959           5.030           4.448          17.786           0.883
       702      4.053           4.012           5.062           4.477          17.162           0.871
       703      3.667           3.628           4.722           4.127          17.687           0.815
       704      3.643           3.600           4.687           4.103          17.223           0.707
       705      3.801           3.762           4.850           4.267          17.929           0.774
       706      3.818           3.782           4.800           4.245          16.733           1.182
       707      3.750           3.717           4.830           4.232          17.308           0.779
       708      3.762           3.734           4.813           4.222          18.091           0.836
       709      3.541           3.504           4.628           4.012          17.630           0.755
       710      3.574           3.532           4.628           4.020          17.281           0.826
       711      3.718           3.688           4.779           4.180          17.696           0.918
       712      4.124           4.074           5.084           4.530          17.748           0.900
       713      4.149           4.114           5.114           4.553          18.573           0.948
       714      4.320           4.280           5.203           4.691          17.518           0.912
       715      4.224           4.186           5.162           4.626          18.081           0.996
       716      3.624           3.600           4.680           4.081          16.432           1.150
       717      4.062           4.033           5.062           4.497          17.105           0.728
       718      4.343           4.320           5.354           4.791          17.530           0.663
       719      3.801           3.773           4.870           4.272          17.430           0.292
       720      3.952           3.928           4.947           4.378          17.534           0.663
       721      3.588           3.571           4.639           4.033          17.715           0.736
       722      4.213           4.171           5.194           4.643          17.280           1.310
       723      4.091           4.058           5.108           4.528          17.354           0.988
       724      3.945           3.900           4.922           4.355          16.929           1.015
       725      4.506           4.466           5.399           4.882          18.194           0.960
       726      4.140           4.101           5.102           4.557          16.590           1.143
       727      4.334           4.291           5.230           4.725          17.487           0.950
       728      4.232           4.198           5.189           4.657          17.554           1.112
       729      4.017           3.977           5.031           4.464          17.271           1.130
       730      4.091           4.050           5.092           4.533          17.481           1.064
       731      3.927           3.890           4.899           4.355          18.506           1.067
       732      3.981           3.931           4.963           4.400          16.767           0.742
       733      3.919           3.880           4.918           4.362          15.411           0.866
       734      4.206           4.174           5.171           4.646          17.258           0.879
       735      4.230           4.194           5.209           4.667          16.844           0.874
       736      3.937           3.898           4.946           4.377          15.391           0.759
       737      3.868           3.825           4.869           4.308          17.336           0.816
       738      4.036           3.995           5.009           4.459          17.746           1.038
       739      3.898           3.849           4.949           4.369          18.562           0.994
       740      3.941           3.906           4.934           4.388          17.111           0.971
       741      4.181           4.124           5.220           4.650          17.730           0.954
       742      3.709           3.669           4.809           4.205          16.570           0.946
       743      4.249           4.195           5.302           4.712          18.492           1.293
       744      4.407           4.359           5.346           4.818          17.908           0.990
       745      4.329           4.278           5.262           4.744          18.198           1.010
       746      3.945           3.903           4.930           4.381          18.096           0.865
       747      3.919           3.885           4.946           4.372          17.791           0.935
       748      3.914           3.876           4.911           4.344          18.054           1.261
       749      4.447           4.417           5.340           4.833          17.391           0.928
       750      3.853           3.816           4.878           4.304          18.169           0.863
       751      3.974           3.931           5.062           4.459          16.369           1.143
       752      3.871           3.840           4.962           4.361          17.279           0.715
       753      3.925           3.883           4.939           4.375          18.014           1.178
       754      4.397           4.353           5.416           4.869          17.887           1.199
       755      3.840           3.807           4.926           4.332          17.048           1.107
       756      3.908           3.872           4.975           4.394          17.013           0.944
       757      4.210           4.171           5.220           4.667          17.666           0.902
       758      3.903           3.870           4.947           4.368          16.441           1.034
       759      4.199           4.144           5.109           4.595          15.803           0.963
       760      3.990           3.931           4.871           4.360          17.312           0.990
       761      3.814           3.771           4.784           4.232          16.339           0.913
       762      4.192           4.146           5.096           4.584          17.882           1.074
       763      4.207           4.162           5.168           4.632          16.746           1.128
       764      3.884           3.840           4.861           4.311          16.791           1.045
       765      3.812           3.774           4.848           4.270          16.548           1.227
       766      4.044           4.011           5.003           4.460          16.418           0.771
       767      3.705           3.664           4.740           4.151          18.512           1.228
       768      3.892           3.848           4.902           4.333          18.849           1.037
       769      3.859           3.816           4.830           4.279          18.992           0.855
       770      4.004           3.962           4.969           4.425          18.918           1.037
       771      4.278           4.235           5.223           4.686          21.172           0.629
       772      3.944           3.902           4.942           4.378          20.725           0.633
       773      3.680           3.638           4.724           4.132          19.408           1.266
       774      3.684           3.653           4.714           4.125          18.373           1.122
       775      3.901           3.855           4.886           4.326          22.298           0.630
       776      4.305           4.254           5.269           4.717          23.496           0.634
       777      4.064           4.019           5.007           4.461          23.918           1.103
       778      4.302           4.274           5.241           4.709          23.090           0.937
       779      4.140           4.101           5.201           4.612          26.301           1.158
       780      4.403           4.357           5.356           4.821          29.077           1.302
       781      4.045           4.009           5.067           4.501          27.055           1.110
       782      4.010           3.963           5.026           4.457          26.412           1.286
       783      4.121           4.092           5.144           4.582          26.582           1.310
       784      4.094           4.051           5.101           4.553          27.400           1.787
       785      4.207           4.162           5.167           4.639          29.050           1.241
       786      4.271           4.228           5.311           4.744          29.770           1.127
       787      4.373           4.335           5.350           4.817          28.091           1.265
       788      4.030           3.995           5.092           4.506          28.555           1.177
       789      3.884           3.845           4.967           4.369          25.955           1.345
       790      3.945           3.907           5.027           4.431          26.175           1.154
       791      3.815           3.778           4.936           4.313          25.574           1.078
       792      4.069           4.029           5.105           4.539          24.291           1.145
       793      4.250           4.208           5.143           4.647          24.254           0.536
       794      4.023           3.980           5.033           4.470          24.397           1.345
       795      3.861           3.824           4.924           4.340          26.329           1.145
       796      4.506           4.471           5.443           4.943          26.995           0.905
       797      3.965           3.926           4.991           4.424          26.050           1.349
       798      4.220           4.176           5.179           4.636          24.773           0.930
       799      4.097           4.054           5.063           4.539          24.967           0.526
       800      3.804           3.764           4.861           4.289          23.336           0.711
       801      3.684           3.641           4.740           4.162          22.542           1.540
       802      4.244           4.196           5.186           4.675          23.315           1.372
       803      3.878           3.825           4.897           4.328          22.742           1.230
       804      3.890           3.842           4.911           4.335          19.822           1.384
       805      4.821           4.769           5.671           5.218          23.746           1.077
       806      4.122           4.077           5.109           4.564          22.704           1.038
       807      3.959           3.920           4.936           4.401          20.487           1.281
       808      4.153           4.110           5.145           4.601          21.652           0.914
       809      3.858           3.800           4.862           4.299          22.482           0.777
       810      3.984           3.935           5.000           4.446          21.779           1.092
       811      4.159           4.114           5.121           4.593          21.551           1.084
       812      4.615           4.569           5.524           5.026          21.799           1.398
       813      4.382           4.329           5.353           4.820          22.772           1.473
       814      4.320           4.263           5.356           4.799          22.016           1.297
       815      4.136           4.083           5.176           4.606          22.369           1.203
       816      4.301           4.243           5.334           4.762          22.659           1.424
       817      4.638           4.583           5.579           5.066          21.769           1.088
       818      4.231           4.180           5.225           4.678          20.970           1.178
       819      4.394           4.342           5.451           4.876          21.834           1.425
       820      4.105           4.062           5.190           4.594          21.561           1.185
       821      4.471           4.414           5.469           4.912          22.593           1.326
       822      4.524           4.482           5.437           4.921          23.597           0.742
       823      4.670           4.624           5.656           5.117          24.014           0.874
       824      4.395           4.349           5.355           4.815          25.146           0.788
       825      3.903           3.868           4.954           4.372          24.746           1.026
       826      4.111           4.067           5.145           4.570          25.599           1.153
       827      4.128           4.079           5.148           4.585          24.681           1.327
       828      4.096           4.056           5.112           4.546          26.709           0.881
       829      4.314           4.256           5.337           4.765          25.267           0.968
       830      3.672           3.634           4.759           4.148          25.157           1.186
       831      3.713           3.670           4.756           4.176          25.246           1.038
       832      3.689           3.660           4.753           4.169          25.360           0.961
       833      3.786           3.741           4.882           4.283          25.881           1.067
       834      4.186           4.137           5.163           4.619          26.520           0.894
       835      4.300           4.251           5.278           4.731          26.111           0.926
       836      4.543           4.503           5.450           4.955          25.448           0.798
       837      4.298           4.251           5.251           4.731          25.939           1.147
       838      4.514           4.465           5.368           4.900          25.819           0.978
       839      4.442           4.397           5.311           4.826          25.537           0.697
       840      4.390           4.354           5.252           4.772          24.510           0.865
       841      4.810           4.766           5.694           5.201          25.558           1.030
       842      4.506           4.457           5.376           4.874          24.628           0.960
       843      4.495           4.441           5.326           4.848          24.883           0.792
       844      4.674           4.617           5.538           5.055          25.296           0.769
       845      4.719           4.669           5.563           5.104          24.902           1.059
       846      4.206           4.158           5.120           4.608          24.844           0.775
       847      4.454           4.400           5.357           4.851          25.615           0.946
       848      4.251           4.210           5.189           4.672          24.537           1.016
       849      4.428           4.386           5.363           4.844          26.541           0.733
       850      4.377           4.330           5.242           4.758          25.874           0.877
       851      4.485           4.438           5.386           4.893          24.919           1.042
       852      4.209           4.162           5.155           4.620          24.310           1.092
       853      4.092           4.036           5.055           4.518          25.715           0.869
       854      4.619           4.562           5.425           4.966          25.732           0.830
       855      4.667           4.622           5.537           5.059          25.073           0.802
       856      4.982           4.928           5.765           5.326          25.132           1.118
       857      4.321           4.266           5.221           4.721          25.272           1.330
       858      4.496           4.444           5.435           4.925          25.093           1.115
       859      4.280           4.238           5.220           4.704          25.170           1.012
       860      4.491           4.442           5.376           4.883          25.411           0.970
       861      4.465           4.432           5.335           4.856          25.471           0.905
       862      4.327           4.290           5.198           4.712          24.498           0.938
       863      4.560           4.515           5.421           4.947          25.685           1.158
       864      4.077           4.035           4.993           4.475          25.526           0.822
       865      4.105           4.060           5.052           4.526          25.867           0.804
       866      4.316           4.270           5.320           4.780          26.206           0.795
       867      4.137           4.091           5.184           4.611          25.281           1.048
       868      3.918           3.875           5.027           4.427          25.042           1.341
       869      3.878           3.822           4.883           4.326          24.325           1.317
       870      3.883           3.837           4.877           4.329          25.725           1.079
       871      4.319           4.268           5.262           4.736          25.167           0.912
       872      4.164           4.114           5.177           4.612          25.709           1.410
       873      3.757           3.708           4.809           4.225          24.880           1.245
       874      4.097           4.043           5.142           4.563          24.684           1.259
       875      4.318           4.275           5.270           4.747          24.468           1.044
       876      4.367           4.324           5.263           4.758          25.181           0.958
       877      4.284           4.243           5.210           4.690          24.238           1.088
       878      4.275           4.227           5.196           4.680          23.552           1.119
       879      4.470           4.415           5.393           4.881          22.445           1.033
       880      4.281           4.223           5.255           4.720          23.366           1.324
       881      4.041           3.984           5.070           4.498          22.132           1.023
       882      4.287           4.238           5.257           4.735          23.268           1.076
       883      3.903           3.866           4.895           4.342          21.946           0.941
       884      3.810           3.763           4.833           4.263          21.856           1.118
       885      3.657           3.607           4.698           4.114          22.500           1.003
       886      4.005           3.945           5.053           4.472          22.974           1.323
       887      3.945           3.896           4.960           4.390          22.087           1.188
       888      4.158           4.106           5.197           4.633          23.417           0.788
       889      4.173           4.125           5.256           4.669          23.200           0.960
       890      4.308           4.256           5.294           4.755          23.731           1.092
       891      4.139           4.092           5.158           4.595          22.683           0.882
       892      4.335           4.277           5.326           4.782          23.565           0.991
       893      4.277           4.217           5.297           4.743          23.394           1.003
       894      4.287           4.218           5.324           4.751          23.636           0.676
       895      4.280           4.223           5.294           4.738          23.336           1.059
       896      4.180           4.130           5.247           4.660          23.744           0.824
       897      4.596           4.544           5.587           5.047          23.418           0.720
       898      4.237           4.172           5.238           4.674          23.915           0.803
       899      4.211           4.158           5.242           4.677          23.765           0.873
       900      4.193           4.142           5.268           4.671          23.593           0.691
       901      4.278           4.216           5.243           4.705          23.529           0.863
       902      4.195           4.138           5.180           4.628          23.725           0.991
       903      3.836           3.792           4.826           4.274          24.161           0.864
       904      3.754           3.711           4.810           4.230          24.584           0.885
       905      3.879           3.823           4.900           4.328          24.594           0.915
       906      3.820           3.777           4.907           4.315          24.156           0.899
       907      3.785           3.752           4.839           4.257          23.124           1.133
       908      3.845           3.809           4.877           4.303          21.008           0.980
       909      3.991           3.949           5.026           4.461          23.182           0.784
       910      3.932           3.886           4.919           4.366          23.638           0.995
       911      3.921           3.875           4.946           4.368          23.909           0.922
       912      4.289           4.242           5.198           4.685          23.413           0.876
       913      4.332           4.287           5.311           4.771          23.416           0.949
       914      4.641           4.587           5.545           5.043          23.686           1.219
       915      4.111           4.048           5.074           4.536          22.364           0.610
       916      4.078           4.014           5.085           4.527          22.704           0.832
       917      4.069           4.004           5.070           4.515          22.910           1.062
       918      4.127           4.072           5.153           4.587          22.357           1.042
       919      4.443           4.384           5.470           4.915          23.365           1.144
       920      4.514           4.451           5.537           4.975          23.632           1.343
       921      4.430           4.373           5.435           4.891          23.635           1.022
       922      4.422           4.370           5.413           4.866          23.531           1.327
       923      4.039           3.980           5.077           4.495          23.152           1.248
       924      4.359           4.313           5.346           4.806          23.311           0.748
       925      4.232           4.178           5.252           4.698          23.705           1.213
       926      4.418           4.365           5.380           4.855          22.632           0.974
       927      4.452           4.401           5.429           4.891          21.304           0.800
       928      4.090           4.033           5.055           4.525          22.469           0.751
       929      4.484           4.423           5.450           4.926          23.346           0.654
       930      4.667           4.624           5.580           5.088          23.350           0.973
       931      4.042           3.989           5.070           4.517          23.319           1.038
       932      4.287           4.235           5.246           4.717          24.245           1.042
       933      4.466           4.414           5.379           4.875          23.967           1.180
       934      4.184           4.124           5.149           4.615          24.065           1.120
       935      3.972           3.920           4.996           4.436          24.383           0.946
       936      3.899           3.847           4.973           4.391          23.680           0.951
       937      4.102           4.056           5.172           4.600          23.190           0.880
       938      4.362           4.312           5.396           4.844          23.789           1.217
       939      4.071           4.025           5.128           4.550          23.356           0.973
       940      3.657           3.619           4.812           4.177          24.075           1.086
       941      3.968           3.921           5.003           4.437          25.706           1.224
       942      4.167           4.120           5.220           4.650          24.086           1.027
       943      4.077           4.029           5.150           4.560          23.855           1.051
       944      4.553           4.510           5.533           4.992          24.088           1.110
       945      4.447           4.400           5.455           4.912          23.961           1.115
       946      4.404           4.369           5.421           4.871          23.204           1.098
       947      4.271           4.221           5.320           4.745          23.545           0.917
       948      4.568           4.526           5.589           5.031          22.532           1.047
       949      4.480           4.445           5.470           4.926          22.464           0.946
       950      4.498           4.459           5.487           4.944          23.336           0.979
       951      4.343           4.300           5.364           4.795          22.049           0.977
       952      4.070           4.030           5.191           4.578          24.275           1.160
       953      4.361           4.308           5.417           4.838          23.161           0.863
       954      3.949           3.904           5.047           4.455          23.370           1.039
       955      3.994           3.955           5.049           4.475          22.861           1.163
       956      4.016           3.983           5.015           4.467          22.653           0.915
       957      4.270           4.227           5.298           4.743          22.201           0.830
       958      4.602           4.561           5.598           5.056          21.760           1.087
       959      4.358           4.315           5.389           4.815          22.685           1.103
       960      4.487           4.446           5.521           4.947          22.137           1.093
       961      4.373           4.327           5.416           4.847          22.774           1.042
       962      4.302           4.256           5.339           4.774          22.512           0.860
       963      3.958           3.911           5.097           4.477          22.077           1.105
       964      4.348           4.316           5.364           4.807          22.025           1.189
       965      4.385           4.344           5.424           4.857          22.115           1.117
       966      4.253           4.214           5.322           4.743          21.729           1.001
       967      4.508           4.468           5.553           4.987          21.330           0.941
       968      4.509           4.470           5.519           4.964          21.575           1.058
       969      4.485           4.448           5.550           4.974          22.449           1.014
       970      4.156           4.119           5.278           4.673          22.316           0.993
       971      4.327           4.288           5.356           4.804          22.279           1.025
       972      4.543           4.507           5.563           5.009          22.650           1.007
       973      4.492           4.448           5.508           4.943          22.984           1.213
       974      4.488           4.453           5.502           4.941          22.530           1.205
       975      4.155           4.106           5.216           4.627          24.286           1.173
       976      4.069           4.020           5.161           4.554          22.873           1.208
       977      4.513           4.460           5.542           4.981          23.547           1.083
       978      4.622           4.571           5.636           5.078          24.544           1.130
       979      4.481           4.422           5.506           4.941          22.613           1.092
       980      4.564           4.511           5.534           5.010          23.066           1.159
       981      4.666           4.623           5.629           5.102          23.431           1.144
       982      4.579           4.527           5.618           5.060          22.881           1.067
       983      4.246           4.211           5.316           4.730          22.598           1.180
       984      4.526           4.479           5.571           4.995          22.793           0.991
       985      4.739           4.694           5.700           5.178          22.678           1.196
       986      4.341           4.286           5.407           4.827          23.347           0.913
       987      4.192           4.151           5.261           4.682          23.693           1.253
       988      4.217           4.170           5.239           4.675          23.057           1.173
       989      4.158           4.110           5.211           4.629          22.141           0.732
       990      4.288           4.234           5.327           4.756          21.326           0.573
       991      3.977           3.935           5.089           4.491          22.509           0.609
       992      3.973           3.932           5.085           4.483          22.058           0.539
       993      4.020           3.981           5.117           4.524          21.965           0.902
       994      4.208           4.163           5.275           4.699          23.033           1.133
       995      4.355           4.316           5.431           4.857          23.153           0.828
       996      4.480           4.438           5.489           4.946          23.590           1.042
       997      4.530           4.492           5.612           5.035          22.807           0.970
       998      4.619           4.574           5.655           5.106          23.950           1.385
       999      4.100           4.055           5.211           4.625          23.151           1.104
      1000      4.428           4.395           5.455           4.908          23.978           1.056
