# Supplementary material for: Delineating Pixantrone Maleate’s adroit activity against cervical cancer proteins through multitargeted docking-based MM\GBSA, QM-DFT and MD simulation
Source: PLoS One. 2023 Dec 15;18(12):e0295714. doi: 10.1371/journal.pone.0295714 (PMC10723688; doi:10.1371/journal.pone.0295714)
Supplement: S1 Dataset — (ZIP) [file pone.0295714.s001.zip › Data_3_6NT9/raw-data/P_RMSF.dat]

# Residue#      Chain    ResName LigandContact         CA   Backbone  Sidechain  All_Heavy   B-factor
         0          A      ACE_0          No         n/a       3.852         n/a       3.852       0.000
         1          A      MET_1          No       3.594       3.651       3.823       3.734      73.630
         2          A      GLN_2          No       3.293       3.257       3.550       3.426      67.290
         3          A      SER_3          No       3.195       3.183       3.469       3.280      65.420
         4          A      THR_4          No       3.085       3.324       2.675       3.059      64.940
         5          A      SER_5          No       3.448       3.379       3.907       3.569      65.820
         6          A      ASN_6          No       3.121       3.084       3.435       3.260      62.010
         7          A      HIS_7          No       2.826       2.895       2.652       2.754      57.190
         8          A      LEU_8          No       2.950       2.864       3.412       3.112      56.780
         9          A      TRP_9          No       2.877       2.994       2.828       2.879      60.100
        10          A     LEU_10          No       3.229       3.128       3.652       3.364      65.070
        11          A     LEU_11          No       3.305       3.321       3.619       3.447      65.330
        12          A     SER_12          No       3.383       3.294       3.668       3.421      68.650
        13          A     ASP_13          No       2.973       2.846       3.184       3.022      67.310
        14          A     ILE_14          No       2.613       2.598       3.080       2.813      65.640
        15          A     LEU_15          No       2.102       2.104       2.109       2.082      64.760
        16          A     GLY_16          No       2.168       2.356       2.064       2.356      71.840
        17          A     GLN_17          No       2.409       2.747       2.647       2.691      83.390
        18          A     GLY_18          No       2.505       2.640       2.651       2.640      90.480
        19          A     ALA_19          No       3.257       3.212       3.613       3.279      95.940
        20          A     THR_20          No       2.944       2.733       3.410       3.021      92.310
        21          A     ALA_21          No       2.213       2.268       2.268       2.259      82.890
        22          A     ASN_22          No       2.293       2.179       2.699       2.450      72.960
        23          A     VAL_23          No       1.982       2.108       1.855       1.996      63.350
        24          A     PHE_24          No       2.245       2.140       2.632       2.449      61.070
        25          A     ARG_25          No       2.230       2.367       2.734       2.598      55.000
        26          A     GLY_26          No       2.474       2.408       2.628       2.408      50.680
        27          A     ARG_27          No       2.643       2.678       3.630       3.292      50.730
        28          A     HIS_28          No       2.847       2.939       3.028       2.991      54.640
        29          A     LYS_29          No       3.350       3.403       4.152       3.802      56.450
        30          A     LYS_30          No       3.579       3.583       4.335       3.981      55.040
        31          A     THR_31          No       3.338       3.331       3.297       3.306      53.970
        32          A     GLY_32          No       3.343       3.225       3.404       3.225      52.830
        33          A     ASP_33          No       2.783       2.759       3.094       2.940      54.320
        34          A     LEU_34          No       2.324       2.277       2.560       2.394      49.330
        35          A     PHE_35          No       1.977       2.011       2.204       2.127      48.730
        36          A     ALA_36          No       1.755       1.770       1.694       1.746      50.590
        37          A     ILE_37          No       1.890       1.898       2.195       2.021      55.050
        38          A     LYS_38          No       1.815       1.858       1.732       1.782      61.760
        39          A     VAL_39          No       2.018       2.035       2.270       2.115      69.510
        40          A     PHE_40          No       2.004       2.053       2.377       2.236      77.430
        41          A     ASN_41          No       2.327       2.409       2.933       2.678      87.820
        42          A     ASN_42          No       2.551       2.651       2.914       2.777      95.790
        43          A     ILE_43          No       3.205       3.329       4.532       3.904      53.800
        44          A     SER_44          No       4.060       4.039       5.089       4.421      61.688
        45          A     PHE_45          No       4.194       4.325       4.945       4.695      63.510
        46          A     LEU_46          No       4.027       3.924       4.243       4.061      57.570
        47          A     ARG_47          No       4.187       4.016       5.975       5.321      50.255
        48          A     PRO_48          No       3.434       3.388       3.653       3.492      40.740
        49          A     VAL_49          No       2.810       2.732       3.325       2.957     109.480
        50          A     ASP_50          No       2.519       2.458       3.297       2.922     110.090
        51          A     VAL_51          No       2.583       2.459       3.383       2.832     106.880
        52          A     GLN_52          No       2.058       2.015       2.819       2.480     103.720
        53          A     MET_53          No       1.828       1.863       2.989       2.525     103.970
        54          A     ARG_54          No       2.098       2.021       3.222       2.829     104.220
        55          A     GLU_55          No       1.750       1.722       2.193       2.008     100.260
        56          A     PHE_56          No       1.585       1.668       2.521       2.196      91.560
        57          A     GLU_57          No       2.004       1.990       2.612       2.363      91.880
        58          A     VAL_58          No       1.830       1.808       2.192       1.935      87.690
        59          A     LEU_59          No       1.668       1.768       1.893       1.797      81.660
        60          A     LYS_60          No       2.152       2.177       3.027       2.640      78.740
        61          A     LYS_61          No       2.023       1.997       2.994       2.546      75.980
        62          A     LEU_62          No       1.666       1.704       1.980       1.794      64.490
        63          A     ASN_63          No       1.673       1.773       2.347       2.071      56.420
        64          A     HIS_64          No       1.313       1.304       1.296       1.295      40.860
        65          A     LYS_65          No       1.329       1.292       2.698       2.127      35.450
        66          A     ASN_66          No       1.104       1.071       1.458       1.277      33.250
        67          A     ILE_67          No       1.012       1.070       1.208       1.096      35.380
        68          A     VAL_68          No       1.129       1.199       1.520       1.291      38.050
        69          A     LYS_69          No       1.467       1.410       2.552       2.061      47.180
        70          A     LEU_70          No       1.499       1.561       2.101       1.789      54.060
        71          A     PHE_71          No       1.747       1.804       2.107       1.970      52.830
        72          A     ALA_72          No       1.874       1.816       2.035       1.847      54.420
        73          A     ILE_73          No       1.867       1.939       2.135       2.009      63.580
        74          A     GLU_74          No       2.086       2.058       2.453       2.294      68.050
        75          A     GLU_75          No       2.561       2.699       3.261       3.022      78.230
        76          A     GLU_76          No       3.273       3.312       3.878       3.655      77.520
        77          A     THR_77          No       4.286       4.245       5.215       4.685      80.570
        78          A     THR_78          No       4.287       4.093       4.702       4.345      85.320
        79          A     THR_79          No       3.235       3.223       3.252       3.224      85.310
        80          A     ARG_80          No       2.607       2.601       4.326       3.761      84.060
        81          A     HIS_81          No       2.352       2.355       3.441       3.022      82.400
        82          A     LYS_82          No       2.046       2.053       2.716       2.402      74.480
        83          A     VAL_83          No       1.991       1.958       2.402       2.115      65.180
        84          A     LEU_84          No       1.717       1.751       2.048       1.861      61.030
        85          A     ILE_85          No       1.727       1.677       2.048       1.833      54.350
        86          A     MET_86          No       1.514       1.570       1.775       1.654      51.550
        87          A     GLU_87          No       1.474       1.457       1.687       1.585      49.390
        88          A     PHE_88          No       1.584       1.517       1.953       1.791      48.030
        89          A     CYS_89          No       1.362       1.490       1.720       1.600      46.810
        90          A     PRO_90          No       1.458       1.469       1.829       1.609      44.660
        91          A     CYS_91          No       1.939       1.857       2.411       2.117      40.680
        92          A     GLY_92          No       1.751       1.969       1.601       1.969      34.150
        93          A     SER_93          No       1.047       1.042       1.197       1.085      33.010
        94          A     LEU_94          No       0.854       0.868       1.011       0.902      31.030
        95          A     TYR_95          No       0.864       0.884       1.174       1.073      36.460
        96          A     THR_96          No       0.960       0.947       1.399       1.123      33.560
        97          A     VAL_97          No       0.841       0.863       1.014       0.890      32.300
        98          A     LEU_98          No       0.844       0.909       1.105       0.965      33.810
        99          A     GLU_99          No       1.076       1.094       1.689       1.465      35.420
       100          A    GLU_100         Yes       1.055       1.019       1.584       1.376      35.930
       101          A    PRO_101          No       1.045       1.049       1.192       1.098      32.900
       102          A    SER_102         Yes       1.112       1.099       1.319       1.171      32.550
       103          A    ASN_103         Yes       0.931       0.949       1.077       1.013      31.790
       104          A    ALA_104          No       1.051       1.027       1.325       1.067      29.610
       105          A    TYR_105          No       0.996       1.005       1.522       1.330      27.580
       106          A    GLY_106          No       0.946       0.957       0.969       0.957      27.060
       107          A    LEU_107          No       0.963       1.006       1.086       1.010      25.640
       108          A    PRO_108          No       1.159       1.112       1.204       1.146      27.040
       109          A    GLU_109         Yes       1.225       1.203       1.741       1.535      30.330
       110          A    SER_110         Yes       1.238       1.226       1.446       1.299      27.520
       111          A    GLU_111         Yes       1.045       1.054       1.201       1.125      28.550
       112          A    PHE_112          No       0.970       0.988       1.040       1.015      22.330
       113          A    LEU_113          No       1.128       1.131       1.546       1.311      27.990
       114          A    ILE_114          No       1.077       1.053       1.570       1.271      28.350
       115          A    VAL_115          No       0.911       0.947       1.046       0.952      27.190
       116          A    LEU_116          No       0.997       1.037       1.393       1.175      29.800
       117          A    ARG_117          No       1.102       1.083       1.367       1.265      30.770
       118          A    ASP_118          No       1.039       1.017       1.268       1.155      32.030
       119          A    VAL_119          No       0.923       0.920       1.108       0.967      30.440
       120          A    VAL_120          No       0.926       0.927       1.382       1.082      32.860
       121          A    GLY_121          No       1.022       1.005       1.082       1.005      34.190
       122          A    GLY_122          No       0.932       0.930       0.994       0.930      36.330
       123          A    MET_123          No       0.850       0.888       1.045       0.958      41.890
       124          A    ASN_124          No       0.991       1.008       1.250       1.133      43.520
       125          A    HIS_125          No       1.061       1.071       1.315       1.218      45.590
       126          A    LEU_126          No       0.978       1.007       1.081       1.012      46.370
       127          A    ARG_127          No       1.023       1.089       1.231       1.173      50.370
       128          A    GLU_128          No       1.258       1.290       1.856       1.643      54.000
       129          A    ASN_129          No       1.288       1.293       1.670       1.493      54.470
       130          A    GLY_130          No       1.232       1.233       1.258       1.233      53.050
       131          A    ILE_131          No       1.122       1.104       1.364       1.201      53.600
       132          A    VAL_132          No       1.110       1.105       1.496       1.241      52.180
       133          A    HIS_133          No       0.969       0.977       1.030       1.006      48.650
       134          A    ARG_134          No       1.119       1.039       1.598       1.380      49.390
       135          A    ASN_135          No       1.064       1.178       1.525       1.344      44.280
       136          A    ILE_136          No       1.036       1.029       1.645       1.297      37.220
       137          A    LYS_137          No       0.756       0.764       1.412       1.112      38.460
       138          A    PRO_138          No       0.751       0.778       0.883       0.809      36.160
       139          A    GLY_139          No       0.831       0.856       0.895       0.856      33.090
       140          A    ASN_140          No       0.831       0.850       1.237       1.061      35.310
       141          A    ILE_141          No       0.765       0.812       0.901       0.817      30.950
       142          A    MET_142          No       0.888       0.908       1.603       1.294      32.950
       143          A    ARG_143          No       1.038       1.087       1.652       1.457      32.770
       144          A    VAL_144          No       1.334       1.358       1.793       1.501      32.400
       145          A    ILE_145          No       1.885       1.919       2.579       2.220      33.010
       146          A    GLY_146          No       2.251       2.400       2.291       2.400      37.640
       147          A    GLU_147          No       3.169       3.228       3.793       3.551      43.380
       148          A    ASP_148          No       3.178       3.128       3.285       3.206      40.960
       149          A    GLY_149          No       2.819       2.730       2.819       2.730      38.810
       150          A    GLN_150          No       2.274       2.173       3.228       2.795      38.200
       151          A    SER_151          No       1.737       1.768       2.291       1.957      31.070
       152          A    VAL_152          No       1.322       1.287       1.656       1.413      29.440
       153          A    TYR_153          No       1.019       1.098       1.048       1.063      27.210
       154          A    LYS_154          No       0.961       0.936       1.256       1.102      31.650
       155          A    LEU_155          No       0.916       0.941       1.378       1.106      34.740
       156          A    THR_156          No       1.001       1.024       1.108       1.046      38.910
       157          A    ASP_157          No       1.199       1.285       1.554       1.434      47.090
       158          A    PHE_158          No       1.308       1.310       1.431       1.363      47.020
       159          A    GLY_159          No       1.565       1.586       1.684       1.586      50.550
       160          A    ALA_160          No       1.634       1.593       1.870       1.632      21.068
       161          A    ALA_161          No       1.445       1.486       1.662       1.505      31.452
       162          A    ARG_162          No       1.315       1.424       1.590       1.516      34.980
       163          A    GLU_163          No       1.694       1.741       2.387       2.134      37.612
       164          A    LEU_164          No       1.870       1.915       2.551       2.202      38.145
       165          A    GLU_165          No       1.542       1.602       2.153       1.939      40.815
       166          A    ASP_166          No       1.792       1.811       2.556       2.221      44.168
       167          A    ASP_167          No       1.794       1.790       2.012       1.902      35.682
       168          A    GLU_168          No       1.749       1.917       2.021       1.973      31.062
       169          A    GLN_169          No       2.296       2.498       2.282       2.371      27.537
       170          A    PHE_170          No       2.761       2.846       3.060       2.962      24.237
       171          A    VAL_171          No       2.953       3.167       2.765       2.998      20.365
       172          A    SER_172          No       3.474       3.344       4.188       3.643      19.762
       173          A    LEU_173          No       2.789       2.798       3.022       2.883      17.107
       174          A    TYR_174          No       1.941       1.962       2.980       2.653      15.258
       175          A    GLY_175          No       1.350       1.355       1.456       1.355      56.130
       176          A    THR_176          No       1.083       1.065       1.306       1.156      56.160
       177          A    GLU_177          No       1.114       1.116       1.618       1.423      59.640
       178          A    GLU_178          No       1.042       1.028       1.300       1.190      55.060
       179          A    TYR_179          No       0.927       1.015       0.946       0.967      43.990
       180          A    LEU_180          No       1.008       1.041       1.612       1.298      51.540
       181          A    HIS_181          No       1.086       1.133       1.372       1.269      62.350
       182          A    PRO_182          No       1.360       1.449       1.431       1.438      70.330
       183          A    ASP_183          No       1.868       2.005       2.214       2.115      77.840
       184          A    MET_184          No       2.299       2.305       3.169       2.803      15.950
       185          A    TYR_185          No       2.528       2.749       4.155       3.720      16.540
       186          A    GLU_186          No       3.032       2.927       3.841       3.477      15.275
       187          A    ARG_187          No       3.557       3.631       4.037       3.867      16.265
       188          A    ALA_188          No       3.702       3.769       3.798       3.768      16.400
       189          A    VAL_189          No       3.836       3.921       4.183       4.009      21.842
       190          A    LEU_190          No       4.143       3.713       5.611       4.670      19.788
       191          A    ARG_191          No       3.612       3.829       5.105       4.657      15.862
       192          A    LYS_192          No       3.551       3.711       3.805       3.743      17.178
       193          A    ASP_193          No       3.480       3.146       3.947       3.569      17.408
       194          A    HIS_194          No       1.981       1.976       3.026       2.633      20.185
       195          A    GLN_195          No       1.811       1.832       2.375       2.133      20.645
       196          A    LYS_196          No       2.030       1.984       3.856       3.095      20.665
       197          A    LYS_197          No       1.541       1.478       2.661       2.155      20.702
       198          A    TYR_198          No       1.237       1.353       1.318       1.326      17.258
       199          A    GLY_199          No       1.418       1.374       1.744       1.374      16.982
       200          A    ALA_200          No       1.674       1.697       2.127       1.768      82.140
       201          A    THR_201          No       1.560       1.524       1.986       1.714      74.990
       202          A    VAL_202          No       1.056       1.115       1.157       1.103      65.340
       203          A    ASP_203          No       0.983       0.946       1.005       0.975      57.530
       204          A    LEU_204          No       0.926       0.930       1.347       1.102      46.070
       205          A    TRP_205          No       0.977       0.945       1.374       1.254      40.670
       206          A    SER_206          No       0.835       0.815       0.867       0.831      33.260
       207          A    ILE_207          No       0.765       0.787       1.088       0.898      31.660
       208          A    GLY_208          No       0.899       0.877       0.956       0.877      30.650
       209          A    VAL_209          No       0.825       0.819       1.132       0.912      30.120
       210          A    THR_210          No       0.724       0.753       0.801       0.752      30.930
       211          A    PHE_211          No       0.827       0.861       1.432       1.204      30.400
       212          A    TYR_212          No       0.883       0.877       1.119       1.040      28.670
       213          A    HIS_213          No       0.804       0.829       0.993       0.922      28.730
       214          A    ALA_214          No       0.802       0.841       0.945       0.838      27.680
       215          A    ALA_215          No       0.948       0.956       1.106       0.965      27.710
       216          A    THR_216          No       0.985       0.996       1.237       1.084      28.820
       217          A    GLY_217          No       0.933       0.976       0.944       0.976      29.850
       218          A    SER_218          No       0.989       0.951       1.417       1.123      35.300
       219          A    LEU_219          No       0.940       0.994       1.368       1.137      40.390
       220          A    PRO_220          No       1.053       1.087       1.012       1.056      43.390
       221          A    PHE_221          No       1.212       1.229       1.459       1.358      51.290
       222          A    ARG_222          No       1.371       1.452       1.470       1.450      62.690
       223          A    PRO_223          No       1.901       1.788       2.084       1.905      74.870
       224          A    PHE_224          No       1.936       2.032       2.405       2.262      90.540
       225          A    GLU_225          No       2.385       2.403       3.241       2.911      96.040
       226          A    GLY_226          No       2.526       2.468       2.603       2.468      46.505
       227          A    PRO_227          No       2.678       2.646       2.927       2.756      46.138
       228          A    ARG_228          No       2.554       2.569       2.711       2.650      44.950
       229          A    ARG_229          No       2.829       2.829       4.195       3.734      42.832
       230          A    ASN_230          No       2.540       2.412       2.759       2.570      42.058
       231          A    LYS_231          No       1.930       1.921       1.897       1.885      99.200
       232          A    GLU_232          No       2.040       1.959       2.733       2.424      95.200
       233          A    VAL_233          No       1.832       1.774       2.263       1.952      88.970
       234          A    MET_234          No       1.501       1.514       1.668       1.579      83.840
       235          A    TYR_235          No       1.566       1.586       1.954       1.827      86.130
       236          A    LYS_236          No       1.748       1.752       2.729       2.291      86.510
       237          A    ILE_237          No       1.591       1.651       1.814       1.698      81.190
       238          A    ILE_238          No       1.545       1.633       1.579       1.584      75.520
       239          A    THR_239          No       1.886       2.049       2.102       2.063      81.040
       240          A    GLY_240          No       2.221       2.136       2.392       2.136      77.210
       241          A    LYS_241          No       1.842       1.925       1.884       1.878      71.200
       242          A    PRO_242          No       1.948       1.889       1.910       1.894      73.410
       243          A    SER_243          No       2.050       2.005       2.634       2.234      73.040
       244          A    GLY_244          No       1.788       1.734       1.829       1.734      63.660
       245          A    ALA_245          No       1.510       1.508       1.647       1.520      60.640
       246          A    ILE_246          No       1.273       1.265       1.561       1.377      49.570
       247          A    SER_247          No       1.223       1.290       1.470       1.344      52.150
       248          A    GLY_248          No       1.380       1.345       1.455       1.345      60.190
       249          A    VAL_249          No       1.444       1.494       1.682       1.542      71.840
       250          A    GLN_250          No       1.580       1.612       2.027       1.841      83.940
       251          A    LYS_251          No       2.023       2.020       2.781       2.425      88.820
       252          A    ALA_252          No       2.053       2.023       2.270       2.059      94.080
       253          A    GLU_253          No       2.288       2.347       2.902       2.677      97.690
       254          A    ASN_254          No       2.700       2.674       3.535       3.130      96.270
       255          A    GLY_255          No       2.402       2.315       2.589       2.315      91.680
       256          A    PRO_256          No       2.149       2.104       2.370       2.209      88.280
       257          A    ILE_257          No       1.761       1.817       1.819       1.797      79.790
       258          A    ASP_258          No       1.690       1.627       2.267       1.985      74.020
       259          A    TRP_259          No       1.549       1.579       1.783       1.718      69.570
       260          A    SER_260          No       1.443       1.425       1.620       1.483      58.770
       261          A    GLY_261          No       1.499       1.506       1.483       1.506      52.790
       262          A    ASP_262          No       1.468       1.440       2.139       1.832      50.020
       263          A    MET_263          No       1.301       1.361       1.474       1.408      40.810
       264          A    PRO_264         Yes       1.331       1.324       1.329       1.323      36.960
       265          A    VAL_265         Yes       1.433       1.411       1.873       1.575      33.880
       266          A    SER_266         Yes       1.298       1.423       1.368       1.399      33.340
       267          A    CYS_267         Yes       1.147       1.206       1.177       1.187      34.880
       268          A    SER_268         Yes       1.201       1.237       1.366       1.282      33.800
       269          A    LEU_269         Yes       1.267       1.316       1.258       1.267      31.960
       270          A    SER_270         Yes       1.572       1.518       1.899       1.657      32.260
       271          A    ARG_271         Yes       1.553       1.582       2.399       2.117      32.360
       272          A    GLY_272          No       1.733       1.705       1.815       1.705      30.640
       273          A    LEU_273          No       1.509       1.511       1.586       1.521      30.490
       274          A    GLN_274         Yes       1.393       1.425       1.505       1.465      30.990
       275          A    VAL_275          No       1.596       1.593       1.953       1.716      32.540
       276          A    LEU_276          No       1.575       1.539       1.948       1.710      31.980
       277          A    LEU_277          No       1.347       1.354       1.755       1.506      31.010
       278          A    THR_278          No       1.347       1.354       1.729       1.494      34.920
       279          A    PRO_279          No       1.495       1.473       1.590       1.517      35.060
       280          A    VAL_280          No       1.394       1.381       1.547       1.426      35.900
       281          A    LEU_281          No       1.221       1.247       1.360       1.272      35.360
       282          A    ALA_282          No       1.377       1.407       1.537       1.417      38.270
       283          A    ASN_283          No       1.400       1.439       1.906       1.687      43.000
       284          A    ILE_284          No       1.167       1.179       1.179       1.153      39.340
       285          A    LEU_285          No       1.202       1.286       1.196       1.220      41.440
       286          A    GLU_286          No       1.564       1.638       1.943       1.817      59.920
       287          A    ALA_287          No       2.199       2.310       2.373       2.311      69.250
       288          A    ASP_288          No       2.601       2.485       3.249       2.906      82.610
       289          A    GLN_289          No       2.895       2.903       3.797       3.416      85.230
       290          A    GLU_290          No       3.246       3.138       3.980       3.636      88.210
       291          A    LYS_291          No       2.585       2.409       3.324       2.911      81.490
       292          A    CYS_292          No       1.745       1.859       1.972       1.901      70.140
       293          A    TRP_293          No       1.578       1.505       1.833       1.727      53.420
       294          A    GLY_294          No       1.299       1.292       1.308       1.292      53.270
       295          A    PHE_295          No       1.084       1.121       1.389       1.265      47.610
       296          A    ASP_296          No       1.257       1.293       1.461       1.382      50.570
       297          A    GLN_297          No       1.403       1.377       2.856       2.309      51.820
       298          A    PHE_298          No       1.196       1.205       1.146       1.166      45.850
       299          A    PHE_299          No       1.149       1.211       1.558       1.405      43.900
       300          A    ALA_300          No       1.399       1.412       1.567       1.427      44.840
       301          A    GLU_301          No       1.438       1.445       1.805       1.655      45.000
       302          A    THR_302          No       1.258       1.309       1.193       1.248      41.220
       303          A    SER_303          No       1.394       1.440       1.594       1.488      41.490
       304          A    ASP_304          No       1.586       1.606       1.995       1.820      41.100
       305          A    ILE_305          No       1.508       1.524       1.626       1.548      39.300
       306          A    LEU_306          No       1.507       1.570       1.619       1.567      38.240
       307          A    HIS_307          No       1.691       1.685       2.831       2.414      39.410
       308          A    ARG_308          No       1.674       1.704       1.827       1.772      34.570
       309          A    MET_309          No       1.746       1.690       2.303       2.024      32.160
       310          A    VAL_310          No       1.560       1.590       1.794       1.647      29.200
       311          A    ILE_311          No       1.503       1.475       1.761       1.588      34.170
       312          A    HIS_312         Yes       1.357       1.364       2.488       2.093      31.600
       313          A    VAL_313          No       1.290       1.274       1.780       1.450      45.140
       314          A    PHE_314          No       1.198       1.243       1.254       1.246      45.140
       315          A    SER_315          No       1.345       1.324       1.565       1.408      35.120
       316          A    LEU_316          No       1.300       1.362       1.641       1.458      34.570
       317          A    GLN_317          No       1.602       1.638       1.825       1.731      38.780
       318          A    GLN_318          No       1.732       1.706       2.538       2.217      35.930
       319          A    MET_319          No       1.458       1.517       1.688       1.605      33.980
       320          A    THR_320          No       1.420       1.360       1.614       1.460      33.670
       321          A    ALA_321         Yes       1.270       1.324       1.399       1.323      31.330
       322          A    HIS_322         Yes       1.316       1.312       1.475       1.407      29.330
       323          A    LYS_323         Yes       1.442       1.527       2.047       1.800      36.030
       324          A    ILE_324          No       1.592       1.548       1.789       1.640      21.370
       325          A    TYR_325          No       1.600       1.679       1.851       1.777      31.030
       326          A    ILE_326          No       1.748       1.742       2.142       1.911      33.690
       327          A    HIS_327          No       1.985       2.013       2.506       2.302      38.400
       328          A    SER_328          No       2.240       2.286       2.451       2.342      40.060
       329          A    TYR_329          No       2.524       2.531       3.848       3.431      42.940
       330          A    ASN_330          No       2.366       2.347       2.578       2.464      41.810
       331          A    THR_331          No       2.471       2.410       2.663       2.512      46.000
       332          A    ALA_332          No       2.336       2.333       2.467       2.349      43.650
       333          A    THR_333          No       2.477       2.430       2.699       2.538      41.410
       334          A    ILE_334          No       2.293       2.223       2.541       2.356      39.380
       335          A    PHE_335          No       1.955       1.943       1.823       1.867      36.600
       336          A    HIS_336          No       1.967       1.977       2.114       2.058      38.030
       337          A    GLU_337          No       2.143       2.071       2.823       2.523      38.750
       338          A    LEU_338          No       1.838       1.809       1.991       1.877      34.920
       339          A    VAL_339          No       1.602       1.653       1.598       1.613      34.340
       340          A    TYR_340          No       1.894       1.935       2.449       2.281      36.540
       341          A    LYS_341          No       2.038       2.016       2.750       2.412      35.150
       342          A    GLN_342          No       1.735       1.758       1.895       1.824      33.750
       343          A    THR_343          No       1.767       2.108       1.554       1.885      34.020
       344          A    LYS_344          No       2.156       2.147       3.373       2.838      34.550
       345          A    ILE_345          No       1.979       2.000       1.804       1.897      37.080
       346          A    ILE_346          No       2.351       2.255       2.930       2.567      40.500
       347          A    SER_347          No       2.392       2.413       2.775       2.541      41.290
       348          A    SER_348          No       2.540       2.505       2.782       2.600      44.500
       349          A    ASN_349          No       2.266       2.138       2.728       2.444      42.700
       350          A    GLN_350          No       1.899       1.988       1.873       1.924      39.600
       351          A    GLU_351          No       1.793       1.732       1.914       1.833      40.340
       352          A    LEU_352          No       1.674       1.737       1.907       1.794      38.930
       353          A    ILE_353          No       1.623       1.592       1.692       1.617      33.350
       354          A    TYR_354          No       1.731       1.812       1.915       1.879      37.810
       355          A    GLU_355          No       1.969       1.979       2.630       2.374      36.640
       356          A    GLY_356          No       1.933       1.941       1.933       1.941      36.450
       357          A    ARG_357          No       1.992       1.958       3.424       2.947      39.080
       358          A    ARG_358          No       1.967       2.000       2.135       2.065      42.230
       359          A    LEU_359          No       2.091       2.105       2.088       2.080      41.300
       360          A    VAL_360          No       2.400       2.418       2.921       2.603      49.210
       361          A    LEU_361          No       2.410       2.496       2.237       2.362      53.700
       362          A    GLU_362          No       2.824       2.748       3.038       2.902      57.910
       363          A    PRO_363          No       2.850       2.860       2.990       2.908      57.260
       364          A    GLY_364          No       3.047       3.001       3.064       3.001      59.590
       365          A    ARG_365          No       2.744       2.672       2.800       2.749      53.250
       366          A    LEU_366          No       2.497       2.484       2.775       2.607      50.050
       367          A    ALA_367          No       2.176       2.217       2.156       2.198      44.550
       368          A    GLN_368          No       2.396       2.457       2.817       2.656      48.850
       369          A    HIS_369          No       2.630       2.559       3.049       2.838      49.190
       370          A    PHE_370          No       2.263       2.309       2.288       2.287      44.700
       371          A    PRO_371          No       2.187       2.127       2.168       2.140      39.500
       372          A    LYS_372          No       2.106       2.056       3.315       2.770      37.930
       373          A    THR_373          No       1.722       1.796       1.618       1.713      36.140
       374          A    THR_374          No       1.866       1.743       2.211       1.941      36.220
       375          A    GLU_375         Yes       1.915       1.866       2.597       2.300      38.610
       376          A    GLU_376         Yes       1.925       1.873       2.910       2.516      38.740
       377          A    ASN_377          No       1.705       1.666       2.018       1.845      36.330
       378          A    PRO_378         Yes       1.400       1.440       1.368       1.410      42.580
       379          A    ILE_379          No       1.423       1.377       1.629       1.479      37.820
       380          A    PHE_380          No       1.317       1.387       1.584       1.486      45.140
       381          A    VAL_381          No       1.439       1.413       1.562       1.452      37.830
       382          A    VAL_382          No       1.536       1.600       1.921       1.696      38.520
       383          A    SER_383          No       1.956       1.846       2.265       1.991      41.120
       384          A    ARG_384          No       1.659       1.703       2.577       2.285      48.290
       385          A    GLU_385          No       1.836       1.750       2.685       2.322      50.920
       386          A    PRO_386          No       1.831       1.927       2.279       2.065      49.160
       387          A    LEU_387          No       1.817       1.842       2.228       1.991      44.110
       388          A    ASN_388          No       1.890       1.823       2.476       2.162      45.410
       389          A    THR_389          No       1.875       1.934       2.401       2.137      39.440
       390          A    ILE_390          No       1.672       1.627       2.385       1.976      36.280
       391          A    GLY_391          No       1.376       1.385       1.417       1.385      31.130
       392          A    LEU_392         Yes       1.225       1.248       1.396       1.291      29.270
       393          A    ILE_393         Yes       1.366       1.340       1.916       1.600      30.610
       394          A    TYR_394          No       1.243       1.274       1.321       1.300      31.010
       395          A    GLU_395          No       1.377       1.383       1.941       1.726      34.730
       396          A    LYS_396          No       1.565       1.576       3.274       2.591      36.420
       397          A    ILE_397          No       1.679       1.542       2.872       2.224      35.580
       398          A    SER_398          No       1.411       1.427       1.884       1.588      40.020
       399          A    LEU_399          No       1.808       1.837       2.276       2.019      43.730
       400          A    PRO_400          No       2.143       2.251       2.167       2.212      52.930
       401          A    LYS_401          No       2.846       2.776       4.312       3.650      65.860
       402          A    VAL_402          No       3.044       3.157       3.557       3.299      69.150
       403          A    HIS_403          No       3.234       3.130       3.842       3.558      76.430
       404          A    PRO_404          No       3.530       3.423       3.953       3.635      76.390
       405          A    ARG_405          No       3.517       3.611       5.386       4.792      74.180
       406          A    TYR_406          No       3.364       3.286       3.484       3.410      64.960
       407          A    ASP_407          No       2.905       2.795       2.944       2.869      67.700
       408          A    LEU_408          No       2.501       2.416       3.047       2.703      63.520
       409          A    ASP_409          No       2.198       2.162       2.463       2.313      65.560
       410          A    GLY_410          No       2.258       2.177       2.256       2.177      59.200
       411          A    ASP_411          No       2.078       1.990       2.493       2.266      54.860
       412          A    ALA_412          No       1.725       1.676       1.852       1.697      48.250
       413          A    SER_413          No       1.640       1.625       2.052       1.775      47.270
       414          A    MET_414          No       1.732       1.645       2.551       2.178      45.170
       415          A    ALA_415          No       1.479       1.415       1.627       1.442      39.990
       416          A    LYS_416          No       1.185       1.181       1.550       1.354      37.110
       417          A    ALA_417          No       1.312       1.274       1.601       1.323      33.670
       418          A    ILE_418          No       1.328       1.247       1.939       1.573      34.260
       419          A    THR_419          No       1.035       1.023       1.143       1.062      30.610
       420          A    GLY_420          No       0.946       0.967       0.948       0.967      28.490
       421          A    VAL_421          No       1.187       1.136       1.789       1.381      27.870
       422          A    VAL_422          No       1.121       1.079       1.599       1.267      26.470
       423          A    CYS_423         Yes       0.940       0.979       1.376       1.165      27.710
       424          A    TYR_424         Yes       1.055       1.083       1.548       1.377      25.240
       425          A    ALA_425          No       1.150       1.121       1.302       1.139      26.890
       426          A    CYS_426         Yes       1.085       1.107       1.268       1.172      25.860
       427          A    ARG_427         Yes       1.114       1.134       2.621       2.169      29.370
       428          A    ILE_428          No       1.111       1.132       1.358       1.203      24.890
       429          A    ALA_429          No       1.116       1.162       1.211       1.155      20.520
       430          A    SER_430         Yes       1.241       1.289       1.627       1.403      21.630
       431          A    THR_431         Yes       1.330       1.340       1.595       1.420      21.280
       432          A    LEU_432          No       1.316       1.354       1.532       1.413      24.950
       433          A    LEU_433         Yes       1.370       1.404       1.749       1.536      29.690
       434          A    LEU_434         Yes       1.394       1.375       2.197       1.762      27.340
       435          A    TYR_435         Yes       1.347       1.368       1.527       1.470      26.840
       436          A    GLN_436          No       1.296       1.302       1.393       1.350      29.840
       437          A    GLU_437         Yes       1.322       1.328       1.570       1.472      35.020
       438          A    LEU_438         Yes       1.280       1.282       1.432       1.329      24.500
       439          A    MET_439          No       1.268       1.300       1.381       1.333      33.940
       440          A    ARG_440          No       1.352       1.401       1.454       1.428      33.120
       441          A    LYS_441          No       1.401       1.406       1.985       1.706      28.620
       442          A    GLY_442          No       1.386       1.392       1.435       1.392      30.820
       443          A    ILE_443          No       1.426       1.460       1.628       1.510      31.390
       444          A    ARG_444          No       1.495       1.500       2.986       2.517      30.820
       445          A    TRP_445          No       1.462       1.461       1.713       1.633      33.200
       446          A    LEU_446          No       1.417       1.444       1.810       1.579      34.290
       447          A    ILE_447          No       1.453       1.459       1.700       1.550      35.130
       448          A    GLU_448          No       1.540       1.532       1.859       1.729      39.820
       449          A    LEU_449          No       1.517       1.523       1.870       1.659      39.300
       450          A    ILE_450          No       1.465       1.511       1.737       1.587      42.540
       451          A    LYS_451          No       1.673       1.714       2.073       1.887      46.720
       452          A    ASP_452          No       1.806       1.794       2.098       1.959      49.870
       453          A    ASP_453          No       1.764       1.807       1.863       1.832      54.260
       454          A    TYR_454          No       1.875       1.918       2.232       2.121      56.960
       455          A    ASN_455          No       2.386       2.355       2.892       2.633      57.550
       456          A    GLU_456          No       2.126       2.104       2.405       2.277      61.970
       457          A    THR_457          No       1.777       1.884       1.925       1.890      62.140
       458          A    VAL_458          No       2.515       2.575       2.972       2.718      64.200
       459          A    HIS_459          No       2.973       2.810       4.506       3.896      69.020
       460          A    LYS_460          No       2.390       2.342       2.779       2.560      69.870
       461          A    LYS_461          No       2.077       2.128       2.472       2.291      72.320
       462          A    THR_462          No       2.522       2.503       2.933       2.682      74.610
       463          A    GLU_463          No       2.437       2.359       3.045       2.771      77.790
       464          A    VAL_464          No       1.934       1.941       2.081       1.968      79.270
       465          A    VAL_465          No       2.036       2.110       2.357       2.189      81.130
       466          A    ILE_466          No       2.443       2.391       2.958       2.649      84.350
       467          A    THR_467          No       2.241       2.181       2.500       2.301      85.360
       468          A    LEU_468          No       1.844       1.962       1.782       1.858      89.060
       469          A    ASP_469          No       2.377       2.409       2.998       2.733      91.940
       470          A    PHE_470          No       2.655       2.611       3.839       3.396      95.790
       471          A    CYS_471          No       2.295       2.347       2.207       2.283      96.340
       472          A    ILE_472          No       2.401       2.571       2.406       2.481      95.530
       473          A    ARG_473          No       3.063       3.036       3.785       3.518      98.630
       474          A    ASN_474          No       3.021       3.024       3.447       3.241     101.160
       475          A    ILE_475          No       2.706       2.881       2.797       2.817     100.700
       476          A    GLU_476          No       3.685       3.736       4.550       4.204     100.770
       477          A    LYS_477          No       3.775       3.709       5.203       4.543     101.650
       478          A    THR_478          No       3.319       3.442       3.620       3.519     103.440
       479          A    VAL_479          No       3.651       3.719       4.073       3.844     104.980
       480          A    LYS_480          No       4.044       4.170       4.797       4.498     104.790
       481          A    VAL_481          No       4.377       4.531       4.517       4.510     106.380
       482          A    TYR_482          No       4.999       5.100       5.328       5.235     113.220
       483          A    GLU_483          No       5.041       4.938       5.671       5.376     111.010
       484          A    LYS_484          No       5.484       5.365       7.252       6.421     109.480
       485          A    LEU_485          No       5.382       5.712       5.298       5.506      31.645
       486          A    MET_486          No       6.527       6.556       7.733       7.230      30.168
       487          A    LYS_487          No       6.813       6.755       7.075       6.916      29.088
       488          A    ILE_488          No       7.800       7.785       8.835       8.273      28.405
       489          A    ASN_489          No       7.913       7.602       9.121       8.395      27.840
       490          A    LEU_490          No       6.675       6.806       6.500       6.654      28.395
       491          A    GLU_491          No       7.101       7.112       7.943       7.594      30.610
       492          A    ALA_492          No       7.128       6.840       7.636       6.983      32.870
       493          A    ALA_493          No       6.505       6.230       6.548       6.284      32.672
       494          A    GLU_494          No       5.431       5.161       6.838       6.161      28.722
       495          A    LEU_495          No       3.882       3.976       4.320       4.124      25.990
       496          A    GLY_496          No       4.087       3.898       4.230       3.898      94.920
       497          A    GLU_497          No       3.513       3.376       4.163       3.841      98.210
       498          A    ILE_498          No       3.038       2.986       3.344       3.137     100.960
       499          A    SER_499          No       3.074       3.004       3.565       3.202     102.550
       500          A    ASP_500          No       3.003       2.868       3.271       3.079     102.210
       501          A    ILE_501          No       2.481       2.422       2.699       2.538     100.840
       502          A    HIS_502          No       2.344       2.338       2.710       2.557     102.980
       503          A    THR_503          No       2.546       2.469       3.074       2.739     101.990
       504          A    LYS_504          No       2.244       2.158       2.849       2.538      98.820
       505          A    LEU_505          No       1.853       1.881       1.948       1.894      95.510
       506          A    LEU_506          No       2.136       2.118       2.654       2.359      95.770
       507          A    ARG_507          No       2.167       2.066       3.449       2.994      94.970
       508          A    LEU_508          No       1.675       1.684       1.798       1.716      90.550
       509          A    SER_509          No       1.774       1.832       2.110       1.925      89.040
       510          A    SER_510          No       2.182       2.116       2.526       2.254      89.610
       511          A    SER_511          No       1.868       1.837       2.049       1.908      86.590
       512          A    GLN_512          No       1.611       1.714       1.693       1.698      85.440
       513          A    GLY_513          No       2.160       2.175       2.219       2.175      82.520
       514          A    THR_514          No       2.190       2.119       2.495       2.266      80.920
       515          A    ILE_515          No       1.727       1.811       1.729       1.750      76.540
       516          A    GLU_516          No       2.105       2.161       2.613       2.430      76.360
       517          A    THR_517          No       2.519       2.463       2.832       2.608      76.580
       518          A    SER_518          No       2.114       2.103       2.166       2.123      72.550
       519          A    LEU_519          No       1.975       2.090       1.907       1.990      68.990
       520          A    GLN_520          No       2.666       2.650       3.788       3.326      73.690
       521          A    ASP_521          No       2.644       2.586       2.850       2.727      72.320
       522          A    ILE_522          No       2.084       2.193       1.874       2.031      68.600
       523          A    ASP_523          No       2.495       2.596       3.022       2.828      70.730
       524          A    SER_524          No       3.117       3.073       3.367       3.168      71.220
       525          A    ARG_525          No       2.814       2.805       2.745       2.763      65.890
       526          A    LEU_526          No       2.531       2.672       2.232       2.453      65.030
       527          A    SER_527          No       3.314       3.284       3.867       3.495      74.700
       528          A    PRO_528          No       3.768       4.025       3.945       3.987      78.750
       529          A    GLY_529          No       4.104       4.029       4.215       4.029      75.020
       530          A    GLY_530          No       3.518       3.541       3.695       3.541      69.840
       531          A    SER_531          No       3.255       3.140       3.324       3.196      60.380
       532          A    LEU_532          No       2.433       2.543       2.632       2.557      55.040
       533          A    ALA_533          No       2.325       2.172       2.594       2.243      58.080
       534          A    ASP_534          No       1.895       1.883       2.180       2.044      55.310
       535          A    ALA_535          No       2.021       1.989       2.331       2.043      54.680
       536          A    TRP_536          No       1.738       1.672       1.704       1.690      48.350
       537          A    ALA_537          No       1.453       1.465       1.557       1.469      48.860
       538          A    HIS_538          No       1.611       1.650       2.913       2.463      52.390
       539          A    GLN_539          No       1.627       1.610       2.479       2.127      52.930
       540          A    GLU_540          No       1.539       1.520       1.882       1.736      44.350
       541          A    GLY_541          No       1.424       1.428       1.468       1.428      37.830
       542          A    THR_542          No       1.300       1.350       1.564       1.417      35.560
       543          A    HIS_543          No       1.593       1.501       2.510       2.139      38.380
       544          A    PRO_544         Yes       1.521       1.659       1.796       1.701      35.290
       545          A    LYS_545          No       1.951       1.933       3.869       3.085      38.820
       546          A    ASP_546          No       1.976       2.020       2.616       2.348      42.540
       547          A    ARG_547         Yes       1.878       1.829       3.604       3.052      36.870
       548          A    ASN_548          No       1.619       1.623       2.109       1.872      36.420
       549          A    VAL_549         Yes       1.497       1.541       1.749       1.593      32.790
       550          A    GLU_550         Yes       1.717       1.707       2.932       2.484      34.720
       551          A    LYS_551          No       1.725       1.696       2.125       1.920      32.790
       552          A    LEU_552          No       1.388       1.408       1.624       1.476      31.010
       553          A    GLN_553         Yes       1.482       1.507       2.400       2.041      30.730
       554          A    VAL_554         Yes       1.733       1.704       2.144       1.861      29.410
       555          A    LEU_555          No       1.574       1.547       1.890       1.684      30.720
       556          A    LEU_556         Yes       1.403       1.459       1.764       1.560      28.830
       557          A    ASN_557         Yes       1.730       1.747       2.316       2.045      32.210
       558          A    CYS_558          No       1.913       1.896       2.213       2.034      32.870
       559          A    MET_559          No       1.650       1.709       1.579       1.617      31.740
       560          A    THR_560         Yes       1.752       1.869       1.879       1.856      33.460
       561          A    GLU_561         Yes       2.304       2.317       2.734       2.556      36.740
       562          A    ILE_562          No       2.389       2.361       2.496       2.412      34.980
       563          A    TYR_563          No       2.092       2.159       1.796       1.926      38.050
       564          A    TYR_564         Yes       2.265       2.265       3.251       2.930      41.080
       565          A    GLN_565          No       2.398       2.419       3.208       2.872      41.930
       566          A    PHE_566          No       2.417       2.503       2.470       2.467      41.570
       567          A    LYS_567          No       2.564       2.590       3.054       2.825      45.240
       568          A    LYS_568          No       3.022       3.224       3.966       3.617      46.980
       569          A    ASP_569          No       3.257       3.127       3.616       3.385      53.230
       570          A    LYS_570          No       3.395       3.493       3.754       3.616      58.340
       571          A    ALA_571          No       4.256       4.174       4.844       4.293      64.530
       572          A    GLU_572          No       3.929       3.710       4.624       4.245      68.490
       573          A    ARG_573          No       3.392       3.434       5.052       4.512      70.400
       574          A    ARG_574          No       3.774       3.827       4.726       4.410      73.610
       575          A    LEU_575          No       3.930       4.130       3.554       3.861      68.500
       576          A    ALA_576          No       4.796       4.630       5.026       4.699      66.650
       577          A    TYR_577          No       5.091       4.995       5.986       5.649      63.600
       578          A    ASN_578          No       4.980       4.786       5.390       5.096      60.360
       579          A    GLU_579          No       4.179       4.080       4.681       4.437      60.380
       580          A    GLU_580          No       3.902       3.865       4.351       4.148      58.220
       581          A    GLN_581          No       4.024       3.902       4.786       4.405      54.870
       582          A    ILE_582          No       3.616       3.471       4.053       3.738      50.160
       583          A    HIS_583          No       3.080       3.019       2.834       2.907      49.360
       584          A    LYS_584          No       3.002       2.910       4.087       3.564      51.810
       585          A    PHE_585          No       2.765       2.649       3.754       3.346      49.740
       586          A    ASP_586          No       2.480       2.412       2.897       2.676      46.910
       587          A    LYS_587          No       2.293       2.257       2.526       2.382      47.180
       588          A    GLN_588          No       2.214       2.166       2.922       2.604      44.810
       589          A    LYS_589          No       2.122       2.077       2.732       2.425      41.460
       590          A    LEU_590          No       1.993       1.951       2.236       2.067      38.280
       591          A    TYR_591          No       1.883       1.851       2.542       2.313      40.710
       592          A    TYR_592          No       1.841       1.815       3.387       2.923      39.160
       593          A    HIS_593          No       1.733       1.690       2.109       1.940      34.010
       594          A    ALA_594          No       1.585       1.581       1.706       1.592      31.080
       595          A    THR_595          No       1.607       1.578       1.782       1.657      30.850
       596          A    LYS_596          No       1.580       1.580       2.376       2.014      28.990
       597          A    ALA_597          No       1.417       1.407       1.522       1.415      28.520
       598          A    MET_598          No       1.364       1.360       2.132       1.816      30.510
       599          A    THR_599          No       1.360       1.382       1.792       1.546      30.060
       600          A    HIS_600          No       1.351       1.416       1.744       1.609      31.280
       601          A    PHE_601          No       1.202       1.231       1.202       1.209      29.620
       602          A    THR_602          No       1.306       1.374       1.434       1.387      33.360
       603          A    ASP_603          No       1.597       1.706       2.768       2.324      35.520
       604          A    GLU_604          No       1.603       1.644       1.944       1.820      34.060
       605          A    CYS_605          No       1.318       1.301       1.525       1.394      34.150
       606          A    VAL_606          No       1.178       1.207       1.275       1.209      29.920
       607          A    LYS_607          No       1.327       1.325       2.123       1.767      31.930
       608          A    LYS_608          No       1.289       1.273       1.478       1.366      32.910
       609          A    TYR_609          No       1.204       1.229       1.314       1.276      28.800
       610          A    GLU_610          No       1.310       1.324       2.005       1.737      33.570
       611          A    ALA_611          No       1.330       1.333       1.440       1.338      32.770
       612          A    PHE_612          No       1.247       1.267       1.580       1.441      33.270
       613          A    LEU_613          No       1.309       1.332       1.615       1.440      34.590
       614          A    ASN_614          No       1.399       1.398       1.931       1.679      36.490
       615          A    LYS_615          No       1.359       1.368       1.889       1.640      39.530
       616          A    SER_616          No       1.358       1.387       1.388       1.386      38.950
       617          A    GLU_617          No       1.488       1.510       1.712       1.629      42.640
       618          A    GLU_618          No       1.552       1.563       1.919       1.772      42.410
       619          A    TRP_619          No       1.490       1.521       1.609       1.579      40.370
       620          A    ILE_620          No       1.568       1.585       1.712       1.621      40.040
       621          A    ARG_621          No       1.658       1.674       1.773       1.728      43.570
       622          A    LYS_622          No       1.590       1.594       2.173       1.894      44.870
       623          A    MET_623          No       1.580       1.602       2.661       2.234      43.810
       624          A    LEU_624          No       1.664       1.649       2.022       1.810      43.180
       625          A    HIS_625          No       1.660       1.650       2.007       1.856      47.770
       626          A    LEU_626          No       1.664       1.654       1.958       1.772      47.540
       627          A    ARG_627          No       1.621       1.616       1.730       1.677      43.820
       628          A    LYS_628          No       1.601       1.604       2.300       1.976      48.120
       629          A    GLN_629          No       1.663       1.662       2.516       2.167      52.610
       630          A    LEU_630          No       1.590       1.578       1.793       1.639      52.390
       631          A    LEU_631          No       1.564       1.542       2.121       1.797      54.660
       632          A    SER_632          No       1.517       1.491       1.932       1.646      57.910
       633          A    LEU_633          No       1.358       1.364       1.572       1.443      61.120
       634          A    THR_634          No       1.468       1.472       1.685       1.554      61.830
       635          A    ASN_635          No       1.595       1.586       2.098       1.852      66.860
       636          A    GLN_636          No       1.437       1.448       2.319       1.965      69.280
       637          A    CYS_637          No       1.415       1.503       1.562       1.528      73.050
       638          A    PHE_638          No       1.819       1.834       2.746       2.409      77.700
       639          A    ASP_639          No       1.842       1.833       2.225       2.048      81.570
       640          A    ILE_640          No       1.519       1.601       1.521       1.541      81.250
       641          A    GLU_641          No       1.822       1.917       2.442       2.234      86.110
       642          A    GLU_642          No       2.266       2.256       2.990       2.698      89.930
       643          A    GLU_643          No       2.074       2.080       2.396       2.273      93.260
       644          A    VAL_644          No       1.855       1.986       2.050       1.981      92.390
       645          A    SER_645          No       2.419       2.493       2.738       2.573      97.840
       646          A    LYS_646          No       2.698       2.662       3.200       2.941     103.110
       647          A    TYR_647          No       2.338       2.401       2.470       2.431     104.420
       648          A    GLN_648          No       2.515       2.636       3.015       2.838     107.190
       649          A    GLU_649          No       3.093       3.116       3.612       3.405     110.340
       650          A    TYR_650          No       3.091       3.125       3.837       3.594     110.910
       651          A    THR_651          No       2.967       3.118       2.973       3.050     109.700
       652          A    ASN_652          No       3.778       3.870       4.555       4.222     110.850
       653          A    GLU_653          No       4.187       4.222       4.406       4.332     111.960
       654          A    LEU_654          No       3.945       4.066       4.034       4.032     110.330
       655          A    GLN_655          No       4.320       4.525       4.091       4.283     109.680
       656          A    GLU_656          No       5.179       5.273       5.735       5.548     112.230
       657          A    THR_657          No       5.381       5.382       5.487       5.424     109.340
       658          A    LEU_658          No       5.515       5.973       5.629       5.795     106.250
       659          A    NMA_658          No       7.375       6.921         n/a       6.921       0.000
